# Supplementary material for: Detection of the Elite Structure in a Virtual Multiplex Social System by Means of a Generalised K-Core
Source: PLoS One. 2014 Dec 26;9(12):e112606. doi: 10.1371/journal.pone.0112606 (PMC4277282; doi:10.1371/journal.pone.0112606)
Supplement: S1 Data — Data used to generate the results of the paper. Includes: A table of indicators of social performance for each player in each period under study and the three networks of the multiplex system for each period under study. (ZIP) [file pone.0112606.s002.zip]

Archive with 23 entries (20 files):
- Data/
- Data/.DS_Store
- __MACOSX/
- __MACOSX/Data/
- __MACOSX/Data/._.DS_Store
- Data/GC1200.txt
- __MACOSX/Data/._GC1200.txt
- Data/GC856.txt
- __MACOSX/Data/._GC856.txt
- Data/GF1200.txt
- __MACOSX/Data/._GF1200.txt
- Data/GF856.txt
- __MACOSX/Data/._GF856.txt
- Data/GT1200.txt
- __MACOSX/Data/._GT1200.txt
- Data/GT856.txt
- __MACOSX/Data/._GT856.txt
- Data/Log.txt
- __MACOSX/Data/._Log.txt
- Data/PlayerProp1200.txt
- __MACOSX/Data/._PlayerProp1200.txt
- Data/PlayerProp856.txt
- __MACOSX/Data/._PlayerProp856.txt
