# Supplementary material for: Detection of the Elite Structure in a Virtual Multiplex Social System by Means of a Generalised K-Core
Source: PLoS One. 2014 Dec 26;9(12):e112606. doi: 10.1371/journal.pone.0112606 (PMC4277282; doi:10.1371/journal.pone.0112606)
Supplement: S1 Data — Data used to generate the results of the paper. Includes: A table of indicators of social performance for each player in each period under study and the three networks of the multiplex system for each period under study. (ZIP) [file pone.0112606.s002.zip › Data/GC1200.txt]

1 104
1 1335
2 246
2 272
2 617
2 675
2 683
2 1107
2 1211
2 1863
3 70
3 202
3 215
3 270
3 541
3 654
3 833
3 1038
3 1290
3 1611
3 1676
3 1720
3 1736
3 1890
3 1918
4 690
4 1494
4 1992
5 336
5 589
5 690
5 734
5 1362
5 1492
5 1494
6 19
6 69
6 310
6 522
6 682
6 699
6 745
6 753
6 924
6 1597
6 1940
6 1960
7 1350
7 1566
7 1694
8 51
8 69
8 116
8 164
8 184
8 244
8 374
8 493
8 497
8 593
8 610
8 626
8 680
8 710
8 780
8 844
8 856
8 898
8 1007
8 1016
8 1078
8 1092
8 1119
8 1128
8 1138
8 1159
8 1191
8 1217
8 1244
8 1256
8 1290
8 1293
8 1432
8 1440
8 1492
8 1494
8 1655
8 1692
8 1727
8 1760
8 1902
8 1975
8 1991
8 2045
9 36
9 69
9 89
9 219
9 396
9 490
9 510
9 526
9 654
9 698
9 753
9 776
9 865
9 866
9 1363
9 1890
10 898
11 1757
11 1916
12 1133
13 1774
14 265
14 459
14 460
14 682
14 933
14 947
14 1008
14 1040
14 1058
14 1217
14 1226
14 1241
14 1247
14 1416
14 1560
14 1597
14 1840
14 1904
14 2016
15 36
15 89
15 481
15 490
15 654
15 681
15 716
15 866
15 1006
15 1036
15 1268
15 1363
15 1774
15 1890
15 1928
16 601
16 1133
16 1180
16 1346
16 1516
16 1814
16 1945
17 840
17 1151
17 1971
18 128
18 133
18 146
18 168
18 275
18 442
18 763
18 821
18 828
18 922
18 1250
18 1286
18 1290
18 1373
18 1389
18 1416
18 1677
18 1765
18 1799
18 1850
18 2016
19 682
20 51
20 174
20 311
20 517
20 526
20 619
20 674
20 738
20 761
20 912
20 1120
20 1151
20 1167
20 1236
20 1309
20 1513
20 1650
21 368
21 815
21 1659
21 1774
21 1890
21 1950
21 2016
22 39
22 55
22 84
22 85
22 160
22 181
22 229
22 272
22 279
22 285
22 286
22 307
22 323
22 413
22 419
22 470
22 556
22 602
22 614
22 683
22 765
22 849
22 851
22 867
22 870
22 886
22 894
22 916
22 948
22 956
22 996
22 998
22 1054
22 1087
22 1109
22 1118
22 1135
22 1184
22 1211
22 1228
22 1340
22 1352
22 1413
22 1530
22 1533
22 1560
22 1567
22 1620
22 1635
22 1709
22 1757
22 1758
22 1829
22 1863
22 1889
22 1892
22 1910
22 1916
22 2001
23 38
23 69
23 107
23 147
23 228
23 262
23 272
23 286
23 502
23 810
23 886
23 1075
23 1107
23 1116
23 1230
23 1352
23 1454
23 1462
23 1469
23 1499
23 1639
23 1764
23 1819
23 1863
23 1949
23 2008
23 2054
24 224
24 264
24 302
24 503
24 510
24 715
24 1160
24 1244
24 1467
25 51
25 827
25 922
25 1128
25 1344
25 1362
25 1603
25 1789
25 1896
26 1742
27 429
27 795
27 1025
27 1153
27 1156
27 1196
27 1269
27 1286
27 1324
27 1381
27 1418
27 1852
27 1862
27 1955
28 53
28 58
28 105
28 111
28 161
28 272
28 288
28 314
28 347
28 372
28 440
28 446
28 553
28 585
28 612
28 614
28 679
28 726
28 768
28 1055
28 1092
28 1265
28 1287
28 1379
28 1412
28 1475
28 1590
28 1600
28 1673
28 1702
28 1805
28 1886
28 1909
28 1981
28 2007
29 84
29 92
29 94
29 177
29 239
29 272
29 308
29 500
29 576
29 626
29 675
29 767
29 870
29 897
29 956
29 1039
29 1162
29 1195
29 1214
29 1227
29 1247
29 1296
29 1300
29 1352
29 1469
29 1475
29 1530
29 1531
29 1560
29 1621
29 1873
29 1981
29 1994
29 2008
30 106
30 286
30 442
30 469
30 695
30 721
30 768
30 1054
30 1103
30 1506
30 1515
30 1531
30 1558
30 1656
30 1663
30 1746
30 1774
30 1939
30 2003
31 569
31 572
31 810
31 853
31 873
31 938
31 1097
31 1315
31 1685
32 286
32 878
32 1614
33 54
33 59
33 124
33 130
33 137
33 157
33 168
33 169
33 374
33 456
33 899
33 1132
33 1182
33 1249
33 1362
33 1435
33 1494
33 1587
33 1786
33 1925
33 2030
34 94
34 168
34 199
34 220
34 224
34 226
34 308
34 525
34 548
34 591
34 635
34 667
34 698
34 733
34 765
34 774
34 776
34 810
34 833
34 870
34 1006
34 1023
34 1078
34 1110
34 1119
34 1170
34 1195
34 1229
34 1256
34 1281
34 1290
34 1301
34 1329
34 1362
34 1416
34 1430
34 1436
34 1441
34 1457
34 1485
34 1538
34 1544
34 1572
34 1605
34 1742
34 1774
34 1799
34 1861
34 1891
34 1895
34 1980
34 2045
35 139
35 281
35 442
35 469
35 488
35 544
35 559
35 579
35 695
35 810
35 923
35 1040
35 1049
35 1119
35 1188
35 1203
35 1229
35 1389
35 1416
35 1515
35 1565
35 1627
35 1650
35 1736
35 1774
35 1801
36 89
36 322
36 490
36 654
36 681
36 698
36 716
36 865
36 866
36 1006
36 1188
36 1363
36 1420
36 1486
36 1720
36 2017
37 86
37 1400
37 1516
38 606
38 617
38 1288
38 1341
39 69
39 286
39 1379
40 121
40 359
40 628
40 731
40 850
40 1026
40 1041
40 1064
40 1077
40 1080
40 1180
40 1230
40 1397
40 1436
40 1456
40 1531
40 1560
40 1665
40 1668
40 1684
40 2021
40 2031
40 2038
41 86
41 119
41 931
41 1029
41 1108
41 1432
41 1492
41 1646
42 133
42 922
42 1806
42 1850
43 511
43 946
43 1115
43 1690
43 1993
44 249
44 433
44 738
44 1650
45 602
45 1397
45 1586
46 239
46 617
46 1093
47 1963
48 442
49 734
49 1494
49 1517
50 547
50 1087
50 1817
50 2016
51 74
51 79
51 145
51 146
51 155
51 184
51 199
51 216
51 236
51 257
51 259
51 318
51 343
51 374
51 397
51 493
51 503
51 507
51 517
51 527
51 532
51 539
51 619
51 626
51 630
51 682
51 737
51 738
51 745
51 748
51 795
51 798
51 811
51 899
51 904
51 909
51 922
51 931
51 933
51 947
51 957
51 972
51 982
51 990
51 998
51 1002
51 1005
51 1023
51 1044
51 1079
51 1091
51 1119
51 1128
51 1157
51 1183
51 1191
51 1198
51 1217
51 1266
51 1308
51 1321
51 1330
51 1344
51 1362
51 1378
51 1391
51 1409
51 1422
51 1424
51 1430
51 1441
51 1492
51 1517
51 1587
51 1597
51 1603
51 1612
51 1654
51 1668
51 1720
51 1742
51 1760
51 1783
51 1789
51 1790
51 1804
51 1867
51 1896
51 2038
51 2045
52 272
52 315
52 406
52 480
52 602
52 1209
52 1340
52 1379
52 1497
52 1872
52 1873
53 161
53 380
53 440
53 1265
53 1380
53 1590
53 2007
54 83
54 117
54 124
54 127
54 130
54 136
54 157
54 185
54 235
54 348
54 402
54 408
54 420
54 444
54 572
54 631
54 649
54 654
54 741
54 792
54 802
54 819
54 877
54 899
54 915
54 927
54 1031
54 1119
54 1145
54 1159
54 1194
54 1203
54 1208
54 1259
54 1260
54 1261
54 1290
54 1297
54 1416
54 1430
54 1441
54 1494
54 1520
54 1536
54 1578
54 1605
54 1650
54 1654
54 1685
54 1769
54 1895
54 1925
54 2032
54 2045
55 85
55 624
56 830
56 1789
57 600
57 1992
58 267
58 440
58 1041
58 1133
58 1265
58 1287
58 1291
58 1295
58 1560
58 1850
59 2030
60 1506
61 196
61 286
61 578
61 608
61 832
61 901
61 953
61 1098
61 1177
61 1558
61 1714
61 2003
62 1694
63 408
63 442
63 800
63 895
63 942
63 1138
63 1250
63 1416
63 1508
63 1611
63 1774
63 2016
64 442
64 699
64 1540
64 1597
64 1811
65 239
65 376
65 617
65 1271
65 1947
65 2008
66 1217
66 1926
67 121
67 710
67 844
67 1321
67 1492
67 1907
68 145
68 703
68 1576
69 118
69 133
69 145
69 181
69 239
69 265
69 292
69 295
69 310
69 375
69 459
69 460
69 490
69 502
69 551
69 566
69 595
69 617
69 627
69 654
69 682
69 698
69 702
69 716
69 732
69 753
69 768
69 810
69 840
69 850
69 866
69 873
69 918
69 956
69 968
69 1054
69 1057
69 1087
69 1141
69 1151
69 1153
69 1159
69 1194
69 1195
69 1240
69 1271
69 1282
69 1289
69 1329
69 1363
69 1377
69 1416
69 1469
69 1493
69 1511
69 1514
69 1531
69 1560
69 1566
69 1569
69 1592
69 1617
69 1677
69 1760
69 1817
69 1838
69 1862
69 1863
69 1873
69 1892
69 1938
69 1941
70 89
70 215
70 250
70 270
70 420
70 698
70 895
70 1086
70 1138
70 1611
70 1676
70 1802
70 1840
70 1890
70 1918
70 2012
71 572
71 690
71 1217
71 1494
72 194
72 265
72 370
72 411
72 618
72 652
72 698
72 784
72 1021
72 1034
72 1062
72 1063
72 1087
72 1098
72 1177
72 1203
72 1204
72 1329
72 1659
72 1892
72 2016
73 725
73 844
73 853
73 925
74 146
74 609
74 728
74 982
74 1191
74 1418
74 1442
74 1479
75 139
75 271
75 998
75 1119
75 1138
75 1271
75 1290
75 1531
75 1544
75 1650
75 1676
75 1774
75 1981
75 2016
76 1981
77 218
77 374
77 538
77 551
77 569
77 655
77 854
77 927
77 1125
77 1178
77 1338
77 1342
77 1397
77 1494
77 1597
77 1720
77 1760
77 1806
77 1838
77 1849
77 1861
77 2000
78 94
78 259
78 308
78 500
78 525
78 548
78 814
78 897
78 903
78 1039
78 1173
78 1203
78 1290
78 1395
78 1409
78 1430
78 1572
78 1607
78 1685
78 1765
78 1933
78 2015
78 2045
79 1153
79 1285
79 1742
80 840
80 1008
80 1151
80 1971
81 589
81 1047
81 1397
82 1151
82 1654
83 1159
84 85
84 272
84 422
84 614
84 683
84 986
84 1040
84 1060
84 1229
84 1278
84 1289
84 1875
84 1909
84 1916
84 1954
85 906
85 916
85 960
85 1533
86 144
86 232
86 390
86 420
86 497
86 511
86 517
86 610
86 619
86 710
86 791
86 802
86 856
86 896
86 1016
86 1040
86 1046
86 1108
86 1128
86 1171
86 1293
86 1295
86 1406
86 1422
86 1492
86 1649
86 1655
86 1692
86 1742
86 1825
86 1926
86 1991
87 521
87 1661
88 602
88 663
88 982
88 1389
88 1391
88 1720
89 322
89 490
89 572
89 618
89 654
89 716
89 753
89 865
89 866
89 892
89 1008
89 1036
89 1188
89 1242
89 1363
89 1373
89 1399
89 1486
89 1518
89 1583
89 1617
89 1720
89 1739
89 1789
89 1818
89 1890
89 2017
90 367
90 646
90 682
90 924
90 956
90 1136
90 1310
90 1377
90 1677
90 1777
91 94
91 218
91 231
91 241
91 258
91 375
91 490
91 508
91 535
91 635
91 744
91 765
91 855
91 879
91 1018
91 1021
91 1049
91 1119
91 1120
91 1154
91 1167
91 1180
91 1225
91 1244
91 1338
91 1362
91 1409
91 1418
91 1429
91 1493
91 1520
91 1591
91 1597
91 1643
91 1681
91 1700
91 1703
91 1830
91 1893
91 1897
91 1992
91 2020
91 2053
92 178
92 404
92 576
92 991
92 1031
92 1060
92 1133
92 1229
92 1380
92 1889
92 1945
93 725
94 109
94 142
94 286
94 508
94 509
94 535
94 578
94 626
94 855
94 948
94 957
94 1056
94 1075
94 1203
94 1217
94 1229
94 1300
94 1322
94 1416
94 1496
94 1517
94 1574
94 1725
94 1796
94 1814
94 1873
94 1889
95 549
95 1774
96 136
96 434
96 510
96 569
96 621
96 868
96 877
96 904
96 1016
96 1249
96 1264
96 1290
96 1339
96 1341
96 1796
97 607
97 1517
97 1891
98 116
98 124
98 134
98 164
98 168
98 193
98 199
98 224
98 308
98 503
98 666
98 844
98 899
98 925
98 930
98 1023
98 1078
98 1095
98 1244
98 1290
98 1291
98 1295
98 1362
98 1424
98 1494
98 1523
98 1603
98 1665
98 1734
98 1891
98 1926
98 1971
98 2014
98 2025
98 2055
99 1736
100 272
100 323
100 330
100 415
100 614
100 675
100 1040
100 1116
100 1289
100 1454
100 1639
100 1819
100 1863
100 1873
100 1889
100 1941
100 1949
101 122
101 151
101 527
101 699
101 1204
101 1746
101 2011
102 1181
103 1089
103 1754
104 130
104 171
104 370
104 554
104 698
104 797
104 822
104 989
104 1071
104 1075
104 1119
104 1378
104 1451
104 1484
104 1517
104 1687
104 2030
105 161
105 614
105 1590
106 168
106 176
106 238
106 239
106 272
106 286
106 314
106 323
106 384
106 431
106 502
106 545
106 602
106 629
106 675
106 695
106 768
106 775
106 1054
106 1173
106 1230
106 1245
106 1340
106 1343
106 1380
106 1413
106 1469
106 1491
106 1497
106 1588
106 1696
106 1714
106 1863
106 1865
106 1873
106 1889
107 162
107 228
107 239
107 323
107 376
107 404
107 566
107 606
107 629
107 886
107 1247
107 1305
107 1407
107 1462
107 1716
107 1863
107 1873
108 690
108 874
108 1044
108 1151
109 145
109 239
109 283
109 535
109 607
109 753
109 1295
109 1517
109 1891
109 1926
110 112
110 442
110 1133
110 1811
110 1909
111 161
111 440
111 647
111 1265
111 1472
111 1886
111 1909
111 2007
113 224
113 308
113 733
113 1003
113 1126
114 544
114 572
114 1217
114 1310
114 1789
114 1869
114 1983
115 184
115 912
115 938
115 1321
115 1409
116 199
116 680
116 930
116 1078
116 1321
116 1362
116 1480
116 1742
116 2025
116 2045
117 130
117 306
117 444
117 1145
117 1817
117 1986
118 647
118 664
118 1012
118 1288
118 1379
118 1413
118 1418
118 1560
118 1889
119 497
119 933
119 1029
119 1108
119 1492
119 1666
119 1697
119 1896
119 1965
119 1991
120 219
120 569
120 705
120 792
120 1057
120 1122
120 1195
120 1271
120 1477
120 1503
120 1536
120 1695
120 1992
120 2031
121 376
121 490
121 497
121 625
121 711
121 755
121 783
121 791
121 850
121 856
121 1016
121 1063
121 1128
121 1153
121 1253
121 1289
121 1293
121 1299
121 1310
121 1397
121 1432
121 1492
121 1515
121 1603
121 1668
121 1720
121 1727
121 1739
121 1742
121 1896
121 1912
121 1921
121 2031
122 128
122 155
122 286
122 291
122 323
122 476
122 494
122 527
122 572
122 576
122 783
122 796
122 897
122 924
122 981
122 1092
122 1098
122 1121
122 1123
122 1167
122 1195
122 1217
122 1319
122 1373
122 1395
122 1399
122 1517
122 1585
122 1591
122 1658
122 1791
122 1899
123 194
123 611
123 1087
123 1110
123 1203
123 1329
123 1627
124 130
124 157
124 213
124 341
124 355
124 420
124 510
124 528
124 574
124 690
124 698
124 725
124 899
124 915
124 1119
124 1132
124 1159
124 1192
124 1244
124 1362
124 1387
124 1417
124 1551
124 1570
124 1578
124 1605
124 1632
124 1652
124 1817
124 1857
124 1925
124 1965
124 1992
124 2000
124 2045
125 199
125 539
125 1160
125 1290
125 1342
125 1818
126 265
126 459
126 511
126 974
126 1021
126 1203
126 1250
126 1797
126 1993
127 589
127 1796
128 132
128 168
128 244
128 335
128 406
128 408
128 442
128 459
128 487
128 488
128 538
128 549
128 579
128 627
128 654
128 698
128 844
128 899
128 988
128 989
128 1007
128 1075
128 1092
128 1096
128 1101
128 1132
128 1187
128 1329
128 1362
128 1442
128 1677
128 1720
128 1723
128 1774
128 1792
128 1829
128 1838
128 1912
128 2024
128 2045
129 199
129 547
129 814
129 878
129 2025
130 136
130 137
130 157
130 341
130 444
130 589
130 792
130 819
130 827
130 837
130 861
130 899
130 927
130 1040
130 1119
130 1132
130 1145
130 1259
130 1290
130 1293
130 1494
130 1536
130 1578
130 1605
130 1665
130 1817
130 2015
130 2030
130 2032
131 161
131 432
131 490
131 553
131 897
131 1111
131 1265
131 1385
131 1472
131 1794
132 239
132 287
132 449
132 738
132 774
132 832
132 946
132 976
132 1494
132 2003
132 2025
133 146
133 178
133 206
133 211
133 273
133 275
133 293
133 309
133 316
133 366
133 442
133 508
133 509
133 531
133 552
133 578
133 585
133 593
133 596
133 602
133 698
133 708
133 743
133 755
133 763
133 774
133 776
133 783
133 821
133 828
133 868
133 873
133 880
133 897
133 922
133 1082
133 1126
133 1162
133 1169
133 1215
133 1251
133 1264
133 1299
133 1340
133 1401
133 1405
133 1411
133 1416
133 1479
133 1517
133 1518
133 1531
133 1576
133 1599
133 1614
133 1622
133 1765
133 1806
133 1810
133 1842
133 1850
133 1871
133 1889
133 1960
133 2012
133 2023
134 199
134 254
134 675
134 776
134 1023
134 1160
134 1244
134 1300
134 1323
134 1342
134 1441
134 1457
134 1492
134 1520
134 2025
134 2045
134 2055
135 509
135 715
135 1041
135 1456
135 1911
136 175
136 290
136 323
136 435
136 488
136 510
136 519
136 569
136 600
136 670
136 705
136 718
136 738
136 801
136 834
136 892
136 896
136 1031
136 1073
136 1110
136 1151
136 1153
136 1159
136 1187
136 1194
136 1225
136 1229
136 1455
136 1490
136 1511
136 1520
136 1536
136 1605
136 1650
136 1687
136 1695
136 1706
136 1838
136 1861
136 1882
136 1925
136 1992
136 2024
137 1132
137 1786
137 1921
138 602
138 711
138 755
138 768
138 828
138 897
138 922
138 1126
138 1389
138 1397
138 1806
138 1850
138 2045
139 286
139 319
139 339
139 365
139 549
139 592
139 627
139 823
139 993
139 1008
139 1095
139 1324
139 1329
139 1531
139 1627
139 1752
139 1905
139 2016
140 705
141 844
141 845
141 1517
142 319
142 375
142 535
142 810
142 853
142 1049
142 1063
142 1291
142 1409
142 1441
142 1900
143 265
143 459
143 974
143 1195
143 1345
143 1912
143 1993
144 220
144 769
144 1217
145 155
145 237
145 299
145 393
145 517
145 577
145 588
145 639
145 663
145 690
145 698
145 738
145 745
145 777
145 783
145 801
145 810
145 897
145 1035
145 1063
145 1092
145 1119
145 1120
145 1128
145 1187
145 1191
145 1203
145 1217
145 1264
145 1271
145 1310
145 1321
145 1325
145 1344
145 1373
145 1389
145 1422
145 1493
145 1517
145 1524
145 1531
145 1549
145 1569
145 1581
145 1617
145 1653
145 1658
145 1720
145 1760
145 1983
145 2045
146 168
146 178
146 211
146 218
146 222
146 224
146 272
146 273
146 275
146 286
146 316
146 393
146 544
146 585
146 596
146 602
146 626
146 655
146 663
146 666
146 728
146 755
146 763
146 768
146 774
146 810
146 821
146 828
146 873
146 880
146 897
146 922
146 998
146 1040
146 1082
146 1092
146 1120
146 1126
146 1162
146 1180
146 1191
146 1203
146 1215
146 1217
146 1264
146 1290
146 1299
146 1321
146 1340
146 1373
146 1389
146 1397
146 1401
146 1405
146 1411
146 1442
146 1470
146 1472
146 1479
146 1517
146 1549
146 1597
146 1653
146 1720
146 1760
146 1765
146 1795
146 1806
146 1810
146 1842
146 1850
146 1871
146 1893
146 1896
146 2045
147 1941
148 442
148 452
148 608
148 832
148 1736
148 2003
149 208
149 897
149 1165
149 1292
149 1597
149 1703
149 1762
149 1835
149 1852
149 2047
150 212
150 306
150 519
150 563
150 690
150 1217
150 1341
150 1378
150 1494
150 1867
150 1992
151 1012
151 1217
151 1367
151 1658
151 1774
151 1874
152 320
152 431
152 448
152 647
152 699
152 810
152 968
152 1230
152 1288
152 1379
152 1380
152 1413
152 1560
152 1837
152 1876
153 244
153 843
153 1162
153 1289
153 1632
153 2011
154 1718
155 292
155 508
155 527
155 698
155 897
155 924
155 974
155 981
155 1217
155 1225
155 1319
155 1373
155 1517
155 1658
155 1720
155 1737
155 1746
156 1133
156 1217
157 169
157 1047
157 1578
157 1905
157 1925
158 690
159 1618
159 1625
159 1845
160 894
161 267
161 288
161 347
161 380
161 473
161 499
161 679
161 1055
161 1265
161 1287
161 1289
161 1472
161 1475
161 1491
161 1590
161 1600
161 1702
161 1794
161 1858
161 1886
161 1909
161 1966
161 1981
161 2007
162 228
162 765
162 816
162 1290
162 1562
162 1795
163 286
163 408
163 442
163 459
163 512
163 517
163 619
163 854
163 1153
163 1196
163 1241
163 1250
163 1271
163 1544
163 1565
163 1739
163 1774
163 1918
163 2052
164 193
164 199
164 224
164 226
164 254
164 308
164 349
164 388
164 456
164 497
164 517
164 521
164 591
164 667
164 752
164 776
164 835
164 856
164 899
164 1023
164 1078
164 1085
164 1119
164 1244
164 1256
164 1332
164 1395
164 1523
164 1605
164 1657
164 1891
164 2024
165 442
165 503
165 823
165 974
166 575
166 611
166 615
166 1217
167 1225
168 193
168 199
168 224
168 254
168 273
168 289
168 308
168 310
168 362
168 365
168 374
168 406
168 456
168 459
168 481
168 493
168 503
168 509
168 510
168 511
168 515
168 521
168 525
168 539
168 548
168 588
168 591
168 597
168 615
168 627
168 644
168 654
168 667
168 680
168 733
168 752
168 755
168 776
168 814
168 821
168 822
168 823
168 827
168 835
168 844
168 893
168 897
168 899
168 913
168 930
168 990
168 1003
168 1006
168 1023
168 1031
168 1040
168 1064
168 1078
168 1085
168 1119
168 1126
168 1132
168 1145
168 1149
168 1151
168 1153
168 1160
168 1170
168 1191
168 1203
168 1204
168 1207
168 1217
168 1225
168 1229
168 1244
168 1256
168 1281
168 1290
168 1299
168 1318
168 1321
168 1323
168 1324
168 1329
168 1332
168 1341
168 1362
168 1363
168 1373
168 1389
168 1395
168 1397
168 1403
168 1416
168 1430
168 1441
168 1446
168 1457
168 1479
168 1511
168 1515
168 1518
168 1534
168 1538
168 1549
168 1583
168 1597
168 1650
168 1657
168 1731
168 1739
168 1742
168 1760
168 1765
168 1774
168 1786
168 1806
168 1827
168 1850
168 1891
168 1895
168 1896
168 1897
168 1904
168 1905
168 1980
168 1983
168 2016
168 2024
168 2025
168 2045
168 2055
169 374
169 510
169 715
169 899
169 927
169 1047
169 1085
169 1132
169 1225
169 1254
169 1341
169 1493
169 1838
169 1882
169 1925
170 675
170 1288
170 1497
170 1873
170 1899
171 442
171 487
171 698
171 822
171 989
171 1451
171 1544
171 1644
171 1952
171 2012
171 2013
172 682
172 757
172 1136
173 272
173 442
173 614
173 1075
173 1360
173 1362
173 1506
173 1608
173 1774
173 1858
173 1925
174 199
174 323
174 814
174 1119
174 1229
174 1290
174 1324
174 1416
174 1964
174 1979
174 2025
175 774
175 1069
175 1110
175 1324
175 1428
175 1773
176 239
176 323
176 675
176 1175
176 1289
176 1300
176 1364
176 1497
176 1560
176 1873
176 1909
177 323
177 500
177 576
177 829
177 1092
177 1214
177 1300
177 1306
178 273
178 299
178 393
178 596
178 763
178 774
178 897
178 922
178 1096
178 1153
178 1340
178 1397
178 1765
178 1806
178 1871
179 1450
179 1520
179 1963
179 1975
179 1987
180 1048
180 1321
181 239
181 286
181 323
181 502
181 508
181 566
181 597
181 617
181 629
181 655
181 675
181 834
181 878
181 917
181 991
181 1073
181 1117
181 1170
181 1194
181 1229
181 1352
181 1433
181 1485
181 1650
181 1681
181 1774
181 1795
181 1809
181 1815
181 1829
181 1839
181 1873
181 1889
181 1896
181 1899
181 2015
181 2054
182 480
183 471
183 527
183 544
183 698
183 728
183 1217
183 1357
183 1378
183 1405
183 1416
183 1442
183 1560
183 1597
183 1790
183 1897
183 1921
183 1983
184 199
184 218
184 259
184 349
184 538
184 736
184 738
184 816
184 844
184 855
184 899
184 912
184 990
184 1106
184 1159
184 1229
184 1244
184 1258
184 1362
184 1397
184 1517
184 1830
184 1838
184 1862
184 1902
184 2045
184 2053
186 748
187 854
187 1153
187 1381
188 1531
189 664
190 721
190 864
191 1654
192 646
192 1363
193 199
193 224
193 302
193 349
193 408
193 503
193 517
193 549
193 667
193 776
193 870
193 993
193 1023
193 1078
193 1095
193 1125
193 1244
193 1329
193 1362
193 1397
193 1430
193 1441
193 1517
193 1627
193 1657
193 1665
193 1720
193 1734
193 1774
193 1891
193 1899
193 1902
193 1926
193 1980
193 2025
194 463
194 549
194 573
194 615
194 618
194 695
194 833
194 1062
194 1065
194 1087
194 1187
194 1203
194 1204
194 1251
194 1329
194 1346
194 1517
194 1656
194 1746
194 1888
194 1892
195 933
195 1668
196 1177
196 1558
197 539
198 1344
198 1720
199 224
199 226
199 242
199 254
199 302
199 308
199 310
199 323
199 349
199 356
199 392
199 456
199 459
199 493
199 497
199 503
199 511
199 515
199 517
199 521
199 525
199 534
199 539
199 548
199 591
199 597
199 610
199 627
199 666
199 667
199 670
199 675
199 680
199 714
199 733
199 738
199 752
199 776
199 780
199 814
199 821
199 827
199 835
199 870
199 878
199 895
199 897
199 899
199 905
199 912
199 922
199 928
199 930
199 936
199 990
199 1023
199 1031
199 1078
199 1085
199 1089
199 1095
199 1106
199 1119
199 1125
199 1128
199 1149
199 1151
199 1153
199 1160
199 1163
199 1203
199 1213
199 1216
199 1218
199 1244
199 1250
199 1256
199 1281
199 1290
199 1301
199 1316
199 1321
199 1323
199 1329
199 1332
199 1342
199 1344
199 1362
199 1378
199 1386
199 1416
199 1422
199 1430
199 1435
199 1441
199 1457
199 1487
199 1492
199 1506
199 1511
199 1517
199 1520
199 1534
199 1538
199 1549
199 1572
199 1581
199 1603
199 1611
199 1649
199 1650
199 1655
199 1657
199 1661
199 1676
199 1687
199 1695
199 1720
199 1734
199 1735
199 1742
199 1760
199 1763
199 1774
199 1804
199 1806
199 1825
199 1840
199 1849
199 1854
199 1861
199 1895
199 1896
199 1925
199 1926
199 1980
199 1992
199 2014
199 2016
199 2024
199 2025
199 2044
199 2045
199 2055
200 292
200 359
200 728
200 1200
200 1217
200 1247
200 1310
200 1720
200 1983
201 286
201 754
201 837
201 1677
201 1852
201 1892
202 510
202 654
202 715
202 936
202 1006
202 1092
202 1151
202 1268
202 1276
202 1363
202 1467
202 1679
202 1762
202 1874
202 1897
202 1920
202 2016
202 2052
203 588
203 1159
203 1275
203 1442
203 1731
203 2033
204 1044
205 667
205 776
205 899
205 1225
205 1271
205 1400
206 922
206 1765
206 1806
206 1896
207 611
207 615
207 1110
207 1202
207 1329
207 1688
208 239
208 272
208 335
208 655
208 698
208 753
208 765
208 778
208 837
208 870
208 1030
208 1049
208 1165
208 1195
208 1217
208 1310
208 1413
208 1435
208 1491
208 1569
208 1597
208 1611
208 1677
208 1813
208 1863
208 1889
208 2018
208 2031
208 2057
209 304
209 1286
209 1383
209 1899
210 927
211 224
211 273
211 517
211 814
211 880
211 897
211 1023
211 1078
211 1397
211 1792
212 1494
212 1517
212 1571
212 1869
213 675
213 1229
213 1795
213 1873
213 1891
214 220
214 404
214 878
214 1614
214 1631
214 1681
214 1877
215 270
215 322
215 424
215 459
215 523
215 538
215 654
215 668
215 691
215 804
215 844
215 895
215 899
215 919
215 990
215 1021
215 1034
215 1089
215 1120
215 1138
215 1141
215 1219
215 1244
215 1250
215 1290
215 1292
215 1604
215 1611
215 1676
215 1736
215 1739
215 1742
215 1774
215 1804
215 1838
215 1840
215 1861
215 1890
215 1920
215 1948
215 1975
215 2016
216 507
216 947
217 831
217 1048
217 1128
217 1321
217 1344
217 1422
217 1581
217 1646
218 241
218 399
218 521
218 535
218 581
218 601
218 703
218 754
218 755
218 776
218 816
218 855
218 930
218 1018
218 1040
218 1049
218 1176
218 1203
218 1226
218 1244
218 1338
218 1389
218 1409
218 1425
218 1494
218 1517
218 1650
218 1774
218 1798
218 1861
218 1897
218 1931
218 1977
218 2020
218 2053
219 569
219 588
219 745
219 904
219 980
219 1122
219 1191
219 1290
219 1442
219 1520
219 1934
219 2015
220 675
220 768
220 1217
220 1380
221 1516
221 1814
222 502
222 880
223 946
223 1171
223 1608
223 1939
224 226
224 242
224 286
224 302
224 308
224 310
224 349
224 388
224 392
224 408
224 456
224 459
224 503
224 510
224 515
224 517
224 521
224 525
224 538
224 539
224 548
224 549
224 588
224 591
224 627
224 667
224 670
224 733
224 752
224 776
224 814
224 823
224 827
224 835
224 892
224 899
224 912
224 974
224 990
224 1003
224 1006
224 1023
224 1037
224 1044
224 1049
224 1078
224 1085
224 1095
224 1108
224 1119
224 1123
224 1126
224 1149
224 1151
224 1191
224 1203
224 1217
224 1234
224 1244
224 1256
224 1281
224 1290
224 1318
224 1323
224 1329
224 1332
224 1342
224 1352
224 1362
224 1386
224 1395
224 1416
224 1430
224 1441
224 1457
224 1470
224 1511
224 1534
224 1583
224 1650
224 1657
224 1665
224 1685
224 1720
224 1739
224 1742
224 1774
224 1816
224 1861
224 1867
224 1874
224 1884
224 1895
224 1896
224 1980
224 2016
224 2024
224 2045
224 2055
225 617
225 1597
226 308
226 493
226 525
226 733
226 895
226 974
226 1023
226 1095
226 1119
226 1149
226 1153
226 1290
226 1332
226 1416
226 1430
226 1523
226 1531
226 1657
226 1720
226 1829
226 1979
226 2024
227 844
227 853
227 877
227 1019
227 1731
228 239
228 262
228 415
228 480
228 579
228 629
228 1143
228 1416
228 1819
228 1863
228 2008
229 704
229 916
229 1889
229 1916
230 306
230 378
230 420
230 690
230 734
230 814
230 899
230 1153
230 1290
230 1341
230 1490
230 1494
230 1603
230 1796
230 1867
230 1926
230 1992
230 2025
231 535
231 1049
231 1409
231 1700
231 1892
231 2020
233 534
233 1650
234 442
234 2013
235 310
235 508
235 522
235 619
235 688
235 748
235 752
235 774
235 776
235 1023
235 1063
235 1092
235 1153
235 1202
235 1373
235 1515
235 1517
235 1518
235 1760
235 1871
237 239
237 272
237 299
237 371
237 404
237 527
237 574
237 600
237 789
237 833
237 853
237 898
237 1104
237 1120
237 1167
237 1170
237 1217
237 1276
237 1288
237 1300
237 1435
237 1471
237 1493
237 1518
237 1522
237 1596
237 1640
237 1711
237 1721
237 1907
237 1912
237 1954
238 323
238 327
238 422
238 614
238 640
238 921
238 1040
238 1170
238 1889
239 241
239 246
239 262
239 272
239 286
239 287
239 323
239 330
239 362
239 371
239 373
239 376
239 404
239 433
239 454
239 459
239 480
239 496
239 500
239 502
239 508
239 526
239 558
239 566
239 576
239 578
239 582
239 617
239 629
239 651
239 675
239 697
239 698
239 721
239 767
239 768
239 777
239 780
239 810
239 833
239 855
239 873
239 875
239 886
239 898
239 918
239 932
239 933
239 968
239 976
239 991
239 1005
239 1012
239 1021
239 1024
239 1040
239 1054
239 1058
239 1067
239 1075
239 1084
239 1092
239 1109
239 1120
239 1127
239 1159
239 1167
239 1170
239 1183
239 1191
239 1194
239 1195
239 1209
239 1217
239 1225
239 1229
239 1232
239 1241
239 1271
239 1289
239 1300
239 1303
239 1305
239 1313
239 1322
239 1324
239 1326
239 1328
239 1352
239 1365
239 1369
239 1379
239 1407
239 1416
239 1442
239 1454
239 1469
239 1472
239 1475
239 1483
239 1485
239 1497
239 1517
239 1518
239 1531
239 1538
239 1544
239 1560
239 1583
239 1597
239 1611
239 1631
239 1634
239 1650
239 1663
239 1681
239 1711
239 1716
239 1720
239 1739
239 1766
239 1774
239 1785
239 1795
239 1811
239 1817
239 1829
239 1863
239 1872
239 1873
239 1875
239 1889
239 1899
239 1909
239 1941
239 1945
239 1947
239 1974
239 2003
239 2007
239 2008
239 2018
239 2031
239 2041
240 1350
240 1566
241 376
241 508
241 535
241 581
241 655
241 697
241 810
241 833
241 855
241 933
241 1018
241 1045
241 1225
241 1226
241 1517
241 1830
241 1931
241 1983
241 2020
242 458
242 523
242 525
242 844
242 845
242 853
242 930
242 1244
242 1456
242 1734
242 1891
242 1926
242 1980
242 2025
243 265
243 547
243 683
243 762
243 1163
243 1517
243 1797
244 308
244 335
244 408
244 424
244 442
244 534
244 583
244 654
244 698
244 780
244 822
244 843
244 913
244 982
244 1034
244 1119
244 1167
244 1195
244 1217
244 1233
244 1250
244 1298
244 1318
244 1329
244 1377
244 1383
244 1416
244 1441
244 1484
244 1511
244 1531
244 1560
244 1597
244 1632
244 1668
244 1774
244 1912
244 1918
244 2011
244 2045
244 2057
245 1322
245 1663
246 500
246 617
246 675
246 849
246 1107
246 1296
246 1863
247 535
247 744
247 1075
248 569
248 589
248 690
248 837
248 1035
249 323
249 433
249 615
249 774
249 1229
249 1650
249 1696
249 1871
250 490
250 866
250 930
250 1363
250 1493
250 1801
250 1890
251 777
251 1873
252 269
252 497
252 735
252 1256
252 1492
253 1753
253 1814
253 1923
253 1975
254 308
254 455
254 627
254 720
254 776
254 1023
254 1078
254 1416
254 1707
254 1895
254 2025
254 2045
255 802
256 442
256 1736
257 904
257 1720
257 1804
258 508
258 537
258 757
258 1517
258 1891
258 2050
259 663
259 733
259 748
259 1023
259 1957
260 1515
261 715
261 933
261 1044
261 1207
261 1437
261 1467
261 1925
261 1965
262 374
262 376
262 415
262 466
262 617
262 629
262 683
262 852
262 886
262 1109
262 1305
262 1418
262 1454
262 1499
262 1505
262 1562
262 1634
262 1819
262 1863
262 1941
262 1949
262 2054
263 1381
263 2052
264 510
264 715
264 748
264 927
264 936
264 1006
264 1106
264 1268
264 1416
264 1748
264 1861
264 1874
264 1897
264 1937
265 294
265 324
265 346
265 409
265 442
265 459
265 486
265 487
265 488
265 514
265 554
265 567
265 573
265 608
265 654
265 698
265 747
265 749
265 790
265 892
265 917
265 956
265 958
265 962
265 971
265 974
265 1021
265 1061
265 1062
265 1071
265 1087
265 1100
265 1110
265 1187
265 1195
265 1203
265 1222
265 1286
265 1306
265 1318
265 1322
265 1345
265 1360
265 1381
265 1460
265 1465
265 1470
265 1493
265 1501
265 1506
265 1508
265 1512
265 1515
265 1531
265 1532
265 1539
265 1565
265 1608
265 1615
265 1659
265 1690
265 1766
265 1774
265 1791
265 1797
265 1834
265 1880
265 1881
265 1888
265 1912
265 1933
265 1943
265 1952
265 1993
265 1998
265 2003
265 2016
265 2028
266 1588
267 347
267 613
267 747
267 1001
267 1133
267 1180
267 1265
267 1287
267 1590
267 1811
267 1886
267 1909
267 2007
268 374
268 493
268 597
268 969
268 1057
268 1254
268 1490
268 1739
269 497
269 680
269 1023
270 424
270 574
270 946
270 1089
270 1168
270 1170
270 1271
270 1310
270 1331
270 1403
270 1493
270 1506
270 1611
270 1676
270 1818
270 1858
270 1889
270 1890
270 1918
270 1948
271 310
271 319
271 322
271 408
271 442
271 459
271 627
271 753
271 800
271 813
271 824
271 870
271 892
271 898
271 917
271 942
271 951
271 971
271 993
271 1052
271 1087
271 1250
271 1329
271 1338
271 1416
271 1518
271 1544
271 1688
271 1732
271 1735
271 1744
271 1774
271 1799
271 1890
271 1918
271 1976
271 2012
271 2016
272 285
272 286
272 323
272 330
272 362
272 371
272 373
272 374
272 376
272 404
272 415
272 422
272 430
272 431
272 440
272 480
272 538
272 576
272 614
272 617
272 629
272 675
272 683
272 698
272 748
272 765
272 780
272 833
272 886
272 892
272 897
272 899
272 956
272 986
272 999
272 1030
272 1040
272 1092
272 1103
272 1109
272 1114
272 1116
272 1120
272 1141
272 1170
272 1194
272 1229
272 1247
272 1265
272 1276
272 1288
272 1289
272 1300
272 1305
272 1312
272 1352
272 1379
272 1413
272 1431
272 1454
272 1462
272 1469
272 1471
272 1472
272 1475
272 1517
272 1518
272 1522
272 1530
272 1531
272 1538
272 1554
272 1560
272 1569
272 1590
272 1597
272 1621
272 1634
272 1639
272 1711
272 1760
272 1774
272 1795
272 1811
272 1819
272 1863
272 1872
272 1873
272 1889
272 1899
272 1909
272 1916
272 1941
272 1944
272 1945
272 1949
272 1981
272 2007
272 2008
272 2018
272 2045
272 2054
273 593
273 602
273 728
273 755
273 763
273 828
273 897
273 922
273 1095
273 1119
273 1124
273 1126
273 1162
273 1203
273 1215
273 1329
273 1340
273 1352
273 1389
273 1397
273 1411
273 1470
273 1479
273 1494
273 1617
273 1765
273 1806
273 1810
273 1850
273 1889
273 1928
274 611
274 774
275 596
275 821
275 828
275 880
275 897
275 922
275 1040
275 1264
275 1479
275 1576
275 1765
275 1806
275 1850
275 1893
276 408
276 1774
276 1803
277 589
277 690
277 705
277 892
277 904
277 1023
277 1341
277 1490
277 1494
277 1517
277 2045
278 930
278 1362
278 1597
278 1891
278 1907
279 556
279 1278
279 1817
279 1889
279 1910
280 844
281 533
281 579
281 842
281 946
281 1736
282 408
282 1506
283 1517
284 609
284 805
284 850
284 898
284 1138
284 1365
284 1396
284 1637
284 1732
285 614
285 655
285 987
285 1067
285 1289
285 1340
285 1497
285 1758
285 1873
286 287
286 374
286 376
286 392
286 406
286 415
286 430
286 459
286 490
286 502
286 508
286 530
286 545
286 578
286 586
286 611
286 624
286 651
286 657
286 665
286 682
286 693
286 715
286 743
286 745
286 753
286 765
286 776
286 791
286 822
286 833
286 834
286 879
286 896
286 897
286 906
286 919
286 932
286 936
286 948
286 974
286 998
286 1021
286 1024
286 1033
286 1035
286 1038
286 1074
286 1095
286 1098
286 1110
286 1119
286 1121
286 1130
286 1153
286 1193
286 1228
286 1244
286 1291
286 1292
286 1321
286 1335
286 1338
286 1416
286 1456
286 1460
286 1462
286 1469
286 1483
286 1490
286 1506
286 1508
286 1511
286 1514
286 1522
286 1538
286 1560
286 1562
286 1567
286 1597
286 1611
286 1614
286 1639
286 1656
286 1714
286 1725
286 1766
286 1785
286 1792
286 1804
286 1817
286 1829
286 1863
286 1872
286 1904
286 1945
286 1947
286 1954
286 2003
286 2010
286 2015
286 2024
287 302
287 534
287 615
287 639
287 693
287 738
287 752
287 774
287 776
287 822
287 854
287 898
287 951
287 989
287 1119
287 1217
287 1656
287 1729
287 1833
288 1522
288 2007
290 354
290 645
290 689
290 798
290 817
290 844
290 930
290 1078
290 1103
290 1290
290 1291
290 1341
290 1387
290 1405
290 1611
290 1858
290 1925
290 2008
291 611
291 615
291 1069
291 1110
291 1324
291 1696
292 494
292 527
292 544
292 625
292 716
292 725
292 772
292 838
292 1217
292 1319
292 1357
292 1517
292 1651
293 821
293 922
294 459
294 535
294 1021
294 1049
294 1115
294 1203
294 1564
294 1993
295 617
295 629
295 886
295 999
295 1819
295 1941
296 306
296 509
296 625
296 725
296 802
296 844
296 1167
296 1254
296 1291
296 1420
296 1490
296 1517
296 1680
296 1796
296 1891
297 1531
298 420
298 610
298 710
298 756
298 1128
298 1400
298 1492
298 1896
299 311
299 420
299 509
299 596
299 626
299 639
299 755
299 774
299 806
299 833
299 834
299 1112
299 1120
299 1198
299 1276
299 1397
299 1405
299 1470
299 1524
299 1552
299 1560
299 1577
299 1596
299 1599
299 1710
299 1721
299 1765
299 1850
299 1889
299 1896
300 544
300 728
300 763
300 1018
300 1112
300 1217
300 1387
301 370
301 597
301 615
301 698
301 849
301 977
301 1021
301 1075
301 1497
301 1650
301 1735
301 1889
302 308
302 408
302 503
302 521
302 548
302 752
302 776
302 835
302 990
302 1023
302 1085
302 1095
302 1290
302 1324
302 1665
302 1806
302 1816
302 2045
303 425
303 452
303 554
303 584
303 608
303 626
303 698
303 832
303 892
303 953
303 1021
303 1024
303 1075
303 1098
303 1115
303 1203
303 1397
303 1433
303 1451
303 1506
303 1659
303 1721
303 1736
303 1880
303 1881
303 1919
303 1963
303 1993
303 2003
303 2016
303 2057
304 442
304 574
304 583
304 698
304 805
304 854
304 954
304 1043
304 1138
304 1153
304 1172
304 1203
304 1286
304 1465
304 1544
304 1615
304 1846
304 2057
305 1341
305 1992
306 420
306 563
306 569
306 690
306 734
306 802
306 899
306 900
306 1341
306 1494
306 1605
306 1926
307 704
308 374
308 388
308 396
308 503
308 510
308 539
308 548
308 570
308 576
308 579
308 583
308 591
308 639
308 682
308 733
308 738
308 776
308 814
308 827
308 835
308 868
308 922
308 990
308 1023
308 1044
308 1078
308 1083
308 1095
308 1109
308 1119
308 1120
308 1126
308 1149
308 1203
308 1213
308 1214
308 1218
308 1229
308 1244
308 1290
308 1332
308 1373
308 1403
308 1416
308 1430
308 1511
308 1650
308 1720
308 1739
308 1806
308 1892
308 1904
308 1905
308 1943
308 2013
308 2014
308 2016
308 2024
308 2045
309 539
309 602
310 318
310 323
310 354
310 385
310 510
310 511
310 522
310 538
310 539
310 600
310 628
310 655
310 674
310 675
310 688
310 698
310 723
310 745
310 774
310 782
310 827
310 844
310 850
310 874
310 897
310 899
310 913
310 938
310 956
310 967
310 995
310 1041
310 1044
310 1064
310 1092
310 1119
310 1151
310 1180
310 1207
310 1208
310 1249
310 1347
310 1362
310 1456
310 1467
310 1492
310 1531
310 1538
310 1698
310 1742
310 1792
310 1817
310 1832
310 1951
310 1971
310 1972
311 379
311 517
311 628
311 761
311 1080
311 1153
311 1230
311 1309
311 1436
311 1456
311 1629
311 1678
311 1905
312 1300
312 1873
313 1341
314 566
314 578
314 768
314 1179
314 1245
314 1284
314 1555
315 323
315 480
315 1398
315 1517
316 774
316 873
316 897
316 922
317 448
318 600
318 621
318 655
318 782
318 811
318 982
318 1217
318 1456
318 1698
318 1760
318 1789
318 1817
319 516
319 790
319 1092
319 1153
319 1269
319 1558
319 1610
319 1647
319 1671
319 1890
319 2016
320 321
320 373
320 394
320 431
320 543
320 1109
320 1159
320 1288
320 1413
320 1491
320 1660
320 1876
320 1952
321 394
321 1873
322 459
322 490
322 583
322 716
322 780
322 800
322 865
322 866
322 1006
322 1363
322 1486
322 1676
322 1774
322 1878
322 2017
323 326
323 357
323 362
323 373
323 376
323 404
323 422
323 431
323 454
323 496
323 500
323 509
323 543
323 566
323 576
323 582
323 597
323 611
323 614
323 639
323 675
323 699
323 767
323 768
323 775
323 836
323 844
323 867
323 870
323 897
323 921
323 979
323 986
323 999
323 1012
323 1023
323 1031
323 1054
323 1060
323 1064
323 1067
323 1074
323 1084
323 1095
323 1103
323 1104
323 1109
323 1120
323 1170
323 1173
323 1175
323 1229
323 1245
323 1247
323 1271
323 1300
323 1303
323 1326
323 1329
323 1343
323 1352
323 1376
323 1388
323 1413
323 1416
323 1446
323 1454
323 1459
323 1469
323 1472
323 1475
323 1489
323 1491
323 1497
323 1499
323 1511
323 1518
323 1560
323 1569
323 1579
323 1583
323 1586
323 1588
323 1590
323 1620
323 1621
323 1650
323 1681
323 1698
323 1709
323 1743
323 1774
323 1795
323 1829
323 1849
323 1856
323 1863
323 1868
323 1872
323 1873
323 1889
323 1902
323 1909
323 1949
323 1974
323 1994
323 2016
323 2059
324 511
324 514
324 698
324 974
324 988
324 1021
324 1203
324 1247
324 1386
324 1397
324 1416
324 1470
324 1608
324 1627
324 1644
324 1659
324 1817
324 2013
325 716
327 376
327 1454
328 1153
328 1381
329 539
329 1040
329 1044
329 1445
330 480
330 488
330 629
330 886
330 1109
330 1119
330 1247
330 1289
330 1639
330 1714
330 1785
330 1819
330 1863
330 1941
331 1181
332 1467
332 1925
333 459
333 974
333 1021
333 1115
333 1187
333 1191
333 1229
333 1993
334 680
334 745
334 1293
334 1437
334 1492
335 343
335 484
335 537
335 583
335 596
335 822
335 953
335 982
335 1007
335 1008
335 1217
335 1263
335 1292
335 1509
335 1591
335 1597
335 1618
335 1654
335 1659
335 1677
335 1723
335 1838
335 1852
336 776
336 1035
336 1239
336 1416
336 1420
336 1494
336 1517
337 442
337 459
337 512
337 895
337 1021
337 1250
337 1396
337 1797
338 1230
338 1668
339 464
339 549
339 627
339 993
339 1250
339 1329
339 1506
339 1627
340 503
340 1190
340 1470
340 1597
340 2050
341 899
341 1132
341 1159
341 1180
341 1395
341 1728
342 1492
342 1885
343 374
343 601
343 617
343 655
343 765
343 1516
343 1531
343 1814
343 1862
344 525
344 791
344 1244
344 1895
345 898
346 442
346 459
346 1024
346 1212
346 1736
346 2003
347 678
347 1265
347 1590
347 1597
347 1886
347 1981
347 2007
348 569
348 819
348 1145
348 1362
348 1605
348 1782
348 2045
349 515
349 521
349 776
349 835
349 1023
349 1106
349 1159
349 1256
349 1323
349 1511
349 1517
349 1520
349 1902
350 687
351 1577
351 1925
352 473
352 1027
352 1133
352 1141
352 1380
352 1388
353 478
353 618
353 1087
353 1416
353 2017
354 365
354 655
354 827
354 1044
354 1180
354 1217
354 1249
354 1285
354 1381
354 1734
354 1950
354 1965
354 2009
354 2016
354 2047
356 388
356 895
356 930
356 1213
356 1244
356 1389
356 1441
356 1611
356 1676
356 1890
356 1918
356 1948
356 2025
357 404
357 576
357 1300
357 1376
358 442
358 1241
358 1290
358 2003
359 625
359 1310
359 1456
359 1714
359 1760
359 1765
359 1956
359 2021
360 408
360 442
360 459
360 698
360 895
360 1250
360 1451
360 1735
360 1918
360 2013
361 484
361 487
362 459
362 597
362 655
362 803
362 940
362 1033
362 1040
362 1044
362 1170
362 1229
362 1295
362 1352
362 1395
362 1416
362 1430
362 1469
362 1511
362 1538
362 1621
362 1650
362 1736
362 1799
362 1829
362 1850
362 1873
362 1889
362 1912
362 2008
362 2016
363 753
364 615
365 534
365 539
365 549
365 589
365 591
365 597
365 627
365 667
365 734
365 738
365 782
365 827
365 993
365 1031
365 1044
365 1058
365 1119
365 1207
365 1285
365 1329
365 1362
365 1492
365 1583
365 1650
365 1692
365 1697
365 1698
365 1699
365 1729
365 1854
366 655
366 821
367 753
367 774
367 924
367 998
367 1377
367 1806
368 478
368 1890
369 452
370 487
370 572
370 693
370 697
370 698
370 822
370 832
370 989
370 1075
370 1187
370 1271
370 1290
370 1482
370 1506
370 1627
370 2052
371 509
371 536
371 605
371 675
371 1049
371 1104
371 1120
371 1170
371 1229
371 1276
371 1418
371 1522
371 1560
371 1596
371 1640
371 1711
371 1907
372 503
372 753
372 892
372 1021
372 1298
372 1351
372 1774
373 448
373 675
373 699
373 1054
373 1229
373 1352
373 1379
373 1497
373 1560
373 1614
373 1873
373 2008
374 376
374 384
374 402
374 456
374 475
374 508
374 551
374 561
374 583
374 619
374 628
374 690
374 774
374 844
374 899
374 923
374 927
374 933
374 982
374 1057
374 1078
374 1092
374 1097
374 1106
374 1110
374 1119
374 1128
374 1132
374 1185
374 1217
374 1230
374 1241
374 1244
374 1254
374 1295
374 1313
374 1338
374 1341
374 1342
374 1346
374 1362
374 1395
374 1404
374 1418
374 1422
374 1424
374 1437
374 1456
374 1492
374 1494
374 1517
374 1536
374 1587
374 1591
374 1605
374 1644
374 1665
374 1720
374 1742
374 1760
374 1777
374 1796
374 1838
374 1850
374 1861
374 1867
374 1890
374 1891
374 1895
374 1900
374 1925
374 1926
374 1948
374 1956
374 1980
374 1981
374 1992
374 2025
375 535
375 697
375 744
375 750
375 810
375 851
375 873
375 879
375 1049
375 1151
375 1409
375 1426
375 1700
375 1821
375 1892
375 1900
375 1907
375 2020
376 433
376 502
376 617
376 675
376 683
376 695
376 697
376 704
376 748
376 768
376 780
376 832
376 837
376 886
376 918
376 960
376 1092
376 1116
376 1159
376 1195
376 1229
376 1248
376 1271
376 1289
376 1312
376 1459
376 1490
376 1531
376 1569
376 1716
376 1804
376 1811
376 1817
376 1836
376 1863
376 1941
376 1947
376 2008
376 2012
376 2041
377 904
377 976
377 1494
378 546
378 563
378 690
378 734
378 771
378 844
378 1044
378 1341
378 1490
378 1494
378 1517
379 930
379 1494
379 1517
379 1924
380 1300
381 855
381 1830
382 844
382 1244
382 1517
382 1665
382 1891
383 483
383 675
383 1142
383 1380
384 699
384 1264
384 1495
385 682
385 698
385 738
385 1151
385 2055
386 473
386 499
387 1912
387 1918
388 525
388 667
388 670
388 835
388 926
388 1023
388 1149
388 2025
389 473
389 1491
389 1893
390 844
390 1019
390 1891
390 1926
391 670
391 682
391 707
391 736
391 884
391 912
391 931
391 938
391 1128
391 1290
391 1321
391 1344
391 1422
391 1492
391 1581
391 1646
391 1849
391 1896
392 509
392 578
392 711
392 736
392 753
392 822
392 827
392 899
392 928
392 1029
392 1044
392 1048
392 1149
392 1244
392 1290
392 1330
392 1362
392 1409
392 1469
392 1513
392 1650
392 1655
392 1692
392 1720
392 2045
393 415
393 596
393 698
393 1230
393 1400
393 1668
393 1863
394 431
394 448
394 596
394 675
394 959
394 1067
394 1152
394 1232
394 1265
394 1288
394 1380
394 1413
394 1491
394 1518
394 1560
394 1621
394 1731
394 1876
394 1903
395 544
395 572
395 728
395 892
395 982
395 983
395 1217
395 1680
395 1789
395 1869
395 1983
396 574
396 644
396 654
396 715
396 829
396 833
396 842
396 933
396 1006
396 1290
396 1389
396 1392
396 1677
396 1720
396 1739
396 1756
396 1830
397 748
397 811
397 853
397 933
397 1062
397 1079
397 1295
397 1391
397 1424
397 1603
397 1677
397 1707
397 1731
397 1760
397 1789
398 946
398 1006
398 1506
398 1531
398 1774
399 748
399 859
399 927
399 1137
399 1176
399 1226
399 1329
399 1338
399 1627
399 1729
399 1819
399 2016
400 1232
401 682
402 442
402 522
402 1290
402 1310
402 1338
402 1373
403 698
403 711
403 716
403 853
403 969
403 1106
403 1291
403 1363
404 509
404 551
404 576
404 597
404 602
404 617
404 626
404 629
404 675
404 776
404 897
404 1104
404 1120
404 1170
404 1229
404 1288
404 1289
404 1296
404 1352
404 1379
404 1416
404 1469
404 1577
404 1582
404 1709
404 1711
404 1721
404 1889
404 1945
404 2008
405 2016
406 579
406 611
406 615
406 774
406 993
406 1069
406 1110
406 1141
406 1202
406 1324
406 1329
406 1481
406 1493
406 1650
406 1696
407 1029
408 424
408 441
408 442
408 459
408 512
408 515
408 583
408 588
408 620
408 627
408 664
408 686
408 753
408 776
408 800
408 805
408 813
408 823
408 824
408 846
408 885
408 889
408 892
408 917
408 930
408 951
408 971
408 982
408 994
408 1023
408 1033
408 1052
408 1092
408 1153
408 1191
408 1199
408 1233
408 1238
408 1250
408 1271
408 1289
408 1321
408 1346
408 1362
408 1373
408 1383
408 1396
408 1469
408 1522
408 1531
408 1581
408 1583
408 1597
408 1644
408 1688
408 1735
408 1774
408 1797
408 1887
408 1895
408 1912
408 1918
408 1943
408 1963
408 1964
408 1996
408 2016
409 1993
410 542
410 946
410 1177
410 2003
412 442
412 487
412 517
412 579
412 974
412 1203
412 1506
412 1752
412 1892
413 849
413 894
413 906
413 1533
413 1757
413 1910
413 2001
414 591
414 627
414 1174
414 1324
414 1363
415 617
415 629
415 810
415 833
415 852
415 968
415 986
415 1113
415 1170
415 1305
415 1454
415 1462
415 1538
415 1562
415 1634
415 1639
415 1730
415 1819
415 1826
415 1863
415 1941
415 1947
415 1949
415 2018
415 2054
415 2059
416 898
417 535
418 1470
419 628
419 879
419 986
419 1211
419 1310
419 1597
419 1757
419 1889
419 1909
419 1916
420 668
420 670
420 690
420 705
420 791
420 839
420 844
420 848
420 900
420 990
420 1000
420 1019
420 1119
420 1198
420 1241
420 1244
420 1259
420 1293
420 1400
420 1517
420 1604
420 1731
420 1782
420 1840
420 1896
420 1907
420 1913
420 1926
420 1956
420 2012
421 1500
421 1577
422 582
422 655
422 768
422 1195
422 1340
422 1446
422 1579
422 1709
422 1994
423 572
424 538
424 1089
424 1203
424 1515
424 1611
424 1676
424 1720
424 1818
424 1858
424 1890
425 682
425 1777
426 791
426 877
426 1321
426 1344
426 1409
426 1422
426 1962
427 1975
428 535
429 664
429 1092
429 1153
429 1861
430 473
430 538
430 655
430 886
430 1133
430 1207
430 1491
430 1560
430 1745
430 1811
430 2024
431 448
431 454
431 483
431 614
431 886
431 959
431 968
431 1030
431 1040
431 1147
431 1288
431 1379
431 1413
431 1431
431 1621
431 1669
431 1731
431 1832
431 1876
431 1889
431 1903
432 699
432 1472
432 1909
433 437
433 655
433 767
433 1650
433 1697
433 1889
434 923
434 994
435 738
435 1416
435 1687
436 503
436 752
436 895
436 930
436 1089
436 1160
436 1290
436 1890
436 2025
437 849
437 986
437 1211
437 1696
437 1757
437 1916
438 459
438 813
438 1008
438 1167
438 1383
438 1416
438 1774
438 1792
438 2016
439 1112
439 1229
439 1789
440 614
440 699
440 979
440 1040
440 1109
440 1227
440 1265
440 1352
440 1379
440 1472
440 1557
440 1590
440 1795
440 1889
440 2007
441 442
442 459
442 465
442 468
442 469
442 486
442 487
442 488
442 512
442 523
442 533
442 534
442 549
442 576
442 578
442 579
442 583
442 592
442 611
442 620
442 627
442 644
442 650
442 695
442 713
442 739
442 778
442 780
442 800
442 813
442 815
442 822
442 823
442 843
442 846
442 854
442 870
442 892
442 895
442 898
442 913
442 942
442 951
442 954
442 955
442 971
442 974
442 988
442 989
442 993
442 1006
442 1013
442 1021
442 1033
442 1034
442 1052
442 1075
442 1090
442 1101
442 1120
442 1138
442 1153
442 1199
442 1201
442 1222
442 1231
442 1233
442 1238
442 1250
442 1272
442 1276
442 1277
442 1298
442 1318
442 1320
442 1324
442 1346
442 1348
442 1371
442 1373
442 1396
442 1416
442 1451
442 1460
442 1466
442 1470
442 1494
442 1505
442 1506
442 1512
442 1515
442 1517
442 1527
442 1531
442 1544
442 1583
442 1623
442 1624
442 1644
442 1645
442 1664
442 1670
442 1672
442 1677
442 1682
442 1688
442 1697
442 1721
442 1735
442 1736
442 1762
442 1773
442 1774
442 1791
442 1792
442 1793
442 1797
442 1799
442 1832
442 1838
442 1888
442 1890
442 1908
442 1912
442 1918
442 1919
442 1933
442 1936
442 1964
442 1996
442 2012
442 2013
442 2016
442 2028
442 2031
442 2036
442 2037
442 2052
442 2056
443 646
444 569
444 969
444 1605
444 1685
444 1817
445 1963
447 1591
448 454
448 596
448 629
448 647
448 675
448 959
448 968
448 1170
448 1179
448 1217
448 1288
448 1367
448 1413
448 1518
448 1538
448 1560
448 1669
448 1731
448 1779
448 1873
448 1876
448 1903
448 2008
450 1992
451 1912
452 901
452 2003
453 898
454 986
454 1040
454 1067
454 1103
454 1142
454 1152
454 1217
454 1232
454 1288
454 1379
454 1380
454 1413
454 1491
454 1501
454 1569
454 1689
456 667
456 733
456 776
456 1023
456 1132
456 1362
456 1657
456 1865
456 2016
456 2025
457 655
457 688
457 1180
457 1980
458 660
458 844
458 930
458 1244
458 1295
458 1665
458 1956
459 488
459 503
459 512
459 515
459 517
459 521
459 550
459 566
459 579
459 583
459 627
459 661
459 698
459 748
459 755
459 777
459 780
459 783
459 800
459 835
459 844
459 885
459 886
459 892
459 895
459 897
459 898
459 913
459 923
459 934
459 942
459 974
459 982
459 988
459 989
459 998
459 1021
459 1023
459 1052
459 1058
459 1075
459 1085
459 1087
459 1101
459 1115
459 1119
459 1120
459 1128
459 1138
459 1153
459 1162
459 1167
459 1170
459 1177
459 1195
459 1199
459 1201
459 1203
459 1238
459 1250
459 1295
459 1310
459 1316
459 1318
459 1324
459 1329
459 1338
459 1348
459 1352
459 1362
459 1373
459 1375
459 1383
459 1395
459 1397
459 1416
459 1441
459 1460
459 1465
459 1482
459 1506
459 1515
459 1517
459 1518
459 1531
459 1538
459 1544
459 1583
459 1591
459 1597
459 1611
459 1627
459 1633
459 1668
459 1672
459 1677
459 1681
459 1688
459 1720
459 1735
459 1739
459 1760
459 1766
459 1774
459 1797
459 1833
459 1853
459 1880
459 1881
459 1888
459 1889
459 1896
459 1912
459 1938
459 1943
459 1980
459 1993
459 2012
459 2013
459 2014
459 2016
459 2024
459 2052
460 897
460 1058
460 1104
460 1110
460 1120
460 1288
460 1322
460 1389
460 1416
460 1437
460 1585
460 1617
460 1714
461 572
462 1381
463 573
463 618
464 517
464 549
464 611
464 627
464 870
464 993
464 1033
464 1150
464 1198
464 1329
464 1506
464 1627
464 1677
464 1889
465 1736
466 592
466 774
466 1416
466 1603
466 1964
467 601
467 1207
467 1291
467 1960
468 627
468 1476
468 1506
468 1797
469 522
469 545
469 695
469 753
469 754
469 837
469 1093
469 1103
469 1176
469 1204
469 1277
469 1391
469 1399
469 1515
469 1614
469 1656
469 1774
470 590
470 894
470 960
470 1040
471 544
471 728
471 1217
472 1681
473 499
473 768
473 1027
473 1032
473 1086
473 1152
473 1245
473 1289
473 1491
473 1540
473 1909
473 1942
474 1063
474 1375
474 2016
475 589
475 666
475 1254
475 1517
475 1838
475 1861
475 1925
477 574
477 837
478 631
478 664
478 719
478 898
478 1610
478 1677
479 690
479 734
479 1341
479 1494
479 1518
479 1992
480 483
480 629
480 1109
480 1209
480 1288
480 1289
480 1350
480 1398
480 1714
480 1724
480 1766
480 1811
480 1863
480 1872
480 1945
481 716
481 1119
481 1188
481 1212
481 1290
481 1334
481 1363
481 1403
481 1739
482 959
482 1133
482 1909
483 614
483 1030
483 1040
483 1092
483 1198
483 1217
483 1288
483 1364
484 898
484 1774
484 1943
484 2003
484 2042
485 1975
486 1506
486 1565
486 1880
487 693
487 822
487 989
487 1021
487 1075
487 1203
487 1506
487 1527
487 1721
487 1950
487 1952
487 2003
488 512
488 579
488 595
488 611
488 834
488 898
488 974
488 991
488 1023
488 1034
488 1250
488 1292
488 1363
488 1418
488 1506
488 1511
488 1613
488 1774
488 1829
488 1918
488 1925
488 2016
489 734
489 2030
490 493
490 538
490 574
490 654
490 668
490 681
490 698
490 716
490 862
490 865
490 866
490 897
490 899
490 969
490 989
490 1006
490 1188
490 1242
490 1286
490 1340
490 1363
490 1486
490 1591
490 1617
490 1739
490 1765
490 1858
490 1890
490 1928
490 1948
490 2017
491 602
492 533
492 1115
493 574
493 690
493 720
493 776
493 912
493 969
493 1057
493 1244
493 1290
493 1430
493 1674
493 1882
493 1943
493 2045
494 544
494 728
494 1217
494 1291
494 1517
495 528
495 776
495 844
495 1291
495 2045
496 594
496 614
496 675
496 721
496 765
496 932
496 1012
496 1188
496 1217
496 1229
496 1322
496 1462
496 1492
496 1976
497 508
497 569
497 610
497 680
497 716
497 756
497 856
497 1016
497 1023
497 1095
497 1119
497 1225
497 1244
497 1290
497 1293
497 1321
497 1344
497 1432
497 1441
497 1492
497 1531
497 1687
497 1692
497 1727
497 1742
497 1991
497 2045
498 941
499 655
499 1245
499 1380
499 1491
499 1540
499 1673
500 566
500 576
500 597
500 639
500 767
500 999
500 1039
500 1194
500 1195
500 1214
500 1518
500 1531
500 1731
500 1799
500 1872
500 1873
501 1659
501 1774
501 2016
502 566
502 617
502 629
502 644
502 654
502 695
502 738
502 780
502 850
502 886
502 892
502 916
502 918
502 941
502 1012
502 1095
502 1107
502 1159
502 1170
502 1194
502 1195
502 1271
502 1560
502 1617
502 1714
502 1760
502 1815
502 1817
502 1863
502 1873
502 1889
502 1909
502 1916
502 1974
502 2007
502 2008
502 2031
503 512
503 515
503 517
503 521
503 548
503 597
503 610
503 619
503 667
503 733
503 737
503 752
503 814
503 895
503 912
503 917
503 1021
503 1023
503 1052
503 1085
503 1095
503 1151
503 1213
503 1244
503 1256
503 1321
503 1342
503 1344
503 1362
503 1422
503 1430
503 1437
503 1441
503 1457
503 1507
503 1515
503 1520
503 1534
503 1581
503 1611
503 1649
503 1655
503 1661
503 1676
503 1695
503 1734
503 1747
503 1774
503 1840
503 1849
503 1895
503 1905
503 1918
503 1926
503 1973
503 1980
503 2014
503 2025
503 2045
503 2055
504 1072
505 1774
506 614
506 657
506 1133
507 933
507 947
507 1079
507 1419
507 1668
508 534
508 535
508 538
508 544
508 566
508 569
508 577
508 583
508 646
508 655
508 688
508 698
508 728
508 745
508 850
508 892
508 897
508 956
508 976
508 991
508 1049
508 1063
508 1087
508 1092
508 1113
508 1119
508 1217
508 1232
508 1239
508 1244
508 1247
508 1310
508 1321
508 1373
508 1416
508 1420
508 1442
508 1517
508 1538
508 1560
508 1591
508 1597
508 1677
508 1720
508 1746
508 1789
508 1850
508 1863
508 1877
508 1891
508 1903
508 1912
508 1939
508 1945
508 1959
508 1983
509 578
509 579
509 597
509 619
509 626
509 639
509 654
509 675
509 720
509 776
509 806
509 833
509 844
509 845
509 853
509 873
509 877
509 899
509 927
509 956
509 1064
509 1104
509 1120
509 1159
509 1194
509 1229
509 1244
509 1249
509 1271
509 1276
509 1295
509 1300
509 1378
509 1395
509 1404
509 1427
509 1442
509 1456
509 1458
509 1494
509 1518
509 1531
509 1538
509 1544
509 1549
509 1650
509 1665
509 1679
509 1696
509 1710
509 1721
509 1754
509 1804
509 1817
509 1863
509 1873
509 1890
509 1891
509 1911
509 1926
509 2016
509 2025
509 2057
510 525
510 539
510 589
510 619
510 626
510 627
510 654
510 698
510 705
510 715
510 738
510 748
510 776
510 827
510 844
510 899
510 936
510 992
510 1006
510 1044
510 1047
510 1119
510 1149
510 1167
510 1207
510 1244
510 1268
510 1324
510 1338
510 1362
510 1363
510 1456
510 1467
510 1517
510 1655
510 1739
510 1742
510 1754
510 1861
510 1874
510 1897
510 1902
510 1920
510 1937
510 2045
510 2046
511 579
511 748
511 856
511 1021
511 1110
511 1229
511 1247
511 1290
511 1324
511 1345
511 1360
511 1416
511 1517
511 1655
511 1670
511 1695
511 1774
511 1797
511 1853
511 1881
511 1888
511 1909
511 1912
511 1943
511 1993
511 1998
511 2013
511 2057
512 611
512 627
512 813
512 892
512 895
512 951
512 955
512 974
512 1008
512 1021
512 1052
512 1075
512 1115
512 1138
512 1153
512 1201
512 1203
512 1231
512 1238
512 1250
512 1276
512 1318
512 1329
512 1338
512 1348
512 1396
512 1430
512 1460
512 1465
512 1506
512 1531
512 1688
512 1735
512 1774
512 1792
512 1797
512 1799
512 1838
512 1888
512 1918
512 1964
512 2013
512 2014
512 2016
512 2017
512 2052
513 569
513 1122
514 892
514 1244
514 1677
514 1907
515 539
515 752
515 835
515 1023
515 1256
515 1720
515 1895
516 537
516 1144
516 1269
516 1544
516 1671
517 566
517 570
517 619
517 628
517 639
517 667
517 680
517 682
517 698
517 737
517 738
517 753
517 755
517 776
517 822
517 868
517 873
517 884
517 886
517 897
517 899
517 904
517 993
517 1023
517 1048
517 1063
517 1064
517 1073
517 1078
517 1095
517 1119
517 1124
517 1128
517 1153
517 1157
517 1167
517 1170
517 1213
517 1244
517 1252
517 1309
517 1321
517 1344
517 1352
517 1364
517 1391
517 1422
517 1430
517 1441
517 1456
517 1493
517 1523
517 1560
517 1581
517 1629
517 1668
517 1729
517 1740
517 1804
517 1849
517 1861
517 1941
517 1943
517 1980
517 2024
517 2025
517 2038
517 2045
518 1226
519 690
519 1455
519 1494
519 1578
519 1796
519 1838
519 1992
520 844
520 1244
520 1926
521 752
521 822
521 892
521 1023
521 1095
521 1149
521 1216
521 1244
521 1290
521 1324
521 1342
521 1386
521 1416
521 1441
521 1581
521 1676
521 1861
521 1891
521 2025
521 2055
522 655
522 695
522 698
522 719
522 745
522 753
522 765
522 778
522 837
522 976
522 1016
522 1072
522 1092
522 1180
522 1187
522 1324
522 1373
522 1418
522 1517
522 1585
522 1591
522 1603
522 1685
522 1789
522 2011
523 583
523 698
523 895
523 1038
523 1097
523 1290
523 1334
523 1363
523 1774
523 1903
524 1341
525 579
525 814
525 1023
525 1119
525 1244
525 1281
525 1290
525 1323
525 1332
525 1457
525 1650
525 1895
525 2025
525 2055
526 617
526 1063
526 1271
526 1363
526 1430
527 639
527 646
527 688
527 748
527 772
527 774
527 783
527 796
527 981
527 1032
527 1121
527 1129
527 1217
527 1225
527 1307
527 1319
527 1373
527 1379
527 1412
527 1427
527 1517
527 1560
527 1619
527 1658
527 1737
527 1789
528 1249
528 1754
528 1817
528 2015
529 1376
530 913
530 1362
530 1614
530 2003
531 1599
532 884
532 1037
532 1048
532 1321
532 1344
532 1422
532 1514
532 1849
533 695
533 810
533 974
533 1040
533 1506
533 1515
533 1736
533 1774
534 549
534 597
534 615
534 625
534 738
534 806
534 815
534 913
534 982
534 993
534 1024
534 1031
534 1119
534 1170
534 1250
534 1310
534 1322
534 1352
534 1416
534 1430
534 1435
534 1517
534 1544
534 1549
534 1610
534 1650
534 1697
534 1728
534 1774
534 1871
534 1918
534 2016
534 2025
535 574
535 581
535 587
535 635
535 744
535 855
535 879
535 922
535 943
535 961
535 1034
535 1049
535 1062
535 1075
535 1087
535 1154
535 1161
535 1180
535 1184
535 1235
535 1244
535 1318
535 1409
535 1426
535 1429
535 1517
535 1591
535 1597
535 1605
535 1700
535 1703
535 1732
535 1830
535 1852
535 1893
535 1900
535 1906
535 2020
535 2053
536 602
536 1068
536 1104
536 2012
537 681
537 693
537 854
537 1153
537 1418
538 566
538 580
538 628
538 698
538 711
538 748
538 755
538 783
538 795
538 837
538 850
538 870
538 886
538 982
538 988
538 992
538 999
538 1012
538 1063
538 1092
538 1119
538 1122
538 1133
538 1151
538 1187
538 1194
538 1203
538 1212
538 1217
538 1249
538 1264
538 1290
538 1310
538 1342
538 1373
538 1383
538 1389
538 1397
538 1403
538 1416
538 1437
538 1517
538 1560
538 1611
538 1677
538 1714
538 1720
538 1739
538 1777
538 1789
538 1796
538 1804
538 1811
538 1850
538 1862
538 1889
538 1895
538 1903
538 1934
538 2024
538 2057
539 591
539 598
539 670
539 743
539 827
539 835
539 899
539 1006
539 1023
539 1040
539 1044
539 1063
539 1083
539 1095
539 1119
539 1160
539 1208
539 1213
539 1244
539 1290
539 1338
539 1362
539 1426
539 1430
539 1492
539 1511
539 1583
539 1603
539 1650
539 1657
539 1676
539 1739
539 1742
539 1760
539 1847
539 1854
539 1861
539 1896
539 1904
539 1920
539 2045
540 898
541 1611
542 832
542 1098
542 1558
542 1881
543 699
543 1873
544 577
544 594
544 647
544 698
544 728
544 755
544 828
544 998
544 1072
544 1191
544 1217
544 1229
544 1239
544 1271
544 1310
544 1357
544 1389
544 1405
544 1482
544 1560
544 1658
544 1680
544 1720
544 1760
544 1789
544 1806
544 1828
544 1850
544 1863
544 1869
544 1890
544 1981
544 1983
545 597
545 675
545 837
545 1170
545 1229
545 1379
545 1560
545 1659
545 1737
545 1873
545 2016
546 569
546 705
546 734
546 844
546 1494
547 579
547 629
547 655
547 762
547 765
547 1193
547 1635
547 1817
548 591
548 619
548 733
548 776
548 823
548 835
548 912
548 1023
548 1031
548 1073
548 1095
548 1119
548 1125
548 1126
548 1216
548 1229
548 1244
548 1290
548 1332
548 1395
548 1416
548 1430
548 1457
548 1538
548 1650
548 1799
548 1806
548 1861
548 1889
548 1980
549 626
549 627
549 738
549 870
549 895
549 913
549 955
549 989
549 993
549 1033
549 1075
549 1087
549 1101
549 1120
549 1125
549 1150
549 1217
549 1250
549 1320
549 1324
549 1329
549 1416
549 1583
549 1627
549 1644
549 1650
549 1657
549 1677
549 1691
549 1699
549 1752
549 1774
549 1888
549 1955
549 2016
549 2035
550 611
550 917
550 974
550 1465
550 1506
550 1515
550 1881
550 1993
551 743
551 927
551 1006
551 1258
551 1338
551 1342
551 1591
551 1838
551 1861
551 1891
552 821
553 1811
553 2007
554 1187
554 1981
555 1939
556 704
556 1107
556 1109
556 1817
556 1889
557 572
557 844
557 930
557 1891
558 675
558 1497
558 1873
558 1889
558 2008
559 842
559 877
559 900
559 1119
559 1739
560 800
560 898
560 917
560 954
560 994
560 1153
560 1270
560 1615
560 1774
560 2057
561 588
561 745
561 1092
561 1191
561 1310
561 1437
561 1552
561 1921
562 748
562 933
562 1604
563 589
563 647
563 690
563 734
563 771
563 802
563 812
563 1377
563 1494
563 1596
563 1796
564 574
564 902
564 1007
564 1034
564 1250
564 1341
564 1591
564 1845
564 1923
565 1203
565 1389
565 1597
565 1918
565 2016
566 617
566 626
566 629
566 697
566 716
566 796
566 834
566 886
566 968
566 991
566 1159
566 1195
566 1217
566 1229
566 1251
566 1289
566 1352
566 1379
566 1397
566 1416
566 1432
566 1497
566 1517
566 1518
566 1538
566 1560
566 1681
566 1697
566 1720
566 1727
566 1803
566 1811
566 1817
566 1873
566 1909
566 1945
566 2008
567 1008
567 1021
567 1416
567 1508
567 1677
567 1774
567 1950
567 2016
568 1400
569 600
569 622
569 690
569 705
569 764
569 792
569 797
569 868
569 877
569 899
569 997
569 1014
569 1057
569 1122
569 1159
569 1191
569 1254
569 1291
569 1317
569 1337
569 1341
569 1351
569 1362
569 1409
569 1456
569 1477
569 1492
569 1494
569 1503
569 1552
569 1559
569 1605
569 1741
569 1769
569 1782
569 1796
569 1798
569 1820
569 1838
569 1870
569 1896
569 1921
569 1925
569 1986
569 1992
569 2015
569 2031
569 2045
570 625
570 646
570 698
570 707
570 884
570 1321
570 1344
570 1377
570 1422
570 1514
570 1550
570 1849
570 1851
570 2021
571 815
571 1249
571 1773
572 615
572 651
572 810
572 844
572 853
572 983
572 1063
572 1072
572 1110
572 1120
572 1167
572 1195
572 1217
572 1291
572 1295
572 1315
572 1373
572 1420
572 1494
572 1517
572 1677
572 1680
572 1685
572 1862
572 1867
573 618
573 946
573 1087
573 1892
574 609
574 638
574 719
574 739
574 750
574 784
574 792
574 805
574 861
574 947
574 1086
574 1138
574 1187
574 1241
574 1270
574 1291
574 1389
574 1518
574 1591
574 1732
574 1936
574 1975
574 2047
574 2057
575 615
575 627
575 774
575 1110
575 1119
575 1329
575 1873
575 2016
576 582
576 675
576 940
576 1084
576 1194
576 1214
576 1300
576 1376
576 1469
576 1485
576 1579
576 1582
576 1730
576 1731
576 1872
576 1873
576 2008
577 956
577 1217
577 1290
577 1310
577 1983
577 1990
578 582
578 597
578 639
578 675
578 1072
578 1153
578 1167
578 1202
578 1203
578 1271
578 1416
578 1873
578 1889
579 595
579 615
579 738
579 753
579 898
579 991
579 1005
579 1006
579 1021
579 1063
579 1087
579 1110
579 1120
579 1138
579 1151
579 1186
579 1193
579 1194
579 1196
579 1229
579 1250
579 1257
579 1289
579 1395
579 1416
579 1418
579 1506
579 1511
579 1677
579 1736
579 1774
579 1862
579 1912
579 1918
579 1943
579 1993
579 2003
579 2013
579 2054
580 1078
580 1119
580 1416
580 1738
580 1739
580 2024
581 753
581 772
581 855
581 956
581 1018
581 1045
581 1063
581 1493
581 1830
581 1931
582 675
582 1403
582 1582
582 1681
582 1873
583 597
583 698
583 822
583 903
583 971
583 974
583 1021
583 1065
583 1075
583 1187
583 1217
583 1250
583 1271
583 1318
583 1329
583 1395
583 1735
583 1774
583 2012
583 2024
584 1993
585 596
585 922
585 1806
588 644
588 663
588 728
588 745
588 810
588 933
588 998
588 1041
588 1092
588 1191
588 1217
588 1290
588 1310
588 1321
588 1442
588 1492
588 1552
588 1720
588 1739
588 1756
588 1818
588 1890
588 1921
588 1933
588 2057
589 647
589 690
589 734
589 838
589 877
589 980
589 1017
589 1035
589 1341
589 1378
589 1490
589 1494
589 1609
589 1760
589 1796
589 1898
589 1986
589 1992
590 894
591 670
591 814
591 823
591 827
591 835
591 1003
591 1023
591 1095
591 1290
591 1342
591 1362
591 1397
591 1416
591 1430
591 1576
591 1650
591 2055
592 664
592 738
592 854
592 920
592 1292
592 1677
593 594
593 897
593 1217
593 1389
593 1583
593 1765
593 1943
593 2020
594 682
594 690
594 755
594 783
594 897
594 988
594 1121
594 1389
594 1569
594 1786
594 2030
595 974
595 989
595 1151
596 602
596 657
596 774
596 809
596 897
596 922
596 1109
596 1264
596 1287
596 1288
596 1380
596 1397
596 1401
596 1413
596 1479
596 1576
596 1653
596 1806
596 1811
596 1850
596 1886
596 1893
596 1903
596 2007
597 642
597 738
597 780
597 806
597 810
597 823
597 833
597 842
597 1031
597 1039
597 1040
597 1093
597 1119
597 1129
597 1170
597 1229
597 1250
597 1271
597 1276
597 1290
597 1300
597 1322
597 1352
597 1379
597 1403
597 1416
597 1470
597 1481
597 1517
597 1518
597 1531
597 1538
597 1621
597 1650
597 1697
597 1714
597 1728
597 1739
597 1799
597 1870
597 1871
597 1889
597 1919
597 1980
598 1023
598 1861
599 922
599 1400
600 690
600 853
600 899
600 904
600 1291
600 1315
600 1341
600 1370
600 1418
600 1756
600 1796
600 1863
600 1992
601 655
601 717
601 992
601 1180
601 1458
601 1516
601 1517
601 1643
601 1814
601 1821
601 1830
602 626
602 683
602 763
602 774
602 804
602 816
602 821
602 880
602 897
602 922
602 1071
602 1082
602 1089
602 1120
602 1126
602 1162
602 1203
602 1207
602 1251
602 1264
602 1299
602 1318
602 1340
602 1389
602 1397
602 1405
602 1413
602 1472
602 1475
602 1479
602 1501
602 1518
602 1576
602 1765
602 1806
602 1810
602 1850
602 1863
602 1889
602 1890
602 1897
602 2007
602 2045
603 693
603 1726
603 1987
604 1517
604 1891
605 806
605 1049
605 1104
605 1120
605 1203
605 1351
605 1518
605 1529
605 1577
605 1596
605 1721
606 617
606 629
606 651
606 886
606 1819
606 1826
606 1863
606 1925
606 1941
607 1517
607 1584
607 1927
608 1416
608 1470
608 2003
609 693
609 739
609 759
609 1138
609 1187
609 1271
609 1372
609 1732
609 1774
610 680
610 791
610 856
610 899
610 1000
610 1016
610 1023
610 1029
610 1119
610 1293
610 1406
610 1492
610 1649
610 1655
610 1692
610 1742
610 1763
610 1991
611 615
611 627
611 687
611 774
611 870
611 913
611 993
611 1021
611 1033
611 1042
611 1052
611 1069
611 1110
611 1138
611 1153
611 1202
611 1229
611 1250
611 1303
611 1329
611 1396
611 1416
611 1531
611 1532
611 1544
611 1580
611 1677
611 1688
611 1691
611 1729
611 1736
611 1752
611 1774
611 1778
611 1799
611 1912
611 1918
611 2016
613 897
613 1472
613 1909
614 655
614 683
614 851
614 867
614 870
614 977
614 1040
614 1067
614 1092
614 1109
614 1278
614 1413
614 1431
614 1469
614 1562
614 1856
614 1863
614 1876
614 1880
614 1889
614 1916
614 1954
614 2001
614 2007
615 664
615 692
615 753
615 774
615 871
615 913
615 1008
615 1063
615 1069
615 1087
615 1095
615 1110
615 1141
615 1187
615 1202
615 1217
615 1251
615 1329
615 1416
615 1481
615 1508
615 1531
615 1532
615 1575
615 1627
615 1650
615 1677
615 1688
615 1696
615 1770
615 2016
616 1975
616 1987
617 651
617 675
617 711
617 767
617 810
617 826
617 833
617 886
617 918
617 1043
617 1092
617 1107
617 1119
617 1194
617 1229
617 1236
617 1247
617 1271
617 1288
617 1289
617 1310
617 1469
617 1621
617 1677
617 1730
617 1739
617 1760
617 1764
617 1819
617 1826
617 1832
617 1846
617 1850
617 1863
617 1872
617 1873
617 1889
617 1903
617 1941
617 1974
617 2008
617 2018
617 2054
617 2057
618 654
618 693
618 698
618 945
618 1008
618 1063
618 1087
618 1131
618 1203
618 1230
618 1363
618 1675
618 1761
618 1774
618 1892
619 688
619 738
619 743
619 745
619 773
619 776
619 884
619 905
619 948
619 967
619 969
619 990
619 1016
619 1128
619 1163
619 1191
619 1234
619 1321
619 1344
619 1352
619 1422
619 1430
619 1492
619 1516
619 1603
619 1796
619 1905
619 1980
619 2057
620 895
620 898
620 1250
620 1379
620 1518
620 1918
621 899
621 1247
621 1597
621 1891
622 654
622 705
622 1021
622 1122
622 1254
622 1503
622 1559
622 1677
623 842
623 1006
623 1119
623 1403
623 1739
623 1871
623 1895
624 639
624 675
624 1211
624 1300
624 1757
625 688
625 702
625 772
625 837
625 841
625 1397
625 1420
625 1422
625 1517
625 1646
625 1650
625 1796
625 1804
626 627
626 654
626 675
626 735
626 789
626 806
626 833
626 855
626 897
626 969
626 1004
626 1038
626 1057
626 1104
626 1119
626 1120
626 1153
626 1203
626 1207
626 1217
626 1229
626 1288
626 1299
626 1340
626 1381
626 1517
626 1518
626 1577
626 1587
626 1671
626 1711
626 1727
626 1739
626 1806
626 1840
626 1850
626 1868
626 1889
626 1912
627 664
627 774
627 800
627 810
627 860
627 892
627 898
627 901
627 913
627 971
627 989
627 993
627 1012
627 1021
627 1023
627 1033
627 1044
627 1063
627 1078
627 1087
627 1095
627 1101
627 1110
627 1137
627 1250
627 1290
627 1329
627 1338
627 1360
627 1383
627 1395
627 1416
627 1446
627 1544
627 1583
627 1627
627 1650
627 1677
627 1687
627 1698
627 1727
627 1752
627 1766
627 1774
627 1789
627 1880
627 1918
627 1955
627 1998
627 2012
627 2016
628 676
628 711
628 795
628 879
628 1030
628 1041
628 1058
628 1092
628 1119
628 1151
628 1159
628 1174
628 1230
628 1416
628 1531
628 1577
628 1583
628 1655
628 1729
628 2006
628 2031
629 675
629 834
629 852
629 886
629 956
629 968
629 986
629 991
629 999
629 1012
629 1073
629 1109
629 1116
629 1194
629 1211
629 1229
629 1247
629 1275
629 1289
629 1295
629 1305
629 1310
629 1343
629 1352
629 1454
629 1462
629 1469
629 1499
629 1518
629 1560
629 1569
629 1597
629 1639
629 1681
629 1764
629 1819
629 1863
629 1873
629 1889
629 1941
629 1945
629 1947
629 2018
629 2054
630 1424
630 1597
630 1943
632 1876
633 668
634 860
634 962
635 739
635 816
635 833
635 1034
635 1070
635 1187
635 1322
635 1429
635 1591
635 1732
635 1845
636 1007
636 1591
636 1618
636 1845
636 1975
636 1988
637 854
637 1381
638 664
638 696
638 862
638 898
638 1476
638 1615
638 1719
638 1750
638 1963
638 1975
638 1987
639 806
639 903
639 1039
639 1104
639 1119
639 1120
639 1229
639 1271
639 1300
639 1352
639 1373
639 1411
639 1517
639 1531
639 1538
639 1873
639 1976
639 1981
639 2008
641 768
641 1588
642 951
642 1039
642 1104
642 1229
642 1290
642 1324
642 1430
642 1518
642 1873
643 768
643 991
643 1015
643 1067
643 1133
643 1811
643 1858
643 1909
643 1945
644 698
644 745
644 998
644 1092
644 1191
644 1244
644 1271
644 1324
644 1397
644 1552
644 1756
644 1766
644 1795
644 1921
644 1926
645 1008
645 1677
645 2016
646 924
646 1136
646 1240
646 1310
646 1377
646 1422
646 1777
646 1894
647 898
647 1007
647 1012
647 1217
647 1265
647 1288
647 1379
647 1522
647 1872
648 654
649 1030
649 1142
649 1151
650 1506
650 1797
650 1912
651 745
651 785
651 810
651 968
651 1001
651 1092
651 1191
651 1236
651 1511
651 1552
651 1832
651 1934
651 1950
652 1008
652 1052
652 1416
652 1659
652 2016
653 844
653 853
654 681
654 698
654 716
654 795
654 800
654 850
654 862
654 865
654 866
654 873
654 892
654 899
654 936
654 989
654 1006
654 1057
654 1063
654 1094
654 1119
654 1120
654 1168
654 1188
654 1267
654 1310
654 1338
654 1363
654 1400
654 1416
654 1486
654 1493
654 1517
654 1528
654 1551
654 1552
654 1617
654 1650
654 1676
654 1720
654 1739
654 1754
654 1760
654 1818
654 1890
654 2017
654 2031
655 683
655 688
655 745
655 753
655 765
655 786
655 837
655 893
655 896
655 897
655 951
655 995
655 1032
655 1096
655 1114
655 1133
655 1167
655 1180
655 1262
655 1289
655 1290
655 1300
655 1322
655 1341
655 1373
655 1418
655 1442
655 1472
655 1517
655 1538
655 1554
655 1576
655 1621
655 1650
655 1652
655 1771
655 1774
655 1889
655 1899
655 1921
655 1939
655 1954
656 918
657 768
657 977
657 1015
657 1819
658 898
658 994
658 1450
658 1476
658 1963
658 1975
658 1987
658 1998
659 680
660 718
660 844
660 1362
660 1891
660 1902
661 664
661 846
661 854
661 1008
661 1021
661 1381
661 1632
661 1677
661 1993
662 1381
663 748
663 798
663 931
663 933
663 998
663 1005
663 1040
663 1091
663 1128
663 1330
663 1391
663 1416
663 1424
663 1517
663 1587
663 1603
663 1610
663 1612
663 1626
663 1720
663 1760
663 1789
663 1902
663 1991
664 698
664 854
664 861
664 873
664 902
664 962
664 993
664 1025
664 1034
664 1043
664 1119
664 1153
664 1196
664 1207
664 1237
664 1444
664 1445
664 1544
664 1583
664 1649
664 1655
664 1766
664 1774
664 1776
664 1829
664 1852
664 1878
664 1890
664 2047
665 783
665 1538
666 667
666 844
666 899
666 1044
666 1097
666 1244
666 1295
666 1362
666 1517
666 1603
666 1665
666 1704
666 1734
666 1783
666 1832
666 1891
666 2025
667 776
667 930
667 1023
667 1234
667 1244
667 1344
667 1435
667 1441
667 1534
667 1581
667 1657
667 1676
667 1861
667 2014
667 2025
667 2055
668 1241
668 1517
668 1665
668 1890
668 2012
669 2012
670 728
670 776
670 817
670 893
670 897
670 1023
670 1044
670 1083
670 1095
670 1098
670 1132
670 1160
670 1321
670 1332
670 1341
670 1379
670 1517
670 1603
670 1731
670 1854
670 1896
670 1909
670 2030
670 2045
671 739
671 822
671 1138
671 1732
671 1936
672 1324
673 1464
674 1698
675 765
675 767
675 777
675 870
675 892
675 918
675 1015
675 1033
675 1054
675 1067
675 1069
675 1073
675 1074
675 1084
675 1101
675 1107
675 1109
675 1117
675 1170
675 1194
675 1195
675 1198
675 1214
675 1227
675 1229
675 1247
675 1271
675 1288
675 1289
675 1296
675 1300
675 1322
675 1326
675 1352
675 1376
675 1379
675 1380
675 1446
675 1469
675 1475
675 1485
675 1491
675 1497
675 1530
675 1538
675 1560
675 1579
675 1590
675 1621
675 1663
675 1672
675 1731
675 1768
675 1777
675 1863
675 1872
675 1873
675 1875
675 1889
675 1909
675 1994
675 2008
676 866
676 989
676 1677
676 1947
677 750
677 844
677 853
677 882
677 1019
680 710
680 748
680 896
680 897
680 899
680 1029
680 1031
680 1092
680 1159
680 1167
680 1249
680 1374
680 1378
680 1432
680 1492
680 1531
680 1650
680 1652
680 1720
680 1727
680 1806
680 1825
680 1840
680 1870
680 1896
680 1939
680 2026
680 2045
681 716
681 1086
681 1188
681 1290
681 1334
681 1605
681 1632
681 1677
681 2016
682 757
682 783
682 803
682 904
682 924
682 933
682 938
682 947
682 1026
682 1058
682 1072
682 1140
682 1158
682 1159
682 1167
682 1217
682 1271
682 1310
682 1321
682 1331
682 1367
682 1377
682 1412
682 1422
682 1510
682 1526
682 1560
682 1572
682 1603
682 1668
682 1777
682 1840
682 1858
683 704
683 711
683 774
683 822
683 851
683 977
683 1044
683 1060
683 1109
683 1211
683 1289
683 1340
683 1369
683 1497
683 1714
683 1836
683 1873
683 1954
683 2016
684 2026
685 868
687 774
687 1008
687 1089
687 1110
687 1912
688 753
688 1032
688 1092
688 1517
688 1614
688 2031
689 1517
690 705
690 714
690 734
690 738
690 802
690 838
690 844
690 899
690 904
690 927
690 930
690 1035
690 1057
690 1092
690 1119
690 1151
690 1217
690 1254
690 1341
690 1378
690 1455
690 1490
690 1494
690 1517
690 1568
690 1609
690 1665
690 1728
690 1796
690 1867
690 1874
690 1896
690 1898
690 1926
690 1992
690 2015
690 2033
690 2045
691 1389
691 1676
692 774
692 1040
692 1069
692 1428
693 698
693 759
693 822
693 898
693 910
693 989
693 1004
693 1075
693 1110
693 1137
693 1187
693 1270
693 1277
693 1372
693 1416
693 1450
693 1476
693 1484
693 1493
693 1607
693 1720
693 1833
693 1860
693 1900
693 1901
693 1975
693 1987
693 2052
693 2057
694 802
694 1035
694 1494
694 1789
695 810
695 837
695 1087
695 1100
695 1446
695 1483
695 1506
695 1558
695 1721
695 1736
695 1774
695 1862
696 1112
696 1120
696 1476
696 1975
696 1987
697 968
697 1018
697 1097
697 1194
697 1226
697 1472
697 1889
697 2008
698 701
698 733
698 739
698 753
698 755
698 783
698 806
698 822
698 833
698 837
698 850
698 854
698 860
698 862
698 868
698 873
698 892
698 897
698 913
698 933
698 956
698 989
698 991
698 999
698 1034
698 1050
698 1057
698 1058
698 1062
698 1063
698 1071
698 1075
698 1092
698 1096
698 1112
698 1114
698 1115
698 1119
698 1123
698 1126
698 1138
698 1153
698 1170
698 1187
698 1188
698 1195
698 1196
698 1198
698 1203
698 1204
698 1217
698 1247
698 1250
698 1252
698 1276
698 1286
698 1292
698 1297
698 1310
698 1318
698 1325
698 1335
698 1363
698 1373
698 1381
698 1383
698 1395
698 1397
698 1416
698 1437
698 1446
698 1451
698 1493
698 1506
698 1518
698 1524
698 1531
698 1544
698 1569
698 1583
698 1591
698 1597
698 1617
698 1620
698 1644
698 1659
698 1668
698 1677
698 1700
698 1720
698 1732
698 1760
698 1766
698 1774
698 1797
698 1803
698 1829
698 1863
698 1871
698 1873
698 1890
698 1903
698 1912
698 1952
698 1982
698 1983
698 1987
698 2011
698 2016
698 2017
698 2049
698 2052
699 956
699 1067
699 1092
699 1152
699 1217
699 1431
699 1475
699 1481
699 1484
699 1495
699 1555
699 1588
699 1872
699 1876
699 1909
699 1939
700 1153
700 1381
701 810
701 898
701 1774
702 837
702 1517
703 745
703 897
703 1071
703 1217
703 1576
703 1603
703 1772
703 1850
704 851
704 1230
704 1278
704 1459
704 1836
704 1954
705 729
705 764
705 997
705 1014
705 1040
705 1066
705 1122
705 1159
705 1249
705 1317
705 1362
705 1455
705 1503
705 1520
705 1559
705 1570
705 1782
705 1796
705 1838
705 1840
705 1897
705 1928
705 1986
706 1092
707 796
707 884
707 924
707 938
707 1321
707 1422
707 1437
707 2045
708 821
708 1806
709 1544
709 1597
709 1993
709 2050
710 748
710 1016
710 1119
710 1293
710 1418
710 1492
710 1550
710 1991
710 2045
711 712
711 810
711 837
711 982
711 1063
711 1291
711 1420
711 1437
711 1494
711 1739
711 1760
711 1925
712 798
712 888
712 1079
712 1514
712 1790
713 800
713 1250
713 1506
714 844
714 1244
714 1926
715 748
715 776
715 905
715 936
715 992
715 1006
715 1244
715 1268
715 1283
715 1467
715 1748
715 1874
715 1897
715 1920
716 755
716 866
716 873
716 1006
716 1038
716 1188
716 1267
716 1282
716 1363
716 1430
716 1486
716 2017
716 2057
717 1416
717 1516
717 1643
717 1814
718 1063
718 1418
718 1583
718 1889
718 1943
718 1954
719 868
719 873
719 1187
719 1207
719 1286
719 1372
719 1418
719 1576
719 1597
719 1777
719 1803
719 1890
720 802
720 990
720 1244
720 1939
721 765
721 864
721 921
721 932
721 1015
721 1040
721 1075
721 1195
721 1289
721 1300
721 1305
721 1322
721 1352
721 1446
721 1497
721 1663
721 1795
721 1873
721 2008
722 1450
722 1998
723 1597
724 2043
725 758
725 802
725 844
725 845
725 853
725 882
725 930
725 990
725 1019
725 1221
725 1254
725 1291
725 1517
725 1674
725 1891
727 1918
728 855
728 897
728 956
728 1072
728 1191
728 1217
728 1239
728 1340
728 1373
728 1389
728 1405
728 1442
728 1552
728 1658
728 1781
728 1789
728 1842
728 1934
728 1983
728 1990
729 1341
730 1258
731 1077
733 776
733 1023
733 1078
733 1095
733 1290
733 1534
733 1544
733 1895
733 1928
733 2024
734 802
734 838
734 848
734 877
734 1035
734 1119
734 1220
734 1339
734 1362
734 1387
734 1424
734 1441
734 1490
734 1494
734 1517
734 1665
734 1759
734 1796
734 1867
734 1992
735 1120
735 1187
736 748
736 912
736 1603
736 1760
736 1849
736 1921
737 936
737 1008
737 1040
737 1048
737 1291
737 1321
737 1344
737 1422
738 794
738 808
738 933
738 936
738 982
738 991
738 1033
738 1040
738 1119
738 1187
738 1290
738 1403
738 1435
738 1457
738 1605
738 1642
738 1650
738 1697
738 1698
738 1728
738 1739
738 1760
738 1863
738 1871
738 1873
738 1991
739 850
739 898
739 917
739 956
739 989
739 1022
739 1050
739 1138
739 1187
739 1297
739 1325
739 1426
739 1429
739 1493
739 1583
739 1591
739 1617
739 1732
739 1901
739 1936
740 810
740 1546
740 1722
740 1939
741 1492
742 1287
743 753
743 776
743 873
743 899
743 927
743 1095
743 1229
743 1244
743 1258
743 1273
743 1290
743 1338
743 1422
743 1825
743 1849
743 1908
743 2045
744 837
744 879
744 1049
744 1700
744 1774
744 1897
745 753
745 776
745 810
745 893
745 897
745 956
745 998
745 1071
745 1072
745 1092
745 1151
745 1180
745 1191
745 1217
745 1230
745 1290
745 1310
745 1373
745 1378
745 1442
745 1492
745 1517
745 1552
745 1720
745 1756
745 1849
745 1921
745 1934
745 2034
746 1119
746 1321
746 1422
747 1133
747 1650
747 1811
747 1880
747 1909
747 1990
748 899
748 931
748 933
748 945
748 982
748 1005
748 1029
748 1063
748 1067
748 1092
748 1119
748 1128
748 1233
748 1271
748 1395
748 1397
748 1424
748 1456
748 1492
748 1500
748 1587
748 1597
748 1603
748 1668
748 1720
748 1760
748 1789
748 1792
748 1804
748 1850
748 1896
748 1957
748 2031
748 2032
749 1993
750 1258
750 1857
750 1907
751 1288
752 776
752 827
752 990
752 1023
752 1244
752 1256
752 1290
752 1329
752 1332
752 1342
752 1362
752 1395
752 1441
752 1657
752 1858
752 1980
752 2025
753 774
753 778
753 800
753 837
753 840
753 893
753 896
753 982
753 995
753 1008
753 1012
753 1021
753 1032
753 1114
753 1119
753 1153
753 1157
753 1159
753 1162
753 1203
753 1207
753 1299
753 1367
753 1383
753 1399
753 1418
753 1437
753 1477
753 1517
753 1591
753 1597
753 1677
753 1723
753 1765
753 1771
753 1846
753 1871
753 1912
753 1918
753 1934
753 1943
753 1980
753 2015
753 2026
753 2031
754 818
754 927
754 1176
754 1338
754 1774
754 1830
755 759
755 763
755 777
755 806
755 873
755 892
755 897
755 999
755 1023
755 1095
755 1119
755 1120
755 1121
755 1126
755 1151
755 1162
755 1203
755 1217
755 1251
755 1264
755 1310
755 1389
755 1397
755 1552
755 1597
755 1654
755 1668
755 1677
755 1739
755 1766
755 1804
755 1850
755 1896
755 1986
755 2008
755 2045
756 1492
756 1991
757 822
757 1077
757 1136
757 1412
757 1677
757 1777
757 1849
758 844
758 853
758 1244
758 1674
758 2045
759 898
759 1063
759 1075
759 1120
759 1148
759 1187
759 1203
759 1229
759 1531
759 1833
759 1858
759 2008
759 2057
760 1871
760 1909
762 948
762 1193
763 828
763 880
763 897
763 922
763 982
763 1340
763 1389
763 1397
763 1405
763 1411
763 1765
763 1806
763 1850
764 1559
764 2015
765 768
765 776
765 778
765 837
765 864
765 873
765 892
765 932
765 1093
765 1180
765 1229
765 1322
765 1352
765 1418
765 1433
765 1441
765 1493
765 1511
765 1516
765 1517
765 1538
765 1663
765 1731
765 1795
765 1816
765 1862
765 1896
765 1923
765 1934
765 1944
765 1976
765 1990
765 2057
766 1379
767 1107
767 1170
767 1194
767 1289
767 1300
767 1497
767 1777
767 1817
767 1873
768 878
768 1338
768 1343
768 1472
768 1491
768 1588
768 1677
768 1794
768 1889
768 1949
769 1597
770 1992
771 1035
771 1092
771 1284
772 1119
772 1217
772 1517
772 1975
772 2007
774 780
774 790
774 821
774 828
774 866
774 880
774 897
774 898
774 913
774 922
774 1035
774 1063
774 1069
774 1101
774 1110
774 1120
774 1126
774 1136
774 1141
774 1143
774 1162
774 1181
774 1195
774 1202
774 1217
774 1264
774 1291
774 1322
774 1329
774 1381
774 1397
774 1433
774 1442
774 1479
774 1481
774 1517
774 1532
774 1556
774 1566
774 1576
774 1650
774 1752
774 1760
774 1765
774 1770
774 1773
774 1806
774 1810
774 1842
774 1850
774 1969
774 1986
774 2003
774 2057
775 940
775 1142
775 1497
775 1873
776 795
776 835
776 895
776 899
776 930
776 947
776 990
776 998
776 1003
776 1023
776 1031
776 1069
776 1076
776 1078
776 1085
776 1095
776 1119
776 1149
776 1170
776 1244
776 1256
776 1271
776 1290
776 1318
776 1338
776 1344
776 1362
776 1363
776 1386
776 1415
776 1416
776 1430
776 1441
776 1499
776 1511
776 1538
776 1587
776 1611
776 1613
776 1650
776 1676
776 1701
776 1720
776 1739
776 1760
776 1780
776 1806
776 1840
776 1891
776 1895
776 1897
776 1920
776 1930
776 1980
776 1992
776 2016
776 2024
776 2045
776 2055
777 783
777 897
777 1067
777 1074
777 1128
777 1170
777 1446
777 1491
777 1497
777 1560
777 1650
777 1677
777 1714
777 1785
777 1873
777 1889
777 2008
777 2024
778 837
778 1250
778 1774
778 1890
778 2052
779 1774
780 870
780 898
780 1021
780 1023
780 1125
780 1217
780 1229
780 1250
780 1271
780 1318
780 1329
780 1395
780 1518
780 1597
780 1681
780 1774
780 1889
780 2013
780 2016
781 1800
782 1180
782 1847
782 1849
783 822
783 886
783 893
783 1062
783 1072
783 1114
783 1128
783 1217
783 1295
783 1310
783 1341
783 1373
783 1397
783 1399
783 1531
783 1576
783 1597
783 1677
783 1720
783 1739
783 1760
783 1766
783 1863
783 1903
783 1983
784 1034
784 2047
785 795
785 1093
785 1832
787 1422
788 1291
789 913
789 1069
789 1104
789 1141
789 1170
789 1276
789 1303
789 1582
789 1868
789 2012
789 2048
790 832
790 953
790 1126
790 1306
790 1389
790 1397
790 1470
790 1558
790 1806
790 2003
791 822
791 899
791 933
791 1016
791 1029
791 1321
791 1330
791 1418
791 1422
791 1492
791 1494
792 868
792 904
792 1290
792 1559
792 1591
792 1739
792 1782
793 1151
793 1953
794 1650
795 998
795 1047
795 1212
795 1217
795 1252
795 1286
795 1290
795 1292
795 1381
795 1597
795 1739
796 981
796 1422
796 1737
796 1862
797 844
797 1122
797 1559
797 1782
797 1796
798 933
798 941
798 1006
798 1040
798 1119
798 1128
798 1157
798 1424
798 1467
798 1513
798 1603
798 1720
798 1789
798 1804
798 1897
798 2025
798 2031
799 2003
800 813
800 823
800 824
800 951
800 1007
800 1008
800 1075
800 1153
800 1177
800 1250
800 1256
800 1306
800 1329
800 1345
800 1352
800 1416
800 1465
800 1486
800 1508
800 1627
800 1644
800 1657
800 1659
800 1735
800 1752
800 1766
800 1774
800 1792
800 1799
800 1816
800 1834
800 1887
800 1890
800 1912
800 1918
800 1964
800 1996
800 2012
800 2016
800 2052
801 835
801 897
801 969
801 1416
801 1455
801 1511
801 1706
801 1782
801 1899
801 1905
802 844
802 877
802 927
802 1035
802 1284
802 1291
802 1378
802 1387
802 1420
802 1441
802 1490
802 1494
802 1517
802 1665
802 1789
802 1796
802 1864
802 1867
802 1926
802 1992
803 974
803 1030
803 1142
803 1229
803 1588
803 1597
803 1714
803 2013
803 2045
804 1188
804 1283
804 1403
804 1611
804 1676
804 1838
804 1858
805 954
805 1138
805 1732
805 1941
805 1987
806 1104
806 1120
806 1229
806 1343
806 1402
806 1413
806 1650
806 1710
806 1939
806 2008
807 1814
808 877
808 969
808 1151
808 1338
808 1953
809 836
809 1287
809 1945
810 827
810 853
810 873
810 898
810 917
810 976
810 998
810 1021
810 1033
810 1034
810 1058
810 1092
810 1097
810 1136
810 1138
810 1153
810 1167
810 1217
810 1229
810 1230
810 1270
810 1292
810 1305
810 1315
810 1341
810 1363
810 1402
810 1416
810 1420
810 1454
810 1499
810 1515
810 1530
810 1547
810 1583
810 1681
810 1685
810 1736
810 1739
810 1741
810 1760
810 1777
810 1811
810 1823
810 1832
810 1863
810 1941
810 1949
810 1975
810 1987
811 1330
811 1603
811 1720
812 1217
812 1680
812 1789
812 1992
813 823
813 895
813 1008
813 1052
813 1233
813 1250
813 1396
813 1774
813 1918
813 2016
814 835
814 892
814 897
814 1023
814 1095
814 1109
814 1119
814 1229
814 1244
814 1268
814 1290
814 1332
814 1395
814 1403
814 1430
814 1583
814 1739
814 1869
815 823
815 824
815 971
815 1033
815 1052
815 1153
815 1229
815 1250
815 1318
815 1697
815 1774
815 1918
815 2016
816 837
816 855
816 1093
816 1159
816 1422
816 1494
816 1830
816 1849
817 893
817 1264
817 1279
818 853
818 919
818 923
818 927
818 1338
819 2032
820 1230
821 897
821 922
821 998
821 1126
821 1151
821 1264
821 1299
821 1340
821 1373
821 1410
821 1411
821 1479
821 1517
821 1531
821 1576
821 1599
821 1765
821 1895
821 1896
821 1960
822 898
822 989
822 1034
822 1075
822 1138
822 1187
822 1244
822 1292
822 1354
822 1396
822 1451
822 1492
822 1494
822 1506
822 1544
822 1583
822 1644
822 1732
822 1774
822 1804
822 1952
822 1975
822 2016
822 2049
822 2052
823 955
823 1008
823 1052
823 1075
823 1238
823 1250
823 1256
823 1318
823 1416
823 1465
823 1518
823 1620
823 1735
823 1774
823 1799
823 1901
823 1918
823 1936
823 1950
823 1964
823 2016
824 1250
824 1583
824 2016
825 1950
826 1109
826 1211
826 1289
826 1446
826 1700
826 1764
826 1863
826 1889
827 936
827 1006
827 1023
827 1040
827 1044
827 1083
827 1126
827 1180
827 1213
827 1244
827 1256
827 1290
827 1362
827 1416
827 1430
827 1492
827 1642
827 1734
827 1847
827 1904
827 1965
827 2025
827 2037
827 2045
828 897
828 922
828 1217
828 1389
828 1397
828 1405
828 1765
828 1806
829 842
829 897
829 1403
829 1720
829 1739
830 982
831 1128
831 1321
831 1344
831 1603
832 953
832 1098
832 1367
832 1433
832 1437
832 1558
832 1656
832 1993
832 2003
833 855
833 930
833 1031
833 1068
833 1092
833 1098
833 1104
833 1119
833 1120
833 1271
833 1276
833 1290
833 1389
833 1529
833 1596
833 1720
833 1754
833 1804
833 1817
833 1873
833 1909
833 1912
833 1924
833 1945
833 1947
833 1994
833 2016
834 878
834 1012
834 1073
834 1093
834 1170
834 1193
834 1229
834 1275
834 1352
834 1379
834 1485
834 1502
834 1511
834 1681
834 1731
834 1829
834 1873
834 1889
834 1945
835 998
835 1023
835 1095
835 1149
835 1216
835 1290
835 1329
835 1386
835 1657
835 1760
835 1806
835 1895
835 2045
837 877
837 956
837 1037
837 1049
837 1064
837 1110
837 1194
837 1288
837 1294
837 1310
837 1373
837 1395
837 1418
837 1420
837 1437
837 1490
837 1494
837 1517
837 1603
837 1653
837 1677
837 1703
837 1729
837 1817
837 2021
838 897
838 1035
838 1217
838 1341
838 1352
838 1490
838 1494
838 1617
838 1992
838 2008
839 899
840 1005
840 1044
840 1151
840 1414
840 1422
840 1654
840 1739
841 1517
841 1957
842 919
842 1392
842 1549
842 1728
842 1738
842 1739
842 1930
842 1967
842 1992
843 1233
843 1250
843 1318
843 1324
843 1416
843 1731
843 1736
844 845
844 853
844 897
844 904
844 925
844 930
844 990
844 1019
844 1092
844 1119
844 1120
844 1132
844 1153
844 1170
844 1207
844 1217
844 1226
844 1244
844 1249
844 1254
844 1258
844 1259
844 1276
844 1291
844 1295
844 1318
844 1338
844 1352
844 1362
844 1373
844 1433
844 1465
844 1490
844 1494
844 1517
844 1523
844 1615
844 1650
844 1665
844 1679
844 1693
844 1720
844 1728
844 1731
844 1734
844 1774
844 1800
844 1825
844 1831
844 1879
844 1891
844 1902
844 1907
844 1924
844 1926
844 1943
844 1956
844 1964
844 2000
844 2024
844 2025
845 930
845 1092
845 1244
845 1665
845 1734
845 1926
846 854
846 1153
846 1250
846 1544
846 1632
846 1774
846 2047
846 2052
847 1119
847 1264
847 1373
847 1442
847 1517
847 1538
848 1157
848 1494
849 867
849 894
849 906
849 1228
849 1640
849 1873
849 2001
850 898
850 956
850 967
850 988
850 1005
850 1050
850 1063
850 1138
850 1151
850 1187
850 1230
850 1244
850 1310
850 1377
850 1493
850 1591
850 1603
850 1617
850 1665
850 1668
850 1732
850 1760
850 1850
850 1903
850 2052
851 1044
851 1060
851 1109
851 1141
852 1107
852 1826
852 1863
852 1941
853 925
853 927
853 988
853 1291
853 1295
853 1362
853 1441
853 1732
853 1891
853 1902
853 1913
853 1923
853 1926
853 1992
853 2016
853 2039
853 2045
854 898
854 962
854 1034
854 1040
854 1087
854 1138
854 1153
854 1156
854 1187
854 1196
854 1203
854 1243
854 1270
854 1286
854 1292
854 1325
854 1366
854 1368
854 1375
854 1381
854 1416
854 1418
854 1484
854 1515
854 1517
854 1531
854 1544
854 1667
854 1774
854 1776
854 1833
854 1852
854 1883
854 1900
854 1975
854 1998
854 2029
854 2047
854 2052
855 879
855 1018
855 1049
855 1104
855 1110
855 1203
855 1217
855 1225
855 1226
855 1229
855 1292
855 1425
855 1429
855 1583
855 1591
855 1636
855 1687
855 1830
855 1970
855 2020
855 2053
856 1016
856 1029
856 1293
856 1378
856 1492
856 1516
856 1896
857 998
857 1472
858 1963
858 1975
859 919
859 1342
860 1170
860 1174
860 1324
860 1518
861 1134
861 1270
861 1923
861 1963
861 1975
861 1998
862 872
862 898
862 908
862 1387
862 1450
862 1476
862 1719
862 1925
862 1975
862 1987
862 1998
862 2057
863 1909
864 892
864 932
864 1305
864 1322
864 1352
865 866
865 1352
865 1363
865 1493
865 1590
865 1899
866 1018
866 1036
866 1089
866 1188
866 1290
866 1363
866 1486
866 1739
866 1838
866 1890
866 1925
866 1993
866 2031
867 1040
868 922
868 1021
868 1088
868 1119
868 1389
868 1597
869 898
870 895
870 1101
870 1110
870 1125
870 1194
870 1229
870 1250
870 1329
870 1416
870 1441
870 1657
870 1720
870 1774
870 1872
870 1873
870 1908
870 2001
871 1329
872 1963
872 1975
873 897
873 908
873 976
873 988
873 989
873 1024
873 1032
873 1063
873 1110
873 1119
873 1120
873 1151
873 1167
873 1187
873 1203
873 1229
873 1271
873 1289
873 1309
873 1416
873 1430
873 1497
873 1517
873 1531
873 1652
873 1774
873 1817
873 1897
873 1916
873 1943
873 1975
873 2057
874 1151
874 1654
876 1322
877 1035
877 1122
877 1254
877 1290
877 1293
877 1339
877 1373
877 1378
877 1490
877 1494
877 1739
877 1796
877 1870
877 1891
877 1921
877 1934
877 1992
877 2031
877 2045
878 1088
878 1133
878 1193
878 1290
878 1418
878 1433
878 1469
878 1502
878 1597
878 1614
878 1681
878 1815
879 898
879 986
879 1022
879 1429
879 1484
879 1846
879 1863
879 1892
880 922
880 1203
880 1397
880 1576
880 1806
881 1126
881 1389
881 1397
881 1536
883 1133
883 1811
884 1128
884 1321
884 1422
884 1514
884 1646
885 943
885 1153
885 1318
885 1362
885 1492
885 1774
885 1887
885 1905
885 2012
885 2016
885 2052
886 933
886 982
886 999
886 1114
886 1119
886 1194
886 1211
886 1247
886 1271
886 1289
886 1310
886 1373
886 1383
886 1395
886 1397
886 1413
886 1454
886 1462
886 1469
886 1499
886 1518
886 1538
886 1560
886 1681
886 1731
886 1766
886 1817
886 1819
886 1826
886 1850
886 1863
886 1903
886 1909
886 1941
886 1949
886 1983
886 2007
886 2008
886 2018
887 1866
890 1372
891 1416
892 897
892 933
892 989
892 998
892 1021
892 1024
892 1033
892 1034
892 1035
892 1063
892 1095
892 1104
892 1105
892 1110
892 1141
892 1149
892 1165
892 1187
892 1203
892 1217
892 1235
892 1244
892 1250
892 1286
892 1310
892 1318
892 1322
892 1329
892 1362
892 1389
892 1397
892 1403
892 1416
892 1470
892 1517
892 1522
892 1531
892 1560
892 1583
892 1597
892 1629
892 1652
892 1739
892 1760
892 1797
892 1799
892 1850
892 1866
892 1889
892 1897
892 1912
892 1918
892 1923
892 1933
892 1964
892 2016
892 2025
893 995
893 1103
893 1203
893 1230
893 1279
893 1517
893 1905
893 1980
894 960
894 996
894 1228
894 1567
894 1910
895 955
895 971
895 1033
895 1089
895 1138
895 1201
895 1213
895 1244
895 1250
895 1344
895 1396
895 1441
895 1460
895 1531
895 1583
895 1611
895 1644
895 1676
895 1688
895 1735
895 1799
895 1838
895 1840
895 1890
895 1918
895 1948
895 1996
895 2025
895 2037
895 2045
895 2055
896 976
896 1047
896 1096
896 1225
896 1237
896 1511
896 1531
896 1537
896 1652
896 1899
896 2026
897 922
897 998
897 1016
897 1075
897 1092
897 1095
897 1114
897 1119
897 1121
897 1124
897 1126
897 1162
897 1170
897 1180
897 1203
897 1207
897 1217
897 1229
897 1251
897 1264
897 1299
897 1316
897 1318
897 1340
897 1362
897 1373
897 1379
897 1389
897 1395
897 1397
897 1401
897 1411
897 1416
897 1430
897 1441
897 1442
897 1470
897 1472
897 1475
897 1515
897 1517
897 1531
897 1560
897 1576
897 1591
897 1597
897 1605
897 1614
897 1659
897 1688
897 1698
897 1720
897 1724
897 1765
897 1766
897 1794
897 1798
897 1804
897 1806
897 1810
897 1849
897 1850
897 1889
897 1896
897 1897
897 1903
897 1943
897 1982
897 2008
897 2015
897 2024
897 2033
897 2045
897 2057
898 913
898 917
898 927
898 954
898 974
898 988
898 989
898 994
898 1009
898 1021
898 1023
898 1024
898 1034
898 1087
898 1104
898 1105
898 1120
898 1138
898 1148
898 1153
898 1166
898 1167
898 1187
898 1203
898 1233
898 1236
898 1238
898 1250
898 1270
898 1286
898 1292
898 1297
898 1302
898 1322
898 1324
898 1325
898 1361
898 1372
898 1379
898 1396
898 1416
898 1450
898 1478
898 1484
898 1493
898 1506
898 1515
898 1517
898 1518
898 1544
898 1549
898 1583
898 1615
898 1617
898 1632
898 1644
898 1659
898 1732
898 1735
898 1736
898 1762
898 1774
898 1803
898 1832
898 1833
898 1860
898 1888
898 1975
898 1998
898 2003
898 2008
898 2016
898 2052
898 2057
899 904
899 947
899 990
899 1023
899 1047
899 1048
899 1057
899 1119
899 1122
899 1132
899 1151
899 1180
899 1182
899 1207
899 1212
899 1244
899 1249
899 1256
899 1258
899 1309
899 1318
899 1321
899 1338
899 1344
899 1362
899 1387
899 1393
899 1400
899 1417
899 1430
899 1456
899 1492
899 1494
899 1498
899 1511
899 1520
899 1611
899 1649
899 1650
899 1659
899 1665
899 1685
899 1720
899 1738
899 1739
899 1742
899 1760
899 1774
899 1786
899 1807
899 1825
899 1854
899 1858
899 1861
899 1896
899 1902
899 1904
899 1912
899 1925
899 1926
899 2014
899 2016
899 2045
901 1024
901 1177
901 1202
901 1515
901 1558
901 2003
902 1007
902 1034
902 1250
902 1618
903 1229
903 1271
903 1276
903 1514
903 1560
903 1757
904 938
904 976
904 990
904 1058
904 1097
904 1119
904 1128
904 1159
904 1339
904 1424
904 1494
904 1577
904 1603
904 1646
904 1720
904 1754
904 1789
904 1796
904 1804
904 1904
904 2031
904 2045
905 1513
905 1704
905 2025
906 977
906 1533
907 1153
907 1292
907 1544
908 1134
908 1206
908 1295
908 1318
908 1416
908 1450
908 1591
908 1760
908 1963
908 1975
908 1987
908 1998
909 912
911 1872
911 1873
912 1049
912 1106
912 1119
912 1159
912 1244
912 1290
912 1342
912 1416
912 1430
912 1601
912 1676
912 1739
912 1902
912 1962
913 951
913 955
913 1021
913 1039
913 1044
913 1110
913 1119
913 1233
913 1298
913 1318
913 1324
913 1329
913 1416
913 1484
913 1518
913 1580
913 1597
913 1632
913 1682
913 1774
913 1778
913 2013
913 2016
914 931
914 1422
915 1992
917 954
917 974
917 994
917 1021
917 1024
917 1109
917 1203
917 1229
917 1238
917 1250
917 1297
917 1302
917 1318
917 1362
917 1416
917 1430
917 1518
917 1607
917 1732
917 1735
917 1774
917 2013
917 2016
917 2057
918 1112
918 1170
918 1194
918 1469
918 1817
918 1863
918 1873
918 2008
918 2018
918 2054
919 1176
919 1338
919 1387
919 1676
919 1803
919 1838
919 1861
920 1677
921 1170
921 1184
921 1229
921 1300
921 1469
921 1829
921 1889
922 1092
922 1120
922 1126
922 1162
922 1264
922 1321
922 1397
922 1401
922 1405
922 1411
922 1517
922 1599
922 1605
922 1765
922 1806
922 1810
922 1850
922 2011
922 2023
923 927
923 988
923 1021
923 1338
924 1026
924 1077
924 1136
924 1217
924 1240
924 1373
924 1377
924 1412
924 1456
924 1549
924 1563
924 1604
924 1746
924 1755
924 1777
924 1844
924 1851
924 2050
925 989
925 1291
925 1397
925 1531
925 1552
925 1665
925 1891
927 957
927 1057
927 1119
927 1120
927 1153
927 1167
927 1176
927 1203
927 1217
927 1254
927 1291
927 1338
927 1341
927 1342
927 1373
927 1441
927 1474
927 1490
927 1529
927 1569
927 1584
927 1803
927 1838
927 1861
927 1891
927 1908
927 1926
927 1992
927 2010
927 2025
929 1987
930 1018
930 1207
930 1244
930 1295
930 1362
930 1538
930 1665
930 1720
930 1734
930 1907
930 1924
930 1926
930 1956
930 2025
930 2045
931 933
931 1046
931 1124
931 1424
931 1603
931 1720
931 1804
932 1008
932 1290
932 1322
932 1663
932 1795
933 947
933 957
933 982
933 1079
933 1119
933 1225
933 1330
933 1391
933 1397
933 1422
933 1424
933 1603
933 1720
933 1739
933 1742
933 1760
933 1789
933 1804
933 1838
933 1861
933 1884
933 1957
933 2038
934 1591
935 1110
935 1379
936 1006
936 1157
936 1244
936 1338
936 1403
936 1467
936 1734
936 1739
936 1897
936 2025
936 2045
937 1226
937 1244
937 1977
938 1048
938 1097
938 1321
938 1344
938 1409
938 1422
938 1437
938 1646
938 2045
939 1151
939 1230
940 1229
940 1413
940 1469
940 1621
940 2018
940 2054
941 1265
941 1276
941 1472
941 1560
941 1909
942 1250
942 1396
942 1611
942 1735
942 1993
943 1021
943 1395
943 1608
943 1853
944 1133
945 1063
945 1087
945 1892
946 974
946 1024
946 1071
946 1075
946 1105
946 1271
946 1297
946 1470
946 1690
946 1736
946 1746
946 1853
946 1919
946 1943
946 2040
947 967
947 978
947 1040
947 1158
947 1159
947 1230
947 1327
947 1331
947 1409
947 1415
947 1456
947 1488
947 1510
947 1668
947 1742
948 1054
948 1774
949 1506
950 1343
950 1501
950 1588
951 955
951 1039
951 1052
951 1229
951 1250
951 1298
951 1735
951 1774
951 1918
951 1933
951 1964
952 1293
952 1687
953 974
953 1408
953 1558
954 1138
954 1324
954 1416
954 1803
954 1963
955 1008
955 1034
955 1250
955 1583
955 1591
955 1845
955 1918
955 1951
956 958
956 1063
956 1104
956 1117
956 1153
956 1187
956 1217
956 1232
956 1264
956 1322
956 1325
956 1469
956 1518
956 1566
956 1617
956 1760
956 1830
957 1416
957 1442
958 962
958 974
958 1075
958 1087
958 1195
958 1306
958 1465
958 1993
959 1288
959 1380
959 1413
959 1441
959 1873
959 1903
960 986
960 1533
962 1087
962 1153
962 1381
962 1544
962 1565
962 1852
962 1900
962 2052
963 1895
964 971
964 1324
965 1680
966 1250
967 1000
967 1079
967 1158
967 1230
967 1331
967 1456
967 1840
968 1232
968 1289
968 1324
968 1652
968 1876
968 1947
968 2008
969 1057
969 1157
969 1244
969 1517
969 1971
969 2045
970 1174
970 1677
971 1250
971 1396
971 1890
971 1918
973 974
973 1993
974 988
974 1021
974 1033
974 1115
974 1177
974 1201
974 1203
974 1318
974 1360
974 1397
974 1401
974 1416
974 1460
974 1465
974 1470
974 1482
974 1506
974 1512
974 1515
974 1583
974 1624
974 1644
974 1651
974 1688
974 1735
974 1736
974 1746
974 1774
974 1853
974 1880
974 1881
974 1918
974 1943
974 1993
974 2012
974 2013
974 2024
974 2028
974 2050
974 2052
975 1217
976 1014
976 1126
976 1167
976 1195
976 1418
976 1698
976 1741
976 1983
977 1228
977 1836
978 1668
978 1677
979 1097
979 1133
981 1217
981 1373
981 1606
981 1658
981 1737
981 1760
981 1983
982 988
982 1063
982 1079
982 1217
982 1335
982 1383
982 1397
982 1424
982 1437
982 1442
982 1603
982 1700
982 1720
982 1762
982 1789
982 1804
982 1862
982 1970
982 1983
982 1990
982 2026
982 2045
983 1198
983 1217
983 1291
983 1926
983 1983
984 1802
985 1362
985 2045
986 1211
986 1271
986 1305
986 1518
986 1757
986 1889
986 1916
986 1947
987 1758
987 1889
987 2001
987 2036
988 1022
988 1034
988 1087
988 1095
988 1100
988 1138
988 1187
988 1286
988 1310
988 1324
988 1381
988 1383
988 1389
988 1403
988 1449
988 1531
988 1597
988 1623
988 1659
988 1720
988 1739
988 1774
988 1777
988 1883
988 1889
988 1901
988 2016
988 2024
988 2052
989 1021
989 1033
989 1034
989 1071
989 1075
989 1087
989 1138
989 1187
989 1217
989 1238
989 1250
989 1271
989 1292
989 1318
989 1329
989 1416
989 1451
989 1484
989 1493
989 1506
989 1544
989 1632
989 1677
989 1736
989 1774
989 1952
989 1975
989 1986
989 2003
989 2013
989 2016
989 2049
990 1023
990 1057
990 1092
990 1119
990 1207
990 1217
990 1241
990 1290
990 1320
990 1362
990 1517
990 1604
990 1677
990 1830
990 1833
990 1896
990 1902
990 1946
990 2012
990 2045
990 2055
991 1015
991 1109
991 1119
991 1133
991 1194
991 1229
991 1290
991 1352
991 1650
991 1681
991 1737
991 1889
991 1909
991 1945
992 1006
992 1217
992 1387
992 1517
992 1789
992 1897
993 1078
993 1101
993 1125
993 1198
993 1329
993 1416
993 1506
993 1627
993 1657
993 1677
993 1735
993 1752
993 1774
993 1792
994 1203
994 1302
994 1372
994 1803
995 1167
995 1180
995 1290
995 1373
995 1889
996 1135
996 1567
997 1122
998 1092
998 1119
998 1191
998 1217
998 1271
998 1424
998 1437
998 1442
998 1494
998 1531
998 1569
998 1591
998 1912
998 1921
998 1976
998 2045
999 1119
999 1194
999 1211
999 1229
999 1247
999 1310
999 1499
999 1538
999 1560
999 1631
999 1680
999 1819
999 1826
999 1863
999 1903
999 1941
999 2018
999 2054
1000 1040
1000 1225
1000 1230
1000 1331
1000 1400
1001 1287
1002 1271
1002 1720
1003 1149
1003 1487
1004 1310
1004 1506
1005 1044
1005 1119
1005 1424
1005 1603
1005 1720
1005 1760
1005 1789
1005 2045
1006 1033
1006 1034
1006 1036
1006 1100
1006 1129
1006 1147
1006 1153
1006 1207
1006 1250
1006 1267
1006 1268
1006 1283
1006 1290
1006 1338
1006 1362
1006 1403
1006 1416
1006 1456
1006 1467
1006 1632
1006 1650
1006 1662
1006 1677
1006 1739
1006 1748
1006 1799
1006 1861
1006 1874
1006 1897
1006 1930
1006 1937
1007 1034
1007 1128
1007 1250
1007 1263
1007 1591
1007 1618
1007 1677
1007 1832
1007 1838
1007 1848
1007 1912
1007 1988
1007 2007
1008 1034
1008 1159
1008 1165
1008 1166
1008 1199
1008 1204
1008 1236
1008 1250
1008 1324
1008 1416
1008 1448
1008 1470
1008 1508
1008 1524
1008 1594
1008 1659
1008 1670
1008 1677
1008 1744
1008 1746
1008 1829
1008 1912
1008 1918
1008 1935
1008 1950
1008 1964
1008 1996
1008 2016
1008 2057
1009 1134
1009 1138
1009 1206
1009 1732
1009 1963
1009 1968
1009 1975
1009 1987
1010 1566
1010 1694
1011 1950
1012 1127
1012 1167
1012 1232
1012 1288
1012 1343
1012 1352
1012 1367
1012 1379
1012 1399
1012 1413
1012 1511
1012 1518
1012 1531
1012 1560
1012 1889
1014 1122
1014 1605
1014 1782
1014 1986
1015 1133
1015 1245
1015 1472
1015 1863
1015 1945
1015 1959
1016 1063
1016 1119
1016 1207
1016 1492
1016 1655
1016 1687
1016 1707
1016 1896
1016 1991
1016 2045
1018 1029
1018 1226
1018 1244
1018 1493
1018 1830
1018 1863
1018 1924
1018 1992
1019 1221
1019 1291
1019 1926
1019 2058
1020 1909
1021 1023
1021 1040
1021 1044
1021 1062
1021 1075
1021 1087
1021 1095
1021 1100
1021 1115
1021 1119
1021 1177
1021 1187
1021 1201
1021 1203
1021 1229
1021 1235
1021 1250
1021 1303
1021 1329
1021 1345
1021 1360
1021 1395
1021 1416
1021 1465
1021 1469
1021 1470
1021 1506
1021 1515
1021 1560
1021 1583
1021 1627
1021 1688
1021 1735
1021 1736
1021 1766
1021 1774
1021 1797
1021 1839
1021 1846
1021 1850
1021 1862
1021 1880
1021 1881
1021 1888
1021 1889
1021 1943
1021 1964
1021 1976
1021 1993
1021 2003
1021 2013
1021 2016
1021 2024
1021 2028
1021 2053
1023 1034
1023 1078
1023 1085
1023 1095
1023 1102
1023 1119
1023 1126
1023 1138
1023 1149
1023 1151
1023 1160
1023 1170
1023 1191
1023 1203
1023 1213
1023 1217
1023 1229
1023 1244
1023 1256
1023 1281
1023 1290
1023 1292
1023 1318
1023 1323
1023 1329
1023 1332
1023 1342
1023 1344
1023 1362
1023 1395
1023 1416
1023 1430
1023 1457
1023 1480
1023 1506
1023 1511
1023 1520
1023 1523
1023 1525
1023 1534
1023 1538
1023 1572
1023 1581
1023 1603
1023 1611
1023 1650
1023 1657
1023 1736
1023 1739
1023 1742
1023 1760
1023 1774
1023 1806
1023 1854
1023 1861
1023 1895
1023 1943
1023 1975
1023 1980
1023 2016
1023 2019
1023 2024
1023 2025
1023 2045
1023 2055
1024 1203
1024 1217
1024 1416
1024 1650
1024 1803
1024 2003
1024 2016
1025 1852
1025 1900
1026 1072
1026 1167
1026 1232
1026 1373
1026 1777
1028 1597
1029 1239
1029 1293
1029 1390
1030 1142
1030 1187
1030 1288
1030 1340
1030 1364
1030 1505
1031 1095
1031 1119
1031 1217
1031 1290
1031 1342
1031 1416
1031 1430
1031 1435
1031 1492
1031 1650
1031 1697
1031 1728
1031 1742
1031 1839
1031 1871
1031 1992
1031 2027
1032 1289
1032 1614
1032 1909
1032 1981
1033 1075
1033 1225
1033 1250
1033 1329
1033 1416
1033 1506
1033 1531
1033 1627
1033 1697
1033 1774
1033 1854
1033 1918
1033 1964
1033 2013
1033 2016
1033 2035
1034 1075
1034 1087
1034 1138
1034 1203
1034 1250
1034 1276
1034 1465
1034 1470
1034 1591
1034 1618
1034 1677
1034 1700
1034 1774
1034 1787
1034 1832
1034 1845
1034 1848
1034 1932
1034 1988
1034 1996
1034 2016
1035 1141
1035 1220
1035 1251
1035 1254
1035 1284
1035 1291
1035 1341
1035 1387
1035 1420
1035 1441
1035 1490
1035 1494
1035 1517
1035 1693
1035 1712
1035 1870
1035 1992
1036 1363
1037 1205
1037 1514
1038 1114
1038 1389
1038 1517
1038 1560
1038 1890
1038 1983
1039 1104
1039 1229
1039 1276
1039 1497
1039 1518
1039 1873
1039 1875
1039 2008
1040 1044
1040 1048
1040 1054
1040 1088
1040 1093
1040 1119
1040 1170
1040 1184
1040 1207
1040 1208
1040 1210
1040 1213
1040 1275
1040 1290
1040 1338
1040 1381
1040 1413
1040 1416
1040 1430
1040 1431
1040 1475
1040 1515
1040 1562
1040 1583
1040 1586
1040 1627
1040 1720
1040 1850
1040 1854
1040 1861
1040 1863
1040 1883
1040 1889
1040 1904
1040 1909
1040 1925
1040 1991
1040 2052
1041 1080
1041 1119
1041 1456
1041 1531
1041 2031
1042 2012
1043 1381
1044 1079
1044 1180
1044 1249
1044 1285
1044 1290
1044 1416
1044 1437
1044 1457
1044 1517
1044 1583
1044 1674
1044 1734
1044 1739
1044 1789
1044 1847
1044 1889
1044 1904
1044 1965
1044 2009
1045 1063
1045 1830
1045 1931
1047 1096
1047 1119
1047 1424
1047 1754
1047 1871
1047 1890
1047 1897
1047 1917
1047 2045
1048 1290
1048 1321
1048 1344
1048 1362
1048 1422
1048 1777
1048 1895
1049 1112
1049 1119
1049 1120
1049 1149
1049 1154
1049 1180
1049 1244
1049 1409
1049 1429
1049 1517
1049 1591
1049 1700
1049 1703
1049 1720
1049 2020
1049 2053
1050 1138
1050 1187
1050 1297
1050 1361
1050 1760
1050 1901
1051 1490
1052 1053
1052 1075
1052 1138
1052 1250
1052 1251
1052 1318
1052 1396
1052 1416
1052 1664
1052 1774
1052 1792
1052 1799
1052 1908
1052 1912
1052 1918
1052 1935
1052 1996
1052 2016
1053 1250
1053 1918
1053 2016
1054 1093
1054 1531
1054 1709
1055 1133
1055 1499
1055 1811
1055 1858
1055 2007
1056 1891
1057 1058
1057 1230
1057 1244
1057 1362
1057 1665
1057 1674
1057 1739
1057 1940
1057 2045
1058 1194
1058 1213
1058 1236
1058 1249
1058 1310
1058 1416
1058 1585
1058 1597
1058 1889
1059 1153
1059 1544
1059 2047
1059 2052
1060 1119
1060 1290
1060 1352
1060 1369
1060 1416
1060 2016
1061 1508
1061 1659
1061 1797
1061 1834
1061 1912
1061 2016
1062 1063
1062 1087
1062 1187
1062 1222
1062 1310
1062 1373
1062 1422
1062 1490
1062 1506
1062 1517
1062 1597
1062 1830
1062 1903
1063 1087
1063 1092
1063 1101
1063 1103
1063 1110
1063 1119
1063 1165
1063 1194
1063 1195
1063 1202
1063 1203
1063 1204
1063 1217
1063 1235
1063 1267
1063 1282
1063 1329
1063 1339
1063 1350
1063 1357
1063 1373
1063 1389
1063 1395
1063 1397
1063 1420
1063 1426
1063 1446
1063 1493
1063 1517
1063 1566
1063 1597
1063 1677
1063 1720
1063 1746
1063 1760
1063 1766
1063 1804
1063 1871
1063 1892
1063 1905
1063 2026
1064 1104
1064 1230
1064 1416
1064 1456
1064 1531
1064 1692
1064 1889
1064 1897
1064 2021
1065 1069
1065 1324
1065 1640
1065 1773
1067 1074
1067 1133
1067 1184
1067 1194
1067 1352
1067 1376
1067 1469
1067 1497
1067 1518
1067 1621
1067 1811
1067 1873
1067 1889
1069 1170
1069 1181
1069 1303
1069 1324
1069 1329
1069 1416
1069 1428
1069 1446
1069 1770
1069 1773
1069 1873
1069 1875
1069 2016
1071 1092
1071 1187
1071 1360
1071 1451
1071 1774
1071 2012
1072 1373
1072 1399
1072 1517
1072 1658
1072 1720
1073 1153
1073 1170
1073 1229
1073 1352
1073 1398
1073 1497
1073 1681
1073 1731
1073 1815
1073 1873
1073 1889
1074 1129
1074 1194
1074 1352
1074 1560
1074 1873
1074 1889
1074 1909
1074 2018
1075 1087
1075 1119
1075 1138
1075 1153
1075 1170
1075 1187
1075 1203
1075 1233
1075 1250
1075 1292
1075 1329
1075 1338
1075 1360
1075 1383
1075 1416
1075 1446
1075 1451
1075 1484
1075 1506
1075 1531
1075 1544
1075 1583
1075 1597
1075 1608
1075 1620
1075 1720
1075 1735
1075 1774
1075 1792
1075 1799
1075 1889
1075 1899
1075 1918
1075 1996
1075 2003
1075 2013
1075 2016
1076 1189
1076 1229
1076 1400
1077 1136
1077 1223
1077 1230
1077 1456
1077 1541
1077 1668
1077 1911
1077 2009
1077 2021
1078 1095
1078 1119
1078 1149
1078 1151
1078 1217
1078 1244
1078 1256
1078 1281
1078 1290
1078 1310
1078 1329
1078 1332
1078 1342
1078 1362
1078 1416
1078 1424
1078 1430
1078 1441
1078 1627
1078 1657
1078 1720
1078 1738
1078 1980
1078 2014
1078 2024
1078 2045
1079 1391
1079 1603
1079 1720
1080 1456
1080 1684
1081 1341
1082 1126
1082 1416
1082 1806
1082 2045
1083 1256
1084 1194
1084 1195
1084 1300
1084 1873
1085 1126
1085 1416
1085 1895
1086 1089
1086 1611
1086 1676
1086 1840
1086 1890
1086 2000
1087 1153
1087 1203
1087 1204
1087 1276
1087 1329
1087 1397
1087 1416
1087 1441
1087 1566
1087 1650
1087 1668
1087 1714
1087 1720
1087 1736
1087 1746
1087 1752
1087 1766
1087 1892
1087 2003
1087 2016
1087 2018
1088 1433
1088 1904
1089 1244
1089 1338
1089 1604
1089 1611
1089 1676
1089 1840
1089 1890
1089 2025
1090 1506
1091 1804
1092 1106
1092 1109
1092 1133
1092 1142
1092 1187
1092 1191
1092 1195
1092 1217
1092 1249
1092 1271
1092 1291
1092 1293
1092 1295
1092 1310
1092 1313
1092 1330
1092 1362
1092 1373
1092 1389
1092 1397
1092 1413
1092 1441
1092 1442
1092 1475
1092 1492
1092 1549
1092 1552
1092 1591
1092 1673
1092 1677
1092 1720
1092 1728
1092 1756
1092 1760
1092 1804
1092 1832
1092 1891
1092 1896
1092 1900
1092 1902
1092 1909
1092 1915
1092 1921
1092 1926
1092 1934
1092 2004
1092 2007
1092 2011
1092 2025
1092 2033
1092 2057
1093 1518
1093 1560
1093 1567
1093 1592
1095 1119
1095 1160
1095 1170
1095 1203
1095 1213
1095 1229
1095 1244
1095 1290
1095 1329
1095 1389
1095 1430
1095 1441
1095 1572
1095 1583
1095 1627
1095 1650
1095 1657
1095 1720
1095 1739
1095 1889
1095 1895
1095 1980
1095 1992
1095 2024
1095 2045
1096 1120
1096 1217
1096 1225
1096 1373
1096 1403
1096 1441
1096 1522
1096 1739
1096 1824
1097 1119
1097 1120
1097 1315
1097 1338
1097 1494
1097 1665
1097 1685
1097 1824
1097 2008
1098 1153
1098 1177
1098 1558
1098 1614
1098 1632
1098 1656
1098 1977
1098 2003
1099 1963
1099 1975
1100 1199
1100 1203
1100 1222
1100 1306
1100 1324
1100 1375
1100 1506
1100 1659
1100 1721
1100 1739
1100 1774
1100 1912
1100 1950
1101 1211
1101 1222
1101 1250
1101 1320
1101 1329
1101 1506
1101 1627
1101 1677
1101 1774
1101 1880
1101 1888
1103 1119
1103 1120
1103 1236
1103 1291
1103 1653
1103 1832
1103 1889
1104 1119
1104 1120
1104 1170
1104 1217
1104 1229
1104 1288
1104 1303
1104 1324
1104 1446
1104 1485
1104 1518
1104 1531
1104 1582
1104 1650
1104 1721
1104 1868
1104 1889
1104 1954
1104 1996
1104 2008
1105 1119
1105 1322
1105 1377
1105 1379
1105 1418
1106 1159
1106 1295
1106 1362
1106 1397
1106 1511
1106 1517
1106 1611
1106 1891
1106 1902
1106 1907
1106 1926
1106 2025
1107 1211
1107 1289
1107 1300
1107 1446
1107 1560
1107 1621
1107 1709
1107 1813
1107 1863
1107 1873
1108 1293
1108 1666
1108 1687
1109 1170
1109 1229
1109 1275
1109 1352
1109 1379
1109 1469
1109 1491
1109 1714
1109 1774
1109 1829
1109 1889
1109 1916
1109 1941
1109 1954
1109 2008
1109 2016
1109 2052
1110 1141
1110 1167
1110 1202
1110 1229
1110 1329
1110 1344
1110 1345
1110 1422
1110 1659
1110 1889
1110 1939
1110 2016
1111 1385
1111 1472
1111 1909
1111 2043
1112 1120
1112 1429
1112 1529
1112 1577
1112 1596
1112 1929
1113 1232
1113 1588
1114 1119
1114 1289
1114 1310
1114 1352
1114 1373
1114 1383
1114 1397
1114 1441
1114 1517
1114 1518
1114 1720
1114 1739
1114 1760
1114 1766
1114 1806
1114 1807
1114 1903
1114 1912
1115 1204
1115 1345
1115 1774
1115 1881
1115 1993
1116 1631
1116 1826
1116 1863
1116 1949
1117 1289
1117 1497
1117 1829
1117 1873
1119 1159
1119 1194
1119 1202
1119 1203
1119 1207
1119 1211
1119 1241
1119 1244
1119 1249
1119 1281
1119 1290
1119 1299
1119 1303
1119 1316
1119 1321
1119 1323
1119 1324
1119 1325
1119 1335
1119 1341
1119 1342
1119 1362
1119 1373
1119 1395
1119 1399
1119 1403
1119 1416
1119 1422
1119 1430
1119 1441
1119 1487
1119 1492
1119 1494
1119 1506
1119 1511
1119 1518
1119 1538
1119 1560
1119 1569
1119 1583
1119 1597
1119 1604
1119 1627
1119 1631
1119 1650
1119 1665
1119 1688
1119 1697
1119 1698
1119 1720
1119 1728
1119 1729
1119 1731
1119 1734
1119 1739
1119 1760
1119 1774
1119 1806
1119 1807
1119 1819
1119 1830
1119 1833
1119 1850
1119 1895
1119 1896
1119 1897
1119 1899
1119 1911
1119 1925
1119 1926
1119 1943
1119 1946
1119 2012
1119 2015
1119 2024
1119 2025
1119 2045
1119 2054
1119 2055
1119 2057
1120 1170
1120 1244
1120 1271
1120 1295
1120 1300
1120 1329
1120 1338
1120 1373
1120 1397
1120 1430
1120 1456
1120 1471
1120 1517
1120 1544
1120 1560
1120 1576
1120 1577
1120 1650
1120 1659
1120 1677
1120 1721
1120 1735
1120 1739
1120 1774
1120 1789
1120 1806
1120 1824
1120 1830
1120 1889
1120 1912
1120 1987
1120 2016
1120 2025
1121 1203
1121 1217
1121 1357
1121 1389
1121 1397
1121 1677
1121 1850
1122 1317
1122 1418
1122 1494
1122 1559
1122 1587
1122 1695
1122 1760
1122 1798
1122 1838
1122 2015
1122 2031
1123 1352
1123 1627
1123 1720
1123 1735
1124 1321
1124 1344
1124 1409
1124 1422
1124 1573
1124 1646
1124 1806
1125 1250
1125 1329
1125 1362
1125 1627
1125 1699
1125 1752
1126 1132
1126 1162
1126 1195
1126 1203
1126 1340
1126 1389
1126 1397
1126 1405
1126 1416
1126 1494
1126 1720
1126 1760
1126 1765
1126 1806
1126 1807
1126 1850
1126 1863
1126 2045
1126 2054
1128 1191
1128 1230
1128 1290
1128 1295
1128 1310
1128 1321
1128 1344
1128 1409
1128 1422
1128 1492
1128 1549
1128 1581
1128 1610
1128 1646
1128 1692
1128 1720
1128 1731
1128 1760
1128 1804
1128 1806
1128 1822
1128 1825
1128 1847
1128 1862
1128 1903
1128 2034
1128 2045
1129 1223
1129 1620
1130 1470
1130 1597
1132 1153
1132 1159
1132 1162
1132 1182
1132 1216
1132 1230
1132 1249
1132 1258
1132 1362
1132 1441
1132 1470
1132 1777
1132 1786
1132 1867
1132 1925
1132 2030
1132 2045
1133 1388
1133 1389
1133 1472
1133 1522
1133 1526
1133 1631
1133 1779
1133 1811
1133 1817
1133 1909
1133 1939
1133 1945
1133 1949
1134 1270
1134 1846
1134 1963
1134 1975
1134 1998
1135 1533
1136 1217
1136 1240
1136 1677
1136 1755
1136 1851
1136 1868
1136 1896
1137 1373
1137 1774
1138 1187
1138 1231
1138 1238
1138 1250
1138 1318
1138 1338
1138 1361
1138 1396
1138 1416
1138 1484
1138 1518
1138 1583
1138 1591
1138 1732
1138 1735
1138 1774
1138 1803
1138 1890
1138 1901
1138 1918
1138 1923
1138 1936
1138 1975
1138 1996
1138 1998
1138 2016
1139 1597
1141 1217
1141 1251
1141 1475
1141 1795
1141 1804
1141 1840
1141 1986
1142 1288
1142 1364
1143 1229
1143 1945
1144 1671
1145 1207
1145 1362
1145 1652
1145 1786
1146 1728
1147 1288
1147 1491
1149 1241
1149 1290
1149 1342
1149 1344
1149 1430
1149 1441
1149 1891
1149 2015
1149 2025
1149 2045
1150 1329
1150 1627
1151 1217
1151 1290
1151 1321
1151 1344
1151 1414
1151 1416
1151 1470
1151 1654
1151 1698
1151 1739
1151 1760
1151 1895
1151 1961
1151 1971
1152 1198
1152 1288
1152 1380
1152 1545
1152 1731
1153 1172
1153 1187
1153 1196
1153 1225
1153 1233
1153 1237
1153 1250
1153 1269
1153 1271
1153 1286
1153 1290
1153 1292
1153 1324
1153 1335
1153 1373
1153 1375
1153 1379
1153 1381
1153 1492
1153 1521
1153 1544
1153 1565
1153 1589
1153 1614
1153 1623
1153 1656
1153 1677
1153 1705
1153 1720
1153 1725
1153 1732
1153 1739
1153 1762
1153 1774
1153 1775
1153 1833
1153 1846
1153 1859
1153 1883
1153 1900
1153 1905
1153 1912
1153 1918
1153 1943
1153 1993
1153 2003
1153 2008
1153 2052
1155 1381
1156 1381
1157 1212
1157 1241
1157 1289
1157 1321
1157 1400
1157 1422
1157 1604
1157 1728
1157 1787
1157 1891
1157 2000
1158 1456
1158 1510
1158 1549
1158 1655
1158 1668
1158 2021
1159 1244
1159 1271
1159 1291
1159 1292
1159 1321
1159 1332
1159 1341
1159 1362
1159 1416
1159 1467
1159 1491
1159 1492
1159 1494
1159 1502
1159 1511
1159 1517
1159 1578
1159 1660
1159 1665
1159 1692
1159 1695
1159 1742
1159 1744
1159 1863
1159 1873
1159 1902
1159 1947
1159 1992
1159 2008
1159 2030
1160 1167
1160 1213
1160 1256
1160 1268
1162 1167
1162 1195
1162 1203
1162 1295
1162 1299
1162 1362
1162 1389
1162 1397
1162 1405
1162 1416
1162 1650
1162 1668
1162 1720
1162 1736
1162 1765
1162 1806
1162 1850
1163 1234
1163 1244
1163 1256
1163 1441
1163 1649
1163 2025
1163 2045
1164 1506
1165 1187
1165 1416
1165 1506
1165 1531
1165 1912
1166 1448
1166 1774
1166 1792
1166 1987
1166 2016
1167 1194
1167 1203
1167 1271
1167 1303
1167 1416
1167 1456
1167 1470
1167 1484
1167 1549
1167 1611
1167 1677
1167 1685
1167 1709
1167 1777
1167 1904
1167 1954
1167 1964
1167 1967
1167 2024
1168 1241
1168 1611
1168 1676
1168 1890
1170 1194
1170 1195
1170 1207
1170 1229
1170 1271
1170 1300
1170 1303
1170 1324
1170 1352
1170 1394
1170 1416
1170 1430
1170 1435
1170 1441
1170 1446
1170 1469
1170 1497
1170 1511
1170 1544
1170 1576
1170 1650
1170 1663
1170 1681
1170 1799
1170 1868
1170 1873
1170 1889
1170 1909
1170 1945
1170 2008
1170 2018
1170 2054
1171 1939
1172 2052
1173 1289
1173 1555
1173 1865
1174 1324
1175 1588
1176 1338
1176 1729
1176 1926
1177 1203
1177 1271
1177 1362
1177 1416
1177 1433
1177 1735
1177 1925
1177 1943
1177 2003
1178 1258
1179 1489
1180 1207
1180 1208
1180 1217
1180 1229
1180 1244
1180 1249
1180 1426
1180 1430
1180 1470
1180 1517
1180 1597
1180 1698
1180 1789
1180 1806
1181 1324
1183 1288
1183 1310
1183 1804
1183 1876
1183 2008
1184 1889
1185 1676
1185 1890
1187 1203
1187 1292
1187 1297
1187 1325
1187 1395
1187 1396
1187 1416
1187 1426
1187 1470
1187 1493
1187 1506
1187 1518
1187 1524
1187 1531
1187 1532
1187 1591
1187 1617
1187 1720
1187 1732
1187 1760
1187 1774
1187 1803
1187 1897
1187 1901
1187 1936
1187 1952
1187 1998
1187 2016
1187 2049
1187 2052
1188 1329
1188 1363
1188 1557
1188 1587
1188 1720
1188 1840
1188 1858
1188 1863
1188 1890
1189 1587
1190 1470
1190 1597
1190 2050
1191 1217
1191 1271
1191 1293
1191 1321
1191 1324
1191 1422
1191 1442
1191 1492
1191 1552
1191 1606
1191 1673
1191 1756
1191 1760
1191 1774
1191 1891
1191 1896
1191 1902
1191 1915
1191 1921
1191 1925
1191 1928
1191 1934
1191 2033
1191 2057
1192 1341
1192 1921
1193 1290
1193 1352
1193 1499
1194 1195
1194 1204
1194 1229
1194 1271
1194 1416
1194 1446
1194 1475
1194 1490
1194 1497
1194 1511
1194 1518
1194 1531
1194 1538
1194 1560
1194 1590
1194 1603
1194 1607
1194 1621
1194 1663
1194 1850
1194 1863
1194 1873
1194 1909
1194 1945
1194 2008
1194 2054
1195 1203
1195 1217
1195 1229
1195 1271
1195 1508
1195 1560
1195 1591
1195 1620
1195 1685
1195 1720
1195 1863
1195 1873
1195 1912
1195 1983
1195 2008
1195 2041
1196 1383
1196 1544
1196 1565
1196 1667
1196 1833
1196 1905
1197 1578
1197 1992
1198 1329
1198 1454
1198 1627
1199 1250
1199 1465
1199 1677
1199 1918
1199 1993
1199 2012
1199 2016
1201 1250
1201 1460
1201 1506
1201 1672
1201 1797
1201 1918
1201 1964
1201 2013
1202 1251
1202 1329
1202 1341
1202 1558
1202 1804
1203 1204
1203 1229
1203 1271
1203 1290
1203 1310
1203 1329
1203 1352
1203 1373
1203 1389
1203 1395
1203 1397
1203 1416
1203 1430
1203 1465
1203 1470
1203 1484
1203 1494
1203 1515
1203 1517
1203 1531
1203 1544
1203 1560
1203 1597
1203 1611
1203 1625
1203 1648
1203 1650
1203 1677
1203 1714
1203 1720
1203 1735
1203 1746
1203 1765
1203 1766
1203 1774
1203 1796
1203 1797
1203 1806
1203 1830
1203 1848
1203 1850
1203 1880
1203 1889
1203 1892
1203 1896
1203 1912
1203 1943
1203 1988
1203 1993
1203 2016
1203 2045
1203 2057
1204 1276
1204 1282
1204 1329
1204 1627
1204 1721
1204 1746
1204 1892
1204 1993
1204 2016
1205 1422
1206 1963
1206 1975
1206 1987
1207 1244
1207 1249
1207 1332
1207 1362
1207 1395
1207 1426
1207 1515
1207 1587
1207 1659
1207 1665
1207 1668
1207 1720
1207 1760
1207 1847
1207 1858
1207 1902
1207 1904
1207 1907
1207 1926
1207 2009
1207 2045
1208 1249
1208 1698
1209 1497
1209 1872
1209 1873
1209 1909
1211 1305
1211 1324
1211 1462
1211 1475
1211 1560
1211 1757
1211 1819
1211 1916
1211 1947
1211 2003
1212 1720
1212 1739
1212 1983
1213 1217
1213 1285
1213 1362
1213 1367
1213 1416
1213 1426
1213 1581
1213 1681
1213 1697
1213 1895
1213 1979
1213 1980
1213 2045
1214 1382
1215 1389
1215 1795
1216 1290
1217 1225
1217 1232
1217 1239
1217 1265
1217 1271
1217 1310
1217 1319
1217 1322
1217 1340
1217 1343
1217 1357
1217 1362
1217 1367
1217 1373
1217 1378
1217 1379
1217 1389
1217 1397
1217 1403
1217 1405
1217 1442
1217 1455
1217 1479
1217 1482
1217 1492
1217 1494
1217 1517
1217 1518
1217 1531
1217 1549
1217 1560
1217 1566
1217 1590
1217 1597
1217 1604
1217 1655
1217 1658
1217 1661
1217 1665
1217 1677
1217 1680
1217 1687
1217 1706
1217 1720
1217 1739
1217 1756
1217 1760
1217 1765
1217 1781
1217 1789
1217 1806
1217 1828
1217 1830
1217 1842
1217 1850
1217 1869
1217 1897
1217 1899
1217 1902
1217 1921
1217 1934
1217 1943
1217 1983
1217 1990
1217 1992
1217 1999
1217 2027
1217 2033
1217 2057
1218 1494
1220 1494
1221 1291
1221 1731
1221 1907
1222 1360
1222 1506
1222 1774
1222 1797
1224 1288
1224 1677
1225 1258
1225 1362
1225 1373
1225 1511
1225 1520
1225 1537
1225 1736
1225 1899
1225 2045
1226 1274
1226 1468
1226 1517
1226 1571
1226 1830
1226 1977
1227 1497
1227 1590
1227 1873
1227 1909
1229 1233
1229 1271
1229 1277
1229 1290
1229 1310
1229 1352
1229 1373
1229 1379
1229 1413
1229 1416
1229 1441
1229 1443
1229 1469
1229 1485
1229 1506
1229 1517
1229 1518
1229 1529
1229 1531
1229 1538
1229 1544
1229 1554
1229 1560
1229 1577
1229 1590
1229 1621
1229 1648
1229 1650
1229 1720
1229 1721
1229 1729
1229 1766
1229 1768
1229 1773
1229 1774
1229 1799
1229 1829
1229 1872
1229 1889
1229 1896
1229 1909
1229 1912
1229 1945
1229 1947
1229 1964
1229 2008
1229 2015
1229 2016
1229 2018
1229 2054
1230 1288
1230 1310
1230 1327
1230 1331
1230 1364
1230 1413
1230 1442
1230 1493
1230 1517
1230 1569
1230 1601
1230 1610
1230 1650
1230 1731
1230 1764
1230 1862
1230 1863
1230 1885
1230 2021
1231 1250
1231 1732
1231 1918
1232 1367
1232 1491
1232 1517
1232 1903
1232 1909
1233 1250
1233 1318
1233 1416
1233 1460
1233 1484
1233 1644
1233 1672
1233 1774
1233 1918
1233 2016
1234 1290
1234 2025
1235 1350
1235 1614
1235 1739
1235 1866
1236 1416
1236 1506
1236 1508
1236 1659
1236 1832
1236 1950
1236 1975
1236 2016
1237 1292
1237 1544
1237 1852
1238 1250
1238 1583
1238 1732
1238 1774
1238 1918
1238 2016
1239 1416
1239 1422
1239 1517
1239 1617
1240 1377
1240 1422
1240 1740
1241 1247
1241 1604
1241 1787
1241 1840
1241 1890
1241 2003
1241 2012
1243 1544
1243 1557
1243 1852
1243 1922
1244 1256
1244 1285
1244 1290
1244 1291
1244 1295
1244 1321
1244 1342
1244 1362
1244 1395
1244 1430
1244 1441
1244 1457
1244 1494
1244 1517
1244 1520
1244 1538
1244 1549
1244 1604
1244 1611
1244 1665
1244 1720
1244 1728
1244 1731
1244 1734
1244 1739
1244 1760
1244 1800
1244 1816
1244 1830
1244 1861
1244 1890
1244 1891
1244 1896
1244 1902
1244 1907
1244 1925
1244 1926
1244 1956
1244 2024
1244 2025
1244 2045
1244 2055
1245 1380
1245 1489
1245 1491
1245 1540
1245 1555
1245 1630
1245 1673
1245 1865
1246 1381
1247 1267
1247 1289
1247 1310
1247 1352
1247 1373
1247 1383
1247 1454
1247 1469
1247 1491
1247 1538
1247 1569
1247 1597
1247 1714
1247 1819
1247 1850
1247 1863
1247 1873
1247 1890
1247 1909
1247 1949
1248 1343
1248 1491
1248 1494
1248 1714
1248 1940
1249 1310
1249 1377
1249 1430
1249 1442
1249 1511
1249 1560
1249 1739
1249 1786
1249 1817
1249 1890
1249 1905
1249 1921
1249 1925
1249 1933
1249 1943
1249 1965
1249 1993
1249 2024
1250 1276
1250 1298
1250 1316
1250 1318
1250 1338
1250 1345
1250 1348
1250 1383
1250 1396
1250 1460
1250 1465
1250 1522
1250 1531
1250 1544
1250 1583
1250 1591
1250 1611
1250 1618
1250 1625
1250 1627
1250 1644
1250 1664
1250 1672
1250 1682
1250 1688
1250 1697
1250 1735
1250 1736
1250 1762
1250 1774
1250 1792
1250 1797
1250 1799
1250 1838
1250 1840
1250 1845
1250 1848
1250 1888
1250 1890
1250 1918
1250 1933
1250 1936
1250 1964
1250 1988
1250 1996
1250 1997
1250 2012
1250 2013
1250 2016
1250 2022
1250 2037
1250 2052
1251 1806
1252 1331
1252 1897
1252 1917
1253 1492
1254 1341
1254 1389
1254 1458
1254 1494
1254 1570
1254 1665
1254 1739
1254 1782
1254 1907
1254 1925
1255 1418
1256 1332
1256 1344
1256 1511
1256 1534
1256 1581
1256 1650
1256 1816
1256 1891
1256 1895
1256 2014
1256 2019
1256 2055
1257 1774
1258 1362
1258 1461
1258 1517
1258 1535
1258 1543
1258 1568
1258 1655
1258 1665
1258 1857
1258 1891
1258 1926
1258 2045
1259 1817
1260 1786
1263 1677
1263 1723
1263 1789
1264 1279
1264 1299
1264 1377
1264 1389
1264 1479
1264 1531
1264 1597
1264 1806
1264 1850
1265 1287
1265 1380
1265 1413
1265 1475
1265 1590
1265 1600
1265 1702
1265 1886
1265 1909
1265 1934
1265 1990
1265 2007
1265 2020
1266 1513
1267 1472
1267 1517
1267 1597
1267 1863
1267 1890
1267 1941
1268 1748
1269 1381
1269 1544
1269 1793
1270 1372
1270 1493
1270 1923
1270 1958
1270 1963
1270 1975
1270 1987
1271 1324
1271 1352
1271 1362
1271 1379
1271 1416
1271 1454
1271 1469
1271 1506
1271 1518
1271 1531
1271 1544
1271 1560
1271 1590
1271 1681
1271 1682
1271 1702
1271 1711
1271 1716
1271 1777
1271 1785
1271 1788
1271 1799
1271 1817
1271 1829
1271 1858
1271 1871
1271 1873
1271 1889
1271 1947
1271 2008
1271 2012
1271 2016
1271 2024
1271 2031
1271 2057
1272 1338
1272 1900
1275 1352
1275 1485
1275 1718
1275 1873
1275 1889
1276 1329
1276 1348
1276 1518
1276 1711
1276 1732
1276 1799
1276 1846
1276 1868
1276 1918
1276 2016
1277 1413
1277 1416
1277 1688
1277 1963
1277 1975
1277 1987
1277 2057
1278 1446
1278 1954
1278 2010
1279 1812
1280 1338
1280 1735
1281 1290
1282 1291
1282 1350
1282 1564
1282 1566
1282 1694
1284 1341
1284 1494
1285 1492
1286 1383
1286 1465
1286 1518
1286 1544
1286 1623
1286 1677
1286 1846
1286 1890
1286 2052
1286 2057
1287 1590
1287 2007
1288 1379
1288 1380
1288 1413
1288 1491
1288 1560
1288 1621
1288 1837
1288 1863
1288 1876
1288 1889
1288 1896
1288 1903
1288 1943
1288 1947
1289 1310
1289 1313
1289 1341
1289 1379
1289 1454
1289 1469
1289 1475
1289 1489
1289 1491
1289 1497
1289 1519
1289 1530
1289 1538
1289 1545
1289 1560
1289 1569
1289 1579
1289 1631
1289 1639
1289 1731
1289 1760
1289 1764
1289 1817
1289 1819
1289 1863
1289 1865
1289 1873
1289 1904
1289 1941
1289 1949
1289 2011
1289 2018
1290 1301
1290 1332
1290 1341
1290 1342
1290 1350
1290 1352
1290 1363
1290 1389
1290 1416
1290 1418
1290 1430
1290 1441
1290 1455
1290 1476
1290 1494
1290 1511
1290 1517
1290 1518
1290 1531
1290 1572
1290 1583
1290 1650
1290 1676
1290 1687
1290 1720
1290 1739
1290 1754
1290 1796
1290 1816
1290 1829
1290 1854
1290 1858
1290 1867
1290 1888
1290 1895
1290 1897
1290 1921
1290 1946
1290 1957
1290 1980
1290 1992
1290 2016
1290 2055
1291 1295
1291 1310
1291 1324
1291 1494
1291 1517
1291 1665
1291 1677
1291 1681
1291 1685
1291 1713
1291 1720
1291 1731
1291 1817
1291 1879
1291 1891
1291 1907
1291 1926
1291 1934
1291 1956
1291 1986
1291 1992
1291 2024
1291 2025
1291 2057
1292 1338
1292 1379
1292 1402
1292 1416
1292 1449
1292 1544
1292 1565
1292 1632
1292 1671
1292 1774
1292 1833
1292 1839
1292 1852
1292 1900
1292 2007
1292 2047
1292 2052
1293 1378
1293 1406
1293 1432
1293 1437
1293 1492
1293 1550
1293 1742
1293 1902
1293 1991
1293 2032
1294 1418
1295 1310
1295 1362
1295 1397
1295 1571
1295 1665
1295 1677
1295 1685
1295 1862
1295 1891
1295 1926
1295 2058
1296 1538
1296 1873
1296 1899
1297 1325
1297 1492
1297 1493
1297 1676
1297 1760
1297 1786
1297 1925
1298 1644
1298 1774
1298 1792
1298 1918
1298 1933
1298 1964
1299 1576
1299 1599
1299 1850
1299 1896
1300 1340
1300 1352
1300 1376
1300 1579
1300 1650
1300 1725
1300 1994
1300 2055
1302 1803
1303 1333
1303 1650
1303 1720
1303 1875
1304 1953
1305 1310
1305 1363
1305 1462
1305 1469
1305 1518
1305 1631
1305 1714
1305 1724
1305 1795
1305 1806
1305 1819
1305 1863
1305 1871
1305 1941
1306 1329
1306 1360
1306 1416
1306 1659
1306 1880
1306 1888
1306 1912
1306 1918
1306 2016
1307 1357
1308 1406
1308 1603
1310 1397
1310 1398
1310 1491
1310 1517
1310 1560
1310 1597
1310 1658
1310 1668
1310 1677
1310 1720
1310 1739
1310 1777
1310 1850
1310 1863
1310 1872
1310 1889
1310 1921
1310 1941
1310 1947
1310 1981
1310 1983
1310 1990
1311 1470
1312 1889
1313 1365
1313 1497
1313 1538
1313 1817
1313 1873
1314 1963
1314 1975
1314 1987
1314 1998
1315 1685
1316 1318
1316 1441
1316 1583
1316 1896
1316 2025
1316 2045
1317 1861
1318 1494
1318 1511
1318 1605
1318 1656
1318 1668
1318 1774
1318 1890
1318 1904
1318 1918
1318 1993
1318 2016
1318 2045
1320 1329
1320 1506
1320 1627
1320 1691
1321 1344
1321 1349
1321 1362
1321 1409
1321 1422
1321 1432
1321 1437
1321 1514
1321 1566
1321 1573
1321 1581
1321 1597
1321 1603
1321 1610
1321 1649
1321 1650
1321 1655
1321 1760
1321 1849
1321 1896
1321 1965
1321 2025
1321 2045
1322 1663
1322 1731
1322 1795
1322 1873
1322 1889
1323 1861
1323 2016
1324 1383
1324 1416
1324 1465
1324 1524
1324 1531
1324 1553
1324 1627
1324 1650
1324 1653
1324 1670
1324 1683
1324 1721
1324 1736
1324 1773
1324 1774
1324 1889
1324 1905
1324 1943
1324 1950
1324 1993
1324 2008
1324 2016
1324 2024
1325 1493
1325 1506
1325 1732
1325 1760
1325 1861
1325 1874
1326 1497
1326 1785
1326 1873
1326 1889
1329 1360
1329 1413
1329 1416
1329 1627
1329 1644
1329 1650
1329 1657
1329 1677
1329 1681
1329 1687
1329 1697
1329 1699
1329 1735
1329 1746
1329 1752
1329 1773
1329 1774
1329 1817
1329 1854
1329 1895
1329 1955
1329 1964
1329 2016
1329 2035
1330 1391
1330 1603
1330 1665
1330 1720
1330 1760
1330 1804
1330 2031
1331 1885
1332 1511
1332 1943
1333 1433
1334 1890
1335 1597
1335 1677
1336 1377
1336 1416
1336 1442
1338 1342
1338 1355
1338 1492
1338 1494
1338 1517
1338 1519
1338 1688
1338 1729
1338 1738
1338 1739
1338 1774
1338 1792
1338 1830
1338 1838
1338 1861
1338 1891
1338 1908
1338 1918
1338 2010
1338 2016
1339 1341
1339 1344
1339 1858
1339 1873
1339 1889
1340 1389
1340 1413
1340 1472
1340 1475
1340 1554
1340 1720
1340 1806
1340 1810
1340 1850
1340 1863
1340 1889
1340 1896
1340 1945
1340 2007
1341 1378
1341 1490
1341 1494
1341 1517
1341 1549
1341 1578
1341 1587
1341 1728
1341 1742
1341 1796
1341 1817
1341 1870
1341 1956
1341 1971
1341 1992
1341 2030
1341 2031
1341 2034
1342 1344
1342 1611
1342 1650
1342 1980
1343 1452
1343 1588
1343 2010
1344 1422
1344 1424
1344 1441
1344 1507
1344 1514
1344 1581
1344 1597
1344 1603
1344 1610
1344 1646
1344 1654
1344 1676
1344 1740
1344 1833
1344 1849
1344 1957
1344 1971
1344 2025
1345 1360
1345 1385
1345 1888
1346 1643
1346 1739
1346 1814
1346 1926
1346 2020
1348 1416
1348 1597
1348 1774
1348 1918
1348 1963
1348 1975
1348 1998
1350 1358
1350 1364
1350 1564
1350 1566
1350 1596
1350 1694
1350 1863
1350 1889
1350 1941
1351 1559
1352 1379
1352 1416
1352 1433
1352 1446
1352 1455
1352 1469
1352 1485
1352 1494
1352 1499
1352 1506
1352 1517
1352 1538
1352 1549
1352 1650
1352 1681
1352 1695
1352 1731
1352 1774
1352 1806
1352 1811
1352 1863
1352 1873
1352 1889
1352 1899
1352 1945
1352 2018
1352 2045
1352 2054
1353 1379
1353 1497
1353 1873
1356 1558
1357 1373
1357 1405
1357 1492
1357 1531
1357 1680
1357 1789
1357 1869
1359 1422
1359 1646
1360 1416
1360 1506
1360 1735
1360 1797
1360 1880
1360 1881
1360 1912
1360 1993
1361 1732
1361 1788
1362 1400
1362 1405
1362 1417
1362 1430
1362 1432
1362 1441
1362 1492
1362 1494
1362 1511
1362 1517
1362 1520
1362 1523
1362 1524
1362 1549
1362 1581
1362 1583
1362 1587
1362 1605
1362 1650
1362 1665
1362 1679
1362 1734
1362 1777
1362 1783
1362 1786
1362 1803
1362 1807
1362 1817
1362 1840
1362 1857
1362 1865
1362 1867
1362 1891
1362 1896
1362 1902
1362 1904
1362 1926
1362 1973
1362 1980
1362 2000
1362 2008
1362 2015
1362 2016
1362 2025
1362 2045
1363 1470
1363 1493
1363 1494
1363 1552
1363 1566
1363 1662
1363 1677
1363 1720
1363 1754
1365 1497
1365 1873
1366 1544
1367 1379
1367 1560
1367 1597
1367 1658
1367 1737
1367 1990
1369 1954
1370 1992
1371 1506
1372 1615
1372 2057
1373 1379
1373 1389
1373 1395
1373 1399
1373 1418
1373 1430
1373 1441
1373 1511
1373 1517
1373 1532
1373 1560
1373 1658
1373 1714
1373 1720
1373 1739
1373 1760
1373 1774
1373 1806
1373 1846
1373 1850
1373 1892
1373 1897
1373 1903
1373 1921
1373 1941
1373 1943
1373 1983
1373 2016
1373 2045
1375 1381
1375 1736
1375 1849
1375 2012
1376 1815
1376 1994
1376 2018
1377 1422
1377 1563
1377 1610
1377 1663
1377 1928
1377 1931
1378 1420
1378 1455
1378 1492
1378 1494
1378 1517
1378 1560
1378 1687
1378 1693
1378 1796
1378 1983
1378 1991
1378 2033
1379 1413
1379 1469
1379 1497
1379 1499
1379 1517
1379 1518
1379 1538
1379 1560
1379 1591
1379 1597
1379 1614
1379 1621
1379 1843
1379 1863
1379 1872
1379 1873
1379 1886
1379 1889
1379 1909
1379 2008
1379 2016
1379 2052
1380 1384
1380 1413
1380 1491
1380 1540
1380 1673
1380 1731
1380 1779
1380 1903
1380 1990
1380 2007
1381 1383
1381 1527
1381 1544
1381 1565
1381 1648
1381 1705
1381 1775
1381 1776
1381 1793
1381 1829
1381 1846
1381 1883
1381 1955
1381 2029
1383 1451
1383 1544
1383 1560
1383 1688
1383 1735
1383 1921
1383 2052
1385 1472
1385 1909
1386 2025
1387 1490
1387 1517
1387 1928
1388 1873
1389 1395
1389 1397
1389 1411
1389 1413
1389 1416
1389 1470
1389 1472
1389 1517
1389 1518
1389 1572
1389 1611
1389 1652
1389 1720
1389 1739
1389 1742
1389 1765
1389 1766
1389 1794
1389 1802
1389 1806
1389 1814
1389 1818
1389 1850
1389 1889
1389 1890
1389 1896
1389 1918
1389 2045
1391 1720
1392 1739
1395 1397
1395 1469
1395 1531
1395 1560
1395 1650
1395 1665
1395 1720
1395 1774
1395 1804
1395 1817
1395 1850
1395 1889
1395 1912
1395 1925
1395 1943
1395 2008
1395 2016
1395 2024
1396 1416
1396 1583
1396 1623
1396 1732
1396 1890
1396 1918
1396 1936
1396 1987
1396 1998
1397 1405
1397 1420
1397 1517
1397 1518
1397 1576
1397 1585
1397 1597
1397 1611
1397 1677
1397 1700
1397 1711
1397 1765
1397 1766
1397 1774
1397 1806
1397 1850
1397 1880
1397 1896
1397 1897
1397 1902
1397 1943
1397 1983
1397 2045
1398 1446
1398 1872
1399 1470
1399 1873
1400 1419
1400 1914
1400 2045
1401 1416
1401 1599
1401 1774
1401 1806
1401 1842
1402 1650
1402 1939
1403 1416
1403 1603
1403 1697
1403 1739
1403 1890
1403 1967
1404 1596
1404 1665
1404 1907
1404 2025
1405 1479
1405 1576
1405 1983
1409 1429
1409 1581
1409 1700
1409 1893
1409 2020
1409 2053
1410 1506
1411 1806
1411 1850
1412 1617
1412 1777
1412 1909
1413 1416
1413 1469
1413 1472
1413 1491
1413 1531
1413 1538
1413 1545
1413 1560
1413 1621
1413 1714
1413 1873
1413 1876
1413 1903
1413 1909
1413 1989
1413 2007
1413 2008
1414 1547
1414 1952
1414 1961
1414 1971
1416 1451
1416 1465
1416 1506
1416 1508
1416 1511
1416 1518
1416 1531
1416 1544
1416 1560
1416 1583
1416 1597
1416 1599
1416 1607
1416 1617
1416 1627
1416 1644
1416 1650
1416 1668
1416 1672
1416 1681
1416 1697
1416 1698
1416 1704
1416 1720
1416 1732
1416 1736
1416 1739
1416 1753
1416 1766
1416 1774
1416 1792
1416 1797
1416 1799
1416 1803
1416 1806
1416 1829
1416 1846
1416 1850
1416 1863
1416 1873
1416 1889
1416 1902
1416 1912
1416 1936
1416 1943
1416 1950
1416 1964
1416 1975
1416 1981
1416 1982
1416 1992
1416 1996
1416 1998
1416 2003
1416 2013
1416 2016
1416 2052
1417 1430
1417 1786
1418 1437
1418 1591
1418 1677
1418 1731
1418 2011
1418 2052
1419 1492
1419 1494
1419 1796
1419 1811
1420 1490
1420 1517
1420 1796
1421 1998
1422 1437
1422 1492
1422 1493
1422 1514
1422 1566
1422 1573
1422 1581
1422 1597
1422 1610
1422 1646
1422 1655
1422 1700
1422 1720
1422 1740
1422 1742
1422 1760
1422 1804
1422 1839
1422 1849
1422 1896
1422 1905
1422 1962
1422 1965
1422 2045
1423 1597
1424 1430
1424 1603
1424 1665
1424 1720
1424 1760
1424 1786
1424 1789
1424 1790
1424 1804
1424 1896
1424 2045
1425 1830
1426 1732
1426 1900
1428 1481
1429 1591
1429 1700
1429 1732
1429 1814
1429 1832
1429 1900
1430 1441
1430 1457
1430 1511
1430 1581
1430 1603
1430 1650
1430 1803
1430 1804
1430 1840
1430 1854
1430 1904
1430 1943
1430 2014
1430 2015
1430 2016
1430 2025
1430 2045
1430 2055
1431 1795
1432 1492
1432 1786
1432 1896
1432 2045
1433 1558
1433 1731
1433 2003
1434 1814
1435 1582
1435 1650
1435 1899
1436 1531
1436 1668
1436 2021
1437 1517
1437 1584
1437 1646
1438 1617
1438 1960
1439 2030
1441 1487
1441 1534
1441 1538
1441 1581
1441 1720
1441 1760
1441 1807
1441 1840
1441 1980
1441 1992
1441 2025
1441 2057
1442 1597
1442 1614
1442 1673
1442 1720
1442 1921
1442 1934
1442 2033
1443 1736
1446 1720
1446 1768
1446 1817
1446 1873
1447 1731
1448 1508
1448 1774
1448 2016
1449 1845
1450 1753
1450 1774
1450 1963
1450 1975
1450 1987
1450 1998
1451 1460
1451 1908
1451 1938
1451 1993
1451 2012
1451 2013
1451 2016
1452 1588
1452 1725
1453 1963
1453 1987
1453 1998
1454 1469
1454 1560
1454 1631
1454 1639
1454 1819
1454 1863
1454 1873
1454 1941
1454 1949
1454 2018
1455 1490
1455 1867
1455 1925
1455 1992
1456 1531
1456 1541
1456 1549
1456 1629
1456 1668
1456 1684
1456 1739
1456 1874
1456 1897
1456 1911
1456 1971
1456 2009
1456 2021
1456 2038
1458 1516
1458 1814
1460 1918
1460 1943
1460 1993
1460 2013
1462 1718
1462 1730
1462 1795
1462 1863
1463 1499
1464 1889
1465 1583
1465 1688
1465 1993
1465 2013
1466 1506
1467 1897
1469 1497
1469 1530
1469 1538
1469 1560
1469 1631
1469 1720
1469 1730
1469 1760
1469 1774
1469 1819
1469 1826
1469 1863
1469 1873
1469 1889
1469 1909
1469 2018
1469 2054
1470 1494
1470 1597
1470 1650
1470 1852
1470 1880
1470 1971
1470 1988
1470 2016
1470 2036
1471 1616
1472 1475
1472 1522
1472 1545
1472 1749
1472 1766
1472 1794
1472 1795
1472 1806
1472 1811
1472 1909
1472 2007
1472 2043
1473 1527
1475 1497
1475 1590
1475 1597
1475 1620
1475 1702
1475 1709
1475 1795
1475 1873
1475 1889
1475 2007
1475 2008
1475 2020
1476 1720
1476 1750
1476 1840
1476 1923
1476 1943
1476 1963
1476 1975
1476 1987
1477 1503
1477 1782
1477 2057
1478 1617
1479 1576
1479 1765
1479 1806
1480 1487
1481 1627
1481 1950
1484 1518
1484 2057
1485 1499
1485 1538
1485 1544
1485 1621
1485 1772
1485 1829
1485 1872
1485 1873
1485 2008
1486 1610
1486 2017
1487 1980
1487 2025
1490 1494
1490 1665
1490 1693
1490 1742
1490 1796
1490 1897
1490 1898
1490 1992
1491 1495
1491 1720
1491 1863
1491 1876
1491 1909
1491 1966
1492 1494
1492 1516
1492 1550
1492 1597
1492 1603
1492 1611
1492 1649
1492 1652
1492 1655
1492 1665
1492 1687
1492 1727
1492 1742
1492 1760
1492 1796
1492 1804
1492 1825
1492 1840
1492 1857
1492 1858
1492 1867
1492 1896
1492 1902
1492 1904
1492 1905
1492 1991
1492 2031
1492 2034
1492 2045
1493 1531
1493 1617
1493 1732
1493 1760
1493 1936
1493 1952
1493 2049
1494 1511
1494 1517
1494 1565
1494 1603
1494 1605
1494 1609
1494 1665
1494 1729
1494 1741
1494 1760
1494 1796
1494 1811
1494 1867
1494 1889
1494 1896
1494 1925
1494 1926
1494 1971
1494 1992
1494 2045
1494 2057
1495 1673
1497 1530
1497 1538
1497 1560
1497 1579
1497 1590
1497 1620
1497 1621
1497 1682
1497 1777
1497 1873
1497 1889
1497 1899
1497 2008
1499 1863
1499 1941
1500 1861
1501 1639
1503 1782
1504 1907
1505 1819
1505 1941
1505 1949
1505 2018
1506 1512
1506 1515
1506 1527
1506 1576
1506 1608
1506 1624
1506 1628
1506 1644
1506 1645
1506 1677
1506 1691
1506 1699
1506 1733
1506 1736
1506 1752
1506 1774
1506 1784
1506 1810
1506 1880
1506 1889
1506 1899
1506 1943
1506 2003
1506 2013
1506 2036
1506 2042
1506 2051
1508 1659
1508 1774
1508 1834
1508 1912
1508 1918
1508 2008
1508 2016
1509 1774
1510 1668
1511 1650
1511 1720
1511 1739
1511 1891
1511 1902
1511 1905
1511 1941
1511 1954
1511 1981
1511 1993
1511 2008
1511 2026
1514 1849
1514 1921
1515 1644
1515 1736
1515 1774
1515 2003
1516 1643
1516 1814
1517 1538
1517 1560
1517 1576
1517 1584
1517 1629
1517 1652
1517 1658
1517 1665
1517 1677
1517 1735
1517 1796
1517 1804
1517 1817
1517 1830
1517 1857
1517 1871
1517 1889
1517 1891
1517 1896
1517 1902
1517 1926
1517 1945
1517 1960
1517 1970
1517 1983
1517 1989
1517 2025
1518 1531
1518 1560
1518 1650
1518 1683
1518 1710
1518 1766
1518 1783
1518 1792
1518 1799
1518 1863
1518 1889
1518 1907
1518 1912
1518 1933
1518 1954
1518 2016
1520 1868
1520 2025
1520 2026
1521 1846
1522 1583
1522 1590
1522 1597
1522 1871
1522 1981
1522 2007
1523 1854
1524 1677
1524 1760
1526 1811
1526 2007
1527 1561
1527 1853
1527 1912
1527 1950
1527 2016
1528 1890
1529 1721
1530 1538
1530 1872
1530 1873
1531 1538
1531 1597
1531 1607
1531 1627
1531 1632
1531 1650
1531 1677
1531 1683
1531 1697
1531 1728
1531 1760
1531 1796
1531 1829
1531 1850
1531 1866
1531 1889
1531 1912
1531 1918
1531 1939
1531 1943
1531 1976
1531 2008
1531 2026
1531 2031
1531 2057
1532 1576
1532 1617
1533 1696
1534 2025
1536 1872
1536 2015
1538 1560
1538 1620
1538 1621
1538 1650
1538 1772
1538 1795
1538 1816
1538 1873
1538 1889
1538 1903
1538 1980
1538 2008
1538 2025
1539 1912
1539 1943
1542 1677
1544 1557
1544 1565
1544 1621
1544 1623
1544 1632
1544 1774
1544 1776
1544 1829
1544 1833
1544 1846
1544 1852
1544 1859
1544 1889
1544 1900
1544 1909
1544 1943
1544 2016
1544 2047
1544 2052
1546 1939
1547 1971
1548 1893
1548 2013
1549 1650
1549 1668
1549 1697
1549 1734
1549 1739
1550 1742
1551 1947
1552 1587
1552 1756
1552 1897
1552 1902
1552 1921
1554 1641
1554 1872
1554 1873
1557 1850
1557 1852
1557 2007
1557 2052
1558 1656
1558 1774
1558 2003
1559 1695
1559 1741
1559 1760
1559 1796
1559 1798
1559 1925
1559 2014
1559 2015
1559 2031
1559 2045
1560 1591
1560 1597
1560 1714
1560 1720
1560 1739
1560 1777
1560 1798
1560 1811
1560 1850
1560 1863
1560 1873
1560 1875
1560 1889
1560 1903
1560 1941
1560 2008
1560 2024
1562 1785
1562 1949
1566 1596
1566 1694
1569 1580
1569 1677
1569 1862
1569 1863
1569 1875
1569 1896
1570 1650
1570 1777
1572 1661
1572 2025
1573 1646
1576 1765
1576 1806
1576 1893
1576 1943
1576 2045
1577 1596
1577 1769
1578 1817
1578 1992
1579 1872
1579 1873
1579 2008
1579 2018
1581 1677
1581 1714
1581 1720
1581 2025
1581 2045
1582 1721
1582 1872
1582 1994
1583 1636
1583 1729
1583 1735
1583 1774
1583 1797
1583 1799
1583 1916
1583 1918
1583 1936
1583 1993
1583 2013
1583 2016
1585 2031
1586 1873
1587 1603
1587 1612
1587 1780
1587 1783
1587 1917
1589 1598
1589 1762
1589 2052
1590 1702
1590 1805
1590 1872
1590 1873
1590 1909
1590 1981
1590 2007
1591 1618
1591 1625
1591 1677
1591 1720
1591 1723
1591 1732
1591 1762
1591 1774
1591 1787
1591 1832
1591 1845
1591 1848
1591 1852
1591 1859
1591 1903
1591 1932
1591 1988
1592 1873
1592 1909
1593 1925
1594 1774
1595 1939
1596 2048
1597 1606
1597 1620
1597 1677
1597 1720
1597 1739
1597 1756
1597 1760
1597 1774
1597 1779
1597 1804
1597 1850
1597 1921
1597 2007
1597 2013
1597 2033
1597 2050
1599 1850
1600 2007
1601 1687
1601 1849
1602 1677
1603 1665
1603 1686
1603 1687
1603 1720
1603 1740
1603 1760
1603 1789
1603 1804
1603 1847
1603 1849
1603 1861
1603 1862
1603 1896
1603 1905
1603 2025
1603 2045
1604 1676
1604 1840
1604 1890
1604 2012
1605 1806
1605 1817
1605 1896
1605 2045
1606 1921
1607 1650
1608 1896
1610 1943
1611 1652
1611 1676
1611 1804
1611 1818
1611 1840
1611 1850
1611 1890
1611 1918
1611 1925
1611 1948
1611 2045
1613 1708
1613 1774
1614 1677
1614 1949
1614 2033
1615 1803
1615 1921
1615 1963
1617 1732
1617 1760
1618 1625
1618 1677
1618 1774
1618 1787
1618 1845
1618 1848
1618 1988
1620 1873
1620 1889
1621 1731
1621 1777
1621 1785
1621 1873
1621 1889
1621 1909
1621 2008
1623 1732
1623 1797
1623 2052
1625 1845
1627 1650
1627 1677
1627 1699
1627 1752
1627 1792
1627 1799
1627 1888
1627 1955
1627 1964
1627 2016
1631 1639
1631 1811
1631 1941
1631 1949
1632 1723
1632 1774
1632 1918
1632 2011
1632 2057
1633 1993
1634 1863
1636 1889
1638 1900
1639 1764
1639 1819
1639 1863
1639 1889
1639 1941
1639 2018
1640 1721
1640 1757
1640 2001
1641 1916
1643 1814
1644 1774
1644 1797
1644 1889
1644 1918
1644 2013
1649 2025
1650 1676
1650 1683
1650 1697
1650 1698
1650 1728
1650 1739
1650 1774
1650 1842
1650 1863
1650 1869
1650 1871
1650 1889
1650 1896
1650 1905
1650 1919
1650 1939
1650 1980
1650 2003
1650 2016
1650 2024
1650 2044
1651 1774
1652 1739
1652 1788
1652 1882
1652 2015
1652 2026
1653 1658
1653 2020
1654 1961
1654 1971
1655 1687
1655 1742
1655 1789
1655 1804
1655 1847
1655 1858
1655 1904
1655 2025
1655 2031
1656 1659
1656 1714
1656 1993
1656 2003
1657 1752
1657 1774
1657 1854
1657 2025
1658 1983
1659 1766
1659 1774
1659 1799
1659 1817
1659 1881
1659 1912
1659 1918
1659 2016
1660 1873
1661 2025
1663 1731
1663 1873
1664 1774
1664 1799
1664 2016
1665 1685
1665 1760
1665 1891
1665 1902
1665 1926
1665 2025
1665 2045
1667 2052
1668 1684
1668 1739
1668 1911
1668 1964
1668 1996
1668 2021
1668 2031
1668 2038
1668 2057
1670 1683
1670 2016
1671 1677
1671 1852
1672 1918
1672 1993
1673 2007
1673 2033
1676 1804
1676 1818
1676 1840
1676 1858
1676 1890
1676 1918
1676 1925
1676 1980
1676 2012
1676 2025
1677 1685
1677 1720
1677 1723
1677 1727
1677 1774
1677 1817
1677 1850
1677 1889
1677 1936
1677 1983
1677 2016
1677 2031
1679 1907
1679 1926
1680 1789
1680 1869
1680 1983
1681 1720
1681 1815
1681 1829
1681 1863
1681 1889
1681 1903
1681 1909
1681 1941
1682 1792
1682 1799
1682 1873
1682 1888
1682 1964
1683 1711
1683 1832
1685 1824
1685 1832
1685 1926
1686 1720
1686 2031
1687 1849
1687 1896
1688 1735
1688 1797
1688 1918
1688 1986
1688 1993
1695 1905
1695 1980
1696 1889
1696 1902
1697 1728
1698 1946
1698 1972
1699 1752
1699 1795
1700 1891
1700 1893
1700 1931
1700 1946
1700 2020
1702 1909
1702 1947
1702 2007
1703 1905
1703 2047
1704 1849
1704 2045
1708 1774
1708 1792
1708 1832
1708 1918
1708 1942
1708 1950
1710 2048
1711 1907
1711 2008
1713 1896
1714 1760
1714 1766
1714 1837
1714 1863
1714 1889
1714 1954
1715 1765
1715 1819
1715 1863
1715 1941
1715 1978
1716 1826
1717 1992
1718 1819
1718 1941
1719 1963
1719 1975
1719 1987
1720 1739
1720 1760
1720 1766
1720 1783
1720 1789
1720 1790
1720 1804
1720 1806
1720 1810
1720 1838
1720 1846
1720 1863
1720 1871
1720 1891
1720 1897
1720 1903
1720 1912
1720 1921
1720 1943
1720 1967
1720 1980
1720 1983
1720 2015
1720 2020
1720 2031
1720 2045
1721 1824
1721 1912
1722 1939
1724 1872
1724 1941
1726 1987
1728 1871
1729 1896
1729 2045
1730 1819
1730 1863
1730 1941
1730 2018
1731 1872
1731 1876
1731 1891
1731 1896
1731 1903
1731 1907
1731 1926
1732 1774
1732 1803
1732 1845
1732 1901
1732 1975
1732 1998
1734 1891
1734 1895
1734 1907
1734 2025
1735 1774
1735 1797
1735 1874
1735 1918
1735 1964
1735 1993
1735 2012
1735 2013
1735 2016
1736 1747
1736 1774
1736 1918
1736 1919
1736 1985
1738 1739
1739 1760
1739 1861
1739 1890
1739 1897
1739 1907
1739 1930
1739 1967
1739 1983
1740 1849
1740 2031
1741 1923
1742 1847
1742 1858
1742 1896
1742 1902
1742 1921
1742 1991
1742 2026
1744 1993
1744 2047
1745 1981
1746 1773
1746 2018
1748 1874
1748 1897
1749 1909
1750 1923
1751 1945
1752 1996
1753 1963
1753 1975
1754 1789
1754 1897
1754 1917
1756 1858
1756 1921
1757 1916
1759 1992
1760 1766
1760 1789
1760 1804
1760 1807
1760 1849
1760 1863
1760 1896
1760 1905
1760 1933
1760 1941
1760 2008
1760 2026
1760 2031
1760 2045
1762 1774
1762 1918
1764 1819
1764 1826
1765 1806
1765 1850
1765 1896
1766 1829
1766 1850
1766 1912
1766 1918
1766 2016
1767 2003
1769 1986
1772 1873
1772 2018
1774 1787
1774 1792
1774 1799
1774 1803
1774 1832
1774 1833
1774 1846
1774 1887
1774 1888
1774 1889
1774 1896
1774 1897
1774 1912
1774 1918
1774 1943
1774 1964
1774 1968
1774 1975
1774 1996
1774 2003
1774 2012
1774 2013
1774 2016
1774 2022
1774 2045
1774 2052
1777 1867
1777 1873
1779 1889
1780 1991
1782 1895
1782 1986
1782 2031
1783 1796
1783 1892
1783 1926
1783 2031
1785 1873
1786 1802
1786 1925
1786 2030
1786 2045
1788 1803
1789 1804
1789 1897
1789 2045
1790 2045
1792 1799
1792 1918
1792 2016
1794 1909
1795 1909
1796 1867
1796 1925
1796 1945
1796 1978
1796 1992
1797 1880
1797 1881
1797 1888
1797 1993
1797 1998
1798 2045
1799 1834
1799 1890
1799 1918
1799 1964
1799 1996
1799 2012
1799 2016
1803 1998
1804 1838
1804 1840
1804 1849
1804 1863
1804 1890
1804 1896
1804 2025
1804 2031
1804 2045
1805 1873
1805 2007
1806 1810
1806 1833
1806 1842
1806 1850
1806 1871
1806 1896
1806 2024
1806 2045
1807 1867
1807 2045
1808 1975
1809 1873
1810 1826
1810 1842
1810 1863
1810 1941
1810 2057
1811 1909
1811 1940
1811 1990
1811 2007
1813 1909
1814 2020
1815 1873
1817 1858
1817 1889
1817 1989
1817 2001
1817 2008
1817 2013
1817 2016
1818 1858
1818 1890
1819 1863
1819 1889
1819 1941
1819 2018
1819 2054
1821 2020
1825 2015
1825 2045
1826 1863
1826 1941
1826 1944
1826 1949
1829 1889
1829 1912
1829 1918
1829 1943
1829 2016
1830 1931
1830 2020
1832 1845
1832 2003
1833 2052
1834 1912
1834 1918
1834 2016
1834 2031
1838 1848
1838 1849
1838 1861
1838 1890
1838 1918
1838 1926
1839 1863
1839 1975
1839 2016
1840 1890
1840 1891
1840 2012
1840 2016
1840 2025
1841 1918
1845 1848
1845 1984
1845 1988
1846 1987
1849 1902
1849 2045
1850 1863
1850 1873
1850 1896
1850 1902
1850 1940
1850 2009
1850 2024
1850 2045
1852 2047
1852 2054
1854 2055
1855 1873
1857 1858
1857 1926
1857 2045
1858 1890
1858 1916
1858 1925
1859 2052
1861 1882
1861 1890
1861 1895
1861 1948
1861 2055
1863 1889
1863 1909
1863 1941
1863 1947
1863 1978
1863 2018
1863 2054
1864 1890
1865 1867
1865 1889
1867 1869
1867 1926
1869 1983
1871 1917
1872 1873
1873 1889
1873 1899
1873 1909
1873 1994
1873 2008
1873 2018
1874 1897
1874 1937
1875 1889
1878 1890
1880 1912
1880 1993
1881 1912
1882 2012
1886 1981
1886 2007
1888 1889
1888 1964
1888 1993
1888 2013
1889 1909
1889 1954
1889 1959
1890 1918
1890 1936
1890 2012
1891 1896
1891 1907
1891 1926
1891 1973
1891 1980
1891 2000
1891 2025
1891 2045
1892 2020
1895 2044
1895 2045
1896 1907
1896 1939
1896 1946
1896 2045
1897 1964
1898 1992
1899 2008
1902 1926
1902 2045
1904 2045
1905 1980
1905 2045
1907 1913
1907 1926
1907 2058
1908 2016
1909 1941
1909 2007
1909 2008
1909 2043
1911 1995
1912 1918
1912 1983
1912 2016
1913 1926
1918 1964
1918 1993
1918 1996
1918 2012
1918 2016
1918 2037
1919 2003
1921 1934
1921 1992
1921 2024
1921 2033
1923 1958
1923 1975
1923 1987
1923 2057
1925 2030
1926 1956
1926 1973
1926 2015
1926 2025
1926 2045
1926 2055
1927 2003
1930 2025
1934 2033
1936 1975
1938 1943
1938 2013
1941 1949
1941 2018
1941 2054
1941 2057
1943 1993
1943 2003
1943 2016
1945 1959
1946 2012
1947 1983
1949 2018
1950 1996
1950 2016
1957 2031
1958 1963
1958 1975
1961 1971
1963 1975
1963 1987
1963 1998
1964 2012
1964 2016
1968 1975
1975 1987
1975 1998
1975 2057
1978 1992
1980 2025
1980 2045
1981 2007
1987 1998
1993 2013
1993 2016
1993 2028
1996 2016
2002 2003
2003 2005
2003 2042
2007 2020
2008 2015
2008 2027
2012 2016
2014 2025
2015 2045
2016 2031
2016 2037
2018 2054
2024 2025
2025 2044
2025 2055
2031 2033
