# Supplementary material for: Detection of the Elite Structure in a Virtual Multiplex Social System by Means of a Generalised K-Core
Source: PLoS One. 2014 Dec 26;9(12):e112606. doi: 10.1371/journal.pone.0112606 (PMC4277282; doi:10.1371/journal.pone.0112606)
Supplement: S1 Data — Data used to generate the results of the paper. Includes: A table of indicators of social performance for each player in each period under study and the three networks of the multiplex system for each period under study. (ZIP) [file pone.0112606.s002.zip › Data/GC856.txt]

1 7
1 30
1 118
1 190
1 191
1 205
1 419
1 618
1 746
1 756
1 1066
1 1372
1 1420
1 1773
1 1794
1 1900
1 1944
1 1957
1 2057
1 2143
1 2231
1 2244
1 2248
1 2335
1 2383
1 2395
2 59
2 61
2 98
2 138
2 141
2 182
2 264
2 309
2 346
2 379
2 393
2 410
2 423
2 535
2 557
2 581
2 605
2 624
2 689
2 697
2 738
2 805
2 815
2 841
2 879
2 884
2 921
2 938
2 939
2 969
2 975
2 989
2 1015
2 1055
2 1172
2 1177
2 1230
2 1247
2 1255
2 1355
2 1360
2 1416
2 1439
2 1441
2 1514
2 1530
2 1563
2 1587
2 1767
2 1776
2 1783
2 1820
2 1852
2 1934
2 1950
2 1991
2 2049
2 2070
2 2087
2 2115
2 2123
2 2153
2 2212
2 2333
2 2403
3 194
3 317
3 376
3 470
3 480
3 652
3 687
3 721
3 790
3 806
3 855
3 948
3 964
3 992
3 1037
3 1057
3 1154
3 1163
3 1235
3 1304
3 1386
3 1460
3 1486
3 1565
3 1640
3 1749
3 1754
3 1869
3 1876
3 2002
3 2032
3 2290
3 2307
3 2342
3 2345
4 116
4 126
4 170
4 187
4 218
4 224
4 269
4 326
4 331
4 342
4 434
4 565
4 587
4 670
4 688
4 693
4 766
4 808
4 869
4 876
4 892
4 928
4 963
4 1045
4 1046
4 1066
4 1134
4 1166
4 1228
4 1232
4 1324
4 1327
4 1363
4 1368
4 1436
4 1454
4 1464
4 1481
4 1488
4 1548
4 1636
4 1637
4 1670
4 1694
4 1742
4 1777
4 1895
4 1911
4 1935
4 1949
4 2134
4 2139
4 2177
4 2219
4 2233
4 2242
4 2361
4 2411
4 2418
5 33
5 44
5 51
5 156
5 191
5 224
5 299
5 359
5 413
5 467
5 493
5 520
5 522
5 573
5 626
5 632
5 714
5 811
5 861
5 892
5 897
5 934
5 937
5 1086
5 1122
5 1123
5 1134
5 1164
5 1193
5 1364
5 1367
5 1428
5 1481
5 1520
5 1527
5 1535
5 1546
5 1548
5 1549
5 1554
5 1567
5 1606
5 1637
5 1681
5 1723
5 1834
5 1841
5 2006
5 2086
5 2184
5 2229
6 11
6 194
6 210
6 227
6 239
6 293
6 294
6 366
6 405
6 511
6 580
6 663
6 679
6 711
6 734
6 765
6 827
6 847
6 924
6 997
6 1182
6 1245
6 1347
6 1385
6 1483
6 1511
6 1590
6 1682
6 1836
6 1845
6 1935
6 2151
6 2158
6 2242
7 16
7 35
7 151
7 190
7 191
7 274
7 316
7 320
7 422
7 502
7 532
7 560
7 618
7 633
7 637
7 666
7 729
7 746
7 756
7 818
7 874
7 1019
7 1224
7 1289
7 1397
7 1457
7 1490
7 1532
7 1675
7 1700
7 1773
7 1789
7 1794
7 1886
7 1900
7 1915
7 1957
7 1969
7 1975
7 1987
7 2021
7 2143
7 2231
7 2248
7 2267
8 455
8 489
8 628
8 775
8 781
8 982
8 1128
8 1144
8 1210
8 1499
8 1500
8 1543
8 1562
8 1606
8 1676
8 1696
8 1733
8 1786
8 1894
8 2034
8 2225
8 2243
8 2283
8 2346
8 2357
9 248
9 467
9 476
9 493
9 567
9 732
9 1222
9 1226
9 1239
9 1275
9 1342
9 1549
9 1557
9 1667
9 1723
9 1798
9 1881
9 1892
9 1955
9 2007
9 2048
9 2388
10 24
10 142
10 157
10 570
10 593
10 780
10 876
10 1032
10 1129
10 1229
10 1324
10 1518
10 1521
10 1617
10 1806
10 2084
10 2264
10 2339
10 2411
11 34
11 37
11 63
11 67
11 96
11 176
11 227
11 228
11 232
11 233
11 239
11 242
11 251
11 266
11 284
11 307
11 317
11 357
11 361
11 414
11 450
11 503
11 514
11 538
11 547
11 555
11 569
11 576
11 638
11 656
11 736
11 741
11 748
11 761
11 766
11 795
11 836
11 845
11 882
11 920
11 924
11 935
11 995
11 996
11 1030
11 1058
11 1140
11 1150
11 1154
11 1173
11 1178
11 1180
11 1182
11 1185
11 1211
11 1218
11 1224
11 1226
11 1240
11 1242
11 1247
11 1260
11 1287
11 1293
11 1299
11 1304
11 1336
11 1347
11 1396
11 1414
11 1421
11 1422
11 1450
11 1460
11 1540
11 1558
11 1563
11 1600
11 1609
11 1682
11 1691
11 1715
11 1725
11 1739
11 1740
11 1742
11 1753
11 1769
11 1771
11 1792
11 1825
11 1851
11 1863
11 1890
11 1913
11 1937
11 2004
11 2024
11 2053
11 2077
11 2118
11 2130
11 2154
11 2199
11 2213
11 2227
11 2230
11 2242
11 2259
11 2274
11 2278
11 2319
11 2341
11 2369
12 105
12 116
12 191
12 320
12 456
12 502
12 560
12 669
12 789
12 804
12 866
12 982
12 1201
12 1224
12 1239
12 1277
12 1463
12 1792
12 1841
12 2056
12 2244
12 2266
12 2411
13 19
13 151
13 190
13 205
13 221
13 237
13 247
13 320
13 532
13 573
13 746
13 755
13 756
13 965
13 1017
13 1019
13 1224
13 1277
13 1289
13 1447
13 1457
13 1490
13 1532
13 1675
13 1756
13 1789
13 1889
13 1894
13 1975
13 2021
13 2096
13 2112
13 2248
13 2267
13 2362
14 16
14 66
14 116
14 170
14 202
14 246
14 256
14 315
14 316
14 320
14 347
14 380
14 421
14 547
14 702
14 705
14 721
14 723
14 731
14 750
14 778
14 787
14 796
14 832
14 851
14 897
14 905
14 943
14 1032
14 1158
14 1239
14 1308
14 1325
14 1377
14 1443
14 1445
14 1479
14 1548
14 1597
14 1620
14 1632
14 1635
14 1694
14 1738
14 1749
14 1781
14 1827
14 1831
14 1868
14 1870
14 1879
14 1882
14 1906
14 1914
14 1956
14 1970
14 1975
14 1987
14 2001
14 2028
14 2058
14 2106
14 2180
14 2243
14 2248
14 2270
14 2287
14 2293
14 2316
14 2381
14 2395
14 2417
15 43
15 49
15 83
15 115
15 130
15 135
15 287
15 301
15 306
15 636
15 673
15 674
15 683
15 800
15 838
15 867
15 956
15 1018
15 1020
15 1190
15 1191
15 1231
15 1246
15 1288
15 1318
15 1391
15 1409
15 1432
15 1494
15 1502
15 1529
15 1542
15 1590
15 1596
15 1612
15 1627
15 1636
15 1703
15 1705
15 1713
15 1715
15 1719
15 1781
15 1811
15 1893
15 2046
15 2047
15 2059
15 2144
15 2157
15 2233
15 2317
15 2349
15 2399
16 35
16 151
16 190
16 256
16 316
16 573
16 876
16 1017
16 1239
16 1275
16 1342
16 1447
16 1490
16 1549
16 1723
16 1975
16 1987
16 2021
16 2231
16 2244
16 2248
16 2267
17 118
17 133
17 157
17 344
17 366
17 522
17 577
17 671
17 843
17 848
17 872
17 892
17 956
17 1009
17 1046
17 1148
17 1250
17 1457
17 1496
17 1515
17 1605
17 1663
17 1668
17 1684
17 1742
17 1878
17 1903
17 1939
17 1971
17 2006
17 2075
17 2233
17 2234
17 2382
17 2402
18 168
18 302
18 508
18 553
18 852
18 859
18 960
18 1451
18 1513
18 1534
18 1540
18 1624
18 1800
18 2011
18 2062
18 2159
19 32
19 40
19 57
19 81
19 91
19 183
19 238
19 256
19 320
19 386
19 455
19 468
19 484
19 489
19 502
19 531
19 532
19 628
19 696
19 756
19 804
19 829
19 883
19 940
19 982
19 998
19 1042
19 1117
19 1135
19 1143
19 1198
19 1201
19 1206
19 1208
19 1224
19 1279
19 1301
19 1317
19 1406
19 1425
19 1463
19 1476
19 1487
19 1499
19 1500
19 1531
19 1543
19 1556
19 1562
19 1606
19 1648
19 1676
19 1696
19 1756
19 1773
19 1786
19 1799
19 1808
19 1817
19 1828
19 1891
19 1894
19 1900
19 1909
19 1947
19 1987
19 2034
19 2055
19 2096
19 2155
19 2176
19 2225
19 2231
19 2243
19 2244
19 2283
19 2346
19 2357
19 2363
19 2381
19 2391
20 133
20 157
20 170
20 194
20 227
20 295
20 366
20 570
20 671
20 765
20 787
20 917
20 918
20 1032
20 1077
20 1205
20 1214
20 1320
20 1347
20 1400
20 1433
20 1443
20 1454
20 1498
20 1520
20 1597
20 1617
20 1668
20 1684
20 1781
20 1809
20 1857
20 1878
20 1901
20 1906
20 1971
20 1986
20 2026
20 2054
20 2056
20 2216
20 2227
20 2240
20 2264
20 2356
20 2392
20 2402
21 53
21 93
21 133
21 137
21 633
21 708
21 745
21 921
21 1071
21 1095
21 1255
21 1352
21 1411
21 1417
21 1446
21 1506
21 1924
21 1933
21 1952
21 2031
21 2040
21 2206
22 183
22 269
22 692
22 804
22 1047
22 1128
22 1206
22 1279
22 1476
22 1499
22 1500
22 1830
22 1947
22 1949
22 1999
22 2034
22 2055
23 53
23 58
23 93
23 133
23 159
23 193
23 219
23 255
23 265
23 273
23 289
23 302
23 310
23 339
23 381
23 433
23 434
23 445
23 537
23 538
23 544
23 553
23 565
23 580
23 581
23 593
23 594
23 607
23 642
23 717
23 745
23 771
23 779
23 797
23 816
23 833
23 851
23 852
23 860
23 876
23 889
23 904
23 911
23 921
23 932
23 958
23 968
23 1012
23 1071
23 1074
23 1095
23 1102
23 1142
23 1179
23 1183
23 1188
23 1229
23 1231
23 1241
23 1274
23 1306
23 1316
23 1323
23 1344
23 1352
23 1363
23 1368
23 1411
23 1417
23 1479
23 1494
23 1513
23 1534
23 1568
23 1573
23 1608
23 1624
23 1628
23 1638
23 1645
23 1647
23 1651
23 1668
23 1712
23 1736
23 1766
23 1800
23 1847
23 1850
23 1896
23 1902
23 1911
23 1960
23 1962
23 1973
23 2011
23 2014
23 2040
23 2045
23 2071
23 2092
23 2105
23 2139
23 2142
23 2205
23 2206
23 2208
23 2258
23 2371
24 38
24 133
24 137
24 171
24 224
24 227
24 242
24 260
24 331
24 371
24 593
24 851
24 876
24 911
24 1076
24 1090
24 1129
24 1187
24 1196
24 1229
24 1250
24 1267
24 1324
24 1503
24 1518
24 1617
24 1684
24 1706
24 1726
24 1727
24 1800
24 1806
24 1899
24 1902
24 1996
24 2014
24 2025
24 2040
24 2078
24 2084
24 2230
24 2240
24 2256
24 2260
24 2295
24 2339
25 185
25 196
25 210
25 213
25 215
25 232
25 233
25 270
25 290
25 294
25 296
25 307
25 353
25 365
25 388
25 430
25 440
25 441
25 482
25 521
25 534
25 545
25 563
25 602
25 638
25 656
25 675
25 720
25 757
25 761
25 795
25 823
25 839
25 865
25 898
25 1008
25 1133
25 1297
25 1299
25 1319
25 1321
25 1325
25 1339
25 1359
25 1422
25 1428
25 1431
25 1437
25 1448
25 1472
25 1569
25 1580
25 1582
25 1630
25 1655
25 1698
25 1699
25 1714
25 1729
25 1741
25 1752
25 1832
25 1931
25 1937
25 1974
25 1985
25 2042
25 2065
25 2085
25 2119
25 2187
25 2241
25 2278
25 2284
25 2390
26 101
26 201
26 235
26 247
26 285
26 358
26 362
26 402
26 474
26 479
26 498
26 639
26 651
26 707
26 746
26 883
26 893
26 1153
26 1233
26 1244
26 1332
26 1390
26 1423
26 1429
26 1435
26 1505
26 1571
26 1581
26 1611
26 1622
26 1661
26 1665
26 1719
26 1721
26 1822
26 1868
26 1982
26 2073
26 2122
26 2174
26 2274
26 2336
26 2348
26 2351
26 2393
27 36
27 42
27 62
27 145
27 178
27 221
27 292
27 325
27 411
27 448
27 476
27 493
27 522
27 566
27 573
27 595
27 620
27 622
27 638
27 700
27 714
27 789
27 791
27 861
27 900
27 1101
27 1119
27 1123
27 1152
27 1164
27 1197
27 1314
27 1359
27 1398
27 1480
27 1488
27 1509
27 1549
27 1551
27 1618
27 1620
27 1667
27 1723
27 1729
27 1737
27 1794
27 1797
27 1877
27 1897
27 1922
27 2006
27 2007
27 2030
27 2048
27 2086
27 2148
27 2194
27 2321
27 2359
27 2388
28 142
28 157
28 189
28 198
28 210
28 217
28 366
28 415
28 801
28 827
28 850
28 887
28 901
28 970
28 1032
28 1085
28 1183
28 1214
28 1217
28 1273
28 1310
28 1316
28 1400
28 1605
28 1615
28 1664
28 1668
28 1768
28 1779
28 1878
28 1907
29 76
29 260
29 412
29 529
29 548
29 565
29 586
29 588
29 820
29 857
29 921
29 969
29 1039
29 1069
29 1081
29 1241
29 1322
29 1394
29 1451
29 1473
29 1624
29 1764
29 1767
29 1776
29 1836
29 1852
29 1951
29 2041
29 2195
29 2256
29 2340
29 2374
29 2403
29 2419
30 54
30 111
30 238
30 269
30 282
30 284
30 292
30 316
30 439
30 455
30 539
30 655
30 756
30 804
30 908
30 1013
30 1017
30 1135
30 1208
30 1239
30 1340
30 1397
30 1548
30 1614
30 1639
30 1675
30 1786
30 1815
30 1880
30 1885
30 1900
30 1944
30 1949
30 1975
30 2057
30 2073
30 2143
30 2163
30 2176
30 2210
30 2217
30 2231
30 2244
30 2350
30 2383
30 2395
30 2423
31 39
31 61
31 63
31 65
31 82
31 88
31 89
31 98
31 103
31 141
31 146
31 152
31 159
31 194
31 207
31 226
31 227
31 267
31 309
31 310
31 311
31 327
31 366
31 377
31 423
31 473
31 487
31 503
31 511
31 535
31 552
31 581
31 606
31 607
31 641
31 663
31 682
31 689
31 709
31 711
31 718
31 738
31 745
31 759
31 765
31 773
31 785
31 805
31 815
31 822
31 851
31 859
31 860
31 875
31 889
31 892
31 906
31 912
31 924
31 939
31 945
31 989
31 1021
31 1038
31 1050
31 1118
31 1124
31 1134
31 1142
31 1178
31 1185
31 1246
31 1247
31 1296
31 1355
31 1361
31 1368
31 1392
31 1416
31 1418
31 1424
31 1433
31 1434
31 1442
31 1462
31 1553
31 1594
31 1619
31 1644
31 1650
31 1652
31 1718
31 1730
31 1738
31 1742
31 1747
31 1767
31 1783
31 1791
31 1804
31 1820
31 1861
31 1907
31 1934
31 1950
31 1962
31 1977
31 1986
31 1995
31 2012
31 2040
31 2044
31 2053
31 2074
31 2079
31 2082
31 2090
31 2109
31 2110
31 2115
31 2129
31 2158
31 2162
31 2168
31 2195
31 2216
31 2221
31 2246
31 2250
31 2292
31 2311
31 2354
31 2371
31 2372
31 2384
31 2415
32 340
32 386
32 455
32 696
32 750
32 798
32 804
32 908
32 955
32 982
32 993
32 1206
32 1266
32 1279
32 1476
32 1499
32 1543
32 1562
32 1658
32 1676
32 1733
32 1786
32 1891
32 1894
32 2155
32 2198
32 2243
32 2283
32 2346
33 51
33 92
33 178
33 359
33 374
33 413
33 448
33 493
33 572
33 626
33 662
33 700
33 819
33 861
33 1003
33 1086
33 1164
33 1331
33 1549
33 1578
33 1700
33 1723
33 1848
33 1871
33 1897
33 2076
33 2081
33 2148
33 2394
34 63
34 98
34 109
34 187
34 198
34 219
34 223
34 224
34 227
34 235
34 250
34 299
34 434
34 522
34 533
34 538
34 570
34 580
34 583
34 586
34 607
34 671
34 688
34 714
34 762
34 763
34 808
34 836
34 860
34 876
34 892
34 935
34 956
34 999
34 1033
34 1046
34 1064
34 1111
34 1134
34 1159
34 1164
34 1172
34 1193
34 1228
34 1234
34 1246
34 1259
34 1286
34 1327
34 1368
34 1436
34 1480
34 1509
34 1520
34 1553
34 1590
34 1636
34 1668
34 1695
34 1742
34 1766
34 1809
34 1856
34 1895
34 1896
34 1903
34 1905
34 2006
34 2063
34 2092
34 2162
34 2207
34 2227
34 2277
34 2332
34 2361
34 2364
34 2418
35 151
35 190
35 205
35 274
35 316
35 573
35 618
35 666
35 746
35 755
35 756
35 874
35 876
35 1277
35 1397
35 1447
35 1490
35 1773
35 1794
35 1886
35 1915
35 1957
35 2248
35 2267
36 151
36 166
36 170
36 202
36 213
36 232
36 313
36 320
36 325
36 326
36 448
36 493
36 502
36 532
36 545
36 595
36 634
36 638
36 710
36 736
36 756
36 789
36 791
36 866
36 905
36 1019
36 1032
36 1057
36 1119
36 1197
36 1198
36 1222
36 1235
36 1239
36 1277
36 1364
36 1367
36 1374
36 1398
36 1422
36 1454
36 1472
36 1490
36 1498
36 1554
36 1597
36 1647
36 1773
36 1788
36 1828
36 1829
36 1906
36 1987
36 2056
36 2166
36 2231
36 2243
36 2244
37 75
37 228
37 251
37 284
37 361
37 503
37 538
37 547
37 788
37 920
37 996
37 1178
37 1240
37 1421
37 1600
37 1682
37 1753
37 2077
37 2242
37 2369
38 53
38 84
38 93
38 137
38 139
38 157
38 171
38 229
38 286
38 324
38 331
38 339
38 372
38 434
38 445
38 513
38 537
38 553
38 580
38 604
38 607
38 633
38 637
38 640
38 642
38 680
38 745
38 771
38 773
38 779
38 859
38 860
38 864
38 868
38 889
38 911
38 984
38 1076
38 1095
38 1159
38 1188
38 1231
38 1243
38 1267
38 1404
38 1411
38 1417
38 1446
38 1513
38 1534
38 1553
38 1584
38 1601
38 1624
38 1638
38 1645
38 1712
38 1751
38 1800
38 1902
38 1911
38 1924
38 1953
38 1960
38 1962
38 1973
38 1996
38 2014
38 2040
38 2045
38 2062
38 2078
38 2105
38 2123
38 2169
38 2195
38 2206
38 2208
38 2240
38 2337
39 61
39 152
39 181
39 210
39 606
39 822
39 827
39 912
39 945
39 989
39 1085
39 1296
39 1383
39 1434
39 1747
39 2090
40 60
40 183
40 455
40 489
40 531
40 731
40 804
40 908
40 940
40 982
40 983
40 1013
40 1128
40 1135
40 1143
40 1206
40 1380
40 1406
40 1531
40 1562
40 1784
40 1786
40 1799
40 1891
40 1999
40 2035
40 2073
40 2225
40 2346
41 53
41 110
41 157
41 164
41 187
41 193
41 224
41 240
41 311
41 321
41 434
41 576
41 577
41 583
41 629
41 688
41 704
41 724
41 762
41 892
41 973
41 1192
41 1242
41 1326
41 1382
41 1475
41 1913
41 1923
41 1927
41 1960
41 1992
41 2005
41 2011
41 2040
41 2079
41 2183
41 2200
41 2220
41 2232
41 2247
41 2380
42 175
42 411
42 448
42 464
42 700
42 715
42 732
42 791
42 977
42 1331
42 1342
42 1367
42 1549
42 1557
42 1578
42 1673
42 1723
42 1881
42 2007
42 2076
42 2081
42 2086
42 2138
42 2229
43 115
43 130
43 287
43 301
43 673
43 1288
43 1590
43 1609
43 1636
43 1781
43 1811
43 1878
43 1893
43 2046
43 2047
43 2059
43 2063
44 51
44 145
44 166
44 178
44 374
44 413
44 464
44 465
44 467
44 476
44 626
44 662
44 692
44 861
44 897
44 1086
44 1088
44 1119
44 1367
44 1429
44 1549
44 1551
44 1606
44 1667
44 1681
44 1737
44 1955
44 2007
44 2063
44 2081
44 2148
44 2222
44 2229
44 2252
44 2334
45 186
45 272
45 458
45 794
45 1048
45 1152
45 1325
45 1431
45 1456
45 1725
45 1802
45 2241
45 2405
45 2406
46 261
46 282
46 462
46 1172
46 2048
46 2154
47 157
47 182
47 438
47 502
47 1014
47 1629
47 1668
47 1707
47 2012
48 295
48 570
48 1090
48 1277
48 2175
48 2325
49 83
49 115
49 287
49 301
49 306
49 636
49 867
49 1018
49 1070
49 1190
49 1191
49 1288
49 1391
49 1529
49 1590
49 1636
49 1811
49 1893
49 2046
49 2047
49 2063
49 2144
49 2157
49 2317
50 376
50 480
50 644
50 652
50 806
50 948
50 964
50 1057
50 1154
50 1163
50 1304
50 1333
50 1379
50 1460
50 1486
50 1754
50 1876
50 2215
50 2290
50 2307
50 2342
50 2345
51 92
51 178
51 248
51 374
51 465
51 493
51 626
51 732
51 897
51 1164
51 1331
51 1364
51 1367
51 1549
51 1554
51 1681
51 1723
51 1737
51 1881
51 2048
51 2063
51 2086
51 2148
51 2189
51 2197
51 2411
52 320
52 2244
53 58
53 93
53 273
53 289
53 302
53 319
53 381
53 434
53 537
53 544
53 553
53 558
53 580
53 593
53 607
53 642
53 681
53 699
53 717
53 745
53 771
53 797
53 828
53 851
53 852
53 854
53 860
53 889
53 904
53 960
53 968
53 1061
53 1071
53 1074
53 1102
53 1120
53 1159
53 1179
53 1188
53 1316
53 1344
53 1352
53 1411
53 1417
53 1446
53 1451
53 1506
53 1513
53 1568
53 1597
53 1608
53 1615
53 1624
53 1628
53 1638
53 1645
53 1647
53 1651
53 1712
53 1800
53 1901
53 1903
53 1924
53 1952
53 1960
53 1973
53 2019
53 2031
53 2040
53 2054
53 2092
53 2105
53 2109
53 2123
53 2139
53 2206
53 2208
53 2216
53 2227
53 2295
53 2398
53 2419
54 71
54 101
54 111
54 123
54 274
54 297
54 300
54 305
54 337
54 348
54 366
54 424
54 435
54 483
54 500
54 509
54 532
54 539
54 540
54 549
54 613
54 615
54 685
54 727
54 826
54 837
54 845
54 853
54 946
54 1011
54 1024
54 1078
54 1091
54 1113
54 1156
54 1198
54 1209
54 1266
54 1340
54 1384
54 1402
54 1425
54 1429
54 1430
54 1457
54 1497
54 1547
54 1560
54 1575
54 1597
54 1599
54 1614
54 1625
54 1669
54 1675
54 1710
54 1771
54 1781
54 1819
54 1853
54 1885
54 1891
54 1928
54 1935
54 1982
54 1988
54 2001
54 2047
54 2097
54 2165
54 2171
54 2217
54 2266
54 2329
54 2367
54 2423
55 66
55 99
55 491
55 731
55 1445
55 1548
55 1579
55 1693
55 1816
55 1833
55 1868
55 2000
55 2179
55 2293
55 2316
56 402
56 651
56 774
56 1429
56 1665
56 2122
57 91
57 183
57 320
57 455
57 531
57 532
57 716
57 982
57 998
57 1013
57 1135
57 1143
57 1348
57 1354
57 1476
57 1499
57 1500
57 1531
57 1562
57 1606
57 1676
57 1786
57 1830
57 1866
57 1891
57 2176
57 2225
57 2244
57 2283
57 2346
57 2357
57 2363
58 265
58 544
58 932
58 958
58 1062
58 1074
58 1241
58 1306
58 1352
58 1504
58 1513
58 1628
58 1647
58 1712
58 1736
58 2011
58 2051
58 2071
58 2092
58 2139
58 2328
59 61
59 98
59 182
59 194
59 264
59 494
59 557
59 697
59 740
59 875
59 906
59 945
59 969
59 1039
59 1172
59 1255
59 1355
59 1394
59 1514
59 1530
59 1587
59 1720
59 1767
59 1908
59 2153
59 2212
59 2333
59 2374
60 122
60 128
60 238
60 281
60 284
60 315
60 329
60 363
60 387
60 439
60 451
60 483
60 547
60 609
60 661
60 716
60 731
60 772
60 776
60 826
60 832
60 870
60 1105
60 1195
60 1308
60 1397
60 1425
60 1500
60 1614
60 1686
60 1710
60 1750
60 1758
60 1831
60 1868
60 1944
60 1970
60 1988
60 2028
60 2217
60 2244
60 2287
61 67
61 88
61 89
61 141
61 152
61 159
61 160
61 194
61 267
61 309
61 311
61 327
61 377
61 379
61 394
61 423
61 450
61 473
61 546
61 551
61 555
61 581
61 605
61 606
61 623
61 641
61 663
61 689
61 711
61 718
61 738
61 745
61 759
61 765
61 773
61 805
61 815
61 822
61 867
61 884
61 889
61 912
61 921
61 939
61 941
61 975
61 989
61 1038
61 1050
61 1055
61 1177
61 1185
61 1230
61 1247
61 1255
61 1296
61 1352
61 1355
61 1361
61 1368
61 1403
61 1416
61 1434
61 1442
61 1462
61 1470
61 1508
61 1530
61 1553
61 1587
61 1594
61 1619
61 1652
61 1722
61 1730
61 1747
61 1767
61 1768
61 1776
61 1783
61 1791
61 1804
61 1814
61 1820
61 1861
61 1907
61 1925
61 1934
61 1950
61 1960
61 1962
61 2016
61 2017
61 2053
61 2079
61 2082
61 2083
61 2110
61 2115
61 2127
61 2162
61 2195
61 2216
61 2236
61 2250
61 2292
61 2311
61 2314
61 2354
61 2371
61 2372
61 2384
62 178
62 320
62 325
62 359
62 465
62 632
62 693
62 714
62 719
62 789
62 795
62 807
62 1098
62 1239
62 1275
62 1342
62 1480
62 1520
62 1549
62 1723
62 1809
62 2007
62 2048
62 2081
62 2185
62 2237
62 2244
62 2350
62 2376
62 2394
63 152
63 187
63 193
63 202
63 203
63 207
63 224
63 235
63 250
63 262
63 434
63 577
63 583
63 587
63 606
63 607
63 658
63 671
63 688
63 808
63 848
63 875
63 892
63 905
63 923
63 934
63 956
63 961
63 966
63 1021
63 1045
63 1134
63 1166
63 1436
63 1442
63 1515
63 1618
63 1695
63 1804
63 1846
63 1934
63 1950
63 1960
63 2354
63 2361
63 2418
64 176
64 290
64 307
64 353
64 485
64 534
64 545
64 566
64 578
64 602
64 656
64 713
64 720
64 728
64 865
64 959
64 1048
64 1059
64 1110
64 1170
64 1204
64 1227
64 1318
64 1325
64 1339
64 1630
64 1663
64 1704
64 1725
64 1883
64 1932
64 2018
64 2119
64 2140
64 2406
65 76
65 182
65 254
65 423
65 718
65 879
65 881
65 1230
65 1243
65 1473
65 1587
65 1607
65 1643
65 1650
65 1712
65 1820
65 1867
65 2014
65 2082
65 2153
65 2206
65 2337
66 83
66 174
66 179
66 312
66 425
66 491
66 497
66 547
66 676
66 691
66 731
66 796
66 810
66 832
66 880
66 896
66 1099
66 1130
66 1140
66 1240
66 1248
66 1377
66 1474
66 1564
66 1579
66 1660
66 1705
66 1711
66 1750
66 1775
66 1792
66 1803
66 1816
66 1821
66 1833
66 1879
66 1970
66 2000
66 2001
66 2028
66 2066
66 2179
66 2180
66 2261
66 2287
66 2293
66 2316
66 2352
66 2396
67 96
67 251
67 262
67 284
67 361
67 414
67 547
67 748
67 920
67 924
67 995
67 996
67 1173
67 1178
67 1180
67 1211
67 1235
67 1240
67 1349
67 1368
67 1421
67 1682
67 1753
67 1769
67 1856
67 2154
67 2158
67 2242
67 2274
67 2369
67 2415
68 118
68 347
68 705
68 721
68 762
68 938
68 1039
68 1537
68 1632
68 1997
68 2152
69 240
69 321
69 339
69 512
69 550
69 825
69 979
69 1471
69 1510
69 1643
69 1739
69 1801
69 1923
69 1961
69 2080
69 2152
69 2159
69 2183
69 2289
69 2380
70 571
70 1025
70 1325
70 1402
70 1413
70 1987
70 2028
70 2063
70 2166
71 298
71 439
71 474
71 509
71 539
71 655
71 685
71 756
71 774
71 893
71 1078
71 1136
71 1384
71 1397
71 1462
71 1548
71 1614
71 1853
71 1885
71 2021
71 2217
71 2251
72 156
72 200
72 201
72 235
72 285
72 402
72 418
72 456
72 474
72 498
72 562
72 591
72 651
72 659
72 707
72 893
72 1136
72 1332
72 1407
72 1505
72 1571
72 1633
72 1822
72 2073
72 2174
72 2198
72 2257
72 2336
72 2348
72 2351
73 170
73 202
73 212
73 287
73 301
73 306
73 436
73 800
73 810
73 833
73 947
73 1022
73 1036
73 1064
73 1068
73 1091
73 1274
73 1292
73 1329
73 1409
73 1443
73 1513
73 1694
73 1705
73 2013
73 2059
73 2094
73 2124
73 2132
73 2167
73 2235
73 2318
73 2357
73 2377
74 116
74 121
74 157
74 217
74 351
74 830
74 860
74 869
74 1032
74 1066
74 1082
74 1354
74 1393
74 1400
74 1488
74 1526
74 1539
74 1548
74 1615
74 1649
74 1668
74 1768
74 1779
74 1785
74 1792
74 1965
74 2043
74 2134
74 2266
74 2304
74 2411
75 143
75 209
75 239
75 284
75 366
75 394
75 477
75 487
75 495
75 538
75 575
75 611
75 614
75 633
75 764
75 788
75 809
75 888
75 906
75 1033
75 1180
75 1211
75 1235
75 1334
75 1343
75 1347
75 1349
75 1356
75 1395
75 1396
75 1590
75 1604
75 1810
75 1856
75 1935
75 2104
75 2158
75 2199
75 2236
75 2274
75 2299
76 98
76 103
76 141
76 160
76 182
76 226
76 243
76 254
76 262
76 264
76 273
76 276
76 302
76 309
76 327
76 379
76 393
76 410
76 423
76 429
76 473
76 481
76 504
76 535
76 546
76 581
76 624
76 641
76 663
76 668
76 697
76 738
76 745
76 773
76 805
76 815
76 864
76 875
76 884
76 889
76 906
76 912
76 921
76 933
76 938
76 939
76 945
76 1015
76 1044
76 1050
76 1055
76 1126
76 1132
76 1161
76 1177
76 1200
76 1205
76 1216
76 1230
76 1246
76 1247
76 1255
76 1283
76 1352
76 1355
76 1383
76 1403
76 1416
76 1434
76 1439
76 1462
76 1508
76 1514
76 1521
76 1530
76 1536
76 1563
76 1587
76 1619
76 1650
76 1652
76 1767
76 1783
76 1804
76 1852
76 1896
76 1934
76 1950
76 1960
76 1962
76 1986
76 1995
76 2049
76 2053
76 2083
76 2087
76 2089
76 2090
76 2109
76 2118
76 2129
76 2153
76 2186
76 2212
76 2250
76 2255
76 2285
76 2292
76 2305
76 2340
76 2371
76 2415
77 684
77 704
77 734
77 749
77 836
77 862
77 1311
77 1326
77 1370
77 1475
77 1674
77 1823
77 1934
77 2038
77 2220
78 157
78 170
78 284
78 326
78 366
78 470
78 905
78 1032
78 1235
78 1400
78 1454
78 1558
78 1597
78 1604
78 1694
78 1906
78 2240
78 2264
79 173
79 221
79 288
79 384
79 465
79 516
79 524
79 541
79 612
79 746
79 755
79 897
79 909
79 919
79 980
79 1041
79 1098
79 1252
79 1291
79 1314
79 1342
79 1429
79 1606
79 1680
79 1689
79 1790
79 1912
79 1976
79 2048
79 2185
79 2222
79 2237
79 2248
79 2253
79 2321
79 2347
79 2350
79 2353
79 2383
79 2394
80 194
80 793
80 906
80 971
81 91
81 320
81 386
81 455
81 804
81 908
81 955
81 1128
81 1135
81 1143
81 1206
81 1239
81 1531
81 1562
81 1999
81 2283
81 2346
82 100
82 110
82 194
82 234
82 237
82 240
82 262
82 283
82 321
82 419
82 450
82 481
82 502
82 512
82 550
82 551
82 623
82 629
82 684
82 686
82 742
82 856
82 864
82 875
82 912
82 928
82 938
82 944
82 971
82 979
82 985
82 1036
82 1050
82 1074
82 1139
82 1235
82 1302
82 1311
82 1326
82 1372
82 1378
82 1380
82 1409
82 1455
82 1475
82 1528
82 1530
82 1545
82 1553
82 1555
82 1574
82 1604
82 1605
82 1643
82 1666
82 1674
82 1739
82 1801
82 1823
82 1875
82 1923
82 1935
82 1998
82 2107
82 2127
82 2152
82 2159
82 2162
82 2200
82 2206
82 2220
82 2254
83 880
83 930
83 1018
83 1190
83 1340
83 1391
83 1625
83 1636
83 1708
83 1811
83 2001
83 2165
83 2381
83 2423
84 93
84 133
84 137
84 139
84 144
84 171
84 180
84 203
84 224
84 229
84 260
84 284
84 286
84 289
84 324
84 331
84 371
84 381
84 513
84 526
84 537
84 558
84 580
84 604
84 607
84 640
84 680
84 773
84 779
84 858
84 859
84 868
84 879
84 881
84 889
84 907
84 911
84 921
84 984
84 1040
84 1061
84 1090
84 1095
84 1102
84 1142
84 1159
84 1205
84 1238
84 1243
84 1267
84 1323
84 1330
84 1352
84 1404
84 1434
84 1446
84 1473
84 1503
84 1506
84 1513
84 1553
84 1574
84 1584
84 1601
84 1607
84 1617
84 1624
84 1638
84 1652
84 1712
84 1726
84 1867
84 1878
84 1896
84 1899
84 1902
84 1911
84 1924
84 1962
84 1973
84 1996
84 2014
84 2054
84 2105
84 2108
84 2109
84 2139
84 2206
84 2208
84 2216
84 2234
84 2295
84 2337
84 2344
84 2419
85 194
85 438
85 706
85 957
85 971
85 1604
85 1856
85 1919
85 1992
85 2012
85 2296
86 526
86 762
86 1083
86 1426
86 1528
86 1632
86 1642
86 2152
87 192
87 280
87 290
87 370
87 486
87 693
87 744
87 789
87 1078
87 1262
87 1293
87 1372
87 1402
87 1788
87 1809
87 2056
87 2127
87 2409
88 121
88 125
88 157
88 182
88 217
88 267
88 351
88 415
88 447
88 528
88 805
88 830
88 860
88 901
88 912
88 913
88 928
88 936
88 938
88 945
88 970
88 1032
88 1097
88 1189
88 1316
88 1400
88 1403
88 1454
88 1526
88 1539
88 1615
88 1649
88 1668
88 1730
88 1768
88 1779
88 1785
88 1907
88 1923
88 1939
88 2022
88 2090
88 2107
88 2254
88 2282
88 2304
88 2415
89 146
89 152
89 207
89 267
89 511
89 552
89 822
89 924
89 989
89 1038
89 1134
89 1296
89 1368
89 1392
89 1594
89 1619
89 1644
89 1650
89 1730
89 1804
89 1861
89 1934
89 2016
89 2053
89 2082
89 2127
89 2250
89 2354
90 285
90 402
90 418
90 498
90 562
90 591
90 659
90 725
90 774
90 804
90 893
90 1128
90 1206
90 1218
90 1331
90 1407
90 1499
90 1505
90 1633
90 1686
90 1717
90 1786
90 1795
90 1949
90 1999
90 2146
90 2171
90 2174
90 2243
90 2257
90 2336
91 256
91 320
91 378
91 439
91 456
91 468
91 531
91 628
91 669
91 692
91 750
91 804
91 895
91 982
91 1136
91 1201
91 1206
91 1279
91 1301
91 1348
91 1493
91 1499
91 1500
91 1543
91 1606
91 1654
91 1671
91 1765
91 1784
91 1786
91 1789
91 1799
91 1807
91 1808
91 1866
91 1900
91 1947
91 2035
91 2198
91 2243
91 2346
91 2366
92 374
92 493
92 662
92 861
92 897
92 1008
92 1088
92 1123
92 1364
92 1367
92 1428
92 1535
92 1554
92 1578
92 1606
92 1881
92 1935
92 1967
92 2007
92 2148
92 2345
92 2365
93 107
93 137
93 139
93 168
93 171
93 180
93 203
93 224
93 260
93 286
93 310
93 331
93 371
93 372
93 381
93 389
93 433
93 434
93 445
93 461
93 544
93 548
93 558
93 565
93 593
93 633
93 640
93 642
93 680
93 688
93 699
93 708
93 717
93 851
93 852
93 854
93 858
93 881
93 889
93 911
93 921
93 932
93 958
93 960
93 984
93 1061
93 1074
93 1102
93 1142
93 1188
93 1241
93 1243
93 1267
93 1330
93 1344
93 1352
93 1363
93 1417
93 1446
93 1451
93 1503
93 1504
93 1506
93 1513
93 1534
93 1574
93 1607
93 1608
93 1624
93 1645
93 1732
93 1751
93 1847
93 1850
93 1867
93 1873
93 1902
93 1911
93 1924
93 1933
93 1953
93 1960
93 1996
93 2011
93 2014
93 2031
93 2045
93 2051
93 2062
93 2071
93 2078
93 2092
93 2105
93 2139
93 2142
93 2169
93 2196
93 2206
93 2208
93 2234
93 2256
93 2295
93 2332
93 2337
93 2378
93 2386
93 2398
93 2419
94 105
94 191
94 320
94 325
94 326
94 337
94 483
94 500
94 532
94 540
94 615
94 693
94 756
94 778
94 781
94 787
94 826
94 877
94 880
94 1397
94 1445
94 1548
94 1560
94 1575
94 1614
94 1625
94 1675
94 1771
94 1777
94 1868
94 1885
94 1987
94 2000
94 2166
94 2179
94 2217
94 2293
94 2396
95 434
95 438
95 577
95 606
95 607
95 619
95 635
95 671
95 706
95 836
95 848
95 892
95 906
95 957
95 971
95 999
95 1040
95 1046
95 1166
95 1211
95 1246
95 1436
95 1604
95 1695
95 1697
95 1742
95 1753
95 1899
95 1903
95 1919
95 2010
95 2012
95 2233
95 2296
95 2361
96 251
96 284
96 357
96 361
96 414
96 538
96 748
96 845
96 924
96 995
96 996
96 1173
96 1178
96 1180
96 1287
96 1421
96 1600
96 1682
96 1753
96 2158
96 2242
96 2369
97 218
97 406
97 454
97 478
97 643
97 768
97 780
97 797
97 798
97 859
97 869
97 952
97 1004
97 1066
97 1104
97 1171
97 1341
97 1572
97 1624
97 1702
97 1750
97 1777
97 2066
97 2134
97 2209
97 2411
98 100
98 138
98 141
98 194
98 227
98 264
98 273
98 366
98 379
98 393
98 410
98 546
98 557
98 577
98 583
98 605
98 671
98 697
98 841
98 848
98 875
98 892
98 912
98 921
98 938
98 939
98 956
98 966
98 1046
98 1055
98 1134
98 1164
98 1172
98 1177
98 1230
98 1247
98 1255
98 1283
98 1355
98 1360
98 1368
98 1439
98 1514
98 1563
98 1587
98 1722
98 1767
98 1783
98 1820
98 1898
98 1903
98 1913
98 1927
98 1950
98 1962
98 1991
98 2070
98 2127
98 2153
98 2233
98 2333
98 2340
98 2403
98 2415
99 424
99 1401
99 1445
99 1868
99 2001
99 2179
99 2352
100 118
100 132
100 157
100 169
100 219
100 227
100 244
100 245
100 258
100 271
100 297
100 320
100 328
100 332
100 339
100 347
100 385
100 409
100 419
100 460
100 466
100 481
100 491
100 516
100 519
100 526
100 569
100 576
100 598
100 631
100 667
100 721
100 723
100 762
100 767
100 813
100 836
100 845
100 858
100 876
100 897
100 968
100 985
100 986
100 1019
100 1048
100 1056
100 1065
100 1073
100 1079
100 1083
100 1095
100 1097
100 1109
100 1125
100 1139
100 1219
100 1224
100 1242
100 1254
100 1260
100 1271
100 1280
100 1282
100 1323
100 1328
100 1333
100 1370
100 1378
100 1426
100 1434
100 1455
100 1462
100 1484
100 1487
100 1493
100 1501
100 1511
100 1528
100 1537
100 1545
100 1553
100 1571
100 1596
100 1621
100 1632
100 1635
100 1642
100 1647
100 1672
100 1688
100 1740
100 1766
100 1774
100 1808
100 1836
100 1839
100 1855
100 1930
100 1972
100 1992
100 1995
100 2005
100 2052
100 2079
100 2113
100 2127
100 2146
100 2152
100 2154
100 2162
100 2185
100 2200
100 2259
100 2280
100 2357
100 2373
100 2380
100 2417
101 111
101 201
101 282
101 300
101 312
101 320
101 332
101 385
101 402
101 439
101 451
101 474
101 502
101 509
101 539
101 549
101 562
101 639
101 651
101 655
101 710
101 727
101 746
101 774
101 983
101 1011
101 1031
101 1153
101 1198
101 1277
101 1312
101 1340
101 1362
101 1429
101 1462
101 1479
101 1571
101 1614
101 1661
101 1775
101 1786
101 1822
101 1828
101 1853
101 1868
101 1880
101 1987
101 2073
101 2163
101 2217
101 2231
101 2251
101 2257
101 2276
101 2287
101 2329
101 2336
101 2341
101 2367
101 2423
102 836
102 862
102 1370
102 1934
103 158
103 187
103 219
103 262
103 267
103 323
103 434
103 490
103 522
103 569
103 577
103 583
103 619
103 648
103 668
103 671
103 688
103 718
103 848
103 862
103 875
103 892
103 912
103 934
103 945
103 956
103 1053
103 1111
103 1114
103 1134
103 1164
103 1228
103 1234
103 1246
103 1255
103 1330
103 1378
103 1441
103 1464
103 1471
103 1643
103 1695
103 1742
103 1767
103 1791
103 1809
103 1839
103 1845
103 1903
103 1980
103 2080
103 2162
103 2233
103 2361
103 2364
103 2403
104 156
104 157
104 200
104 285
104 297
104 325
104 358
104 402
104 416
104 481
104 498
104 562
104 599
104 678
104 707
104 774
104 807
104 829
104 893
104 1218
104 1219
104 1244
104 1332
104 1397
104 1407
104 1497
104 1505
104 1571
104 1822
104 1868
104 1948
104 1995
104 2163
104 2174
104 2191
104 2257
104 2348
105 116
105 180
105 568
105 1282
105 1290
105 1305
105 1393
105 1474
105 1492
105 1573
105 1827
105 1933
105 2009
105 2077
105 2318
106 161
106 280
106 522
106 620
106 693
106 714
106 807
106 949
106 1053
106 1262
106 1372
106 1512
106 1520
106 1809
106 1922
106 2029
106 2063
106 2127
106 2368
107 157
107 168
107 331
107 339
107 371
107 445
107 513
107 633
107 637
107 643
107 860
107 868
107 879
107 1074
107 1400
107 1454
107 1473
107 1574
107 1597
107 1624
107 1638
107 1878
107 1902
107 1949
107 1953
107 1996
107 2129
107 2169
107 2220
107 2240
107 2285
107 2380
107 2386
107 2411
107 2422
108 187
108 224
108 462
108 577
108 688
108 892
108 1134
108 1166
108 1172
108 1742
108 1980
108 2109
108 2154
108 2361
109 110
109 132
109 164
109 206
109 219
109 237
109 240
109 311
109 321
109 490
109 512
109 516
109 550
109 577
109 583
109 607
109 629
109 684
109 752
109 825
109 892
109 902
109 907
109 1046
109 1072
109 1139
109 1162
109 1242
109 1380
109 1426
109 1475
109 1510
109 1515
109 1643
109 1666
109 1739
109 1742
109 1801
109 1913
109 1923
109 1942
109 1980
109 2152
109 2183
109 2216
109 2220
109 2239
109 2245
109 2422
110 164
110 187
110 206
110 219
110 237
110 303
110 419
110 437
110 472
110 519
110 554
110 576
110 582
110 623
110 629
110 704
110 717
110 724
110 734
110 739
110 752
110 762
110 812
110 856
110 858
110 944
110 973
110 979
110 1026
110 1068
110 1072
110 1162
110 1192
110 1200
110 1242
110 1302
110 1318
110 1326
110 1370
110 1382
110 1426
110 1438
110 1444
110 1475
110 1553
110 1605
110 1674
110 1801
110 1823
110 1844
110 1923
110 1927
110 1942
110 1992
110 2005
110 2074
110 2079
110 2186
110 2200
110 2220
110 2232
110 2239
110 2273
110 2285
110 2380
110 2422
111 134
111 172
111 238
111 269
111 274
111 285
111 300
111 305
111 318
111 329
111 337
111 350
111 420
111 438
111 439
111 443
111 484
111 498
111 500
111 532
111 539
111 562
111 599
111 617
111 651
111 654
111 655
111 659
111 678
111 696
111 716
111 726
111 727
111 756
111 774
111 776
111 831
111 845
111 871
111 880
111 903
111 931
111 955
111 982
111 983
111 990
111 1000
111 1005
111 1011
111 1024
111 1031
111 1043
111 1058
111 1078
111 1113
111 1117
111 1144
111 1145
111 1209
111 1224
111 1244
111 1260
111 1264
111 1315
111 1340
111 1384
111 1397
111 1402
111 1408
111 1425
111 1429
111 1430
111 1450
111 1457
111 1459
111 1487
111 1490
111 1497
111 1505
111 1517
111 1548
111 1556
111 1561
111 1589
111 1614
111 1625
111 1665
111 1675
111 1686
111 1719
111 1740
111 1748
111 1775
111 1792
111 1835
111 1853
111 1859
111 1868
111 1880
111 1884
111 1885
111 1889
111 1900
111 1914
111 1928
111 1982
111 1983
111 1984
111 2001
111 2020
111 2021
111 2096
111 2128
111 2163
111 2178
111 2217
111 2226
111 2251
111 2266
111 2267
111 2276
111 2283
111 2357
111 2362
111 2366
111 2370
111 2381
112 598
112 721
112 723
112 876
112 968
112 1333
112 1632
112 1635
112 1766
113 118
114 347
114 1203
114 1378
114 2152
115 135
115 157
115 194
115 227
115 267
115 287
115 291
115 301
115 342
115 636
115 787
115 867
115 947
115 956
115 963
115 1020
115 1064
115 1070
115 1098
115 1127
115 1169
115 1231
115 1246
115 1252
115 1274
115 1278
115 1292
115 1318
115 1329
115 1391
115 1400
115 1502
115 1529
115 1590
115 1612
115 1636
115 1719
115 1781
115 1811
115 1893
115 2012
115 2046
115 2047
115 2057
115 2059
115 2094
115 2106
115 2144
115 2157
115 2264
115 2317
115 2399
116 118
116 180
116 272
116 298
116 309
116 364
116 417
116 422
116 478
116 491
116 509
116 547
116 560
116 572
116 576
116 718
116 795
116 811
116 826
116 838
116 880
116 882
116 962
116 990
116 995
116 1060
116 1104
116 1130
116 1168
116 1205
116 1219
116 1238
116 1246
116 1273
116 1282
116 1284
116 1290
116 1323
116 1393
116 1434
116 1450
116 1474
116 1495
116 1500
116 1511
116 1548
116 1563
116 1567
116 1591
116 1600
116 1601
116 1637
116 1671
116 1710
116 1711
116 1750
116 1771
116 1827
116 1843
116 1858
116 1904
116 1953
116 1977
116 1994
116 2009
116 2024
116 2053
116 2077
116 2145
116 2287
116 2324
116 2331
116 2352
117 140
117 191
117 199
117 325
117 367
117 370
117 469
117 486
117 690
117 693
117 714
117 789
117 952
117 1112
117 1184
117 1215
117 1220
117 1346
117 1372
117 1516
117 1634
117 1818
117 2061
117 2067
117 2177
117 2424
118 202
118 218
118 251
118 308
118 334
118 347
118 361
118 406
118 411
118 415
118 457
118 519
118 526
118 568
118 634
118 653
118 705
118 721
118 756
118 786
118 810
118 811
118 830
118 869
118 942
118 1004
118 1032
118 1036
118 1066
118 1073
118 1104
118 1125
118 1274
118 1290
118 1303
118 1522
118 1572
118 1649
118 1694
118 1749
118 1753
118 1777
118 1841
118 1855
118 1994
118 2094
118 2164
118 2205
118 2313
118 2318
118 2369
118 2377
119 387
119 425
119 615
119 691
119 1108
119 1345
119 1377
119 1445
119 1488
119 1575
119 1579
119 1606
119 1625
119 1660
119 1705
119 1792
119 1831
119 1841
119 1970
119 2000
119 2102
119 2224
119 2261
119 2287
119 2316
120 183
120 387
120 731
120 880
120 982
120 1135
120 1206
120 1208
120 1499
120 1500
120 1531
120 1765
120 1786
120 1947
120 2035
120 2346
121 125
121 291
121 351
121 830
121 928
121 968
121 1217
121 1454
121 1526
121 1539
121 1649
121 1768
121 1779
121 1840
122 285
122 366
122 387
122 402
122 474
122 479
122 498
122 533
122 547
122 609
122 630
122 678
122 725
122 731
122 746
122 765
122 776
122 826
122 893
122 894
122 983
122 1198
122 1218
122 1244
122 1308
122 1332
122 1337
122 1340
122 1407
122 1427
122 1445
122 1579
122 1625
122 1627
122 1633
122 1711
122 1744
122 1822
122 1831
122 1833
122 1853
122 1868
122 1879
122 1880
122 2001
122 2021
122 2066
122 2073
122 2102
122 2133
122 2165
122 2174
122 2179
122 2244
122 2261
122 2274
122 2293
122 2336
122 2348
122 2396
122 2423
123 285
123 474
123 498
123 562
123 716
123 746
123 781
123 880
123 903
123 908
123 983
123 1144
123 1402
123 1429
123 1430
123 1447
123 1476
123 1499
123 1505
123 1579
123 1633
123 1658
123 1682
123 1686
123 1787
123 1819
123 1885
123 1928
123 2174
123 2226
123 2251
123 2274
123 2336
123 2348
123 2370
124 185
124 233
124 441
124 757
124 761
124 823
124 1448
124 1558
124 1580
124 2187
124 2284
125 142
125 157
125 170
125 271
125 291
125 324
125 447
125 481
125 570
125 813
125 830
125 866
125 913
125 928
125 936
125 970
125 985
125 1097
125 1217
125 1316
125 1318
125 1422
125 1454
125 1528
125 1539
125 1605
125 1615
125 1632
125 1649
125 1668
125 1768
125 1779
125 1785
125 2022
125 2099
125 2264
125 2282
125 2357
126 187
126 198
126 222
126 227
126 250
126 262
126 369
126 389
126 431
126 434
126 515
126 580
126 607
126 671
126 679
126 688
126 754
126 762
126 827
126 848
126 892
126 950
126 956
126 966
126 999
126 1045
126 1049
126 1085
126 1159
126 1166
126 1228
126 1280
126 1327
126 1383
126 1388
126 1509
126 1636
126 1703
126 1742
126 1805
126 1824
126 1896
126 1903
126 1911
126 1995
126 2074
126 2095
126 2151
126 2208
126 2219
126 2233
126 2332
126 2398
126 2418
127 656
127 794
127 1101
127 1152
127 1176
127 1431
127 1478
127 1725
127 1729
127 1754
127 1864
127 2140
127 2405
127 2406
128 322
128 356
128 387
128 597
128 609
128 725
128 731
128 832
128 880
128 1108
128 1146
128 1265
128 1405
128 1690
128 1693
128 1831
128 1833
128 2093
128 2102
128 2179
128 2224
128 2316
128 2352
128 2355
129 306
129 731
129 778
129 796
129 832
129 1116
129 1158
129 1240
129 1308
129 1377
129 1479
129 1564
129 1711
129 1868
129 1879
129 1970
129 2000
129 2001
129 2028
129 2180
129 2224
129 2293
130 193
130 202
130 250
130 262
130 287
130 291
130 306
130 342
130 671
130 1018
130 1036
130 1166
130 1391
130 1409
130 1432
130 1590
130 1695
130 1811
130 1893
130 2046
130 2047
130 2144
130 2157
130 2361
131 236
131 426
131 436
131 449
131 512
131 579
131 585
131 629
131 648
131 701
131 777
131 798
131 816
131 862
131 933
131 1050
131 1103
131 1114
131 1358
131 1366
131 1393
131 1412
131 1452
131 1943
131 1977
131 1986
131 2080
131 2110
131 2124
131 2168
131 2250
132 160
132 194
132 206
132 227
132 321
132 512
132 765
132 1050
132 1242
132 1368
132 1510
132 1664
132 2078
132 2152
132 2154
132 2216
132 2241
132 2289
132 2295
133 137
133 139
133 157
133 194
133 218
133 227
133 260
133 331
133 381
133 553
133 593
133 604
133 708
133 779
133 851
133 854
133 868
133 911
133 913
133 932
133 1061
133 1071
133 1102
133 1187
133 1324
133 1400
133 1404
133 1433
133 1446
133 1473
133 1513
133 1624
133 1638
133 1651
133 1726
133 1878
133 1899
133 1902
133 1924
133 2011
133 2014
133 2139
133 2169
133 2208
133 2240
133 2286
133 2378
134 320
134 387
134 483
134 500
134 532
134 540
134 559
134 615
134 826
134 1105
134 1198
134 1345
134 1548
134 1560
134 1575
134 1614
134 1625
134 1637
134 1675
134 1792
134 1828
134 1831
134 1885
134 2217
134 2224
135 287
135 342
135 636
135 674
135 683
135 1190
135 1318
135 1389
135 1494
135 1529
135 1590
135 1703
135 1781
135 1811
135 1893
135 2047
135 2144
135 2317
136 353
136 470
136 534
136 545
136 656
136 721
136 1157
136 1176
136 1359
136 1749
136 1864
136 1883
136 2042
136 2140
136 2278
136 2406
137 168
137 171
137 260
137 289
137 310
137 324
137 331
137 339
137 351
137 371
137 433
137 445
137 461
137 513
137 537
137 551
137 553
137 558
137 593
137 607
137 633
137 642
137 657
137 680
137 681
137 708
137 745
137 779
137 817
137 851
137 911
137 921
137 939
137 960
137 984
137 1008
137 1061
137 1074
137 1090
137 1142
137 1159
137 1187
137 1188
137 1243
137 1255
137 1267
137 1352
137 1404
137 1411
137 1417
137 1451
137 1494
137 1513
137 1534
137 1591
137 1624
137 1628
137 1638
137 1712
137 1726
137 1732
137 1751
137 1800
137 1873
137 1899
137 1902
137 1903
137 1911
137 1921
137 1924
137 1953
137 1960
137 1962
137 1996
137 2014
137 2031
137 2045
137 2062
137 2078
137 2108
137 2109
137 2169
137 2196
137 2206
137 2208
137 2230
137 2234
137 2256
137 2271
137 2273
137 2295
137 2332
137 2337
137 2419
138 148
138 153
138 158
138 160
138 163
138 182
138 243
138 264
138 309
138 393
138 452
138 546
138 605
138 641
138 689
138 697
138 805
138 835
138 841
138 884
138 921
138 1015
138 1055
138 1177
138 1216
138 1247
138 1255
138 1283
138 1514
138 1541
138 1563
138 1587
138 1650
138 1652
138 1722
138 1742
138 1783
138 1925
138 1934
138 1991
138 2049
138 2070
138 2087
138 2123
138 2153
138 2212
138 2333
139 144
139 203
139 224
139 302
139 310
139 324
139 381
139 396
139 445
139 513
139 537
139 544
139 558
139 607
139 642
139 657
139 708
139 717
139 742
139 779
139 785
139 797
139 798
139 828
139 833
139 852
139 868
139 879
139 889
139 911
139 921
139 960
139 984
139 1044
139 1074
139 1095
139 1120
139 1185
139 1187
139 1200
139 1243
139 1246
139 1330
139 1439
139 1473
139 1494
139 1506
139 1513
139 1540
139 1553
139 1563
139 1574
139 1584
139 1601
139 1607
139 1624
139 1638
139 1647
139 1651
139 1712
139 1736
139 1847
139 1850
139 1896
139 1902
139 1921
139 1953
139 1962
139 1973
139 1996
139 2045
139 2062
139 2108
139 2123
139 2129
139 2182
139 2208
139 2234
139 2273
139 2295
139 2337
139 2344
139 2372
140 191
140 235
140 325
140 367
140 402
140 469
140 486
140 630
140 693
140 714
140 725
140 774
140 784
140 789
140 893
140 952
140 1053
140 1112
140 1160
140 1184
140 1193
140 1218
140 1220
140 1236
140 1337
140 1346
140 1372
140 1505
140 1516
140 1668
140 1717
140 1762
140 1788
140 1809
140 2056
140 2061
140 2127
140 2171
140 2174
140 2177
140 2198
140 2274
140 2327
140 2424
141 148
141 159
141 182
141 264
141 273
141 379
141 393
141 423
141 546
141 557
141 581
141 605
141 624
141 697
141 738
141 805
141 815
141 841
141 884
141 939
141 975
141 1044
141 1055
141 1177
141 1230
141 1247
141 1255
141 1283
141 1355
141 1360
141 1434
141 1514
141 1530
141 1536
141 1563
141 1587
141 1650
141 1722
141 1742
141 1767
141 1776
141 1783
141 1820
141 1927
141 1934
141 1950
141 1986
141 1991
141 2115
141 2127
141 2153
141 2212
141 2250
141 2333
141 2340
141 2374
142 158
142 182
142 217
142 224
142 328
142 445
142 558
142 570
142 599
142 634
142 646
142 688
142 754
142 850
142 876
142 892
142 925
142 936
142 970
142 1045
142 1046
142 1214
142 1310
142 1320
142 1332
142 1355
142 1368
142 1454
142 1466
142 1539
142 1649
142 1768
142 1986
142 2109
142 2264
142 2291
143 239
143 394
143 487
143 503
143 547
143 606
143 611
143 614
143 619
143 765
143 906
143 1033
143 1055
143 1178
143 1180
143 1211
143 1347
143 1349
143 1356
143 1395
143 1416
143 1434
143 1590
143 1640
143 1846
143 1856
143 1935
143 2082
143 2158
143 2236
143 2369
144 1267
145 166
145 178
145 359
145 413
145 467
145 520
145 543
145 602
145 626
145 662
145 732
145 789
145 861
145 897
145 1086
145 1119
145 1164
145 1167
145 1325
145 1364
145 1367
145 1546
145 1549
145 1554
145 1567
145 1578
145 1606
145 1723
145 1725
145 1737
145 1881
145 2007
145 2042
145 2081
145 2184
145 2229
145 2338
145 2388
145 2406
146 152
146 157
146 191
146 194
146 227
146 377
146 570
146 693
146 765
146 860
146 928
146 1038
146 1316
146 1400
146 1413
146 1454
146 1861
146 1934
146 2082
146 2240
146 2264
146 2311
147 471
147 787
147 943
147 1032
147 1198
147 1454
147 1498
147 1615
147 1697
147 1828
147 1906
147 1914
147 2022
147 2058
147 2099
147 2226
148 697
148 805
148 1177
148 1650
148 1722
148 1925
148 2070
148 2087
148 2212
149 276
149 535
149 1439
149 1934
149 1950
149 2083
150 192
150 277
150 299
150 325
150 343
150 367
150 376
150 398
150 444
150 462
150 486
150 522
150 542
150 632
150 660
150 665
150 714
150 719
150 784
150 920
150 949
150 951
150 972
150 1005
150 1053
150 1094
150 1123
150 1137
150 1152
150 1160
150 1196
150 1197
150 1357
150 1359
150 1402
150 1456
150 1480
150 1509
150 1520
150 1759
150 1788
150 1883
150 2006
150 2029
150 2042
150 2063
150 2147
150 2164
150 2177
150 2265
150 2284
150 2327
150 2364
150 2368
150 2376
150 2389
151 190
151 205
151 237
151 274
151 316
151 320
151 573
151 618
151 633
151 666
151 746
151 755
151 756
151 762
151 874
151 876
151 1289
151 1397
151 1490
151 1537
151 1642
151 1675
151 1773
151 1794
151 1886
151 1889
151 1915
151 1957
151 1969
151 1975
151 2021
151 2096
151 2143
151 2200
151 2231
151 2244
151 2248
151 2267
152 159
152 194
152 207
152 262
152 267
152 393
152 682
152 718
152 793
152 875
152 912
152 924
152 945
152 961
152 989
152 1038
152 1296
152 1361
152 1365
152 1368
152 1392
152 1587
152 1619
152 1644
152 1650
152 1718
152 1730
152 1747
152 2082
152 2090
152 2141
152 2221
152 2250
152 2354
152 2415
153 697
153 875
153 1650
153 2070
153 2087
153 2212
154 454
154 634
154 637
154 780
154 798
154 826
154 1066
154 1171
154 1195
154 1474
154 1588
154 1591
154 1603
154 1620
154 1777
154 1778
154 1933
154 1978
154 1994
154 2024
154 2266
155 178
155 191
155 192
155 199
155 248
155 307
155 325
155 376
155 444
155 461
155 542
155 620
155 675
155 690
155 693
155 744
155 789
155 937
155 1078
155 1215
155 1220
155 1236
155 1372
155 1402
155 1512
155 1520
155 1663
155 1788
155 1809
155 1954
155 2029
155 2056
155 2061
155 2127
155 2177
155 2277
155 2409
155 2424
156 187
156 192
156 224
156 225
156 277
156 341
156 345
156 395
156 405
156 440
156 444
156 486
156 515
156 542
156 551
156 587
156 607
156 655
156 657
156 670
156 707
156 762
156 773
156 789
156 892
156 963
156 999
156 1053
156 1057
156 1166
156 1172
156 1219
156 1228
156 1233
156 1332
156 1368
156 1392
156 1402
156 1426
156 1484
156 1485
156 1505
156 1506
156 1515
156 1523
156 1553
156 1571
156 1716
156 1742
156 1774
156 1788
156 1808
156 1856
156 1921
156 1935
156 1964
156 2005
156 2177
156 2191
156 2197
156 2219
156 2236
156 2291
156 2348
156 2361
156 2409
156 2418
157 159
157 161
157 204
157 217
157 244
157 253
157 256
157 282
157 295
157 307
157 332
157 339
157 344
157 351
157 363
157 416
157 440
157 452
157 454
157 460
157 461
157 474
157 501
157 515
157 516
157 519
157 533
157 544
157 553
157 562
157 564
157 570
157 589
157 596
157 678
157 718
157 750
157 751
157 754
157 762
157 767
157 801
157 843
157 850
157 852
157 860
157 864
157 872
157 887
157 892
157 901
157 917
157 918
157 920
157 936
157 939
157 966
157 970
157 1001
157 1010
157 1023
157 1033
157 1036
157 1076
157 1082
157 1115
157 1124
157 1125
157 1129
157 1148
157 1172
157 1181
157 1183
157 1189
157 1195
157 1196
157 1214
157 1219
157 1224
157 1231
157 1247
157 1250
157 1260
157 1267
157 1273
157 1281
157 1316
157 1320
157 1332
157 1333
157 1352
157 1358
157 1368
157 1369
157 1378
157 1400
157 1419
157 1457
157 1458
157 1466
157 1487
157 1496
157 1506
157 1513
157 1539
157 1552
157 1553
157 1573
157 1584
157 1596
157 1599
157 1605
157 1609
157 1615
157 1621
157 1624
157 1645
157 1647
157 1648
157 1649
157 1652
157 1668
157 1684
157 1687
157 1688
157 1730
157 1740
157 1752
157 1768
157 1779
157 1806
157 1827
157 1839
157 1857
157 1878
157 1901
157 1903
157 1907
157 1952
157 1971
157 1973
157 1977
157 1984
157 1986
157 1995
157 2019
157 2026
157 2054
157 2059
157 2079
157 2107
157 2130
157 2175
157 2199
157 2227
157 2230
157 2234
157 2240
157 2254
157 2259
157 2264
157 2282
157 2288
157 2291
157 2292
157 2303
157 2304
157 2305
157 2382
157 2392
157 2402
157 2421
158 187
158 193
158 224
158 250
158 264
158 341
158 587
158 658
158 676
158 688
158 697
158 773
158 805
158 822
158 892
158 1032
158 1134
158 1166
158 1177
158 1228
158 1283
158 1327
158 1409
158 1436
158 1464
158 1498
158 1636
158 1650
158 1668
158 1694
158 1695
158 1722
158 1742
158 1767
158 1785
158 1925
158 2070
158 2087
158 2094
158 2219
158 2264
158 2418
159 194
159 227
159 267
159 682
159 718
159 793
159 906
159 912
159 958
159 989
159 1038
159 1235
159 1241
159 1296
159 1363
159 1368
159 1473
159 1619
159 1650
159 1747
159 1767
159 1804
159 1934
159 2090
159 2139
159 2250
159 2286
159 2340
160 177
160 182
160 206
160 236
160 490
160 551
160 555
160 629
160 697
160 711
160 805
160 816
160 1044
160 1114
160 1131
160 1177
160 1393
160 1434
160 1452
160 1508
160 1513
160 1587
160 1666
160 1739
160 1839
160 1851
160 1960
160 2045
160 2070
160 2123
160 2216
160 2227
160 2250
161 176
161 188
161 235
161 270
161 290
161 299
161 307
161 325
161 328
161 430
161 505
161 522
161 606
161 620
161 632
161 638
161 693
161 698
161 714
161 720
161 723
161 744
161 780
161 792
161 839
161 900
161 934
161 937
161 949
161 1023
161 1032
161 1053
161 1124
161 1152
161 1155
161 1160
161 1169
161 1182
161 1193
161 1262
161 1325
161 1359
161 1414
161 1480
161 1491
161 1498
161 1512
161 1520
161 1630
161 1691
161 1724
161 1757
161 1792
161 1796
161 1874
161 1916
161 1931
161 2003
161 2006
161 2018
161 2029
161 2072
161 2147
161 2166
161 2177
161 2228
161 2241
161 2262
161 2278
161 2284
161 2368
161 2387
161 2409
162 195
162 285
162 402
162 474
162 498
162 500
162 509
162 540
162 549
162 696
162 847
162 893
162 1099
162 1317
162 1337
162 1560
162 1614
162 1711
162 1775
162 2000
162 2001
162 2100
162 2179
162 2217
163 264
163 697
163 805
163 884
163 932
163 1015
163 1177
163 1283
163 1650
163 1652
163 1722
163 1951
163 2011
163 2070
163 2087
163 2123
163 2212
164 240
164 267
164 283
164 303
164 311
164 330
164 391
164 419
164 472
164 511
164 554
164 576
164 582
164 629
164 704
164 717
164 724
164 739
164 752
164 820
164 834
164 836
164 902
164 973
164 1026
164 1072
164 1162
164 1192
164 1200
164 1242
164 1370
164 1426
164 1444
164 1475
164 1553
164 1605
164 1844
164 1923
164 1927
164 1942
164 2005
164 2074
164 2079
164 2159
164 2200
164 2220
164 2232
164 2245
164 2247
164 2254
164 2302
164 2380
164 2422
165 187
165 224
165 250
165 402
165 892
165 1045
165 1228
165 1280
165 1418
165 1644
165 1841
165 2233
166 248
166 359
166 374
166 382
166 448
166 465
166 467
166 493
166 595
166 626
166 791
166 861
166 909
166 968
166 1086
166 1088
166 1123
166 1275
166 1367
166 1527
166 1535
166 1549
166 1554
166 1606
166 1723
166 1735
166 1790
166 1955
166 2048
166 2148
166 2185
166 2237
166 2321
166 2334
166 2394
167 869
167 882
167 1273
167 1400
167 1606
167 1771
167 1792
168 180
168 324
168 433
168 445
168 508
168 533
168 537
168 553
168 565
168 580
168 594
168 643
168 771
168 779
168 797
168 798
168 852
168 858
168 879
168 889
168 911
168 960
168 1102
168 1142
168 1179
168 1188
168 1284
168 1316
168 1352
168 1381
168 1451
168 1504
168 1513
168 1534
168 1540
168 1624
168 1651
168 1736
168 1800
168 1847
168 1896
168 1902
168 1953
168 2011
168 2045
168 2051
168 2062
168 2078
168 2159
168 2208
168 2386
168 2419
169 244
169 271
169 385
169 813
169 1109
169 1186
169 1253
169 1482
169 1537
169 1972
169 2113
169 2373
170 217
170 282
170 326
170 356
170 407
170 474
170 514
170 592
170 634
170 718
170 764
170 786
170 800
170 943
170 947
170 974
170 1010
170 1097
170 1127
170 1224
170 1247
170 1261
170 1316
170 1320
170 1443
170 1454
170 1461
170 1504
170 1596
170 1609
170 1620
170 1781
170 1914
170 1921
170 1986
170 2053
170 2097
170 2151
170 2349
170 2421
171 229
171 331
171 604
171 640
171 680
171 868
171 907
171 984
171 1050
171 1159
171 1187
171 1238
171 1243
171 1267
171 1330
171 1404
171 1503
171 1553
171 1563
171 1601
171 1638
171 1902
171 1911
171 1953
171 1962
171 2014
171 2208
171 2234
171 2273
171 2337
172 191
172 284
172 325
172 364
172 422
172 502
172 532
172 756
172 789
172 931
172 1058
172 1198
172 1397
172 1408
172 1429
172 1447
172 1490
172 1675
172 1828
172 1889
172 2021
172 2128
172 2163
172 2244
172 2267
172 2283
173 221
173 288
173 359
173 384
173 465
173 524
173 541
173 634
173 732
173 756
173 909
173 919
173 1041
173 1098
173 1119
173 1291
173 1314
173 1342
173 1689
173 1790
173 1912
173 1976
173 2048
173 2237
173 2253
173 2350
173 2353
173 2383
173 2394
174 231
174 281
174 425
174 731
174 772
174 1060
174 1130
174 1308
174 1711
174 1816
174 1831
174 1868
174 1879
174 1970
174 2028
174 2180
174 2224
174 2270
174 2287
174 2293
174 2316
175 476
175 493
175 567
175 732
175 1557
175 1667
175 1881
175 1892
175 2007
176 213
176 233
176 290
176 307
176 353
176 382
176 485
176 514
176 566
176 578
176 602
176 656
176 720
176 728
176 747
176 761
176 799
176 807
176 864
176 1048
176 1059
176 1101
176 1110
176 1124
176 1204
176 1227
176 1270
176 1307
176 1318
176 1321
176 1325
176 1336
176 1339
176 1422
176 1437
176 1456
176 1479
176 1609
176 1618
176 1663
176 1715
176 1724
176 1757
176 1759
176 1774
176 1792
176 1808
176 1916
176 2088
176 2119
176 2148
176 2185
176 2199
176 2406
177 236
177 375
177 555
177 668
177 862
177 1044
177 1114
177 1399
177 1412
177 1452
177 1508
177 2124
177 2250
178 191
178 194
178 252
178 262
178 299
178 325
178 359
178 366
178 374
178 413
178 462
178 465
178 467
178 486
178 493
178 522
178 543
178 572
178 595
178 620
178 626
178 632
178 662
178 693
178 714
178 732
178 789
178 791
178 811
178 861
178 888
178 897
178 928
178 972
178 1008
178 1053
178 1086
178 1088
178 1098
178 1116
178 1119
178 1122
178 1123
178 1164
178 1222
178 1252
178 1263
178 1275
178 1316
178 1331
178 1364
178 1367
178 1372
178 1509
178 1520
178 1535
178 1549
178 1551
178 1554
178 1557
178 1578
178 1606
178 1681
178 1723
178 1737
178 1788
178 1797
178 1834
178 1871
178 1878
178 1881
178 1939
178 1955
178 1967
178 2006
178 2007
178 2048
178 2056
178 2063
178 2086
178 2148
178 2184
178 2189
178 2193
178 2229
178 2237
178 2242
178 2334
178 2345
178 2364
178 2365
178 2376
178 2388
178 2394
179 731
179 1019
179 1158
179 2270
179 2287
180 218
180 371
180 433
180 461
180 536
180 590
180 640
180 681
180 779
180 796
180 858
180 932
180 958
180 1267
180 1446
180 1488
180 1492
180 1511
180 1513
180 1548
180 1573
180 1591
180 1624
180 1645
180 1732
180 1751
180 1792
180 1873
180 1902
180 1924
180 1933
180 1960
180 1996
180 2009
180 2011
180 2040
180 2051
180 2092
180 2142
180 2169
180 2295
181 194
181 202
181 207
181 606
181 616
181 676
181 905
181 1309
181 1409
181 1694
181 1767
181 1804
181 1846
181 1934
181 1938
181 2354
181 2384
182 207
182 226
182 257
182 264
182 302
182 327
182 334
182 379
182 393
182 410
182 423
182 429
182 472
182 473
182 481
182 504
182 515
182 546
182 581
182 605
182 606
182 635
182 641
182 663
182 689
182 697
182 711
182 738
182 742
182 745
182 759
182 763
182 765
182 773
182 785
182 793
182 798
182 803
182 805
182 815
182 860
182 884
182 906
182 921
182 928
182 939
182 957
182 971
182 989
182 1015
182 1032
182 1044
182 1050
182 1055
182 1118
182 1132
182 1161
182 1177
182 1205
182 1229
182 1230
182 1246
182 1247
182 1255
182 1283
182 1309
182 1316
182 1352
182 1360
182 1434
182 1454
182 1462
182 1508
182 1514
182 1528
182 1533
182 1553
182 1563
182 1587
182 1649
182 1650
182 1720
182 1722
182 1730
182 1767
182 1776
182 1783
182 1804
182 1814
182 1820
182 1846
182 1852
182 1861
182 1898
182 1905
182 1907
182 1925
182 1938
182 1950
182 1960
182 1962
182 1995
182 2012
182 2037
182 2044
182 2053
182 2070
182 2079
182 2082
182 2083
182 2087
182 2089
182 2094
182 2097
182 2104
182 2109
182 2115
182 2118
182 2127
182 2129
182 2153
182 2162
182 2195
182 2212
182 2249
182 2250
182 2264
182 2271
182 2292
182 2333
182 2371
182 2384
182 2415
183 269
183 373
183 455
183 489
183 531
183 804
183 908
183 962
183 982
183 1013
183 1135
183 1136
183 1224
183 1301
183 1317
183 1380
183 1406
183 1476
183 1499
183 1500
183 1531
183 1606
183 1648
183 1676
183 1784
183 1786
183 1830
183 1947
183 1999
183 2035
183 2055
183 2283
183 2346
183 2363
184 216
184 278
184 502
184 556
184 710
184 818
184 829
184 921
184 940
184 994
184 1014
184 1075
184 1107
184 1153
184 1198
184 1208
184 1223
184 1239
184 1289
184 1457
184 1490
184 1677
184 1700
184 1828
184 1868
184 1885
184 1920
184 1949
184 1957
184 2021
184 2096
184 2143
184 2244
184 2301
184 2310
185 213
185 270
185 279
185 290
185 294
185 441
185 453
185 477
185 533
185 534
185 602
185 656
185 672
185 675
185 686
185 758
185 761
185 792
185 795
185 799
185 823
185 898
185 900
185 917
185 977
185 1008
185 1019
185 1110
185 1133
185 1211
185 1318
185 1321
185 1367
185 1422
185 1437
185 1448
185 1456
185 1458
185 1468
185 1479
185 1558
185 1580
185 1582
185 1600
185 1630
185 1691
185 1714
185 1746
185 1754
185 1757
185 1796
185 1937
185 1972
185 1974
185 2065
185 2148
185 2187
185 2241
185 2275
185 2341
185 2390
185 2406
185 2421
186 458
186 794
186 846
186 1101
186 1157
186 1176
186 1431
186 1478
186 1754
186 1864
186 1883
186 1916
186 2042
186 2075
186 2140
186 2146
186 2320
186 2405
187 193
187 198
187 219
187 223
187 224
187 225
187 227
187 250
187 286
187 287
187 341
187 389
187 431
187 434
187 488
187 515
187 558
187 565
187 569
187 577
187 580
187 583
187 587
187 607
187 619
187 670
187 671
187 679
187 688
187 699
187 709
187 736
187 754
187 762
187 763
187 773
187 793
187 848
187 860
187 876
187 892
187 911
187 949
187 966
187 1020
187 1038
187 1045
187 1046
187 1057
187 1067
187 1111
187 1134
187 1166
187 1228
187 1231
187 1234
187 1246
187 1259
187 1280
187 1284
187 1288
187 1327
187 1368
187 1378
187 1383
187 1388
187 1392
187 1426
187 1436
187 1464
187 1470
187 1489
187 1515
187 1523
187 1539
187 1553
187 1584
187 1636
187 1645
187 1670
187 1695
187 1742
187 1895
187 1896
187 1903
187 1911
187 1913
187 1919
187 1935
187 1992
187 2005
187 2092
187 2095
187 2151
187 2158
187 2162
187 2172
187 2200
187 2202
187 2207
187 2219
187 2268
187 2361
187 2372
187 2397
187 2398
187 2418
188 199
188 398
188 502
188 522
188 573
188 620
188 736
188 899
188 903
188 949
188 1053
188 1094
188 1123
188 1160
188 1164
188 1364
188 1428
188 1462
188 1481
188 1509
188 1681
188 1763
188 1883
188 2006
188 2068
188 2223
188 2227
188 2265
188 2277
188 2280
188 2364
189 415
189 901
189 1273
189 1310
189 1422
189 1827
190 205
190 237
190 256
190 274
190 316
190 532
190 618
190 666
190 746
190 755
190 756
190 874
190 1397
190 1532
190 1773
190 1789
190 1794
190 1886
190 1915
190 1957
190 1969
190 1975
190 1987
190 2021
190 2231
190 2244
190 2248
191 199
191 230
191 252
191 272
191 304
191 370
191 415
191 417
191 451
191 452
191 461
191 469
191 486
191 520
191 569
191 584
191 649
191 660
191 690
191 744
191 766
191 770
191 880
191 910
191 939
191 940
191 942
191 975
191 1030
191 1053
191 1078
191 1087
191 1098
191 1112
191 1138
191 1212
191 1215
191 1220
191 1223
191 1236
191 1249
191 1251
191 1261
191 1270
191 1273
191 1298
191 1358
191 1372
191 1428
191 1507
191 1554
191 1567
191 1596
191 1620
191 1634
191 1716
191 1777
191 1789
191 1802
191 1814
191 1818
191 1874
191 1876
191 1954
191 1955
191 1993
191 1995
191 2004
191 2055
191 2056
191 2061
191 2072
191 2096
191 2121
191 2127
191 2138
191 2272
191 2280
192 280
192 290
192 325
192 367
192 376
192 444
192 486
192 525
192 542
192 584
192 649
192 693
192 707
192 714
192 784
192 789
192 940
192 941
192 1293
192 1346
192 1372
192 1402
192 1477
192 1516
192 1762
192 1788
192 1963
192 1978
192 2032
192 2056
192 2127
192 2177
192 2218
192 2278
192 2326
192 2327
192 2409
193 198
193 219
193 222
193 224
193 225
193 235
193 250
193 262
193 299
193 323
193 341
193 369
193 433
193 434
193 475
193 515
193 522
193 565
193 577
193 583
193 587
193 619
193 643
193 658
193 663
193 671
193 679
193 688
193 714
193 736
193 773
193 780
193 848
193 854
193 860
193 892
193 935
193 949
193 956
193 963
193 966
193 999
193 1036
193 1045
193 1046
193 1049
193 1066
193 1111
193 1134
193 1159
193 1166
193 1228
193 1234
193 1246
193 1259
193 1280
193 1288
193 1327
193 1368
193 1383
193 1392
193 1426
193 1436
193 1464
193 1470
193 1480
193 1485
193 1515
193 1520
193 1523
193 1553
193 1584
193 1636
193 1644
193 1668
193 1670
193 1695
193 1742
193 1824
193 1841
193 1895
193 1896
193 1903
193 1911
193 1919
193 1935
193 1992
193 2063
193 2095
193 2109
193 2151
193 2188
193 2207
193 2219
193 2230
193 2233
193 2271
193 2315
193 2332
193 2361
193 2372
193 2398
193 2418
194 206
194 207
194 222
194 227
194 257
194 262
194 267
194 293
194 294
194 366
194 370
194 377
194 415
194 419
194 423
194 436
194 452
194 482
194 495
194 511
194 514
194 551
194 581
194 629
194 631
194 652
194 663
194 706
194 711
194 718
194 734
194 738
194 745
194 765
194 793
194 809
194 825
194 827
194 851
194 852
194 860
194 891
194 906
194 912
194 924
194 936
194 957
194 968
194 969
194 989
194 1015
194 1038
194 1065
194 1076
194 1085
194 1118
194 1134
194 1142
194 1169
194 1196
194 1212
194 1242
194 1245
194 1247
194 1296
194 1325
194 1343
194 1355
194 1368
194 1382
194 1392
194 1414
194 1416
194 1419
194 1424
194 1434
194 1462
194 1496
194 1537
194 1563
194 1584
194 1587
194 1594
194 1605
194 1613
194 1619
194 1622
194 1644
194 1650
194 1652
194 1684
194 1712
194 1730
194 1739
194 1742
194 1757
194 1767
194 1804
194 1827
194 1851
194 1861
194 1896
194 1899
194 1907
194 1919
194 1934
194 1950
194 1969
194 1971
194 2012
194 2016
194 2030
194 2044
194 2053
194 2074
194 2082
194 2085
194 2089
194 2127
194 2129
194 2162
194 2170
194 2207
194 2230
194 2247
194 2249
194 2285
194 2289
194 2310
194 2311
194 2341
194 2382
194 2384
194 2415
195 356
195 363
195 500
195 509
195 539
195 540
195 549
195 685
195 696
195 845
195 991
195 1078
195 1091
195 1266
195 1312
195 1402
195 1408
195 1425
195 1560
195 1614
195 1631
195 1758
195 1853
195 1884
195 1928
195 2136
195 2179
195 2217
195 2251
195 2267
196 290
196 656
196 761
196 865
196 1152
196 1325
196 1448
196 1729
196 1802
196 2042
196 2406
197 227
197 271
197 481
197 526
197 576
197 598
197 705
197 762
197 1186
197 1426
197 1511
197 1632
197 1642
197 2152
197 2312
197 2417
198 224
198 250
198 577
198 583
198 587
198 619
198 671
198 843
198 848
198 892
198 966
198 1046
198 1166
198 1183
198 1246
198 1327
198 1368
198 1506
198 1515
198 1584
198 1636
198 1695
198 1742
198 1903
198 1935
198 1971
198 1992
198 2200
198 2240
198 2361
198 2418
199 299
199 304
199 333
199 367
199 469
199 486
199 632
199 634
199 693
199 714
199 784
199 789
199 807
199 937
199 949
199 952
199 1006
199 1023
199 1053
199 1112
199 1164
199 1184
199 1193
199 1220
199 1236
199 1346
199 1372
199 1374
199 1413
199 1480
199 1509
199 1520
199 1634
199 1788
199 1818
199 1922
199 1963
199 2006
199 2007
199 2177
199 2237
199 2359
199 2376
199 2424
200 201
200 338
200 345
200 358
200 395
200 402
200 459
200 651
200 707
200 773
200 845
200 880
200 1093
200 1219
200 1233
200 1340
200 1390
200 1407
200 1484
200 1505
200 1571
200 1616
200 1686
200 1716
200 1808
200 1822
200 1853
200 1982
200 1995
200 2001
200 2073
200 2133
200 2165
200 2179
200 2191
200 2251
200 2336
200 2381
200 2423
201 247
201 285
201 306
201 332
201 358
201 402
201 459
201 479
201 498
201 562
201 630
201 639
201 651
201 746
201 829
201 883
201 893
201 1219
201 1233
201 1244
201 1337
201 1348
201 1390
201 1435
201 1497
201 1505
201 1533
201 1575
201 1581
201 1633
201 1645
201 1661
201 1686
201 1693
201 1719
201 1721
201 1816
201 1822
201 1866
201 1868
201 1885
201 1946
201 1963
201 1982
201 2015
201 2073
201 2171
201 2198
201 2268
201 2306
201 2336
201 2393
202 227
202 253
202 269
202 270
202 326
202 334
202 339
202 400
202 415
202 457
202 514
202 516
202 520
202 590
202 613
202 676
202 696
202 712
202 716
202 718
202 727
202 787
202 798
202 799
202 810
202 838
202 847
202 851
202 867
202 905
202 931
202 956
202 986
202 1036
202 1058
202 1064
202 1071
202 1095
202 1127
202 1195
202 1200
202 1224
202 1231
202 1240
202 1248
202 1274
202 1292
202 1329
202 1332
202 1335
202 1409
202 1430
202 1443
202 1455
202 1457
202 1458
202 1504
202 1522
202 1549
202 1586
202 1605
202 1609
202 1612
202 1648
202 1658
202 1665
202 1694
202 1695
202 1697
202 1715
202 1781
202 1821
202 1824
202 1834
202 1858
202 1906
202 1982
202 1988
202 2033
202 2040
202 2047
202 2059
202 2063
202 2094
202 2097
202 2132
202 2160
202 2168
202 2193
202 2208
202 2216
202 2226
202 2235
202 2349
202 2357
202 2377
203 433
203 461
203 553
203 797
203 798
203 906
203 912
203 921
203 932
203 958
203 960
203 1061
203 1120
203 1159
203 1243
203 1330
203 1473
203 1513
203 1607
203 1608
203 1624
203 1859
203 1902
203 1911
203 1933
203 2040
203 2045
203 2062
203 2354
204 284
204 312
204 451
204 860
204 1372
204 1400
204 1906
204 2240
204 2264
204 2367
205 235
205 237
205 316
205 320
205 358
205 532
205 573
205 678
205 710
205 746
205 756
205 829
205 965
205 1198
205 1224
205 1244
205 1277
205 1282
205 1397
205 1407
205 1457
205 1497
205 1532
205 1756
205 1815
205 1969
205 1987
205 2021
205 2096
205 2112
205 2362
206 234
206 330
206 366
206 434
206 490
206 550
206 551
206 671
206 679
206 684
206 688
206 724
206 765
206 834
206 848
206 854
206 864
206 928
206 944
206 956
206 979
206 1050
206 1065
206 1134
206 1139
206 1159
206 1242
206 1283
206 1326
206 1370
206 1382
206 1426
206 1436
206 1507
206 1530
206 1605
206 1643
206 1684
206 1739
206 1801
206 1839
206 1878
206 1903
206 1923
206 2216
206 2220
206 2247
206 2289
207 257
207 262
207 267
207 423
207 503
207 606
207 635
207 745
207 785
207 793
207 803
207 875
207 906
207 912
207 923
207 945
207 961
207 989
207 999
207 1021
207 1038
207 1118
207 1322
207 1368
207 1382
207 1383
207 1394
207 1442
207 1613
207 1767
207 1804
207 1846
207 1934
207 1938
207 2012
207 2016
207 2127
207 2354
207 2384
207 2415
208 453
208 1299
208 1479
208 1741
208 1937
208 2065
209 394
209 487
209 1211
209 1347
209 1349
209 1395
209 2104
209 2236
210 233
210 284
210 293
210 336
210 365
210 366
210 441
210 448
210 595
210 656
210 673
210 702
210 711
210 758
210 761
210 765
210 795
210 823
210 827
210 924
210 1085
210 1164
210 1251
210 1382
210 1422
210 1448
210 1468
210 1558
210 1569
210 1580
210 1655
210 1664
210 1723
210 1743
210 1757
210 1774
210 1856
210 1869
210 2065
210 2187
210 2242
210 2394
210 2406
210 2414
210 2416
210 2421
211 215
211 233
211 294
211 366
211 394
211 428
211 482
211 521
211 706
211 761
211 765
211 924
211 939
211 1245
211 1299
211 1321
211 1359
211 1414
211 1428
211 1580
211 1699
211 1746
211 1981
211 1992
211 2042
211 2085
211 2187
212 800
212 1214
212 1363
212 2264
212 2356
213 307
213 505
213 545
213 656
213 720
213 761
213 792
213 795
213 977
213 1101
213 1152
213 1176
213 1359
213 1367
213 1422
213 1478
213 1691
213 1724
213 1832
213 1864
213 1883
213 1916
213 1931
213 2042
213 2146
213 2148
213 2187
213 2228
213 2338
213 2406
214 290
214 307
214 638
214 735
214 744
214 839
214 900
214 1124
214 1152
214 1414
214 1449
214 1754
214 1796
214 1981
214 2278
215 290
215 294
215 441
215 482
215 521
215 761
215 795
215 1299
215 1359
215 1448
215 1491
215 1746
215 1869
215 2042
215 2065
215 2085
215 2187
216 829
216 1075
217 351
217 415
217 447
217 801
217 830
217 901
217 904
217 1032
217 1116
217 1148
217 1183
217 1214
217 1316
217 1400
217 1454
217 1458
217 1461
217 1496
217 1539
217 1615
217 1649
217 1668
217 1768
217 1779
217 1785
217 2303
217 2304
217 2305
217 2382
218 272
218 309
218 364
218 406
218 454
218 462
218 478
218 600
218 768
218 780
218 797
218 798
218 882
218 942
218 984
218 1004
218 1060
218 1104
218 1168
218 1171
218 1238
218 1284
218 1290
218 1303
218 1323
218 1474
218 1495
218 1550
218 1559
218 1567
218 1588
218 1591
218 1620
218 1638
218 1777
218 1789
218 1827
218 1865
218 1915
218 1949
218 1978
218 1994
218 2066
218 2089
218 2134
218 2145
218 2161
218 2205
218 2266
218 2324
219 224
219 250
219 326
219 389
219 431
219 472
219 519
219 577
219 582
219 583
219 607
219 629
219 688
219 717
219 752
219 848
219 892
219 966
219 973
219 1036
219 1045
219 1053
219 1072
219 1134
219 1166
219 1192
219 1200
219 1228
219 1241
219 1246
219 1311
219 1327
219 1347
219 1363
219 1378
219 1392
219 1409
219 1426
219 1436
219 1464
219 1475
219 1515
219 1553
219 1605
219 1636
219 1668
219 1695
219 1742
219 1895
219 1903
219 1911
219 1913
219 1923
219 1927
219 1942
219 2005
219 2079
219 2162
219 2219
219 2220
219 2273
219 2274
219 2285
219 2361
219 2380
219 2418
219 2422
220 376
220 392
220 411
220 573
220 1086
220 1087
220 1212
220 1237
220 1280
220 1293
220 1358
220 1372
220 1375
220 1428
220 2203
221 237
221 288
221 374
221 384
221 465
221 502
221 524
221 541
221 543
221 593
221 612
221 626
221 814
221 909
221 919
221 972
221 977
221 980
221 1019
221 1041
221 1086
221 1098
221 1119
221 1123
221 1239
221 1252
221 1291
221 1314
221 1342
221 1546
221 1618
221 1646
221 1673
221 1689
221 1790
221 1794
221 1900
221 1912
221 1976
221 2048
221 2057
221 2185
221 2189
221 2201
221 2222
221 2237
221 2248
221 2253
221 2347
221 2350
221 2353
221 2383
221 2394
222 227
222 293
222 366
222 583
222 607
222 619
222 663
222 679
222 688
222 711
222 765
222 848
222 906
222 1159
222 1166
222 1185
222 1228
222 1245
222 1246
222 1327
222 1382
222 1383
222 1388
222 1436
222 1483
222 1507
222 1618
222 1636
222 1742
222 2151
222 2233
222 2361
223 250
223 252
223 262
223 577
223 688
223 808
223 811
223 892
223 906
223 938
223 966
223 1045
223 1166
223 1228
223 1246
223 1436
223 1515
223 1567
223 1742
223 1841
223 1913
223 2233
223 2380
223 2411
223 2414
224 225
224 250
224 286
224 287
224 302
224 331
224 342
224 369
224 389
224 434
224 475
224 515
224 553
224 558
224 565
224 577
224 583
224 587
224 607
224 619
224 631
224 642
224 671
224 688
224 699
224 709
224 714
224 736
224 754
224 763
224 780
224 808
224 848
224 859
224 892
224 921
224 935
224 949
224 960
224 966
224 1045
224 1049
224 1061
224 1074
224 1120
224 1134
224 1159
224 1166
224 1172
224 1228
224 1231
224 1234
224 1267
224 1280
224 1288
224 1316
224 1324
224 1344
224 1363
224 1368
224 1374
224 1383
224 1392
224 1394
224 1426
224 1436
224 1451
224 1464
224 1485
224 1509
224 1513
224 1515
224 1523
224 1540
224 1617
224 1624
224 1636
224 1638
224 1644
224 1670
224 1695
224 1742
224 1791
224 1805
224 1824
224 1851
224 1902
224 1911
224 1913
224 1935
224 1992
224 1996
224 2005
224 2045
224 2051
224 2059
224 2062
224 2074
224 2095
224 2109
224 2151
224 2172
224 2208
224 2219
224 2233
224 2264
224 2295
224 2298
224 2332
224 2361
224 2398
224 2419
225 250
225 284
225 320
225 502
225 577
225 583
225 587
225 607
225 619
225 658
225 671
225 688
225 709
225 714
225 773
225 876
225 1045
225 1134
225 1231
225 1246
225 1259
225 1327
225 1368
225 1372
225 1436
225 1515
225 1584
225 1618
225 1695
225 1742
225 1903
225 1980
225 1992
225 2162
225 2177
225 2200
225 2315
226 546
226 581
226 603
226 1587
226 2143
226 2244
226 2333
226 2340
227 246
227 253
227 267
227 293
227 294
227 299
227 366
227 369
227 379
227 405
227 435
227 440
227 452
227 577
227 580
227 581
227 583
227 602
227 607
227 619
227 663
227 670
227 671
227 679
227 688
227 711
227 750
227 765
227 780
227 848
227 891
227 892
227 904
227 906
227 907
227 912
227 918
227 920
227 924
227 939
227 950
227 956
227 966
227 971
227 985
227 997
227 1010
227 1016
227 1035
227 1045
227 1076
227 1121
227 1129
227 1134
227 1142
227 1159
227 1166
227 1172
227 1182
227 1185
227 1195
227 1202
227 1224
227 1232
227 1245
227 1246
227 1247
227 1250
227 1327
227 1358
227 1359
227 1378
227 1382
227 1385
227 1433
227 1434
227 1436
227 1457
227 1464
227 1470
227 1506
227 1515
227 1521
227 1636
227 1644
227 1664
227 1668
227 1695
227 1730
227 1742
227 1757
227 1767
227 1774
227 1783
227 1792
227 1804
227 1824
227 1845
227 1876
227 1887
227 1907
227 1950
227 1972
227 1984
227 2012
227 2022
227 2066
227 2085
227 2090
227 2171
227 2202
227 2216
227 2219
227 2270
227 2280
227 2289
227 2330
227 2361
227 2416
227 2418
228 284
228 361
228 547
228 741
228 845
228 996
228 1178
228 1235
228 1240
228 1421
228 1682
228 1753
228 1769
228 2242
228 2345
229 331
229 604
229 640
229 911
229 984
229 1243
229 1267
229 1404
229 1503
229 1638
229 1962
229 2062
229 2206
229 2273
230 304
230 333
230 404
230 486
230 620
230 649
230 693
230 767
230 910
230 941
230 975
230 1078
230 1161
230 1223
230 1270
230 1298
230 1372
230 1707
230 1760
230 1788
230 1809
230 1954
230 2056
230 2121
230 2127
230 2177
231 326
231 387
231 539
231 549
231 731
231 880
231 1676
231 1775
231 1831
231 1885
231 2102
231 2224
231 2251
232 273
232 279
232 284
232 296
232 309
232 323
232 336
232 482
232 533
232 545
232 555
232 560
232 602
232 611
232 632
232 634
232 652
232 686
232 736
232 795
232 822
232 838
232 882
232 897
232 926
232 953
232 990
232 995
232 1030
232 1129
232 1138
232 1194
232 1226
232 1235
232 1270
232 1422
232 1468
232 1494
232 1552
232 1582
232 1596
232 1640
232 1647
232 1739
232 1762
232 1856
232 1918
232 1937
232 1955
232 1991
232 2032
232 2146
232 2199
232 2223
232 2242
232 2259
232 2262
232 2275
232 2284
232 2297
232 2342
232 2415
232 2421
233 279
233 290
233 307
233 336
233 354
233 361
233 441
233 477
233 482
233 534
233 545
233 547
233 672
233 687
233 741
233 761
233 795
233 799
233 807
233 823
233 845
233 865
233 898
233 948
233 996
233 1110
233 1133
233 1240
233 1254
233 1304
233 1318
233 1367
233 1448
233 1558
233 1569
233 1580
233 1582
233 1620
233 1630
233 1655
233 1682
233 1746
233 1769
233 1832
233 1834
233 1869
233 1916
233 2065
233 2119
233 2147
233 2187
233 2241
233 2345
233 2390
234 237
234 321
234 437
234 550
234 623
234 734
234 828
234 834
234 836
234 856
234 858
234 862
234 944
234 976
234 979
234 1065
234 1068
234 1139
234 1162
234 1242
234 1302
234 1323
234 1326
234 1370
234 1376
234 1392
234 1424
234 1438
234 1555
234 1584
234 1674
234 1801
234 1823
234 1923
234 2162
234 2200
234 2220
234 2223
234 2232
235 288
235 299
235 326
235 344
235 364
235 402
235 450
235 491
235 532
235 565
235 573
235 619
235 632
235 649
235 654
235 671
235 694
235 699
235 710
235 714
235 725
235 774
235 795
235 807
235 892
235 899
235 949
235 950
235 963
235 993
235 1046
235 1053
235 1057
235 1134
235 1152
235 1160
235 1218
235 1224
235 1332
235 1457
235 1480
235 1484
235 1507
235 1509
235 1516
235 1575
235 1612
235 1645
235 1670
235 1693
235 1770
235 1777
235 1798
235 1828
235 1866
235 1883
235 1937
235 1993
235 2006
235 2028
235 2048
235 2059
235 2061
235 2073
235 2112
235 2174
235 2207
235 2227
235 2291
235 2348
235 2360
235 2420
236 339
236 375
236 436
236 449
236 494
236 550
236 555
236 629
236 648
236 752
236 777
236 825
236 862
236 921
236 944
236 1015
236 1044
236 1103
236 1114
236 1131
236 1399
236 1452
236 1507
236 1643
236 1666
236 1767
236 1801
236 1923
236 1943
236 1961
236 1977
236 2005
236 2080
236 2110
236 2124
236 2154
236 2340
236 2343
236 2380
237 240
237 285
237 321
237 402
237 437
237 502
237 512
237 532
237 603
237 629
237 633
237 659
237 693
237 710
237 734
237 756
237 836
237 944
237 1017
237 1019
237 1224
237 1277
237 1289
237 1302
237 1332
237 1370
237 1397
237 1400
237 1438
237 1457
237 1490
237 1505
237 1530
237 1532
237 1555
237 1675
237 1823
237 1841
237 1875
237 1975
237 2021
237 2112
237 2158
237 2159
237 2231
237 2244
237 2248
237 2281
237 2411
238 305
238 320
238 439
238 455
238 502
238 618
238 746
238 756
238 776
238 826
238 908
238 1017
238 1019
238 1158
238 1198
238 1239
238 1397
238 1479
238 1625
238 1710
238 1773
238 1786
238 1815
238 1831
238 1859
238 1880
238 1894
238 1900
238 1944
238 1957
238 2057
238 2128
238 2143
238 2166
238 2210
238 2231
238 2244
238 2248
238 2335
238 2383
238 2395
238 2423
239 284
239 394
239 487
239 575
239 614
239 633
239 748
239 764
239 888
239 906
239 924
239 1033
239 1173
239 1180
239 1211
239 1235
239 1334
239 1343
239 1347
239 1349
239 1356
239 1395
239 1590
239 1682
239 1753
239 1810
239 1856
239 1935
239 2104
239 2158
239 2181
239 2213
239 2236
239 2242
239 2274
239 2299
240 303
240 311
240 321
240 339
240 419
240 472
240 490
240 512
240 516
240 550
240 576
240 623
240 684
240 704
240 734
240 828
240 834
240 856
240 862
240 907
240 1050
240 1139
240 1311
240 1370
240 1378
240 1380
240 1392
240 1426
240 1438
240 1475
240 1510
240 1553
240 1555
240 1643
240 1666
240 1674
240 1739
240 1801
240 1923
240 1961
240 1992
240 2022
240 2074
240 2080
240 2152
240 2154
240 2159
240 2220
240 2239
241 258
241 470
241 799
241 1091
241 1431
241 2002
242 284
242 366
242 502
242 593
242 714
242 876
242 1090
242 1129
242 1198
242 1235
242 1413
242 1518
242 1617
242 1727
242 1753
242 1806
242 1935
242 2025
242 2084
242 2242
242 2274
243 264
243 309
243 452
243 641
243 1508
243 1720
243 1722
243 1962
243 2070
243 2087
243 2415
244 271
244 284
244 366
244 385
244 438
244 519
244 569
244 598
244 647
244 813
244 1083
244 1109
244 1186
244 1253
244 1333
244 1400
244 1458
244 1482
244 1537
244 1632
244 1642
244 1972
244 2113
244 2152
244 2373
245 598
245 876
245 1083
245 1109
245 1125
245 1328
245 1972
245 2417
246 256
246 750
246 762
246 1083
246 1239
246 1528
246 1537
246 1632
246 1642
246 1738
246 1935
246 2243
246 2244
246 2381
246 2395
246 2417
247 284
247 285
247 306
247 320
247 358
247 630
247 651
247 707
247 714
247 727
247 746
247 773
247 774
247 965
247 983
247 1136
247 1153
247 1206
247 1218
247 1233
247 1244
247 1332
247 1337
247 1390
247 1407
247 1423
247 1429
247 1505
247 1571
247 1581
247 1611
247 1633
247 1675
247 1676
247 1686
247 1721
247 1770
247 1786
247 1792
247 1866
247 1868
247 1889
247 1893
247 1935
247 1947
247 1987
247 2021
247 2047
247 2073
247 2112
247 2122
247 2128
247 2144
247 2163
247 2174
247 2177
247 2336
247 2348
247 2393
248 252
248 325
248 359
248 413
248 476
248 493
248 520
248 543
248 545
248 573
248 662
248 693
248 811
248 861
248 882
248 897
248 1008
248 1032
248 1116
248 1119
248 1122
248 1263
248 1273
248 1275
248 1336
248 1367
248 1418
248 1554
248 1606
248 1681
248 1723
248 1735
248 1741
248 1771
248 1777
248 1834
248 1897
248 2002
248 2007
248 2081
248 2148
248 2177
248 2184
248 2187
248 2189
248 2237
248 2381
249 411
249 502
249 600
249 756
249 1104
249 1171
249 1303
249 1603
249 1637
249 1778
249 1792
249 1841
249 1855
249 1856
249 1920
249 1994
249 2266
249 2274
249 2411
250 287
250 302
250 306
250 341
250 434
250 475
250 565
250 577
250 583
250 587
250 607
250 619
250 658
250 671
250 688
250 765
250 808
250 848
250 876
250 956
250 963
250 966
250 1045
250 1046
250 1064
250 1111
250 1134
250 1166
250 1228
250 1234
250 1246
250 1280
250 1288
250 1327
250 1383
250 1388
250 1436
250 1453
250 1464
250 1470
250 1507
250 1515
250 1523
250 1553
250 1618
250 1636
250 1644
250 1645
250 1670
250 1695
250 1730
250 1766
250 1903
250 1919
250 1935
250 1992
250 2095
250 2109
250 2151
250 2188
250 2219
250 2298
250 2332
250 2361
251 284
251 361
251 414
251 535
251 538
251 547
251 627
251 748
251 924
251 996
251 1137
251 1178
251 1235
251 1240
251 1421
251 1511
251 1600
251 1682
251 1753
251 2154
251 2242
251 2244
251 2274
251 2369
252 255
252 299
252 335
252 364
252 374
252 411
252 413
252 476
252 522
252 632
252 700
252 714
252 811
252 929
252 967
252 1122
252 1164
252 1222
252 1226
252 1246
252 1273
252 1353
252 1413
252 1527
252 1559
252 1578
252 1610
252 1687
252 1723
252 1777
252 1837
252 1841
252 1871
252 1881
252 1904
252 1955
252 2007
252 2086
252 2111
252 2148
252 2198
252 2244
252 2252
252 2324
252 2411
253 295
253 326
253 334
253 380
253 810
253 918
253 947
253 1036
253 1077
253 1214
253 1320
253 1400
253 1409
253 1419
253 1454
253 1597
253 1668
253 1684
253 1694
253 1878
253 1971
253 2084
253 2094
253 2216
253 2264
253 2356
254 273
254 393
254 535
254 668
254 738
254 921
254 1230
254 1536
254 2212
254 2250
255 326
255 380
255 787
255 800
255 811
255 869
255 967
255 1036
255 1066
255 1409
255 1777
255 1841
255 2111
255 2318
255 2324
255 2411
256 320
256 366
256 438
256 502
256 655
256 696
256 746
256 750
256 756
256 765
256 804
256 1019
256 1115
256 1239
256 1397
256 1400
256 1463
256 1490
256 1531
256 1597
256 1604
256 1617
256 1684
256 1738
256 1786
256 1831
256 1885
256 1891
256 1900
256 1975
256 1987
256 2021
256 2057
256 2073
256 2176
256 2240
256 2243
256 2244
256 2346
256 2356
256 2381
256 2391
257 503
257 606
257 635
257 763
257 765
257 793
257 803
257 906
257 912
257 923
257 957
257 971
257 1368
257 1604
257 1846
257 1938
257 2044
257 2249
257 2384
258 317
258 347
258 385
258 470
258 499
258 598
258 608
258 762
258 799
258 855
258 948
258 968
258 1007
258 1073
258 1109
258 1125
258 1186
258 1304
258 1467
258 1482
258 1537
258 1635
258 1749
258 1869
258 1882
258 1888
258 1997
258 2002
258 2077
258 2263
258 2313
259 1476
259 1606
259 1949
259 2225
260 310
260 331
260 445
260 558
260 611
260 708
260 797
260 960
260 1159
260 1187
260 1267
260 1404
260 1417
260 1503
260 1513
260 1638
260 1902
260 1921
260 1924
260 1996
260 2169
260 2208
260 2419
261 282
261 462
261 854
261 916
261 1172
261 1595
261 1812
261 1903
261 1964
261 2154
262 273
262 309
262 310
262 324
262 327
262 366
262 405
262 423
262 434
262 440
262 450
262 466
262 472
262 487
262 514
262 516
262 538
262 560
262 583
262 606
262 635
262 650
262 663
262 671
262 688
262 745
262 759
262 763
262 785
262 793
262 803
262 808
262 864
262 875
262 886
262 891
262 892
262 906
262 912
262 923
262 940
262 941
262 956
262 969
262 1021
262 1038
262 1118
262 1246
262 1280
262 1343
262 1368
262 1382
262 1434
262 1436
262 1442
262 1553
262 1618
262 1637
262 1720
262 1730
262 1742
262 1767
262 1783
262 1791
262 1804
262 1841
262 1846
262 1874
262 1905
262 1907
262 1938
262 1960
262 1961
262 1962
262 2016
262 2026
262 2044
262 2061
262 2082
262 2087
262 2109
262 2127
262 2162
262 2170
262 2227
262 2230
262 2246
262 2249
262 2274
262 2354
262 2361
262 2384
262 2415
263 285
263 402
263 474
263 893
263 1579
263 1711
263 1870
263 1879
263 1959
263 2073
264 309
264 379
264 423
264 452
264 546
264 581
264 605
264 689
264 697
264 805
264 815
264 835
264 841
264 938
264 939
264 1055
264 1131
264 1177
264 1205
264 1216
264 1230
264 1247
264 1283
264 1355
264 1360
264 1434
264 1514
264 1563
264 1587
264 1652
264 1680
264 1722
264 1742
264 1776
264 1783
264 1925
264 1950
264 1951
264 1962
264 1986
264 2049
264 2070
264 2087
264 2115
264 2123
264 2153
264 2212
264 2333
264 2340
264 2403
265 267
265 289
265 302
265 326
265 530
265 537
265 544
265 904
265 932
265 958
265 1074
265 1076
265 1241
265 1363
265 1409
265 1411
265 1416
265 1417
265 1573
265 1628
265 1736
265 1902
265 2011
265 2040
265 2051
265 2071
265 2092
265 2123
265 2139
266 297
266 306
266 320
266 416
266 500
266 509
266 599
266 653
266 678
266 686
266 693
266 714
266 756
266 765
266 787
266 1019
266 1051
266 1121
266 1163
266 1198
266 1244
266 1271
266 1281
266 1295
266 1320
266 1397
266 1449
266 1497
266 1498
266 1548
266 1562
266 1637
266 1668
266 1691
266 1755
266 1804
266 1822
266 1835
266 1839
266 1841
266 1948
266 2009
266 2107
266 2128
266 2166
266 2217
266 2254
266 2306
266 2346
267 294
267 327
267 377
267 423
267 427
267 436
267 445
267 535
267 551
267 552
267 581
267 606
267 607
267 663
267 706
267 711
267 734
267 735
267 738
267 745
267 759
267 763
267 765
267 766
267 773
267 785
267 815
267 822
267 827
267 851
267 852
267 859
267 867
267 928
267 935
267 969
267 973
267 1019
267 1021
267 1038
267 1044
267 1118
267 1134
267 1185
267 1195
267 1212
267 1214
267 1247
267 1296
267 1309
267 1355
267 1368
267 1378
267 1382
267 1416
267 1424
267 1434
267 1462
267 1521
267 1540
267 1553
267 1563
267 1573
267 1594
267 1613
267 1619
267 1628
267 1644
267 1651
267 1652
267 1712
267 1720
267 1730
267 1736
267 1767
267 1783
267 1804
267 1820
267 1861
267 1905
267 1907
267 1934
267 1950
267 1960
267 2016
267 2017
267 2044
267 2053
267 2074
267 2079
267 2082
267 2090
267 2092
267 2115
267 2127
267 2129
267 2151
267 2154
267 2206
267 2227
267 2239
267 2246
267 2250
267 2285
267 2292
267 2311
267 2314
267 2371
267 2384
267 2415
268 285
268 320
268 502
268 562
268 826
268 893
268 931
268 1024
268 1198
268 1332
268 1340
268 1402
268 1407
268 1505
268 1542
268 1625
268 1675
268 1710
268 1828
268 2174
268 2198
268 2217
268 2351
269 285
269 300
269 309
269 316
269 329
269 364
269 386
269 418
269 420
269 422
269 439
269 443
269 498
269 562
269 628
269 653
269 654
269 716
269 726
269 746
269 750
269 756
269 765
269 774
269 781
269 804
269 831
269 848
269 871
269 892
269 893
269 908
269 962
269 982
269 990
269 993
269 1000
269 1013
269 1019
269 1024
269 1031
269 1043
269 1058
269 1082
269 1117
269 1128
269 1144
269 1206
269 1218
269 1228
269 1323
269 1334
269 1354
269 1393
269 1425
269 1429
269 1450
269 1459
269 1476
269 1501
269 1505
269 1517
269 1556
269 1561
269 1575
269 1637
269 1654
269 1665
269 1671
269 1675
269 1686
269 1748
269 1770
269 1841
269 1880
269 1885
269 1889
269 1891
269 1894
269 1900
269 1944
269 2014
269 2020
269 2052
269 2055
269 2057
269 2073
269 2143
269 2155
269 2163
269 2174
269 2226
269 2244
269 2248
269 2272
269 2276
269 2283
269 2343
269 2362
269 2395
269 2396
269 2411
270 515
270 591
270 632
270 656
270 687
270 710
270 761
270 787
270 829
270 839
270 893
270 1101
270 1235
270 1304
270 1318
270 1422
270 1497
270 1597
270 1694
270 1869
270 2101
270 2140
270 2278
270 2364
270 2376
271 385
271 481
271 491
271 548
271 556
271 569
271 598
271 647
271 721
271 813
271 836
271 1109
271 1125
271 1186
271 1253
271 1482
271 1537
271 1642
271 1716
271 1774
271 1972
271 2022
271 2113
271 2259
271 2280
271 2373
271 2417
272 290
272 534
272 638
272 744
272 789
272 865
272 1170
272 1193
272 1297
272 1325
272 1372
272 1414
272 1704
272 1725
272 1743
272 1792
272 1796
272 1883
272 2018
272 2042
272 2119
272 2147
272 2241
273 327
273 366
273 393
273 423
273 535
273 581
273 697
273 738
273 813
273 860
273 921
273 989
273 1055
273 1216
273 1235
273 1360
273 1365
273 1416
273 1434
273 1488
273 1536
273 1652
273 1767
273 1792
273 1935
273 2083
273 2089
273 2139
273 2212
273 2216
273 2240
273 2281
273 2340
274 305
274 316
274 337
274 439
274 532
274 573
274 653
274 655
274 755
274 756
274 778
274 781
274 832
274 874
274 876
274 1011
274 1019
274 1098
274 1447
274 1490
274 1675
274 1773
274 1792
274 1915
274 2020
274 2217
274 2244
274 2248
274 2350
274 2423
275 360
275 406
275 615
275 753
275 811
275 942
275 1104
275 1290
275 1495
275 1548
275 1567
275 1588
275 1603
275 1777
275 1809
275 1978
276 535
276 978
276 1044
276 1392
276 1439
276 1573
276 1650
276 1728
276 1767
276 1934
276 1950
276 2083
276 2089
276 2292
276 2340
277 343
277 398
277 462
277 607
277 892
277 920
277 1053
277 1094
277 1098
277 1193
277 1462
277 1481
277 1742
277 2048
277 2068
277 2364
277 2414
278 502
278 756
278 829
278 940
278 1075
278 1208
278 1289
278 1414
278 1457
278 1490
278 1868
278 1885
278 2021
279 534
279 545
279 656
279 761
279 795
279 1110
279 1235
279 1359
279 1422
279 1558
279 1569
279 1974
279 2187
279 2278
280 290
280 367
280 376
280 486
280 584
280 638
280 744
280 784
280 789
280 844
280 880
280 940
280 941
280 942
280 1019
280 1078
280 1220
280 1293
280 1346
280 1402
280 1788
280 2029
280 2127
280 2277
280 2327
280 2409
281 305
281 338
281 363
281 387
281 421
281 539
281 655
281 731
281 880
281 1011
281 1093
281 1116
281 1158
281 1340
281 1377
281 1708
281 1828
281 1831
281 1853
281 1879
281 1884
281 2165
281 2179
281 2251
281 2293
282 326
282 462
282 502
282 517
282 540
282 562
282 613
282 619
282 654
282 693
282 714
282 829
282 845
282 860
282 946
282 956
282 1032
282 1058
282 1078
282 1113
282 1115
282 1134
282 1156
282 1172
282 1209
282 1272
282 1337
282 1384
282 1397
282 1402
282 1409
282 1497
282 1548
282 1589
282 1595
282 1681
282 1740
282 1792
282 1884
282 1903
282 1964
282 1982
282 2006
282 2021
282 2154
282 2178
282 2267
282 2274
282 2318
282 2336
283 284
283 391
283 437
283 519
283 551
283 582
283 684
283 704
283 734
283 749
283 798
283 836
283 862
283 875
283 944
283 945
283 971
283 979
283 1072
283 1326
283 1370
283 1426
283 1444
283 1475
283 1856
283 1923
283 1942
283 2005
283 2220
283 2232
283 2239
283 2273
284 287
284 309
284 357
284 361
284 366
284 370
284 394
284 414
284 415
284 419
284 435
284 438
284 452
284 482
284 487
284 495
284 503
284 507
284 538
284 547
284 551
284 558
284 560
284 569
284 602
284 650
284 652
284 663
284 674
284 741
284 748
284 754
284 762
284 765
284 788
284 807
284 811
284 822
284 836
284 845
284 886
284 904
284 920
284 924
284 935
284 995
284 996
284 1008
284 1015
284 1033
284 1035
284 1072
284 1085
284 1091
284 1117
284 1136
284 1153
284 1173
284 1178
284 1211
284 1223
284 1235
284 1240
284 1246
284 1247
284 1287
284 1304
284 1347
284 1349
284 1358
284 1368
284 1378
284 1396
284 1421
284 1424
284 1511
284 1599
284 1600
284 1620
284 1630
284 1640
284 1682
284 1710
284 1753
284 1769
284 1774
284 1825
284 1836
284 1856
284 1890
284 1935
284 1958
284 1961
284 1990
284 1991
284 2002
284 2012
284 2044
284 2059
284 2077
284 2089
284 2151
284 2154
284 2158
284 2170
284 2199
284 2242
284 2274
284 2289
284 2306
284 2342
284 2369
284 2380
285 298
285 362
285 395
285 402
285 418
285 420
285 428
285 468
285 474
285 613
285 619
285 630
285 639
285 654
285 655
285 659
285 710
285 746
285 774
285 781
285 807
285 845
285 854
285 877
285 896
285 930
285 983
285 990
285 1011
285 1019
285 1136
285 1148
285 1153
285 1156
285 1171
285 1181
285 1218
285 1224
285 1225
285 1233
285 1244
285 1264
285 1277
285 1332
285 1348
285 1362
285 1371
285 1384
285 1407
285 1423
285 1429
285 1450
285 1497
285 1501
285 1516
285 1575
285 1599
285 1622
285 1661
285 1665
285 1686
285 1693
285 1700
285 1703
285 1717
285 1719
285 1721
285 1770
285 1814
285 1816
285 1828
285 1833
285 1866
285 1920
285 1946
285 1982
285 2015
285 2059
285 2073
285 2122
285 2155
285 2163
285 2171
285 2174
285 2178
285 2202
285 2213
285 2227
285 2274
285 2284
285 2326
285 2348
285 2362
285 2393
286 306
286 371
286 389
286 593
286 642
286 688
286 797
286 879
286 911
286 921
286 960
286 966
286 984
286 999
286 1159
286 1166
286 1228
286 1267
286 1327
286 1352
286 1404
286 1436
286 1464
286 1506
286 1513
286 1515
286 1540
286 1636
286 1638
286 1895
286 1902
286 1911
286 1996
286 2040
286 2045
286 2062
286 2078
286 2256
286 2264
287 291
287 301
287 306
287 341
287 434
287 577
287 583
287 636
287 658
287 671
287 674
287 680
287 683
287 765
287 848
287 867
287 892
287 956
287 1018
287 1020
287 1070
287 1134
287 1190
287 1191
287 1231
287 1246
287 1278
287 1318
287 1327
287 1391
287 1432
287 1436
287 1480
287 1494
287 1502
287 1520
287 1529
287 1542
287 1590
287 1627
287 1636
287 1670
287 1695
287 1703
287 1705
287 1715
287 1719
287 1804
287 1811
287 1893
287 1903
287 2039
287 2046
287 2047
287 2063
287 2144
287 2157
287 2233
287 2274
287 2300
287 2317
287 2361
287 2399
288 313
288 384
288 465
288 573
288 591
288 632
288 710
288 732
288 807
288 866
288 903
288 1098
288 1119
288 1314
288 1577
288 1689
288 1790
288 1798
288 2048
288 2198
288 2237
288 2244
288 2334
288 2350
288 2353
288 2359
289 302
289 530
289 544
289 717
289 860
289 904
289 932
289 958
289 1061
289 1074
289 1076
289 1102
289 1120
289 1241
289 1381
289 1417
289 1446
289 1513
289 1628
289 1736
289 1850
289 1933
289 2011
289 2040
289 2045
289 2051
289 2092
289 2123
289 2139
290 296
290 353
290 441
290 453
290 469
290 482
290 485
290 545
290 563
290 578
290 602
290 656
290 672
290 693
290 698
290 713
290 720
290 728
290 735
290 757
290 761
290 789
290 799
290 823
290 839
290 898
290 934
290 959
290 977
290 1027
290 1048
290 1059
290 1110
290 1124
290 1155
290 1161
290 1170
290 1204
290 1227
290 1321
290 1339
290 1372
290 1402
290 1414
290 1422
290 1428
290 1448
290 1456
290 1472
290 1491
290 1558
290 1580
290 1582
290 1630
290 1698
290 1699
290 1714
290 1759
290 1796
290 1802
290 1809
290 1931
290 2029
290 2042
290 2119
290 2127
290 2147
290 2177
290 2228
290 2275
290 2278
290 2284
290 2326
290 2390
290 2406
290 2409
290 2421
291 301
291 351
291 786
291 1032
291 1097
291 1190
291 1288
291 1293
291 1454
291 1511
291 1636
291 1649
291 2046
291 2047
291 2282
291 2421
292 398
292 439
292 465
292 476
292 714
292 791
292 1053
292 1342
292 1367
292 1759
292 1798
292 1900
292 1922
292 1944
292 1976
292 2048
292 2057
292 2185
292 2350
292 2394
293 294
293 341
293 366
293 369
293 405
293 438
293 503
293 580
293 607
293 646
293 650
293 663
293 711
293 734
293 765
293 766
293 827
293 847
293 891
293 906
293 924
293 950
293 997
293 1035
293 1085
293 1185
293 1232
293 1245
293 1347
293 1382
293 1383
293 1385
293 1388
293 1483
293 1511
293 1636
293 1664
293 1742
293 1824
293 1836
293 1845
293 1895
293 1905
293 2085
293 2151
293 2207
293 2216
293 2219
293 2274
293 2330
293 2361
293 2371
294 366
294 369
294 482
294 511
294 563
294 569
294 656
294 761
294 823
294 875
294 924
294 1008
294 1035
294 1133
294 1235
294 1359
294 1382
294 1396
294 1448
294 1468
294 1491
294 1558
294 1569
294 1580
294 1664
294 1682
294 1699
294 1746
294 1796
294 1878
294 1922
294 1937
294 2065
294 2085
294 2187
294 2274
294 2278
294 2368
294 2421
295 570
295 754
295 843
295 860
295 918
295 1148
295 1183
295 1214
295 1320
295 1419
295 1466
295 1596
295 1668
295 1684
295 1878
295 1901
295 1971
295 1986
295 2026
295 2054
295 2175
295 2211
295 2227
295 2240
295 2264
295 2356
295 2392
295 2402
296 299
296 345
296 398
296 441
296 520
296 522
296 573
296 632
296 714
296 719
296 761
296 774
296 867
296 892
296 934
296 937
296 949
296 1005
296 1023
296 1027
296 1086
296 1160
296 1164
296 1193
296 1251
296 1359
296 1374
296 1413
296 1428
296 1448
296 1468
296 1509
296 1527
296 1569
296 1580
296 1647
296 1655
296 1723
296 1854
296 1916
296 1922
296 2006
296 2065
296 2068
296 2086
296 2187
296 2198
296 2259
296 2280
296 2359
296 2364
296 2368
296 2376
296 2390
296 2421
297 332
297 348
297 409
297 416
297 424
297 539
297 569
297 599
297 686
297 712
297 727
297 747
297 853
297 1051
297 1181
297 1195
297 1209
297 1260
297 1271
297 1281
297 1295
297 1384
297 1420
297 1537
297 1632
297 1688
297 1755
297 1814
297 1839
297 1862
297 1948
297 1983
297 1984
297 1988
297 1993
297 2020
297 2047
297 2052
297 2107
297 2126
297 2171
297 2254
297 2306
297 2407
298 474
298 498
298 731
298 829
298 893
298 1332
298 1445
298 1462
298 1542
298 1548
298 1579
298 1637
298 1792
298 1835
298 1868
298 2128
298 2231
298 2287
298 2293
299 320
299 325
299 343
299 353
299 354
299 361
299 397
299 398
299 440
299 450
299 520
299 522
299 565
299 566
299 569
299 573
299 580
299 619
299 620
299 627
299 630
299 632
299 666
299 672
299 694
299 699
299 703
299 714
299 719
299 725
299 757
299 783
299 807
299 821
299 854
299 899
299 920
299 934
299 937
299 949
299 951
299 1019
299 1023
299 1027
299 1053
299 1057
299 1091
299 1101
299 1136
299 1137
299 1148
299 1152
299 1160
299 1164
299 1175
299 1193
299 1219
299 1236
299 1307
299 1332
299 1337
299 1348
299 1349
299 1364
299 1366
299 1410
299 1415
299 1420
299 1426
299 1456
299 1462
299 1468
299 1470
299 1479
299 1480
299 1481
299 1507
299 1509
299 1516
299 1520
299 1567
299 1661
299 1673
299 1725
299 1742
299 1755
299 1759
299 1774
299 1798
299 1862
299 1866
299 1883
299 1888
299 1913
299 1937
299 1958
299 1964
299 1993
299 2005
299 2006
299 2061
299 2063
299 2067
299 2081
299 2088
299 2127
299 2194
299 2197
299 2198
299 2227
299 2236
299 2280
299 2291
299 2309
299 2341
299 2359
299 2360
299 2368
299 2375
299 2376
299 2389
299 2406
299 2414
299 2420
300 312
300 337
300 350
300 455
300 484
300 509
300 539
300 549
300 613
300 716
300 787
300 804
300 831
300 880
300 908
300 931
300 983
300 1013
300 1058
300 1099
300 1135
300 1198
300 1209
300 1340
300 1354
300 1384
300 1402
300 1425
300 1429
300 1430
300 1490
300 1500
300 1575
300 1614
300 1658
300 1665
300 1675
300 1676
300 1686
300 1748
300 1775
300 1787
300 1853
300 1880
300 1885
300 1984
300 2020
300 2073
300 2163
300 2226
300 2251
300 2276
300 2346
300 2381
301 673
301 680
301 683
301 1018
301 1191
301 1231
301 1318
301 1391
301 1409
301 1432
301 1502
301 1590
301 1636
301 1703
301 1811
301 1893
301 2046
301 2047
301 2059
301 2063
301 2144
301 2300
302 319
302 434
302 530
302 537
302 544
302 553
302 565
302 593
302 642
302 643
302 658
302 671
302 681
302 798
302 848
302 851
302 869
302 892
302 911
302 932
302 939
302 958
302 1036
302 1046
302 1055
302 1061
302 1066
302 1074
302 1134
302 1241
302 1327
302 1352
302 1355
302 1409
302 1417
302 1504
302 1506
302 1513
302 1568
302 1572
302 1628
302 1645
302 1647
302 1651
302 1668
302 1694
302 1767
302 1800
302 1850
302 1902
302 1903
302 1911
302 2011
302 2040
302 2045
302 2051
302 2071
302 2092
302 2123
302 2129
302 2134
302 2139
302 2142
302 2216
303 330
303 472
303 535
303 629
303 704
303 717
303 862
303 867
303 973
303 979
303 1026
303 1072
303 1192
303 1242
303 1426
303 1475
303 1647
303 1923
303 1942
303 2005
303 2079
303 2220
303 2232
303 2380
304 325
304 404
304 444
304 486
304 693
304 714
304 767
304 784
304 789
304 910
304 1053
304 1161
304 1184
304 1220
304 1236
304 1372
304 1402
304 1512
304 1520
304 1663
304 1788
304 1954
304 2056
304 2121
304 2326
304 2327
305 435
305 500
305 547
305 561
305 654
305 655
305 731
305 778
305 832
305 880
305 903
305 1117
305 1145
305 1377
305 1474
305 1690
305 1693
305 1833
305 1868
305 2224
305 2287
305 2396
306 389
306 435
306 636
306 651
306 674
306 707
306 731
306 773
306 810
306 832
306 880
306 1036
306 1045
306 1117
306 1136
306 1140
306 1153
306 1158
306 1337
306 1388
306 1391
306 1407
306 1429
306 1432
306 1436
306 1479
306 1502
306 1505
306 1529
306 1614
306 1633
306 1636
306 1665
306 1730
306 1750
306 1811
306 1893
306 1970
306 1982
306 2028
306 2046
306 2047
306 2095
306 2109
306 2157
306 2180
306 2207
306 2287
306 2293
306 2315
306 2317
306 2348
306 2361
307 325
307 353
307 365
307 462
307 477
307 533
307 534
307 545
307 563
307 578
307 602
307 652
307 672
307 710
307 714
307 720
307 728
307 735
307 744
307 761
307 792
307 795
307 799
307 823
307 839
307 920
307 953
307 977
307 1030
307 1110
307 1155
307 1193
307 1204
307 1211
307 1251
307 1318
307 1321
307 1325
307 1336
307 1372
307 1414
307 1448
307 1468
307 1490
307 1558
307 1569
307 1580
307 1582
307 1724
307 1746
307 1774
307 1792
307 1802
307 1916
307 1931
307 1932
307 1963
307 1972
307 1981
307 2004
307 2029
307 2065
307 2088
307 2116
307 2119
307 2130
307 2146
307 2147
307 2148
307 2187
307 2228
307 2275
307 2278
307 2284
307 2338
307 2368
307 2388
307 2390
307 2406
307 2421
308 343
308 454
308 478
308 780
308 869
308 920
308 952
308 1066
308 1104
308 1171
308 1341
308 1456
308 1750
308 1843
308 1937
308 2063
308 2134
308 2209
308 2359
308 2368
309 452
309 606
309 668
309 689
309 697
309 745
309 768
309 805
309 822
309 869
309 875
309 912
309 938
309 945
309 971
309 1066
309 1082
309 1177
309 1216
309 1235
309 1283
309 1383
309 1439
309 1604
309 1650
309 1652
309 1722
309 1767
309 1776
309 1783
309 1792
309 1846
309 1856
309 1925
309 1951
309 1962
309 2070
309 2087
309 2134
309 2150
309 2246
309 2250
310 371
310 372
310 396
310 445
310 461
310 513
310 558
310 633
310 642
310 681
310 708
310 817
310 868
310 911
310 921
310 984
310 1061
310 1069
310 1187
310 1267
310 1381
310 1638
310 1726
310 1732
310 1751
310 1899
310 1902
310 1911
310 1924
310 1933
310 1953
310 1960
310 1996
310 2040
310 2078
310 2108
310 2120
310 2169
310 2208
310 2344
310 2378
311 321
311 339
311 366
311 472
311 519
311 550
311 576
311 599
311 606
311 704
311 734
311 793
311 875
311 906
311 944
311 1044
311 1139
311 1177
311 1185
311 1200
311 1202
311 1311
311 1370
311 1424
311 1471
311 1475
311 1507
311 1553
311 1643
311 1666
311 1739
311 1851
311 1923
311 1934
311 2074
311 2079
311 2159
311 2183
311 2220
311 2239
311 2380
312 337
312 363
312 420
312 451
312 483
312 509
312 517
312 610
312 737
312 774
312 830
312 845
312 873
312 967
312 1005
312 1078
312 1091
312 1224
312 1272
312 1317
312 1377
312 1389
312 1402
312 1430
312 1454
312 1533
312 1548
312 1589
312 1599
312 1660
312 1775
312 1880
312 2000
312 2097
312 2178
312 2179
312 2261
312 2267
312 2329
313 465
313 467
313 493
313 567
313 595
313 622
313 626
313 732
313 791
313 821
313 1086
313 1092
313 1098
313 1164
313 1275
313 1342
313 1364
313 1398
313 1428
313 1549
313 1606
313 1653
313 1683
313 1723
313 1735
313 1737
313 1871
313 1881
313 1897
313 2007
313 2048
313 2086
313 2116
313 2185
313 2193
313 2253
313 2388
314 702
314 827
314 1085
314 1833
314 2241
315 425
315 491
315 547
315 832
315 1445
315 1579
315 1660
315 1711
315 1868
315 2000
315 2261
315 2316
316 320
316 422
316 532
316 546
316 573
316 618
316 746
316 755
316 756
316 866
316 874
316 876
316 1017
316 1397
316 1675
316 1756
316 1773
316 1789
316 1794
316 1815
316 1886
316 1900
316 1915
316 1944
316 1957
316 1969
316 1975
316 1987
316 2021
316 2057
316 2143
316 2231
316 2244
316 2248
316 2395
317 336
317 366
317 376
317 470
317 608
317 687
317 769
317 855
317 1007
317 1023
317 1057
317 1163
317 1165
317 1207
317 1245
317 1254
317 1304
317 1336
317 1410
317 1468
317 1479
317 1486
317 1520
317 1544
317 1552
317 1556
317 1598
317 1618
317 1646
317 1672
317 1679
317 1743
317 1754
317 1759
317 1793
317 1863
317 1869
317 1888
317 2002
317 2077
317 2088
317 2194
317 2215
317 2263
317 2297
317 2307
317 2342
317 2401
317 2410
317 2421
318 609
318 1047
318 1135
318 1531
318 1562
318 1676
318 1879
318 1891
318 1900
318 1970
318 1999
318 2090
318 2098
318 2217
318 2243
318 2287
318 2293
319 537
319 932
319 1446
319 1506
319 1645
319 1651
319 1694
319 1800
319 2011
319 2040
319 2286
319 2398
320 358
320 364
320 378
320 416
320 422
320 435
320 456
320 468
320 489
320 491
320 532
320 556
320 560
320 572
320 610
320 617
320 618
320 632
320 654
320 659
320 669
320 693
320 730
320 750
320 781
320 829
320 895
320 907
320 909
320 939
320 980
320 982
320 988
320 994
320 998
320 1008
320 1019
320 1053
320 1082
320 1107
320 1193
320 1201
320 1213
320 1223
320 1224
320 1244
320 1248
320 1250
320 1261
320 1264
320 1268
320 1289
320 1315
320 1331
320 1332
320 1334
320 1342
320 1348
320 1369
320 1414
320 1450
320 1457
320 1459
320 1463
320 1480
320 1487
320 1493
320 1494
320 1496
320 1499
320 1509
320 1516
320 1537
320 1543
320 1556
320 1562
320 1563
320 1576
320 1577
320 1589
320 1591
320 1606
320 1621
320 1662
320 1671
320 1688
320 1696
320 1719
320 1734
320 1738
320 1740
320 1792
320 1795
320 1799
320 1859
320 1866
320 1891
320 1900
320 1912
320 1914
320 1915
320 1949
320 1955
320 1969
320 1975
320 1982
320 1984
320 1987
320 2006
320 2021
320 2028
320 2048
320 2056
320 2063
320 2096
320 2143
320 2146
320 2155
320 2170
320 2198
320 2243
320 2274
320 2278
320 2283
320 2310
320 2341
320 2347
320 2360
320 2362
320 2373
320 2376
320 2381
320 2382
320 2384
321 330
321 339
321 419
321 437
321 472
321 512
321 516
321 519
321 550
321 551
321 576
321 582
321 629
321 684
321 734
321 745
321 752
321 765
321 825
321 828
321 856
321 907
321 973
321 976
321 1072
321 1089
321 1114
321 1139
321 1185
321 1242
321 1311
321 1368
321 1370
321 1378
321 1380
321 1392
321 1444
321 1475
321 1492
321 1507
321 1510
321 1643
321 1666
321 1674
321 1739
321 1839
321 1844
321 1923
321 1961
321 1992
321 2005
321 2074
321 2079
321 2080
321 2152
321 2154
321 2183
321 2216
321 2220
321 2239
321 2380
321 2422
322 561
322 776
322 1401
322 1405
322 1579
322 1606
322 1690
322 1693
322 1744
322 1821
322 1833
322 2093
322 2224
322 2316
322 2355
323 366
323 434
323 577
323 583
323 671
323 688
323 876
323 1134
323 1178
323 1235
323 1239
323 1327
323 1436
323 1464
323 1606
323 1695
323 2361
323 2418
324 326
324 471
324 533
324 558
324 593
324 664
324 714
324 763
324 787
324 805
324 906
324 911
324 913
324 928
324 943
324 958
324 1032
324 1036
324 1055
324 1061
324 1097
324 1102
324 1169
324 1241
324 1294
324 1355
324 1363
324 1409
324 1446
324 1454
324 1513
324 1526
324 1624
324 1668
324 1697
324 1785
324 1804
324 1878
324 1902
324 1996
324 2045
324 2051
324 2058
324 2090
324 2099
324 2106
324 2139
324 2208
324 2226
324 2264
324 2304
324 2382
324 2421
325 333
325 367
325 376
325 382
325 392
325 397
325 404
325 420
325 422
325 444
325 448
325 461
325 472
325 486
325 573
325 584
325 620
325 637
325 638
325 660
325 675
325 690
325 735
325 744
325 751
325 767
325 789
325 844
325 848
325 880
325 920
325 934
325 939
325 941
325 952
325 972
325 1030
325 1078
325 1082
325 1112
325 1117
325 1138
325 1152
325 1212
325 1213
325 1215
325 1218
325 1220
325 1236
325 1237
325 1270
325 1293
325 1346
325 1364
325 1372
325 1402
325 1415
325 1450
325 1459
325 1468
325 1487
325 1497
325 1512
325 1516
325 1577
325 1596
325 1621
325 1663
325 1723
325 1760
325 1788
325 1792
325 1798
325 1851
325 1883
325 1897
325 2006
325 2029
325 2061
325 2067
325 2096
325 2116
325 2138
325 2180
325 2227
325 2259
325 2277
325 2278
325 2317
325 2362
325 2382
325 2414
326 334
326 349
326 356
326 358
326 415
326 457
326 469
326 514
326 592
326 664
326 676
326 702
326 712
326 737
326 763
326 786
326 787
326 799
326 810
326 851
326 852
326 943
326 947
326 1036
326 1064
326 1127
326 1169
326 1224
326 1229
326 1231
326 1255
326 1274
326 1292
326 1329
326 1335
326 1409
326 1443
326 1454
326 1455
326 1496
326 1522
326 1549
326 1556
326 1596
326 1597
326 1609
326 1612
326 1694
326 1697
326 1781
326 1821
326 1858
326 1906
326 1914
326 1927
326 1984
326 2053
326 2059
326 2094
326 2097
326 2106
326 2132
326 2151
326 2160
326 2170
326 2349
326 2366
326 2377
326 2421
327 366
327 805
327 875
327 938
327 945
327 1355
327 1365
327 1416
327 1473
327 1513
327 1548
327 2045
327 2051
327 2083
327 2089
327 2090
327 2134
327 2212
328 481
328 598
328 762
328 765
328 813
328 866
328 876
328 1032
328 1083
328 1109
328 1125
328 1328
328 1403
328 1537
328 1663
328 1668
328 1785
328 1972
328 2002
328 2091
328 2146
328 2264
328 2278
328 2417
329 716
329 731
329 831
329 982
329 1058
329 1308
329 1402
329 1429
329 1500
329 1561
329 1658
329 1665
329 1675
329 1719
329 1880
329 1885
329 1891
329 2020
329 2033
329 2226
329 2276
330 437
330 551
330 684
330 704
330 734
330 749
330 862
330 944
330 973
330 979
330 1072
330 1302
330 1370
330 1378
330 1426
330 1444
330 1475
330 1666
330 1923
330 2038
330 2074
330 2159
330 2220
330 2380
330 2422
331 381
331 396
331 445
331 513
331 526
331 537
331 558
331 580
331 581
331 593
331 604
331 607
331 633
331 637
331 640
331 657
331 680
331 688
331 771
331 773
331 817
331 828
331 859
331 868
331 879
331 889
331 907
331 911
331 939
331 968
331 984
331 1008
331 1061
331 1074
331 1102
331 1142
331 1159
331 1238
331 1243
331 1267
331 1323
331 1330
331 1352
331 1404
331 1411
331 1446
331 1473
331 1494
331 1503
331 1506
331 1513
331 1553
331 1601
331 1607
331 1628
331 1638
331 1647
331 1651
331 1652
331 1712
331 1804
331 1847
331 1867
331 1902
331 1911
331 1924
331 1952
331 1953
331 1962
331 1986
331 2014
331 2040
331 2050
331 2071
331 2105
331 2108
331 2129
331 2195
331 2196
331 2206
331 2208
331 2234
331 2332
331 2337
331 2344
331 2378
331 2386
331 2419
332 358
332 402
332 459
332 498
332 519
332 599
332 653
332 686
332 710
332 712
332 756
332 830
332 883
332 983
332 1094
332 1121
332 1153
332 1218
332 1233
332 1244
332 1260
332 1271
332 1281
332 1295
332 1316
332 1332
332 1390
332 1393
332 1420
332 1449
332 1454
332 1505
332 1661
332 1668
332 1755
332 1764
332 1822
332 1835
332 1862
332 1948
332 1982
332 2052
332 2107
332 2126
332 2244
332 2254
332 2336
332 2351
333 404
333 520
333 573
333 584
333 620
333 693
333 789
333 975
333 1086
333 1215
333 1220
333 1239
333 1261
333 1413
333 1428
333 1519
333 1549
333 1663
333 1788
333 1809
333 1818
333 1954
333 2004
333 2056
333 2061
333 2086
333 2148
333 2406
334 457
334 592
334 664
334 810
334 932
334 1036
334 1064
334 1127
334 1169
334 1223
334 1274
334 1409
334 1454
334 1458
334 1479
334 1522
334 1609
334 1827
334 2235
335 493
335 520
335 653
335 662
335 861
335 1008
335 1082
335 1086
335 1164
335 1263
335 1325
335 1367
335 1428
335 1535
335 1554
335 1578
335 1630
335 1681
335 1691
335 1694
335 1777
335 1834
335 2086
335 2189
335 2307
336 365
336 470
336 514
336 608
336 652
336 687
336 758
336 769
336 795
336 799
336 855
336 1007
336 1052
336 1088
336 1235
336 1245
336 1304
336 1325
336 1339
336 1415
336 1422
336 1468
336 1520
336 1544
336 1552
336 1598
336 1618
336 1655
336 1672
336 1679
336 1743
336 1757
336 1759
336 1761
336 1774
336 1796
336 1856
336 1869
336 1888
336 1916
336 1937
336 2002
336 2077
336 2101
336 2187
336 2215
336 2263
336 2307
336 2410
336 2414
337 338
337 439
337 442
337 491
337 509
337 539
337 549
337 599
337 617
337 655
337 716
337 830
337 991
337 1008
337 1011
337 1078
337 1116
337 1127
337 1198
337 1240
337 1260
337 1340
337 1356
337 1402
337 1450
337 1479
337 1497
337 1533
337 1614
337 1616
337 1708
337 1792
337 1853
337 1880
337 1884
337 1885
337 1982
337 1984
337 2001
337 2133
337 2165
337 2251
337 2287
337 2329
337 2366
337 2423
338 363
338 610
338 880
338 930
338 1011
338 1060
338 1078
338 1113
338 1116
338 1264
338 1340
338 1427
338 1589
338 1614
338 1708
338 1787
338 1828
338 1853
338 1979
338 2015
338 2165
338 2423
339 490
339 512
339 555
339 668
339 717
339 752
339 825
339 862
339 932
339 958
339 1044
339 1061
339 1102
339 1139
339 1400
339 1446
339 1452
339 1513
339 1643
339 1801
339 1902
339 1951
339 2040
339 2124
339 2154
339 2186
339 2220
339 2230
339 2250
339 2292
340 455
340 531
340 750
340 798
340 908
340 982
340 1047
340 1128
340 1380
340 1476
340 1531
340 1676
340 1940
340 2055
340 2225
340 2243
340 2346
341 342
341 434
341 570
341 577
341 587
341 607
341 670
341 688
341 860
341 892
341 906
341 934
341 963
341 1045
341 1134
341 1166
341 1228
341 1363
341 1383
341 1426
341 1507
341 1515
341 1520
341 1618
341 1636
341 1841
341 1903
341 1980
341 2144
341 2151
341 2207
341 2219
341 2230
341 2233
341 2264
341 2361
341 2371
342 607
342 646
342 671
342 688
342 766
342 872
342 892
342 956
342 1166
342 1203
342 1284
342 1327
342 1374
342 1383
342 1388
342 1436
342 1464
342 1485
342 1523
342 1636
342 1695
342 1730
342 1903
342 2095
342 2109
342 2151
342 2216
342 2219
342 2361
343 627
343 632
343 660
343 665
343 714
343 920
343 951
343 972
343 1005
343 1053
343 1094
343 1193
343 1196
343 1364
343 1410
343 1480
343 1481
343 1509
343 1520
343 1546
343 1759
343 1798
343 2006
343 2164
343 2265
343 2359
343 2376
343 2389
344 491
344 570
344 671
344 730
344 746
344 860
344 956
344 1001
344 1138
344 1195
344 1250
344 1407
344 1419
344 1496
344 1506
344 1605
344 1621
344 1663
344 1684
344 1767
344 1878
344 1986
344 2257
344 2259
344 2288
344 2289
344 2382
344 2402
345 1571
345 1755
345 2414
346 379
346 410
346 546
346 557
346 605
346 697
346 815
346 841
346 1055
346 1177
346 1230
346 1247
346 1255
346 1355
346 1360
346 1514
346 1563
346 1587
346 1722
346 1783
346 1820
346 2333
347 444
347 466
347 499
347 506
347 667
347 705
347 712
347 721
347 723
347 762
347 873
347 897
347 915
347 968
347 1051
347 1056
347 1073
347 1124
347 1202
347 1268
347 1269
347 1328
347 1467
347 1537
347 1621
347 1632
347 1635
347 1642
347 1663
347 1749
347 1814
347 1882
347 1921
347 1949
347 1972
347 1997
347 2022
347 2032
347 2052
347 2302
347 2313
347 2382
347 2417
348 424
348 483
348 500
348 509
348 539
348 615
348 727
348 1209
348 1384
348 1402
348 1771
348 1775
348 1819
348 1928
348 2136
349 457
349 592
349 625
349 664
349 691
349 778
349 786
349 838
349 1032
349 1097
349 1127
349 1169
349 1199
349 1294
349 1335
349 1454
349 1596
349 1609
349 1620
349 1713
349 1781
349 1816
349 1968
349 1970
349 2322
349 2329
349 2352
350 443
350 1795
350 1885
350 2267
351 570
351 767
351 771
351 830
351 904
351 928
351 1217
351 1310
351 1333
351 1400
351 1454
351 1526
351 1539
351 1615
351 1649
351 1668
351 1768
351 1779
351 1785
351 1965
351 2043
351 2208
351 2240
351 2264
351 2304
351 2421
352 2187
352 2388
353 453
353 534
353 545
353 566
353 578
353 602
353 672
353 720
353 728
353 823
353 898
353 934
353 959
353 977
353 1048
353 1110
353 1204
353 1227
353 1318
353 1369
353 1422
353 1437
353 1479
353 1483
353 1580
353 1635
353 1663
353 1672
353 1729
353 1754
353 1916
353 1932
353 1972
353 2042
353 2119
353 2148
353 2368
353 2406
354 672
354 720
354 1359
354 2042
355 474
355 893
355 896
355 1497
356 387
356 424
356 509
356 539
356 549
356 685
356 696
356 731
356 787
356 832
356 1032
356 1091
356 1316
356 1402
356 1405
356 1454
356 1579
356 1614
356 1625
356 1693
356 1752
356 1885
356 1928
356 1944
356 2021
356 2355
357 361
357 547
357 741
357 748
357 845
357 920
357 995
357 996
357 1086
357 1178
357 1240
357 1421
357 1428
357 1682
357 1753
357 1769
357 2242
357 2345
358 362
358 402
358 474
358 498
358 539
358 562
358 651
358 678
358 707
358 710
358 746
358 756
358 773
358 774
358 807
358 829
358 893
358 983
358 1060
358 1093
358 1153
358 1198
358 1218
358 1233
358 1244
358 1272
358 1337
358 1340
358 1390
358 1397
358 1407
358 1429
358 1497
358 1505
358 1542
358 1571
358 1616
358 1627
358 1633
358 1675
358 1686
358 1721
358 1822
358 1828
358 1835
358 1853
358 1868
358 1880
358 1906
358 1982
358 2020
358 2021
358 2073
358 2122
358 2128
358 2133
358 2198
358 2217
358 2274
358 2336
358 2393
358 2423
359 374
359 376
359 382
359 467
359 493
359 502
359 514
359 520
359 543
359 573
359 626
359 634
359 662
359 686
359 732
359 811
359 821
359 861
359 867
359 972
359 1086
359 1088
359 1101
359 1116
359 1119
359 1122
359 1123
359 1138
359 1164
359 1167
359 1168
359 1198
359 1212
359 1252
359 1263
359 1270
359 1331
359 1364
359 1367
359 1428
359 1488
359 1527
359 1535
359 1549
359 1551
359 1554
359 1557
359 1577
359 1602
359 1606
359 1618
359 1673
359 1681
359 1689
359 1735
359 1834
359 1862
359 1874
359 1881
359 1897
359 1955
359 1967
359 1993
359 2006
359 2007
359 2086
359 2148
359 2185
359 2189
359 2193
359 2197
359 2237
359 2275
359 2334
359 2365
359 2381
359 2394
359 2411
360 407
360 454
360 745
360 768
360 869
360 1066
360 1104
360 1466
360 1572
360 1668
360 1933
360 2024
360 2134
360 2145
360 2205
360 2278
360 2286
361 366
361 414
361 493
361 502
361 533
361 538
361 547
361 620
361 632
361 638
361 741
361 748
361 845
361 920
361 924
361 995
361 996
361 1033
361 1164
361 1173
361 1176
361 1178
361 1180
361 1235
361 1239
361 1240
361 1246
361 1275
361 1287
361 1359
361 1421
361 1509
361 1511
361 1600
361 1604
361 1682
361 1723
361 1753
361 1769
361 1796
361 1825
361 1856
361 1890
361 1935
361 2012
361 2042
361 2077
361 2086
361 2154
361 2158
361 2199
361 2213
361 2241
361 2242
361 2278
361 2319
361 2345
361 2369
361 2376
361 2400
362 402
362 420
362 456
362 474
362 562
362 630
362 639
362 651
362 659
362 746
362 774
362 903
362 920
362 983
362 1136
362 1156
362 1218
362 1225
362 1337
362 1348
362 1429
362 1497
362 1505
362 1575
362 1633
362 1661
362 1686
362 1721
362 1770
362 1862
362 1868
362 1982
362 1989
362 2171
362 2174
362 2178
362 2257
362 2306
362 2336
362 2420
363 387
363 533
363 539
363 549
363 609
363 731
363 1130
363 1340
363 1407
363 1427
363 1548
363 1579
363 1614
363 1616
363 1625
363 1711
363 1853
363 1868
363 2066
363 2133
363 2179
363 2261
363 2293
363 2329
363 2423
364 474
364 532
364 615
364 669
364 710
364 719
364 725
364 756
364 780
364 811
364 869
364 893
364 1019
364 1082
364 1193
364 1239
364 1354
364 1488
364 1517
364 1548
364 1637
364 1681
364 1773
364 1786
364 1792
364 1835
364 1841
364 1987
364 2055
364 2124
364 2198
364 2231
364 2244
364 2257
364 2306
364 2376
364 2411
365 441
365 638
365 758
365 761
365 795
365 799
365 823
365 1251
365 1448
365 1468
365 1569
365 1580
365 1655
365 1743
365 1759
365 1774
365 1869
365 1974
365 2065
365 2101
365 2187
365 2263
365 2390
365 2421
366 369
366 370
366 392
366 394
366 405
366 428
366 435
366 438
366 452
366 454
366 480
366 482
366 486
366 495
366 503
366 507
366 511
366 560
366 580
366 586
366 602
366 607
366 611
366 631
366 634
366 652
366 663
366 687
366 706
366 711
366 715
366 718
366 734
366 735
366 736
366 741
366 759
366 764
366 765
366 774
366 788
366 793
366 822
366 827
366 838
366 847
366 852
366 855
366 880
366 897
366 904
366 912
366 917
366 920
366 924
366 935
366 939
366 950
366 956
366 968
366 971
366 996
366 1010
366 1023
366 1033
366 1035
366 1037
366 1044
366 1072
366 1085
366 1117
366 1154
366 1163
366 1169
366 1172
366 1178
366 1180
366 1185
366 1202
366 1211
366 1224
366 1245
366 1246
366 1247
366 1270
366 1277
366 1280
366 1293
366 1304
366 1315
366 1320
366 1347
366 1358
366 1359
366 1369
366 1378
366 1382
366 1385
366 1388
366 1395
366 1410
366 1414
366 1416
366 1433
366 1434
366 1450
366 1462
366 1483
366 1487
366 1496
366 1506
366 1511
366 1537
366 1539
366 1553
366 1563
366 1587
366 1590
366 1599
366 1604
366 1605
366 1646
366 1647
366 1648
366 1662
366 1663
366 1664
366 1682
366 1730
366 1739
366 1740
366 1753
366 1757
366 1767
366 1771
366 1791
366 1805
366 1824
366 1827
366 1836
366 1837
366 1846
366 1856
366 1869
366 1876
366 1878
366 1898
366 1905
366 1938
366 1948
366 1961
366 1969
366 1981
366 1992
366 2002
366 2012
366 2016
366 2026
366 2044
366 2053
366 2077
366 2082
366 2085
366 2089
366 2092
366 2104
366 2124
366 2127
366 2150
366 2151
366 2154
366 2168
366 2170
366 2172
366 2178
366 2199
366 2207
366 2216
366 2236
366 2241
366 2242
366 2249
366 2259
366 2280
366 2291
366 2292
366 2307
366 2314
366 2341
366 2358
366 2369
366 2373
366 2384
366 2421
366 2422
367 469
367 486
367 690
367 693
367 789
367 941
367 952
367 975
367 1112
367 1184
367 1215
367 1220
367 1273
367 1346
367 1372
367 1402
367 1516
367 1634
367 1762
367 1788
367 1818
367 1963
367 2061
367 2067
367 2409
367 2424
368 371
368 461
368 558
368 593
368 1061
368 1102
368 1381
368 1591
368 1873
368 1902
368 1960
368 2078
368 2169
369 580
369 688
369 711
369 734
369 765
369 827
369 924
369 1085
369 1245
369 1400
369 1483
369 1511
369 1636
369 1684
369 1836
369 2085
369 2151
369 2219
369 2289
370 411
370 486
370 514
370 520
370 545
370 656
370 761
370 789
370 811
370 952
370 1164
370 1220
370 1235
370 1290
370 1293
370 1346
370 1402
370 1422
370 1495
370 1527
370 1567
370 1588
370 1667
370 1725
370 1777
370 1784
370 1883
370 2042
370 2056
370 2094
370 2145
370 2406
370 2411
370 2424
371 372
371 604
371 633
371 640
371 688
371 708
371 779
371 798
371 879
371 881
371 911
371 984
371 1095
371 1159
371 1238
371 1243
371 1267
371 1473
371 1591
371 1638
371 1712
371 1899
371 1911
371 1996
371 2071
371 2108
371 2129
371 2169
371 2208
371 2256
371 2292
371 2337
371 2378
371 2386
371 2419
372 633
372 798
372 854
372 960
372 984
372 1061
372 1473
372 1503
372 1506
372 1513
372 1617
372 1638
372 1902
372 1996
372 2105
372 2196
372 2337
372 2378
372 2386
372 2419
373 456
373 468
373 489
373 502
373 531
373 539
373 617
373 804
373 940
373 982
373 993
373 1013
373 1128
373 1135
373 1143
373 1206
373 1208
373 1224
373 1279
373 1301
373 1380
373 1406
373 1407
373 1408
373 1500
373 1614
373 1648
373 1654
373 1675
373 1784
373 1786
373 1799
373 1880
373 1885
373 1999
373 2035
373 2225
373 2243
373 2244
373 2251
373 2274
373 2346
373 2388
374 413
374 465
374 502
374 626
374 662
374 732
374 811
374 861
374 897
374 1086
374 1088
374 1098
374 1122
374 1123
374 1198
374 1263
374 1275
374 1364
374 1367
374 1428
374 1535
374 1549
374 1551
374 1554
374 1578
374 1606
374 1653
374 1681
374 1723
374 1737
374 1834
374 1955
374 2007
374 2048
374 2081
374 2148
374 2185
374 2189
374 2229
374 2237
374 2394
375 555
375 629
375 717
375 816
375 862
375 1044
375 1452
375 2124
375 2250
376 469
376 480
376 484
376 486
376 506
376 520
376 522
376 573
376 649
376 652
376 687
376 693
376 703
376 789
376 806
376 855
376 880
376 948
376 992
376 1002
376 1028
376 1029
376 1037
376 1057
376 1141
376 1150
376 1154
376 1161
376 1163
376 1164
376 1168
376 1254
376 1262
376 1268
376 1293
376 1304
376 1350
376 1372
376 1374
376 1379
376 1386
376 1415
376 1428
376 1460
376 1486
376 1512
376 1520
376 1565
376 1598
376 1618
376 1634
376 1646
376 1656
376 1691
376 1701
376 1754
376 1760
376 1772
376 1860
376 1954
376 2002
376 2029
376 2032
376 2086
376 2091
376 2148
376 2184
376 2275
376 2290
376 2297
376 2307
376 2338
376 2342
376 2345
376 2409
377 912
377 945
377 1038
377 1039
377 1392
377 1767
377 1804
377 2016
377 2053
377 2082
377 2250
378 387
378 426
378 436
378 490
378 550
378 862
378 904
378 933
378 958
378 1103
378 1114
378 1128
378 1255
378 1393
378 1452
378 1625
378 1676
378 1786
378 1999
378 2011
378 2080
378 2110
378 2124
378 2331
379 410
379 423
379 546
379 557
379 581
379 624
379 697
379 815
379 822
379 860
379 884
379 939
379 1055
379 1177
379 1230
379 1247
379 1255
379 1283
379 1355
379 1360
379 1361
379 1434
379 1441
379 1514
379 1530
379 1553
379 1563
379 1587
379 1766
379 1783
379 1820
379 1852
379 1861
379 1925
379 1950
379 1962
379 1991
379 2037
379 2292
379 2333
379 2340
380 471
380 674
380 702
380 751
380 763
380 779
380 787
380 837
380 840
380 847
380 897
380 917
380 943
380 967
380 1116
380 1124
380 1182
380 1200
380 1353
380 1443
380 1461
380 1556
380 1597
380 1620
380 1647
380 1781
380 1827
380 1906
380 1930
380 1988
380 2014
380 2026
380 2106
380 2259
381 558
381 642
381 911
381 921
381 984
381 1061
381 1071
381 1102
381 1188
381 1241
381 1255
381 1267
381 1352
381 1404
381 1411
381 1417
381 1446
381 1451
381 1506
381 1513
381 1800
381 1902
381 1924
381 1952
381 1996
381 2031
381 2045
381 2051
381 2206
381 2208
381 2386
381 2419
382 467
382 480
382 545
382 608
382 626
382 652
382 653
382 780
382 790
382 942
382 1037
382 1082
382 1101
382 1163
382 1168
382 1193
382 1290
382 1325
382 1336
382 1339
382 1393
382 1410
382 1418
382 1486
382 1495
382 1565
382 1567
382 1580
382 1618
382 1623
382 1655
382 1667
382 1691
382 1701
382 1723
382 1777
382 1841
382 1916
382 2002
382 2091
382 2148
382 2237
382 2290
382 2318
383 1347
383 1935
383 2199
384 465
384 493
384 541
384 626
384 662
384 814
384 909
384 1041
384 1098
384 1119
384 1122
384 1252
384 1291
384 1314
384 1549
384 1577
384 1618
384 1689
384 1790
384 1798
384 1912
384 1976
384 2048
384 2222
384 2237
384 2253
384 2350
384 2353
384 2394
385 459
385 491
385 526
385 598
385 725
385 1125
385 1186
385 1253
385 1426
385 1482
385 2113
385 2198
385 2280
385 2373
386 455
386 484
386 517
386 628
386 665
386 716
386 750
386 798
386 908
386 982
386 1047
386 1128
386 1206
386 1476
386 1658
386 1756
386 1786
386 1789
386 1857
386 1900
386 1909
386 1949
386 2055
386 2073
386 2225
386 2243
386 2274
386 2283
387 424
387 435
387 491
387 500
387 609
387 661
387 725
387 731
387 772
387 774
387 776
387 778
387 796
387 832
387 880
387 894
387 903
387 927
387 962
387 995
387 1042
387 1108
387 1130
387 1145
387 1146
387 1156
387 1158
387 1209
387 1265
387 1401
387 1405
387 1427
387 1430
387 1445
387 1474
387 1564
387 1579
387 1606
387 1669
387 1690
387 1693
387 1705
387 1744
387 1816
387 1831
387 1833
387 1868
387 1956
387 1970
387 2001
387 2093
387 2102
387 2179
387 2261
387 2293
387 2316
387 2355
387 2362
387 2366
388 534
388 545
388 563
388 761
388 795
388 823
388 1448
388 1558
389 577
389 583
389 607
389 671
389 688
389 860
389 876
389 892
389 921
389 960
389 966
389 999
389 1134
389 1166
389 1228
389 1327
389 1393
389 1436
389 1507
389 1515
389 1540
389 1608
389 1636
389 1670
389 1695
389 1739
389 1742
389 1774
389 1902
389 1905
389 1913
389 1980
389 2045
389 2233
389 2361
390 469
390 693
390 789
390 952
390 1220
390 1341
390 1346
390 1402
390 1634
390 1784
390 2409
390 2424
391 437
391 836
391 1844
391 2220
391 2422
392 693
392 905
392 1087
392 1237
392 1293
392 1520
392 1935
392 2203
393 423
393 494
393 504
393 535
393 581
393 641
393 738
393 805
393 864
393 939
393 969
393 1039
393 1055
393 1172
393 1177
393 1247
393 1355
393 1416
393 1434
393 1514
393 1536
393 1563
393 1652
393 1680
393 1720
393 1747
393 1767
393 1804
393 1836
393 1908
393 1925
393 2089
393 2115
393 2212
393 2292
393 2333
393 2340
393 2374
394 438
394 477
394 487
394 503
394 538
394 575
394 614
394 631
394 633
394 650
394 764
394 788
394 888
394 912
394 924
394 971
394 1033
394 1180
394 1211
394 1235
394 1334
394 1343
394 1347
394 1349
394 1356
394 1378
394 1395
394 1396
394 1434
394 1587
394 1590
394 1643
394 1682
394 1757
394 1801
394 1805
394 1810
394 1856
394 1935
394 2104
394 2150
394 2158
394 2199
394 2236
394 2274
394 2299
394 2369
394 2415
395 686
395 707
395 774
395 1332
395 1407
395 1571
395 1995
396 798
396 868
396 879
396 984
396 1243
396 1267
396 1352
396 1473
396 1638
396 1647
396 1902
396 2208
396 2337
396 2419
397 402
397 440
397 462
397 493
397 522
397 573
397 620
397 672
397 686
397 714
397 899
397 949
397 1023
397 1053
397 1164
397 1315
397 1372
397 1402
397 1418
397 1456
397 1480
397 1549
397 1636
397 1759
397 1809
397 1958
397 2006
397 2194
397 2236
397 2265
397 2277
397 2360
397 2375
397 2409
398 462
398 520
398 573
398 660
398 665
398 666
398 671
398 703
398 719
398 795
398 807
398 899
398 920
398 934
398 937
398 949
398 956
398 972
398 1019
398 1023
398 1053
398 1094
398 1123
398 1148
398 1193
398 1196
398 1197
398 1349
398 1357
398 1364
398 1366
398 1420
398 1423
398 1428
398 1481
398 1509
398 1516
398 1567
398 1673
398 1681
398 1740
398 1759
398 1763
398 1821
398 1862
398 1883
398 1888
398 1922
398 1993
398 2006
398 2063
398 2068
398 2131
398 2236
398 2265
398 2309
398 2359
398 2360
398 2364
398 2376
398 2414
399 533
399 609
399 731
399 796
399 1389
399 1427
399 1564
399 1579
399 1711
399 1868
399 1879
399 2001
399 2179
399 2261
399 2293
400 467
400 471
400 756
400 763
400 787
400 913
400 1032
400 1092
400 1098
400 1294
400 1325
400 1409
400 1443
400 1454
400 1461
400 1498
400 1615
400 1694
400 1697
400 2013
400 2058
400 2099
400 2106
400 2226
400 2237
401 545
401 761
401 1369
401 1558
401 2065
401 2241
401 2390
402 418
402 428
402 442
402 459
402 474
402 491
402 498
402 610
402 630
402 637
402 639
402 649
402 651
402 654
402 655
402 659
402 678
402 707
402 710
402 719
402 725
402 746
402 765
402 774
402 807
402 829
402 848
402 877
402 893
402 896
402 930
402 983
402 993
402 1019
402 1136
402 1140
402 1148
402 1153
402 1156
402 1181
402 1218
402 1219
402 1225
402 1233
402 1244
402 1264
402 1277
402 1280
402 1332
402 1337
402 1348
402 1362
402 1407
402 1418
402 1423
402 1449
402 1457
402 1459
402 1484
402 1497
402 1505
402 1542
402 1543
402 1571
402 1575
402 1595
402 1599
402 1611
402 1612
402 1633
402 1645
402 1661
402 1665
402 1686
402 1693
402 1700
402 1703
402 1717
402 1719
402 1721
402 1770
402 1795
402 1816
402 1822
402 1828
402 1835
402 1857
402 1866
402 1946
402 1982
402 1995
402 2015
402 2073
402 2112
402 2121
402 2155
402 2163
402 2171
402 2174
402 2198
402 2213
402 2257
402 2271
402 2274
402 2278
402 2306
402 2326
402 2336
402 2348
402 2351
403 593
403 780
403 859
403 1090
403 1129
403 1324
403 1518
403 1727
403 1806
403 2025
403 2084
403 2130
404 444
404 486
404 584
404 693
404 767
404 1006
404 1161
404 1223
404 1236
404 1372
404 1762
404 1788
404 1954
404 2072
404 2121
404 2177
404 2326
405 580
405 607
405 679
405 711
405 765
405 774
405 780
405 869
405 950
405 1109
405 1185
405 1245
405 1382
405 1385
405 1388
405 1483
405 1511
405 1636
405 1752
405 1753
405 1841
405 2151
405 2158
406 454
406 869
406 942
406 968
406 1004
406 1066
406 1082
406 1104
406 1303
406 1474
406 1550
406 1572
406 1777
406 1827
406 1949
406 1978
406 2134
406 2145
406 2205
407 664
407 745
407 787
407 860
407 887
407 947
407 1012
407 1032
407 1169
407 1285
407 1329
407 1358
407 1400
407 1443
407 1466
407 1649
407 1781
407 2019
407 2286
407 2305
408 656
408 794
408 846
408 1101
408 1152
408 1176
408 1431
408 1864
408 1869
408 1883
408 2042
408 2140
408 2405
408 2414
409 1271
409 1295
409 1420
409 1694
409 1755
409 1905
409 1948
409 2107
409 2126
410 697
410 805
410 1055
410 1230
410 1247
410 1587
410 2333
411 545
411 720
411 811
411 967
411 1087
411 1137
411 1237
411 1293
411 2203
411 2324
412 586
412 588
412 629
412 938
412 1038
412 1039
412 1081
412 1322
412 1441
412 1720
412 1767
412 1804
412 1852
412 1905
412 1951
412 2041
412 2195
412 2292
413 467
413 572
413 626
413 662
413 811
413 861
413 897
413 1086
413 1088
413 1122
413 1123
413 1254
413 1263
413 1364
413 1367
413 1413
413 1535
413 1549
413 1551
413 1554
413 1578
413 1606
413 1681
413 1687
413 1737
413 1955
413 2063
413 2081
413 2086
413 2138
413 2148
413 2229
413 2334
414 547
414 924
414 926
414 996
414 1178
414 1682
414 1753
414 2242
414 2369
415 419
415 515
415 634
415 693
415 736
415 763
415 787
415 887
415 901
415 1082
415 1189
415 1273
415 1310
415 1400
415 1409
415 1454
415 1498
415 1539
415 1597
415 1615
415 1632
415 1668
415 1694
415 1779
415 1785
415 1828
415 1829
415 1914
415 2011
415 2058
415 2106
415 2274
416 481
416 569
416 599
416 603
416 686
416 704
416 712
416 1104
416 1198
416 1271
416 1295
416 1320
416 1400
416 1420
416 1603
416 1647
416 1668
416 1684
416 1755
416 1778
416 1814
416 1828
416 1839
416 1855
416 1948
416 1994
416 2052
416 2107
416 2166
416 2254
416 2259
416 2266
416 2407
417 502
417 515
417 573
417 1094
417 1428
417 1481
417 1697
417 1777
417 1878
417 2068
417 2259
418 474
418 483
418 500
418 509
418 540
418 549
418 562
418 630
418 659
418 707
418 725
418 847
418 893
418 1099
418 1153
418 1244
418 1266
418 1312
418 1317
418 1332
418 1337
418 1407
418 1479
418 1505
418 1560
418 1571
418 1575
418 1614
418 1633
418 1661
418 1686
418 1711
418 1717
418 1775
418 1822
418 2000
418 2001
418 2073
418 2100
418 2171
418 2174
418 2179
418 2217
418 2348
419 450
419 472
419 481
419 519
419 576
419 599
419 623
419 629
419 724
419 734
419 749
419 765
419 780
419 793
419 805
419 858
419 859
419 866
419 944
419 973
419 985
419 1068
419 1104
419 1109
419 1192
419 1242
419 1326
419 1347
419 1378
419 1455
419 1475
419 1513
419 1528
419 1537
419 1545
419 1587
419 1605
419 1632
419 1739
419 1741
419 1791
419 1804
419 1823
419 1875
419 1923
419 1927
419 1960
419 1992
419 1998
419 2005
419 2014
419 2079
419 2107
419 2158
419 2162
419 2183
419 2200
419 2216
419 2220
419 2242
419 2247
419 2254
419 2380
420 451
420 483
420 509
420 774
420 1019
420 1198
420 1218
420 1517
420 1548
420 1614
420 1637
420 1987
420 2158
420 2198
420 2420
421 533
421 547
421 609
421 731
421 1389
421 1427
421 1564
421 1579
421 1711
421 1868
421 1879
421 2001
421 2179
421 2261
421 2293
422 714
422 804
422 931
422 1019
422 1206
422 1354
422 1447
422 1490
422 1517
422 1548
422 1786
422 1841
422 1885
422 2055
422 2163
422 2267
422 2272
422 2276
423 535
423 546
423 557
423 605
423 697
423 805
423 841
423 875
423 879
423 884
423 906
423 912
423 921
423 938
423 939
423 945
423 971
423 1055
423 1131
423 1230
423 1235
423 1255
423 1360
423 1514
423 1536
423 1563
423 1587
423 1718
423 1767
423 1776
423 1783
423 1804
423 1820
423 1861
423 1927
423 1934
423 1950
423 1991
423 2010
423 2044
423 2070
423 2082
423 2153
423 2212
423 2250
423 2333
423 2415
424 509
424 539
424 549
424 685
424 716
424 727
424 845
424 974
424 1091
424 1209
424 1317
424 1401
424 1445
424 1614
424 1819
424 1853
424 2001
424 2179
424 2381
425 491
425 497
425 676
425 691
425 778
425 882
425 1130
425 1140
425 1240
425 1248
425 1579
425 1709
425 1711
425 1750
425 1816
425 1821
425 1870
425 1879
425 1968
425 1970
425 2000
425 2028
425 2102
425 2261
425 2287
425 2316
425 2396
426 436
426 490
426 668
426 777
426 862
426 933
426 1103
426 1114
426 1255
426 1358
426 1393
426 1412
426 2080
426 2110
426 2124
427 975
427 1038
427 2311
428 707
428 1218
428 1244
428 1332
428 1407
428 1505
428 1675
428 1748
428 1935
428 2174
428 2336
428 2348
429 452
429 529
429 606
429 736
429 742
429 805
429 875
429 912
429 938
429 945
429 1081
429 1441
429 1767
429 1776
429 1852
429 1951
429 2041
429 2195
429 2249
429 2340
429 2374
430 505
430 632
430 732
430 792
430 1152
430 1182
430 1414
430 1630
430 1832
430 1931
430 1936
430 2004
430 2116
430 2118
430 2130
430 2228
430 2277
431 434
431 569
431 580
431 587
431 657
431 670
431 679
431 736
431 754
431 848
431 892
431 963
431 1064
431 1067
431 1134
431 1166
431 1228
431 1280
431 1284
431 1288
431 1383
431 1426
431 1464
431 1470
431 1489
431 1515
431 1584
431 1636
431 1644
431 1670
431 1814
431 1824
431 1903
431 1911
431 2074
431 2095
431 2151
431 2202
431 2207
431 2233
431 2268
431 2372
431 2398
431 2418
432 1537
432 1767
433 450
433 508
433 513
433 553
433 565
433 580
433 607
433 643
433 699
433 771
433 797
433 852
433 859
433 911
433 932
433 952
433 960
433 968
433 984
433 1074
433 1095
433 1142
433 1179
433 1188
433 1241
433 1284
433 1341
433 1381
433 1451
433 1504
433 1513
433 1534
433 1540
433 1624
433 1712
433 1736
433 2014
433 2045
433 2051
433 2062
433 2105
433 2108
433 2139
433 2208
433 2227
433 2371
433 2386
434 511
434 515
434 537
434 544
434 558
434 565
434 569
434 583
434 587
434 619
434 637
434 688
434 714
434 736
434 763
434 773
434 779
434 793
434 816
434 848
434 854
434 876
434 892
434 958
434 1020
434 1046
434 1049
434 1061
434 1064
434 1071
434 1072
434 1074
434 1102
434 1134
434 1159
434 1166
434 1172
434 1185
434 1188
434 1228
434 1234
434 1246
434 1267
434 1327
434 1344
434 1352
434 1383
434 1392
434 1393
434 1411
434 1417
434 1436
434 1446
434 1451
434 1464
434 1470
434 1485
434 1506
434 1513
434 1584
434 1624
434 1636
434 1645
434 1774
434 1800
434 1902
434 1903
434 1919
434 1924
434 1933
434 1995
434 1996
434 2005
434 2019
434 2026
434 2031
434 2045
434 2078
434 2092
434 2129
434 2139
434 2151
434 2162
434 2206
434 2233
434 2256
434 2271
434 2332
434 2341
434 2361
434 2398
434 2418
434 2419
435 500
435 509
435 539
435 540
435 549
435 655
435 765
435 776
435 1218
435 1312
435 1317
435 1340
435 1347
435 1354
435 1389
435 1425
435 1445
435 1548
435 1560
435 1575
435 1579
435 1614
435 1625
435 1637
435 1710
435 1711
435 1775
435 1831
435 1853
435 1868
435 1880
435 1906
435 1920
435 1970
435 2001
435 2021
435 2100
435 2102
435 2179
435 2217
435 2251
435 2293
435 2329
435 2341
436 449
436 490
436 550
436 579
436 585
436 606
436 629
436 648
436 701
436 777
436 830
436 862
436 933
436 1044
436 1050
436 1103
436 1114
436 1205
436 1255
436 1366
436 1393
436 1409
436 1412
436 1492
436 1514
436 1574
436 1643
436 1666
436 1923
436 1943
436 1977
436 2053
436 2080
436 2110
436 2124
436 2168
436 2183
436 2186
436 2331
436 2343
437 551
437 582
437 704
437 734
437 749
437 752
437 798
437 836
437 862
437 976
437 1072
437 1162
437 1200
437 1202
437 1323
437 1370
437 1376
437 1444
437 1475
437 1934
437 2038
437 2200
437 2220
437 2232
437 2239
437 2245
437 2281
438 535
438 606
438 611
438 631
438 635
438 706
438 765
438 766
438 785
438 793
438 864
438 906
438 957
438 968
438 971
438 999
438 1040
438 1065
438 1101
438 1211
438 1213
438 1223
438 1235
438 1248
438 1387
438 1494
438 1593
438 1604
438 1621
438 1805
438 1846
438 1856
438 1899
438 1919
438 1992
438 2010
438 2012
438 2079
438 2150
438 2296
439 466
439 483
439 539
439 562
439 696
439 727
439 1000
439 1017
439 1024
439 1078
439 1135
439 1156
439 1209
439 1402
439 1429
439 1457
439 1497
439 1517
439 1556
439 1616
439 1639
439 1665
439 1740
439 1781
439 1786
439 1808
439 1815
439 1853
439 1884
439 1900
439 1982
439 2143
439 2244
439 2350
440 520
440 522
440 583
440 620
440 632
440 678
440 714
440 719
440 723
440 829
440 843
440 893
440 937
440 1032
440 1053
440 1160
440 1193
440 1197
440 1372
440 1400
440 1481
440 1509
440 1632
440 1681
440 1729
440 1742
440 1749
440 1782
440 1809
440 1856
440 1906
440 2187
440 2359
440 2364
440 2376
440 2414
441 482
441 533
441 602
441 638
441 757
441 758
441 761
441 823
441 1133
441 1319
441 1359
441 1428
441 1448
441 1558
441 1569
441 1580
441 1582
441 1630
441 1655
441 1699
441 1974
441 2065
441 2187
441 2275
441 2284
441 2390
441 2421
442 474
442 509
442 539
442 549
442 655
442 659
442 829
442 1011
442 1340
442 1505
442 1632
442 1853
442 1885
442 2107
442 2198
442 2251
442 2336
442 2367
442 2423
443 474
443 500
443 716
443 831
443 982
443 1058
443 1408
443 1429
443 1490
443 1499
443 1500
443 1561
443 1658
443 1665
443 1675
443 1719
443 1748
443 1868
443 1885
443 1891
443 1928
443 2226
443 2276
444 584
444 693
444 705
444 707
444 762
444 1006
444 1073
444 1202
444 1372
444 1477
444 1629
444 1882
444 1963
444 1997
444 2032
444 2121
444 2326
445 461
445 558
445 565
445 604
445 633
445 642
445 681
445 708
445 851
445 852
445 868
445 911
445 960
445 984
445 1061
445 1159
445 1187
445 1188
445 1243
445 1267
445 1330
445 1363
445 1417
445 1446
445 1473
445 1506
445 1534
445 1548
445 1574
445 1607
445 1608
445 1637
445 1638
445 1645
445 1712
445 1726
445 1751
445 1847
445 1867
445 1899
445 1902
445 1911
445 1921
445 1924
445 1933
445 1953
445 1960
445 1996
445 2014
445 2019
445 2031
445 2045
445 2051
445 2078
445 2108
445 2139
445 2142
445 2169
445 2196
445 2208
445 2264
445 2285
445 2378
445 2398
445 2419
446 738
446 971
446 984
446 1652
446 2195
446 2206
446 2212
447 754
447 830
447 913
447 928
447 936
447 970
447 1097
447 1189
447 1217
447 1316
447 1400
447 1403
447 1485
447 1496
447 1499
447 1513
447 1539
447 1596
447 1615
447 1649
447 1668
447 1779
447 1907
447 2022
447 2182
447 2264
447 2282
447 2303
447 2325
448 467
448 476
448 493
448 595
448 737
448 791
448 821
448 972
448 1030
448 1092
448 1119
448 1123
448 1488
448 1544
448 1551
448 1667
448 1681
448 1723
448 1735
448 1871
448 1897
448 2007
448 2116
448 2334
448 2341
448 2388
448 2411
449 555
449 585
449 648
449 701
449 777
449 798
449 816
449 862
449 933
449 1103
449 1114
449 1358
449 1393
449 1412
449 1452
449 1473
449 1841
449 2080
449 2110
449 2124
449 2168
449 2250
449 2331
449 2343
450 462
450 486
450 599
450 623
450 693
450 714
450 765
450 780
450 858
450 866
450 934
450 979
450 985
450 1065
450 1160
450 1193
450 1455
450 1528
450 1545
450 2090
450 2107
450 2162
450 2177
450 2357
450 2364
450 2368
450 2376
451 483
451 500
451 509
451 540
451 549
451 1266
451 1317
451 1389
451 1408
451 1430
451 1445
451 1548
451 1637
451 1711
451 1775
451 1841
451 1853
451 2001
451 2100
451 2179
451 2251
452 693
452 805
452 835
452 906
452 938
452 971
452 1177
452 1239
452 1400
452 1604
452 1720
452 1722
452 1773
452 1783
452 1852
452 1878
452 1951
452 1960
452 1962
452 2056
452 2070
452 2087
452 2216
452 2292
453 533
453 1422
453 1479
453 1609
453 2187
454 462
454 478
454 643
454 768
454 780
454 797
454 811
454 859
454 869
454 906
454 952
454 1004
454 1066
454 1171
454 1341
454 1400
454 1474
454 1513
454 1548
454 1637
454 1702
454 1750
454 1777
454 1878
454 1933
454 1949
454 2051
454 2066
454 2134
454 2145
454 2205
454 2209
454 2266
454 2411
455 484
455 562
455 628
455 775
455 781
455 874
455 914
455 955
455 983
455 998
455 1017
455 1047
455 1117
455 1128
455 1144
455 1201
455 1224
455 1266
455 1317
455 1425
455 1429
455 1447
455 1476
455 1543
455 1562
455 1658
455 1696
455 1765
455 1830
455 1866
455 1891
455 1900
455 1909
455 1940
455 1949
455 2034
455 2052
455 2055
455 2073
455 2143
455 2155
455 2176
455 2180
455 2225
455 2226
455 2243
455 2274
455 2283
455 2355
455 2357
455 2381
456 459
456 468
456 474
456 498
456 502
456 562
456 617
456 707
456 725
456 940
456 982
456 1013
456 1047
456 1135
456 1208
456 1279
456 1406
456 1408
456 1505
456 1632
456 1633
456 1654
456 1816
456 1822
456 1830
456 1891
456 2021
456 2035
456 2112
456 2225
456 2257
456 2336
456 2348
456 2388
456 2420
457 592
457 664
457 786
457 799
457 810
457 905
457 947
457 1036
457 1064
457 1127
457 1169
457 1223
457 1274
457 1329
457 1409
457 1522
457 1596
457 1609
457 1612
457 1694
457 1781
457 1827
457 2013
457 2094
457 2097
457 2235
458 545
458 567
458 656
458 794
458 846
458 1101
458 1152
458 1176
458 1359
458 1431
458 1667
458 1704
458 1729
458 1796
458 1834
458 1864
458 1872
458 2042
458 2140
458 2146
458 2148
458 2320
458 2345
458 2405
459 474
459 599
459 678
459 686
459 707
459 774
459 829
459 866
459 1198
459 1407
459 1429
459 1462
459 1497
459 1505
459 1611
459 1661
459 1822
459 1828
459 1868
459 2021
459 2122
459 2257
459 2306
459 2336
460 643
460 780
460 811
460 859
460 869
460 1066
460 1101
460 1115
460 1320
460 1324
460 1409
460 1506
460 1518
460 1548
460 1597
460 1637
460 1684
460 1777
460 1792
460 1806
460 2025
460 2084
460 2216
460 2240
460 2266
460 2411
461 581
461 633
461 642
461 688
461 693
461 708
461 714
461 789
461 860
461 889
461 928
461 1061
461 1074
461 1187
461 1188
461 1352
461 1372
461 1400
461 1402
461 1411
461 1446
461 1506
461 1513
461 1518
461 1601
461 1668
461 1712
461 1847
461 1902
461 1921
461 1924
461 1933
461 1960
461 1996
461 2056
461 2127
461 2142
461 2169
461 2177
461 2208
461 2240
461 2419
462 505
462 632
462 653
462 660
462 665
462 687
462 703
462 744
462 767
462 854
462 869
462 899
462 916
462 925
462 934
462 972
462 1002
462 1005
462 1032
462 1053
462 1082
462 1172
462 1181
462 1193
462 1196
462 1220
462 1325
462 1357
462 1364
462 1366
462 1372
462 1393
462 1455
462 1456
462 1459
462 1481
462 1519
462 1565
462 1595
462 1621
462 1663
462 1742
462 1755
462 1763
462 1780
462 1792
462 1812
462 1826
462 1841
462 1883
462 1903
462 1922
462 1964
462 2006
462 2063
462 2068
462 2164
462 2244
462 2265
462 2280
462 2309
462 2360
462 2364
462 2376
462 2389
462 2415
463 705
463 767
463 1629
463 1707
463 1753
463 1882
464 467
464 543
464 573
464 732
464 811
464 861
464 897
464 1008
464 1086
464 1088
464 1122
464 1123
464 1193
464 1331
464 1336
464 1364
464 1367
464 1372
464 1428
464 1535
464 1549
464 1554
464 1578
464 1606
464 1723
464 1737
464 1798
464 1834
464 1955
464 1967
464 2006
464 2081
464 2086
464 2148
464 2229
464 2364
464 2365
465 467
465 476
465 493
465 520
465 541
465 566
465 612
465 621
465 660
465 662
465 692
465 732
465 743
465 811
465 814
465 861
465 897
465 909
465 972
465 977
465 980
465 1041
465 1088
465 1098
465 1110
465 1119
465 1122
465 1123
465 1164
465 1167
465 1252
465 1263
465 1275
465 1291
465 1314
465 1342
465 1364
465 1527
465 1535
465 1551
465 1606
465 1673
465 1680
465 1681
465 1689
465 1723
465 1735
465 1790
465 1798
465 1834
465 1859
465 1976
465 2007
465 2048
465 2164
465 2185
465 2193
465 2222
465 2229
465 2237
465 2253
465 2321
465 2347
465 2350
465 2353
465 2394
466 539
466 767
466 1209
466 1537
466 1629
466 1707
466 1749
466 2382
467 493
467 520
467 543
467 567
467 572
467 593
467 595
467 612
467 621
467 622
467 626
467 743
467 811
467 818
467 821
467 972
467 1086
467 1092
467 1098
467 1106
467 1119
467 1122
467 1123
467 1152
467 1164
467 1167
467 1168
467 1169
467 1212
467 1226
467 1252
467 1254
467 1275
467 1278
467 1331
467 1342
467 1364
467 1374
467 1398
467 1428
467 1472
467 1488
467 1544
467 1549
467 1551
467 1554
467 1578
467 1606
467 1618
467 1646
467 1653
467 1673
467 1681
467 1683
467 1689
467 1700
467 1723
467 1729
467 1735
467 1737
467 1792
467 1793
467 1797
467 1837
467 1859
467 1871
467 1877
467 1897
467 1955
467 2007
467 2048
467 2086
467 2116
467 2137
467 2138
467 2148
467 2149
467 2184
467 2189
467 2193
467 2194
467 2228
467 2229
467 2269
467 2327
467 2334
467 2365
467 2388
467 2394
467 2413
468 531
468 692
468 696
468 774
468 804
468 893
468 908
468 982
468 983
468 993
468 998
468 1013
468 1042
468 1135
468 1143
468 1198
468 1206
468 1301
468 1337
468 1380
468 1406
468 1499
468 1500
468 1505
468 1654
468 1786
468 1799
468 1828
468 1835
468 1891
468 1928
468 1999
468 2174
468 2226
468 2243
468 2346
469 486
469 690
469 787
469 789
469 975
469 1032
469 1112
469 1215
469 1220
469 1273
469 1293
469 1346
469 1498
469 1516
469 1634
469 1818
469 2061
469 2067
469 2356
469 2409
469 2424
470 485
470 652
470 687
470 799
470 855
470 866
470 1007
470 1052
470 1091
470 1124
470 1176
470 1304
470 1415
470 1431
470 1520
470 1598
470 1618
470 1754
470 1759
470 1761
470 1793
470 1796
470 1869
470 1888
470 2002
470 2140
470 2194
470 2368
471 515
471 634
471 736
471 739
471 751
471 763
471 787
471 943
471 1032
471 1127
471 1169
471 1174
471 1293
471 1454
471 1498
471 1620
471 1697
471 1829
471 1914
471 1986
471 2022
471 2058
471 2099
471 2106
472 576
472 593
472 704
472 724
472 752
472 805
472 938
472 973
472 976
472 1121
472 1192
472 1242
472 1326
472 1397
472 1426
472 1441
472 1475
472 1514
472 1605
472 1643
472 1694
472 1739
472 1767
472 1777
472 1791
472 1923
472 1927
472 1960
472 1992
472 2005
472 2079
472 2091
472 2183
472 2200
472 2220
472 2232
472 2247
472 2285
472 2380
473 805
473 912
473 945
473 1131
473 1650
473 2340
474 491
474 528
474 562
474 591
474 610
474 630
474 649
474 651
474 659
474 676
474 678
474 710
474 725
474 727
474 774
474 818
474 830
474 831
474 893
474 895
474 896
474 930
474 983
474 1011
474 1032
474 1090
474 1136
474 1153
474 1156
474 1174
474 1217
474 1218
474 1225
474 1233
474 1264
474 1316
474 1337
474 1348
474 1371
474 1384
474 1407
474 1450
474 1462
474 1497
474 1539
474 1542
474 1571
474 1575
474 1595
474 1633
474 1645
474 1649
474 1668
474 1686
474 1693
474 1703
474 1717
474 1719
474 1721
474 1759
474 1770
474 1795
474 1822
474 1885
474 1946
474 1963
474 2015
474 2021
474 2052
474 2171
474 2174
474 2178
474 2198
474 2348
474 2418
474 2420
475 649
475 707
475 892
475 963
475 1045
475 1228
475 1644
475 1878
475 2233
476 595
476 700
476 722
476 791
476 819
476 821
476 900
476 1023
476 1088
476 1098
476 1112
476 1119
476 1167
476 1254
476 1275
476 1314
476 1331
476 1557
476 1689
476 1723
476 1737
476 1848
476 1881
476 2007
476 2148
476 2222
476 2252
476 2321
476 2327
476 2345
476 2394
477 487
477 545
477 761
477 1211
477 1349
477 2042
477 2104
477 2187
477 2236
478 515
478 643
478 708
478 780
478 797
478 798
478 859
478 869
478 952
478 1004
478 1066
478 1171
478 1341
478 1454
478 1513
478 1548
478 1597
478 1624
478 1702
478 1789
478 1843
478 1906
478 1949
478 2066
478 2134
478 2158
478 2181
478 2205
478 2209
478 2242
478 2266
478 2411
479 491
479 651
479 727
479 746
479 774
479 845
479 893
479 983
479 1218
479 1224
479 1429
479 1505
479 1571
479 1661
479 1721
479 1868
479 1885
479 2073
479 2306
480 644
480 652
480 694
480 790
480 802
480 806
480 964
480 1007
480 1052
480 1082
480 1138
480 1154
480 1163
480 1207
480 1245
480 1254
480 1304
480 1379
480 1386
480 1410
480 1460
480 1468
480 1486
480 1520
480 1618
480 1754
480 1759
480 1793
480 1834
480 1869
480 1876
480 2002
480 2032
480 2088
480 2161
480 2290
480 2307
480 2342
480 2345
480 2421
481 589
481 598
481 721
481 764
481 805
481 820
481 876
481 970
481 1055
481 1083
481 1109
481 1125
481 1177
481 1282
481 1355
481 1501
481 1528
481 1537
481 1587
481 1632
481 1666
481 1755
481 1776
481 1905
481 1972
481 2005
481 2022
481 2036
481 2107
481 2146
481 2357
481 2417
482 545
482 656
482 698
482 761
482 765
482 1101
482 1235
482 1299
482 1339
482 1359
482 1422
482 1448
482 1580
482 1582
482 1725
482 1746
482 1869
482 1878
482 2042
482 2085
482 2140
482 2187
482 2278
483 500
483 509
483 540
483 568
483 615
483 653
483 737
483 847
483 877
483 896
483 903
483 1011
483 1156
483 1345
483 1384
483 1548
483 1556
483 1560
483 1575
483 1614
483 1756
483 1792
483 1841
483 1858
483 1926
483 2000
483 2156
483 2171
483 2179
483 2246
483 2293
483 2329
483 2396
484 506
484 696
484 703
484 705
484 790
484 804
484 813
484 1007
484 1037
484 1057
484 1135
484 1163
484 1206
484 1268
484 1304
484 1336
484 1410
484 1537
484 1759
484 1786
484 1793
484 1891
484 2155
484 2163
485 656
485 675
485 720
485 1048
485 1101
485 1124
485 1170
485 1176
485 1204
485 1318
485 1325
485 1339
485 1456
485 1558
485 1704
485 1916
485 2042
485 2075
485 2119
485 2140
485 2406
486 522
486 525
486 563
486 620
486 649
486 690
486 693
486 714
486 744
486 784
486 789
486 844
486 910
486 937
486 941
486 952
486 953
486 1006
486 1053
486 1112
486 1184
486 1215
486 1220
486 1236
486 1262
486 1293
486 1346
486 1358
486 1372
486 1402
486 1413
486 1477
486 1507
486 1516
486 1634
486 1760
486 1788
486 1809
486 1818
486 1954
486 1963
486 2029
486 2056
486 2061
486 2067
486 2127
486 2177
486 2242
486 2291
486 2326
486 2409
486 2424
487 495
487 538
487 575
487 611
487 614
487 764
487 765
487 788
487 886
487 888
487 892
487 906
487 1033
487 1178
487 1180
487 1211
487 1334
487 1343
487 1347
487 1349
487 1356
487 1395
487 1396
487 1416
487 1590
487 1695
487 1810
487 1856
487 1935
487 2090
487 2104
487 2158
487 2199
487 2236
487 2242
487 2274
487 2299
487 2384
487 2415
487 2422
488 580
488 670
488 711
488 765
488 1166
488 1327
488 1383
488 1388
488 1483
488 1507
488 2151
489 531
489 532
489 781
489 982
489 1210
489 1500
489 1531
489 1543
489 1733
489 2225
489 2346
489 2357
490 550
490 579
490 585
490 668
490 701
490 777
490 825
490 979
490 1044
490 1114
490 1202
490 1255
490 1366
490 1370
490 1378
490 1412
490 1492
490 1507
490 1511
490 1643
490 1801
490 1923
490 1943
490 1977
490 1986
490 2022
490 2080
490 2168
490 2183
490 2239
490 2343
490 2380
491 498
491 515
491 562
491 659
491 678
491 725
491 731
491 765
491 774
491 776
491 780
491 837
491 870
491 880
491 893
491 931
491 1019
491 1153
491 1198
491 1218
491 1244
491 1265
491 1308
491 1332
491 1337
491 1340
491 1407
491 1445
491 1505
491 1564
491 1633
491 1661
491 1669
491 1684
491 1708
491 1779
491 1792
491 1828
491 1831
491 1885
491 1970
491 2102
491 2112
491 2174
491 2224
491 2240
491 2276
491 2303
491 2316
491 2331
491 2348
491 2352
491 2355
491 2365
491 2396
491 2418
492 1237
492 1293
492 2203
493 543
493 567
493 572
493 595
493 621
493 622
493 626
493 662
493 722
493 743
493 791
493 811
493 821
493 844
493 972
493 1086
493 1092
493 1119
493 1123
493 1164
493 1167
493 1222
493 1226
493 1275
493 1278
493 1364
493 1398
493 1415
493 1509
493 1535
493 1549
493 1646
493 1653
493 1667
493 1673
493 1681
493 1683
493 1700
493 1723
493 1729
493 1735
493 1741
493 1798
493 1871
493 1881
493 1892
493 1897
493 1955
493 1967
493 2007
493 2048
493 2081
493 2086
493 2116
493 2137
493 2148
493 2149
493 2164
493 2184
493 2188
493 2193
493 2194
493 2197
493 2201
493 2229
493 2327
493 2334
493 2381
493 2388
493 2394
493 2413
494 529
494 557
494 588
494 629
494 740
494 773
494 841
494 884
494 938
494 939
494 969
494 1039
494 1044
494 1081
494 1172
494 1309
494 1394
494 1441
494 1720
494 1767
494 1836
494 1852
494 1908
494 1951
494 2041
494 2060
494 2087
494 2371
494 2374
494 2403
495 765
495 809
495 827
495 906
495 1033
495 1180
495 1347
495 1380
495 1590
495 1856
495 1935
495 2024
495 2236
495 2242
496 511
496 519
496 721
496 762
496 1083
496 1200
496 1318
496 1333
496 1426
496 1553
496 1632
496 1839
496 2005
496 2113
496 2247
496 2302
496 2312
496 2380
497 609
497 880
497 1130
497 1816
497 2102
497 2261
497 2316
498 630
498 651
498 654
498 659
498 678
498 707
498 710
498 727
498 774
498 807
498 829
498 845
498 893
498 983
498 993
498 1075
498 1078
498 1082
498 1218
498 1224
498 1233
498 1332
498 1348
498 1362
498 1371
498 1384
498 1429
498 1450
498 1497
498 1505
498 1575
498 1595
498 1661
498 1665
498 1693
498 1703
498 1721
498 1756
498 1816
498 1857
498 1866
498 1868
498 1920
498 1989
498 2006
498 2015
498 2073
498 2122
498 2156
498 2213
498 2227
498 2257
498 2306
498 2336
498 2348
499 1073
499 1467
499 1635
499 1882
499 1997
500 509
500 539
500 540
500 549
500 562
500 613
500 615
500 655
500 678
500 696
500 716
500 737
500 774
500 787
500 829
500 831
500 845
500 847
500 877
500 896
500 946
500 983
500 991
500 1005
500 1011
500 1019
500 1078
500 1099
500 1117
500 1156
500 1218
500 1266
500 1272
500 1312
500 1317
500 1345
500 1362
500 1384
500 1408
500 1425
500 1430
500 1450
500 1454
500 1479
500 1497
500 1498
500 1533
500 1548
500 1556
500 1560
500 1575
500 1589
500 1614
500 1631
500 1637
500 1711
500 1758
500 1770
500 1775
500 1792
500 1826
500 1835
500 1853
500 1884
500 1885
500 1926
500 1982
500 1988
500 2001
500 2047
500 2097
500 2100
500 2156
500 2171
500 2174
500 2178
500 2179
500 2217
500 2261
500 2266
500 2267
500 2329
500 2367
501 570
501 918
501 1454
501 2026
501 2264
501 2356
502 532
502 556
502 566
502 571
502 618
502 628
502 634
502 654
502 658
502 729
502 730
502 744
502 746
502 756
502 767
502 864
502 909
502 930
502 962
502 982
502 994
502 1008
502 1060
502 1082
502 1107
502 1119
502 1140
502 1164
502 1198
502 1223
502 1239
502 1261
502 1270
502 1273
502 1325
502 1332
502 1342
502 1345
502 1348
502 1397
502 1414
502 1455
502 1483
502 1487
502 1494
502 1501
502 1516
502 1524
502 1543
502 1563
502 1576
502 1577
502 1589
502 1596
502 1621
502 1633
502 1639
502 1648
502 1671
502 1688
502 1700
502 1707
502 1719
502 1738
502 1740
502 1791
502 1794
502 1817
502 1855
502 1859
502 1881
502 1885
502 1900
502 1912
502 1915
502 1920
502 1949
502 1955
502 1969
502 1984
502 1987
502 1989
502 1998
502 2029
502 2067
502 2096
502 2103
502 2133
502 2143
502 2155
502 2164
502 2166
502 2185
502 2198
502 2201
502 2248
502 2270
502 2284
502 2287
502 2288
502 2310
502 2347
502 2362
502 2395
503 535
503 547
503 606
503 635
503 741
503 745
503 763
503 803
503 836
503 889
503 906
503 912
503 923
503 924
503 957
503 971
503 989
503 996
503 1178
503 1211
503 1355
503 1382
503 1396
503 1619
503 1682
503 1767
503 1827
503 1856
503 1938
503 2012
503 2016
503 2044
503 2249
503 2384
503 2415
504 535
504 668
504 697
504 738
504 1015
504 1230
504 1355
504 1416
504 1563
504 1587
504 1767
504 1934
504 1950
504 2212
504 2340
505 638
505 1172
505 1182
505 1414
505 1491
505 1724
505 1796
505 1931
505 2004
505 2024
505 2116
505 2118
505 2130
505 2154
505 2228
505 2277
505 2278
506 992
506 1037
506 1057
506 1313
506 1325
506 1336
506 1410
506 1415
506 1565
506 1701
506 1759
506 1793
506 1881
506 2042
506 2148
506 2255
507 650
507 935
507 1753
507 1935
507 2017
507 2158
507 2242
508 513
508 553
508 565
508 594
508 642
508 643
508 699
508 797
508 852
508 858
508 859
508 960
508 1102
508 1142
508 1179
508 1188
508 1344
508 1381
508 1446
508 1451
508 1504
508 1513
508 1534
508 1540
508 1624
508 1736
508 1902
508 1933
508 2051
508 2078
509 517
509 540
509 549
509 562
509 568
509 599
509 613
509 628
509 664
509 696
509 727
509 737
509 774
509 787
509 845
509 847
509 946
509 983
509 1005
509 1078
509 1099
509 1113
509 1117
509 1130
509 1156
509 1224
509 1240
509 1264
509 1266
509 1272
509 1312
509 1317
509 1362
509 1389
509 1402
509 1408
509 1425
509 1430
509 1450
509 1497
509 1525
509 1548
509 1560
509 1575
509 1589
509 1614
509 1631
509 1637
509 1711
509 1771
509 1775
509 1792
509 1819
509 1826
509 1853
509 1884
509 1926
509 1982
509 1994
509 2001
509 2020
509 2097
509 2100
509 2167
509 2178
509 2179
509 2217
509 2266
509 2329
509 2366
510 1045
510 2219
511 519
511 619
511 671
511 724
511 749
511 762
511 862
511 1038
511 1072
511 1083
511 1085
511 1134
511 1192
511 1200
511 1246
511 1296
511 1318
511 1475
511 1594
511 1632
511 1839
511 1903
511 1934
511 1942
511 2005
511 2082
511 2085
511 2113
511 2220
511 2233
511 2245
511 2361
511 2380
512 516
512 519
512 550
512 623
512 648
512 668
512 684
512 701
512 825
512 856
512 907
512 921
512 1044
512 1103
512 1242
512 1311
512 1370
512 1378
512 1380
512 1507
512 1510
512 1643
512 1666
512 1674
512 1739
512 1801
512 1839
512 1923
512 1961
512 1977
512 2124
512 2127
512 2152
512 2154
512 2159
512 2220
512 2239
512 2281
512 2343
512 2380
513 553
513 558
513 594
513 604
513 607
513 797
513 860
513 868
513 911
513 984
513 1061
513 1102
513 1120
513 1188
513 1267
513 1451
513 1506
513 1513
513 1534
513 1607
513 1624
513 1651
513 1732
513 1867
513 1911
513 1953
513 1996
513 2014
513 2045
513 2051
513 2092
513 2108
513 2120
513 2337
514 520
514 573
514 592
514 693
514 714
514 765
514 780
514 786
514 795
514 838
514 947
514 1032
514 1086
514 1098
514 1127
514 1193
514 1275
514 1325
514 1339
514 1359
514 1409
514 1428
514 1498
514 1527
514 1567
514 1668
514 1694
514 1792
514 1804
514 1841
514 1869
514 1893
514 2002
514 2047
514 2091
514 2144
514 2235
514 2377
515 577
515 583
515 628
515 688
515 714
515 763
515 767
515 787
515 925
515 943
515 1032
515 1091
515 1134
515 1166
515 1246
515 1293
515 1294
515 1316
515 1436
515 1443
515 1454
515 1461
515 1464
515 1515
515 1621
515 1697
515 1742
515 1878
515 1906
515 1914
515 2014
515 2053
515 2106
515 2361
515 2382
515 2418
515 2421
516 541
516 684
516 791
516 810
516 825
516 907
516 1003
516 1098
516 1109
516 1380
516 1409
516 1586
516 1666
516 1689
516 1739
516 1801
516 1912
516 1923
516 1935
516 1961
516 2080
516 2113
516 2183
516 2237
516 2239
516 2394
517 539
517 549
517 685
517 716
517 781
517 955
517 1011
517 1078
517 1340
517 1402
517 1614
517 1676
517 1775
517 1853
517 1885
517 2217
517 2251
517 2363
518 1239
518 1524
518 1639
519 526
519 576
519 582
519 629
519 667
519 682
519 705
519 734
519 762
519 862
519 897
519 968
519 1026
519 1030
519 1051
519 1056
519 1068
519 1072
519 1079
519 1083
519 1095
519 1139
519 1162
519 1200
519 1202
519 1205
519 1219
519 1229
519 1260
519 1271
519 1281
519 1311
519 1318
519 1323
519 1370
519 1378
519 1426
519 1471
519 1475
519 1484
519 1507
519 1537
519 1553
519 1632
519 1635
519 1688
519 1734
519 1738
519 1739
519 1814
519 1839
519 1844
519 1847
519 1923
519 1942
519 1983
519 2005
519 2087
519 2113
519 2154
519 2178
519 2220
519 2238
519 2245
519 2247
519 2254
519 2273
519 2302
519 2357
520 522
520 545
520 573
520 577
520 620
520 650
520 698
520 714
520 719
520 899
520 920
520 934
520 949
520 972
520 1027
520 1053
520 1086
520 1094
520 1119
520 1134
520 1160
520 1164
520 1175
520 1193
520 1197
520 1222
520 1226
520 1237
520 1239
520 1254
520 1364
520 1374
520 1375
520 1428
520 1472
520 1481
520 1509
520 1520
520 1527
520 1544
520 1546
520 1549
520 1551
520 1567
520 1618
520 1634
520 1664
520 1681
520 1689
520 1737
520 1763
520 1809
520 1841
520 1883
520 1913
520 1922
520 1955
520 1958
520 2006
520 2007
520 2063
520 2086
520 2088
520 2148
520 2184
520 2185
520 2197
520 2198
520 2228
520 2269
520 2331
520 2359
520 2364
520 2368
520 2376
520 2387
520 2413
521 602
521 757
521 758
521 761
521 898
521 1133
521 1299
521 1321
521 1359
521 1448
521 1580
521 1655
521 1741
521 1752
521 1869
521 2065
521 2187
522 619
522 620
522 649
522 660
522 671
522 672
522 678
522 686
522 690
522 699
522 714
522 725
522 821
522 848
522 899
522 918
522 920
522 949
522 990
522 1019
522 1020
522 1023
522 1053
522 1057
522 1152
522 1164
522 1175
522 1236
522 1315
522 1332
522 1349
522 1366
522 1368
522 1372
522 1374
522 1456
522 1470
522 1480
522 1507
522 1512
522 1516
522 1520
522 1529
522 1618
522 1809
522 1856
522 1862
522 1874
522 1913
522 1963
522 1966
522 1995
522 2006
522 2029
522 2061
522 2063
522 2072
522 2088
522 2127
522 2194
522 2203
522 2227
522 2236
522 2277
522 2291
522 2341
522 2360
522 2368
522 2375
522 2389
522 2414
523 644
523 802
523 806
523 964
523 992
523 1007
523 1154
523 1460
523 1623
523 1754
523 2290
523 2421
524 662
524 1314
524 1798
524 2237
524 2350
524 2353
525 649
525 693
525 2326
526 553
526 686
526 762
526 824
526 869
526 954
526 1066
526 1115
526 1328
526 1513
526 1537
526 1632
526 1685
526 1911
526 1972
526 1996
526 1997
526 2022
526 2051
526 2134
526 2240
526 2280
527 1723
527 2007
528 830
528 913
528 943
528 974
528 1032
528 1127
528 1443
528 1454
528 1498
528 1615
528 1620
528 1697
528 1768
528 1785
528 1906
528 1914
528 2022
528 2058
528 2099
528 2226
528 2282
528 2304
528 2421
529 586
529 588
529 740
529 742
529 857
529 938
529 969
529 1039
529 1081
529 1172
529 1309
529 1322
529 1381
529 1394
529 1434
529 1441
529 1720
529 1767
529 1776
529 1814
529 1836
529 1852
529 1908
529 1933
529 1951
529 2041
529 2060
529 2078
529 2142
529 2195
529 2230
529 2371
529 2374
529 2403
530 544
530 717
530 786
530 932
530 958
530 1061
530 1062
530 1074
530 1102
530 1127
530 1169
530 1241
530 1628
530 1645
530 1651
530 1850
530 1902
530 2040
530 2045
530 2071
530 2092
530 2123
531 628
531 669
531 940
531 982
531 993
531 998
531 1013
531 1047
531 1135
531 1143
531 1201
531 1206
531 1279
531 1301
531 1334
531 1406
531 1425
531 1476
531 1531
531 1591
531 1671
531 1786
531 1799
531 1830
531 1900
531 1987
531 1999
531 2034
531 2035
531 2090
531 2225
531 2243
531 2326
532 573
532 593
532 631
532 654
532 709
532 710
532 716
532 744
532 755
532 756
532 766
532 774
532 781
532 876
532 897
532 903
532 940
532 955
532 965
532 980
532 1008
532 1010
532 1019
532 1058
532 1070
532 1082
532 1117
532 1223
532 1224
532 1244
532 1260
532 1261
532 1277
532 1280
532 1282
532 1332
532 1429
532 1450
532 1457
532 1497
532 1505
532 1531
532 1556
532 1577
532 1639
532 1688
532 1786
532 1808
532 1828
532 1859
532 1886
532 1889
532 1894
532 1915
532 1944
532 1987
532 2067
532 2096
532 2112
532 2143
532 2164
532 2170
532 2174
532 2217
532 2227
532 2272
532 2346
532 2362
532 2370
532 2381
533 569
533 577
533 593
533 611
533 653
533 656
533 720
533 757
533 765
533 780
533 823
533 860
533 864
533 892
533 924
533 926
533 974
533 1032
533 1050
533 1061
533 1110
533 1235
533 1330
533 1373
533 1378
533 1400
533 1422
533 1433
533 1445
533 1454
533 1461
533 1472
533 1511
533 1515
533 1533
533 1548
533 1558
533 1579
533 1682
533 1695
533 1709
533 1711
533 1742
533 1753
533 1791
533 1792
533 1826
533 1841
533 1851
533 1868
533 1870
533 1879
533 1913
533 1916
533 1935
533 1937
533 1959
533 1980
533 2009
533 2054
533 2066
533 2069
533 2140
533 2187
533 2207
533 2216
533 2230
533 2240
533 2242
533 2261
533 2274
533 2286
533 2289
533 2331
533 2406
533 2411
534 545
534 602
534 632
534 656
534 720
534 761
534 795
534 865
534 977
534 1048
534 1176
534 1251
534 1367
534 1422
534 1456
534 1469
534 1558
534 1569
534 1632
534 1725
534 1796
534 1802
534 1864
534 1883
534 1972
534 2042
534 2065
534 2140
534 2187
534 2406
535 581
535 668
535 738
535 752
535 805
535 828
535 939
535 978
535 1015
535 1055
535 1177
535 1230
535 1283
535 1392
535 1396
535 1416
535 1434
535 1473
535 1514
535 1536
535 1563
535 1587
535 1604
535 1652
535 1682
535 1753
535 1767
535 1934
535 1950
535 2005
535 2074
535 2083
535 2087
535 2089
535 2153
535 2212
535 2220
535 2274
535 2340
535 2380
535 2422
536 1488
536 1492
536 1696
537 553
537 558
537 593
537 640
537 642
537 680
537 688
537 852
537 911
537 921
537 958
537 984
537 1061
537 1102
537 1188
537 1241
537 1267
537 1404
537 1417
537 1446
537 1504
537 1506
537 1513
537 1624
537 1847
537 1902
537 1960
537 1996
537 2011
537 2031
537 2040
537 2051
537 2129
537 2139
538 547
538 748
538 788
538 836
538 892
538 924
538 932
538 958
538 996
538 1115
538 1178
538 1240
538 1421
538 1511
538 1590
538 1753
538 1804
538 2077
538 2090
538 2139
538 2154
538 2208
538 2242
538 2299
538 2369
538 2414
539 540
539 562
539 613
539 628
539 664
539 696
539 716
539 721
539 725
539 727
539 737
539 774
539 787
539 830
539 845
539 847
539 853
539 873
539 880
539 903
539 931
539 946
539 1000
539 1005
539 1008
539 1024
539 1040
539 1058
539 1078
539 1091
539 1093
539 1113
539 1156
539 1195
539 1209
539 1224
539 1240
539 1264
539 1272
539 1276
539 1317
539 1384
539 1402
539 1408
539 1425
539 1429
539 1430
539 1454
539 1457
539 1497
539 1499
539 1517
539 1533
539 1547
539 1556
539 1571
539 1579
539 1589
539 1595
539 1599
539 1614
539 1616
539 1648
539 1744
539 1781
539 1819
539 1835
539 1853
539 1859
539 1868
539 1884
539 1914
539 1928
539 1982
539 1988
539 2001
539 2047
539 2097
539 2136
539 2156
539 2165
539 2167
539 2171
539 2179
539 2266
539 2267
539 2335
539 2355
539 2370
539 2381
539 2395
540 549
540 613
540 655
540 696
540 731
540 774
540 826
540 847
540 896
540 983
540 991
540 1005
540 1011
540 1078
540 1099
540 1156
540 1312
540 1317
540 1345
540 1362
540 1377
540 1408
540 1425
540 1474
540 1548
540 1560
540 1575
540 1614
540 1631
540 1711
540 1758
540 1775
540 1792
540 1853
540 1868
540 1926
540 1994
540 2000
540 2001
540 2100
540 2179
540 2217
540 2224
540 2251
540 2329
540 2341
540 2367
541 595
541 612
541 692
541 755
541 791
541 814
541 897
541 1088
541 1098
541 1116
541 1123
541 1239
541 1314
541 1342
541 1429
541 1606
541 1680
541 1689
541 1723
541 1790
541 1798
541 1912
541 2048
541 2137
541 2148
541 2185
541 2222
541 2237
541 2253
541 2321
541 2347
541 2350
541 2353
541 2381
541 2394
542 693
542 714
542 941
542 1161
542 1372
542 1477
542 1762
542 1788
542 1963
542 2072
542 2177
543 573
543 595
543 622
543 626
543 732
543 791
543 821
543 1086
543 1092
543 1226
543 1275
543 1291
543 1331
543 1364
543 1374
543 1428
543 1549
543 1551
543 1630
543 1653
543 1681
543 1723
543 1735
543 1871
543 1897
543 2007
543 2048
543 2086
543 2148
543 2185
543 2189
543 2193
543 2229
543 2350
543 2394
544 565
544 593
544 717
544 810
544 851
544 904
544 932
544 958
544 1036
544 1074
544 1076
544 1241
544 1409
544 1417
544 1513
544 1628
544 1645
544 1651
544 1694
544 1736
544 1850
544 1902
544 2011
544 2040
544 2071
544 2092
544 2094
544 2123
544 2139
544 2142
544 2240
544 2264
544 2286
544 2419
545 567
545 573
545 602
545 656
545 672
545 675
545 720
545 723
545 735
545 747
545 761
545 795
545 799
545 807
545 839
545 898
545 904
545 907
545 977
545 1008
545 1059
545 1080
545 1086
545 1101
545 1110
545 1133
545 1152
545 1164
545 1173
545 1235
545 1245
545 1251
545 1260
545 1270
545 1318
545 1321
545 1325
545 1336
545 1359
545 1367
545 1369
545 1374
545 1422
545 1428
545 1437
545 1448
545 1456
545 1458
545 1469
545 1558
545 1569
545 1580
545 1582
545 1606
545 1609
545 1620
545 1630
545 1635
545 1723
545 1724
545 1725
545 1729
545 1759
545 1774
545 1832
545 1864
545 1898
545 1918
545 1929
545 1931
545 1932
545 1937
545 1972
545 1985
545 2042
545 2065
545 2086
545 2088
545 2119
545 2125
545 2146
545 2148
545 2185
545 2187
545 2199
545 2241
545 2341
545 2345
545 2368
546 581
546 605
546 697
546 841
546 939
546 1055
546 1177
546 1230
546 1414
546 1587
546 1644
546 1722
546 1767
546 1783
546 1820
546 1950
546 1991
546 2063
546 2082
546 2143
546 2153
546 2333
546 2340
547 633
547 661
547 691
547 731
547 741
547 748
547 778
547 826
547 832
547 845
547 920
547 924
547 995
547 996
547 1032
547 1173
547 1178
547 1180
547 1199
547 1211
547 1235
547 1240
547 1287
547 1308
547 1349
547 1400
547 1421
547 1445
547 1454
547 1519
547 1600
547 1682
547 1709
547 1711
547 1753
547 1769
547 1825
547 1831
547 1856
547 1879
547 1890
547 1935
547 1970
547 2017
547 2158
547 2181
547 2199
547 2213
547 2242
547 2274
547 2287
547 2293
547 2316
547 2318
547 2319
547 2345
547 2359
547 2369
547 2400
548 673
548 798
548 921
548 960
548 1120
548 1446
548 1513
548 1540
548 1624
548 1632
548 1694
548 2045
548 2047
548 2062
548 2144
549 562
549 613
549 696
549 727
549 737
549 830
549 845
549 847
549 946
549 974
549 1005
549 1113
549 1130
549 1240
549 1264
549 1266
549 1272
549 1312
549 1317
549 1362
549 1384
549 1402
549 1408
549 1425
549 1430
549 1497
549 1525
549 1560
549 1589
549 1599
549 1614
549 1631
549 1665
549 1775
549 1787
549 1819
549 1826
549 1884
549 1920
549 1982
549 1994
549 2001
549 2020
549 2100
549 2167
549 2179
549 2217
549 2266
549 2366
550 551
550 629
550 648
550 684
550 717
550 734
550 745
550 749
550 752
550 777
550 816
550 825
550 828
550 854
550 862
550 901
550 933
550 944
550 973
550 1044
550 1050
550 1089
550 1114
550 1139
550 1162
550 1185
550 1202
550 1205
550 1242
550 1311
550 1323
550 1352
550 1370
550 1378
550 1382
550 1393
550 1412
550 1424
550 1438
550 1444
550 1471
550 1475
550 1574
550 1643
550 1647
550 1666
550 1734
550 1739
550 1801
550 1839
550 1943
550 1961
550 1977
550 2079
550 2080
550 2110
550 2152
550 2159
550 2183
550 2186
550 2206
550 2216
550 2230
550 2245
550 2247
550 2255
550 2273
550 2281
551 577
551 684
551 704
551 734
551 749
551 765
551 805
551 836
551 862
551 892
551 906
551 912
551 944
551 956
551 966
551 976
551 979
551 1044
551 1072
551 1114
551 1139
551 1311
551 1326
551 1368
551 1370
551 1378
551 1426
551 1444
551 1464
551 1475
551 1636
551 1674
551 1695
551 1801
551 1934
551 2022
551 2038
551 2053
551 2158
551 2159
551 2220
551 2232
551 2239
551 2245
552 745
552 765
552 773
552 825
552 1038
552 1355
552 1368
552 1594
552 1804
552 1861
552 1934
552 2082
552 2151
552 2250
552 2354
553 565
553 594
553 643
553 771
553 779
553 780
553 797
553 852
553 859
553 960
553 1033
553 1074
553 1142
553 1179
553 1188
553 1205
553 1381
553 1446
553 1451
553 1496
553 1504
553 1513
553 1534
553 1540
553 1563
553 1624
553 1638
553 1651
553 1736
553 1750
553 1800
553 1827
553 1865
553 1902
553 1953
553 2051
553 2062
553 2071
553 2208
553 2286
554 704
554 717
554 752
554 862
554 973
554 1026
554 1072
554 1192
554 1475
554 1942
554 2074
554 2079
554 2220
554 2245
554 2273
554 2380
554 2422
555 579
555 668
555 862
555 921
555 1044
555 1114
555 1139
555 1235
555 1452
555 1666
555 1753
555 1977
555 2110
555 2124
555 2250
556 710
556 829
556 994
556 1075
556 1109
556 1198
556 1647
556 1773
556 1828
556 1841
556 1987
556 2021
556 2166
557 841
557 864
557 875
557 884
557 1247
557 1255
557 1434
557 1538
557 1587
557 1720
557 1767
557 1776
557 1852
557 1908
557 1950
557 2060
557 2333
557 2371
557 2374
558 572
558 577
558 580
558 593
558 607
558 611
558 633
558 671
558 681
558 688
558 708
558 771
558 779
558 797
558 798
558 828
558 848
558 859
558 868
558 881
558 889
558 892
558 911
558 968
558 981
558 984
558 1095
558 1142
558 1159
558 1166
558 1187
558 1188
558 1246
558 1330
558 1352
558 1368
558 1381
558 1404
558 1417
558 1439
558 1464
558 1473
558 1506
558 1513
558 1553
558 1574
558 1607
558 1608
558 1638
558 1695
558 1726
558 1732
558 1736
558 1742
558 1751
558 1800
558 1896
558 1899
558 1902
558 1903
558 1911
558 1921
558 1924
558 1953
558 1960
558 1992
558 1996
558 2014
558 2040
558 2045
558 2062
558 2105
558 2108
558 2139
558 2142
558 2169
558 2196
558 2208
558 2264
558 2295
558 2332
558 2337
558 2361
558 2419
559 880
559 1105
559 1690
559 1792
559 1831
559 2264
560 765
560 971
560 1206
560 1211
560 1235
560 1349
560 1532
560 1604
560 1614
560 1856
560 1885
560 1987
560 2010
560 2150
560 2158
560 2242
560 2274
561 597
561 653
561 655
561 725
561 731
561 776
561 832
561 1199
561 1393
561 1405
561 1625
561 1690
561 1744
561 1792
561 1833
561 1970
561 2000
561 2093
561 2224
561 2287
561 2293
561 2355
562 566
562 591
562 610
562 630
562 654
562 655
562 666
562 678
562 716
562 725
562 746
562 751
562 774
562 781
562 807
562 829
562 893
562 896
562 908
562 931
562 983
562 1058
562 1136
562 1148
562 1153
562 1156
562 1218
562 1224
562 1233
562 1264
562 1337
562 1340
562 1362
562 1402
562 1407
562 1457
562 1462
562 1490
562 1497
562 1533
562 1548
562 1575
562 1595
562 1614
562 1645
562 1658
562 1661
562 1665
562 1668
562 1675
562 1676
562 1686
562 1700
562 1717
562 1721
562 1795
562 1816
562 1822
562 1853
562 1862
562 1866
562 1868
562 1880
562 1885
562 1891
562 1963
562 1989
562 2033
562 2059
562 2073
562 2112
562 2122
562 2155
562 2156
562 2174
562 2178
562 2198
562 2213
562 2217
562 2226
562 2244
562 2251
562 2257
562 2274
562 2276
562 2306
562 2326
562 2336
562 2346
562 2423
563 632
563 638
563 744
563 761
563 795
563 1027
563 1086
563 1251
563 1413
563 1414
563 1428
563 1448
563 1558
563 1796
563 2187
563 2278
564 754
564 843
564 918
564 1115
564 1183
564 1214
564 1506
564 1971
564 2026
564 2175
564 2264
564 2356
564 2392
564 2402
565 577
565 583
565 593
565 594
565 607
565 619
565 637
565 642
565 643
565 671
565 688
565 771
565 779
565 780
565 797
565 798
565 816
565 848
565 852
565 858
565 859
565 892
565 956
565 958
565 960
565 969
565 984
565 1046
565 1061
565 1066
565 1118
565 1134
565 1142
565 1188
565 1363
565 1381
565 1436
565 1446
565 1451
565 1464
565 1480
565 1504
565 1513
565 1520
565 1534
565 1540
565 1548
565 1574
565 1618
565 1624
565 1628
565 1647
565 1651
565 1668
565 1695
565 1712
565 1800
565 1895
565 1896
565 1903
565 1911
565 1924
565 1933
565 1935
565 2006
565 2014
565 2040
565 2051
565 2062
565 2071
565 2078
565 2129
565 2139
565 2142
565 2159
565 2168
565 2205
565 2258
565 2264
565 2361
565 2371
565 2398
565 2419
566 578
566 595
566 671
566 672
566 678
566 713
566 761
566 848
566 898
566 937
566 1164
566 1193
566 1198
566 1244
566 1275
566 1318
566 1509
566 1515
566 1723
566 1742
566 1822
566 1881
566 1903
566 1913
566 1932
566 2119
566 2146
566 2185
566 2376
566 2388
566 2406
567 595
567 656
567 715
567 732
567 743
567 821
567 897
567 1088
567 1176
567 1491
567 1557
567 1653
567 1667
567 1723
567 1725
567 1798
567 1864
567 1881
567 1883
567 1892
567 2007
567 2018
567 2030
567 2042
567 2140
567 2194
567 2338
567 2388
567 2413
568 609
568 613
568 614
568 615
568 637
568 653
568 654
568 733
568 780
568 796
568 808
568 952
568 953
568 1030
568 1036
568 1219
568 1223
568 1305
568 1393
568 1409
568 1417
568 1427
568 1457
568 1488
568 1511
568 1513
568 1563
568 1567
568 1586
568 1756
568 1781
568 1792
568 1841
568 1858
568 1868
568 2052
568 2069
568 2124
568 2246
568 2318
568 2331
568 2343
568 2411
569 577
569 599
569 611
569 714
569 808
569 876
569 892
569 926
569 966
569 1051
569 1053
569 1235
569 1246
569 1327
569 1330
569 1347
569 1378
569 1418
569 1436
569 1480
569 1481
569 1508
569 1509
569 1520
569 1635
569 1640
569 1695
569 1742
569 1791
569 1796
569 1851
569 1903
569 1913
569 1922
569 1935
569 1980
569 1990
569 1991
569 2006
569 2017
569 2092
569 2107
569 2158
569 2207
569 2230
569 2242
569 2254
569 2277
569 2315
569 2376
569 2397
569 2409
570 646
570 850
570 911
570 918
570 925
570 969
570 1045
570 1046
570 1077
570 1214
570 1241
570 1316
570 1320
570 1355
570 1368
570 1400
570 1470
570 1515
570 1526
570 1605
570 1615
570 1668
570 1768
570 1878
570 1903
570 1953
570 1973
570 2014
570 2026
570 2105
570 2109
570 2130
570 2139
570 2175
570 2208
570 2227
570 2240
570 2264
570 2356
570 2402
570 2419
571 603
571 866
571 1025
571 1198
571 1402
571 1413
571 1647
571 1797
571 1877
571 2030
571 2057
571 2063
571 2166
571 2244
571 2294
571 2309
572 573
572 626
572 662
572 708
572 732
572 811
572 861
572 868
572 869
572 897
572 1008
572 1086
572 1088
572 1092
572 1098
572 1119
572 1122
572 1123
572 1159
572 1164
572 1187
572 1198
572 1252
572 1267
572 1275
572 1331
572 1342
572 1364
572 1367
572 1417
572 1488
572 1535
572 1549
572 1551
572 1554
572 1567
572 1578
572 1601
572 1606
572 1637
572 1681
572 1723
572 1737
572 1792
572 1834
572 1902
572 1924
572 1955
572 1967
572 1996
572 2007
572 2048
572 2086
572 2134
572 2148
572 2149
572 2169
572 2229
572 2244
572 2266
572 2350
572 2411
573 618
573 620
573 632
573 638
573 656
573 660
573 671
573 686
573 693
573 698
573 703
573 714
573 720
573 743
573 746
573 755
573 756
573 757
573 807
573 855
573 867
573 874
573 920
573 934
573 937
573 992
573 1019
573 1030
573 1037
573 1053
573 1086
573 1094
573 1101
573 1110
573 1119
573 1123
573 1152
573 1160
573 1164
573 1193
573 1226
573 1237
573 1304
573 1325
573 1364
573 1375
573 1415
573 1418
573 1428
573 1472
573 1480
573 1481
573 1509
573 1520
573 1535
573 1544
573 1565
573 1598
573 1634
573 1664
573 1687
573 1723
573 1737
573 1754
573 1763
573 1773
573 1794
573 1848
573 1854
573 1862
573 1883
573 1886
573 1915
573 1955
573 1958
573 1993
573 2006
573 2007
573 2042
573 2063
573 2068
573 2086
573 2088
573 2091
573 2116
573 2138
573 2148
573 2149
573 2161
573 2164
573 2184
573 2185
573 2187
573 2194
573 2197
573 2228
573 2229
573 2248
573 2259
573 2265
573 2280
573 2310
573 2334
573 2359
573 2360
573 2364
573 2376
573 2387
573 2413
574 647
574 789
574 1372
574 1972
575 614
575 788
575 1033
575 1178
575 1211
575 1347
575 1349
575 2012
575 2104
575 2158
575 2236
576 704
576 717
576 724
576 752
576 762
576 765
576 813
576 906
576 973
576 1109
576 1139
576 1192
576 1242
576 1326
576 1382
576 1444
576 1475
576 1548
576 1605
576 1632
576 1684
576 1739
576 1792
576 1878
576 1923
576 1972
576 1992
576 2005
576 2009
576 2022
576 2074
576 2079
576 2183
576 2200
576 2220
576 2232
576 2380
577 580
577 583
577 587
577 607
577 619
577 657
577 658
577 670
577 671
577 688
577 699
577 763
577 765
577 766
577 808
577 836
577 854
577 860
577 876
577 892
577 906
577 913
577 918
577 928
577 935
577 966
577 1033
577 1038
577 1045
577 1046
577 1064
577 1111
577 1134
577 1147
577 1159
577 1166
577 1228
577 1234
577 1246
577 1259
577 1280
577 1286
577 1288
577 1368
577 1378
577 1383
577 1436
577 1464
577 1470
577 1485
577 1515
577 1523
577 1539
577 1553
577 1584
577 1590
577 1618
577 1636
577 1645
577 1695
577 1742
577 1766
577 1805
577 1845
577 1856
577 1895
577 1896
577 1905
577 1913
577 1919
577 1980
577 1998
577 2005
577 2092
577 2150
577 2151
577 2162
577 2200
577 2207
577 2219
577 2230
577 2233
577 2315
577 2332
577 2354
577 2361
577 2397
577 2418
578 672
578 720
578 728
578 898
578 959
578 1048
578 1059
578 1110
578 1204
578 1318
578 1422
578 1479
578 1932
578 2042
578 2119
578 2406
579 585
579 648
579 777
579 816
579 862
579 933
579 1103
579 1114
579 1358
579 1393
579 2080
579 2110
579 2124
579 2250
580 583
580 587
580 593
580 607
580 619
580 663
580 671
580 679
580 688
580 711
580 714
580 765
580 827
580 848
580 854
580 891
580 892
580 911
580 924
580 950
580 956
580 966
580 997
580 1016
580 1035
580 1102
580 1134
580 1159
580 1166
580 1182
580 1185
580 1228
580 1246
580 1267
580 1382
580 1385
580 1400
580 1436
580 1464
580 1470
580 1483
580 1504
580 1515
580 1584
580 1632
580 1664
580 1695
580 1742
580 1827
580 1913
580 1924
580 1935
580 2045
580 2078
580 2092
580 2109
580 2139
580 2151
580 2200
580 2202
580 2256
580 2286
580 2361
580 2416
580 2418
581 593
581 605
581 697
581 718
581 738
581 805
581 815
581 884
581 906
581 912
581 921
581 924
581 938
581 939
581 1015
581 1055
581 1061
581 1131
581 1177
581 1247
581 1255
581 1267
581 1309
581 1360
581 1368
581 1392
581 1434
581 1441
581 1473
581 1514
581 1518
581 1530
581 1536
581 1563
581 1587
581 1644
581 1742
581 1767
581 1776
581 1783
581 1852
581 1878
581 1902
581 1950
581 1996
581 2070
581 2090
581 2153
581 2212
581 2240
581 2333
581 2340
582 629
582 704
582 717
582 752
582 762
582 798
582 944
582 973
582 979
582 1072
582 1192
582 1242
582 1302
582 1426
582 1475
582 1923
582 1942
582 1992
582 2005
582 2074
582 2079
582 2220
582 2232
582 2245
582 2273
582 2380
582 2422
583 586
583 619
583 657
583 754
583 762
583 766
583 854
583 860
583 876
583 892
583 935
583 966
583 1033
583 1064
583 1111
583 1134
583 1159
583 1166
583 1228
583 1234
583 1259
583 1280
583 1286
583 1436
583 1485
583 1515
583 1523
583 1584
583 1636
583 1670
583 1742
583 1766
583 1856
583 1896
583 1905
583 1913
583 1935
583 1980
583 2092
583 2151
583 2200
583 2207
583 2219
583 2233
583 2258
583 2274
583 2361
583 2414
583 2418
584 620
584 693
584 714
584 789
584 910
584 1006
584 1053
584 1161
584 1164
584 1184
584 1223
584 1236
584 1298
584 1372
584 1520
584 1760
584 1762
584 1809
584 1818
584 1954
584 2121
584 2127
584 2326
584 2409
585 641
585 648
585 777
585 862
585 921
585 933
585 1103
585 1114
585 1255
585 1393
585 1412
585 1923
585 1943
585 1977
585 2080
585 2110
585 2124
585 2331
586 588
586 629
586 762
586 857
586 921
586 938
586 939
586 966
586 969
586 1039
586 1081
586 1322
586 1441
586 1587
586 1742
586 1767
586 1852
586 1905
586 1908
586 1913
586 1951
586 2041
586 2195
586 2403
587 619
587 657
587 670
587 671
587 688
587 762
587 773
587 848
587 854
587 892
587 911
587 916
587 963
587 966
587 999
587 1045
587 1064
587 1166
587 1172
587 1228
587 1246
587 1280
587 1368
587 1383
587 1457
587 1464
587 1470
587 1485
587 1506
587 1515
587 1636
587 1644
587 1645
587 1670
587 1903
587 1995
587 2151
587 2202
587 2219
587 2361
587 2418
588 629
588 816
588 857
588 921
588 938
588 969
588 1039
588 1081
588 1322
588 1441
588 1767
588 1776
588 1852
588 1908
588 1927
588 1991
588 2041
588 2087
588 2195
588 2292
588 2374
588 2403
589 918
589 1183
589 1506
589 1986
589 2026
589 2240
589 2264
589 2356
590 1282
590 1511
590 1548
590 1696
590 2009
590 2029
590 2056
591 654
591 659
591 676
591 725
591 727
591 774
591 893
591 896
591 903
591 983
591 1153
591 1156
591 1218
591 1225
591 1384
591 1407
591 1450
591 1497
591 1533
591 1717
591 1721
591 1770
591 1828
591 1885
591 2163
591 2171
591 2178
591 2198
591 2257
591 2362
592 786
592 838
592 947
592 1127
592 1169
592 1335
592 1522
592 1596
592 1609
592 1612
592 1713
592 1781
592 2059
592 2144
592 2322
593 607
593 611
593 637
593 639
593 771
593 797
593 828
593 851
593 859
593 860
593 876
593 892
593 911
593 960
593 1071
593 1074
593 1076
593 1090
593 1102
593 1115
593 1129
593 1142
593 1185
593 1188
593 1229
593 1250
593 1274
593 1381
593 1397
593 1411
593 1494
593 1513
593 1518
593 1534
593 1553
593 1608
593 1617
593 1624
593 1628
593 1645
593 1651
593 1706
593 1712
593 1785
593 1806
593 1827
593 1850
593 1851
593 1902
593 1903
593 1911
593 1924
593 1962
593 1996
593 2014
593 2045
593 2062
593 2084
593 2109
593 2139
593 2142
593 2182
593 2227
593 2230
593 2234
593 2240
593 2256
593 2257
593 2260
593 2339
593 2419
594 852
594 859
594 960
594 1102
594 1142
594 1179
594 1188
594 1446
594 1451
594 1504
594 1513
594 1534
594 1540
594 1624
594 1933
594 2011
594 2258
595 622
595 686
595 700
595 722
595 744
595 791
595 818
595 844
595 861
595 920
595 972
595 1023
595 1057
595 1098
595 1119
595 1123
595 1152
595 1197
595 1212
595 1251
595 1252
595 1315
595 1331
595 1364
595 1367
595 1374
595 1398
595 1551
595 1554
595 1606
595 1618
595 1681
595 1723
595 1729
595 1735
595 1737
595 1797
595 1798
595 1877
595 1881
595 1897
595 2007
595 2048
595 2127
595 2148
595 2149
595 2164
595 2189
595 2194
595 2252
595 2308
595 2321
595 2341
595 2345
595 2411
595 2413
596 887
596 1878
597 609
597 1405
597 1564
597 1579
597 1833
597 2224
597 2316
597 2355
598 647
598 721
598 820
598 876
598 968
598 1083
598 1109
598 1125
598 1282
598 1328
598 1537
598 1620
598 1632
598 1635
598 1642
598 1972
598 2022
598 2146
598 2417
599 653
599 654
599 678
599 686
599 712
599 756
599 774
599 776
599 807
599 832
599 854
599 903
599 991
599 1011
599 1260
599 1271
599 1281
599 1295
599 1340
599 1370
599 1400
599 1424
599 1449
599 1459
599 1484
599 1497
599 1537
599 1548
599 1688
599 1739
599 1740
599 1755
599 1773
599 1808
599 1814
599 1839
599 1841
599 1884
599 1885
599 1894
599 1930
599 1948
599 2107
599 2178
599 2227
599 2230
599 2254
599 2346
600 1303
600 1338
600 1591
600 1603
600 1778
600 1855
600 1994
600 2145
600 2205
600 2266
601 2414
602 632
602 713
602 720
602 761
602 795
602 865
602 898
602 1101
602 1297
602 1325
602 1339
602 1359
602 1367
602 1422
602 1431
602 1448
602 1456
602 1558
602 1725
602 1729
602 1754
602 1782
602 1883
602 1916
602 2042
602 2119
602 2140
602 2181
602 2187
602 2242
602 2406
603 618
603 638
603 858
603 1025
603 1215
603 1261
603 1397
603 1402
603 1413
603 1688
603 1885
603 2028
603 2063
603 2166
604 640
604 868
604 984
604 1159
604 1187
604 1267
604 1323
604 1352
604 1404
604 1473
604 1638
604 2205
604 2208
604 2273
605 624
605 697
605 738
605 815
605 822
605 939
605 975
605 1055
605 1177
605 1230
605 1247
605 1255
605 1283
605 1355
605 1360
605 1439
605 1514
605 1563
605 1587
605 1783
605 1820
605 1925
605 1950
605 1991
605 2115
605 2153
605 2250
605 2333
606 635
606 744
606 745
606 763
606 785
606 793
606 803
606 864
606 889
606 906
606 912
606 945
606 957
606 999
606 1021
606 1118
606 1134
606 1280
606 1368
606 1382
606 1394
606 1414
606 1442
606 1613
606 1644
606 1804
606 1805
606 1846
606 1856
606 1861
606 1907
606 1938
606 1950
606 2016
606 2082
606 2150
606 2250
606 2354
606 2384
606 2415
607 619
607 663
607 671
607 679
607 711
607 762
607 763
607 765
607 766
607 773
607 793
607 808
607 854
607 876
607 892
607 911
607 932
607 935
607 950
607 956
607 958
607 984
607 1045
607 1049
607 1064
607 1102
607 1111
607 1125
607 1166
607 1172
607 1182
607 1228
607 1246
607 1267
607 1280
607 1286
607 1327
607 1352
607 1363
607 1383
607 1388
607 1394
607 1404
607 1436
607 1446
607 1470
607 1513
607 1539
607 1584
607 1618
607 1636
607 1644
607 1695
607 1742
607 1766
607 1824
607 1856
607 1887
607 1902
607 1905
607 1911
607 1924
607 1960
607 1980
607 1992
607 1996
607 2011
607 2014
607 2059
607 2085
607 2103
607 2139
607 2150
607 2151
607 2162
607 2200
607 2219
607 2233
607 2264
607 2277
607 2286
607 2330
607 2354
607 2361
607 2414
607 2418
607 2419
608 687
608 703
608 769
608 790
608 855
608 948
608 992
608 1002
608 1037
608 1052
608 1082
608 1138
608 1150
608 1268
608 1304
608 1325
608 1350
608 1351
608 1415
608 1468
608 1486
608 1544
608 1552
608 1598
608 1672
608 1679
608 1701
608 1757
608 1772
608 1774
608 1796
608 1860
608 1869
608 1941
608 2002
608 2091
608 2101
608 2161
608 2215
608 2263
608 2307
608 2342
608 2414
609 661
609 731
609 778
609 796
609 894
609 974
609 1105
609 1130
609 1146
609 1199
609 1373
609 1405
609 1425
609 1445
609 1573
609 1579
609 1693
609 1710
609 1792
609 1816
609 1831
609 1833
609 1868
609 1959
609 1970
609 2009
609 2093
609 2098
609 2287
609 2293
609 2352
610 678
610 1093
610 1198
610 1209
610 1244
610 1264
610 1340
610 1402
610 1505
610 1616
610 1625
610 1633
610 1853
610 2133
610 2251
610 2329
610 2336
611 652
611 788
611 822
611 875
611 888
611 911
611 926
611 945
611 971
611 1211
611 1235
611 1343
611 1349
611 1395
611 1441
611 1540
611 1640
611 1647
611 1754
611 1796
611 1810
611 1856
611 1991
611 2014
611 2146
611 2158
611 2199
611 2242
611 2274
611 2280
611 2299
611 2403
612 909
612 977
612 980
612 1041
612 1098
612 1164
612 1239
612 1252
612 1275
612 1342
612 1546
612 1606
612 1673
612 1790
612 1912
612 1976
612 2048
612 2164
612 2185
612 2189
612 2222
612 2253
612 2347
612 2350
612 2394
613 655
613 774
613 847
613 1005
613 1043
613 1091
613 1099
613 1266
613 1312
613 1317
613 1425
613 1560
613 1575
613 1614
613 1711
613 1771
613 1775
613 1853
613 1880
613 1885
613 2001
613 2020
613 2100
613 2174
613 2179
613 2217
613 2329
614 631
614 653
614 748
614 764
614 796
614 924
614 1032
614 1033
614 1180
614 1223
614 1235
614 1305
614 1347
614 1393
614 1395
614 1567
614 1590
614 1757
614 1792
614 1805
614 1826
614 1841
614 1856
614 1858
614 1935
614 2047
614 2069
614 2124
614 2150
614 2158
614 2199
614 2236
614 2318
614 2331
614 2343
614 2349
614 2369
615 653
615 731
615 737
615 778
615 832
615 837
615 877
615 903
615 931
615 952
615 1130
615 1140
615 1156
615 1158
615 1305
615 1345
615 1373
615 1384
615 1393
615 1445
615 1548
615 1560
615 1567
615 1575
615 1637
615 1709
615 1731
615 1756
615 1771
615 1777
615 1792
615 1826
615 1841
615 1858
615 1868
615 1970
615 2000
615 2009
615 2069
615 2156
615 2171
615 2179
615 2246
615 2287
615 2293
615 2318
615 2331
615 2396
615 2411
616 804
616 1047
616 1200
616 1206
616 1274
616 1499
616 1500
616 1522
616 1606
616 1612
616 1765
616 1999
616 2055
617 982
617 983
617 1499
617 1500
617 1531
617 1625
617 1654
617 1675
617 1765
617 1775
617 1786
617 1799
617 1891
617 2035
617 2217
617 2225
617 2251
617 2346
617 2423
618 756
618 1019
618 1194
618 1198
618 1223
618 1282
618 1397
618 1457
618 1490
618 1532
618 1596
618 1789
618 1815
618 1828
618 1915
618 1957
618 1969
618 1975
618 2143
618 2166
618 2248
619 657
619 671
619 725
619 746
619 763
619 765
619 773
619 793
619 876
619 892
619 956
619 963
619 983
619 1045
619 1046
619 1064
619 1134
619 1160
619 1172
619 1228
619 1288
619 1309
619 1327
619 1368
619 1383
619 1392
619 1409
619 1436
619 1470
619 1480
619 1485
619 1505
619 1509
619 1520
619 1523
619 1539
619 1553
619 1584
619 1618
619 1636
619 1644
619 1670
619 1695
619 1730
619 1841
619 2053
619 2073
619 2103
619 2109
619 2139
619 2151
619 2162
619 2200
619 2230
619 2271
619 2336
619 2351
619 2361
619 2398
620 638
620 649
620 693
620 714
620 789
620 821
620 897
620 920
620 934
620 937
620 990
620 1053
620 1152
620 1164
620 1175
620 1215
620 1236
620 1257
620 1262
620 1349
620 1366
620 1372
620 1374
620 1415
620 1420
620 1456
620 1468
620 1480
620 1509
620 1512
620 1520
620 1567
620 1648
620 1723
620 1742
620 1774
620 1809
620 1856
620 1874
620 1888
620 1897
620 1937
620 1958
620 1993
620 2006
620 2029
620 2048
620 2061
620 2064
620 2067
620 2081
620 2277
620 2280
620 2360
620 2365
620 2389
620 2414
621 638
621 1152
621 1275
621 1549
621 1667
621 1723
621 1881
621 2007
621 2048
621 2148
621 2237
621 2262
621 2338
621 2388
621 2394
622 626
622 743
622 791
622 821
622 1092
622 1275
622 1398
622 1549
622 1646
622 1653
622 1683
622 1723
622 1729
622 1735
622 1797
622 1871
622 1877
622 1897
622 2086
622 2149
622 2321
623 684
623 793
623 858
623 866
623 906
623 985
623 1139
623 1323
623 1528
623 1666
623 1823
623 1875
623 2220
624 697
624 841
624 884
624 1055
624 1230
624 1255
624 1514
624 1563
624 1587
624 1767
624 1776
624 1820
624 1934
624 2115
624 2212
624 2333
625 786
625 1127
625 1609
625 1781
626 662
626 732
626 743
626 755
626 811
626 821
626 861
626 897
626 1019
626 1086
626 1088
626 1092
626 1122
626 1123
626 1164
626 1275
626 1364
626 1398
626 1527
626 1535
626 1549
626 1551
626 1554
626 1606
626 1618
626 1653
626 1681
626 1723
626 1735
626 1737
626 1797
626 1834
626 1877
626 1881
626 1897
626 1955
626 1967
626 2007
626 2063
626 2148
626 2149
626 2164
626 2193
626 2197
626 2229
626 2334
626 2353
626 2365
626 2413
627 632
627 721
627 799
627 810
627 920
627 1053
627 1152
627 1154
627 1241
627 1393
627 1396
627 1409
627 1456
627 1663
627 1749
627 1753
627 1821
627 2011
627 2235
627 2368
627 2369
627 2377
628 696
628 781
628 787
628 798
628 874
628 880
628 908
628 955
628 968
628 983
628 998
628 1013
628 1032
628 1058
628 1128
628 1135
628 1143
628 1144
628 1206
628 1239
628 1317
628 1354
628 1406
628 1429
628 1454
628 1476
628 1498
628 1499
628 1531
628 1562
628 1597
628 1606
628 1658
628 1676
628 1696
628 1786
628 1830
628 1885
628 1891
628 1894
628 1940
628 1949
628 2007
628 2073
628 2176
628 2185
628 2226
628 2244
628 2251
628 2266
628 2283
628 2346
628 2388
628 2394
629 704
629 739
629 752
629 762
629 793
629 798
629 812
629 825
629 856
629 857
629 912
629 921
629 944
629 945
629 973
629 979
629 1026
629 1072
629 1081
629 1172
629 1192
629 1200
629 1242
629 1309
629 1311
629 1370
629 1382
629 1392
629 1426
629 1441
629 1475
629 1643
629 1720
629 1739
629 1801
629 1836
629 1844
629 1908
629 1923
629 1927
629 1942
629 1992
629 2005
629 2079
629 2154
629 2195
629 2220
629 2232
629 2273
629 2285
629 2374
629 2380
629 2422
630 659
630 707
630 725
630 774
630 893
630 1136
630 1218
630 1244
630 1332
630 1407
630 1497
630 1505
630 1571
630 1661
630 1686
630 1693
630 1717
630 1721
630 1822
630 1835
630 1866
630 2122
630 2171
630 2174
630 2274
630 2336
630 2348
631 706
631 756
631 793
631 858
631 906
631 957
631 971
631 1347
631 1604
631 1605
631 1742
631 1919
631 1935
631 1992
631 2012
632 654
632 660
632 666
632 672
632 694
632 714
632 761
632 795
632 807
632 897
632 899
632 917
632 920
632 937
632 949
632 951
632 1019
632 1023
632 1053
632 1077
632 1094
632 1137
632 1152
632 1170
632 1193
632 1251
632 1318
632 1349
632 1364
632 1372
632 1410
632 1415
632 1420
632 1422
632 1456
632 1468
632 1472
632 1479
632 1480
632 1481
632 1509
632 1520
632 1546
632 1567
632 1704
632 1755
632 1774
632 1777
632 1790
632 1798
632 1832
632 1842
632 1862
632 1883
632 1888
632 1913
632 1937
632 1946
632 1964
632 1993
632 2006
632 2018
632 2063
632 2068
632 2081
632 2088
632 2119
632 2187
632 2194
632 2227
632 2236
632 2241
632 2277
632 2278
632 2284
632 2291
632 2309
632 2341
632 2347
632 2359
632 2360
632 2364
632 2368
632 2375
632 2389
632 2414
633 642
633 708
633 911
633 1033
633 1071
633 1102
633 1149
633 1178
633 1187
633 1347
633 1381
633 1411
633 1463
633 1503
633 1590
633 1751
633 1873
633 1902
633 1911
633 1935
633 1953
633 1960
633 1987
633 2011
633 2105
633 2129
633 2143
633 2169
633 2206
633 2208
633 2236
633 2378
633 2386
633 2419
634 687
634 710
634 756
634 763
634 765
634 780
634 787
634 847
634 875
634 892
634 917
634 943
634 1032
634 1046
634 1098
634 1163
634 1223
634 1236
634 1242
634 1294
634 1347
634 1378
634 1400
634 1419
634 1443
634 1454
634 1461
634 1548
634 1620
634 1621
634 1637
634 1643
634 1697
634 1753
634 1792
634 1878
634 1906
634 1914
634 1935
634 2021
634 2053
634 2090
634 2106
634 2180
634 2185
634 2193
634 2198
634 2216
634 2233
634 2244
634 2264
634 2266
634 2382
634 2411
635 763
635 765
635 793
635 803
635 875
635 906
635 912
635 923
635 957
635 961
635 971
635 1118
635 1394
635 1604
635 1613
635 1804
635 1846
635 1938
635 2012
635 2016
635 2249
635 2384
635 2415
636 833
636 1018
636 1391
636 1590
636 1636
636 1715
636 1781
636 1811
636 1893
636 2046
636 2047
636 2144
637 642
637 656
637 680
637 693
637 735
637 756
637 779
637 854
637 907
637 953
637 1101
637 1164
637 1176
637 1235
637 1238
637 1267
637 1305
637 1355
637 1397
637 1417
637 1418
637 1431
637 1451
637 1504
637 1573
637 1574
637 1603
637 1777
637 1792
637 1834
637 1864
637 1869
637 1872
637 1960
637 2021
637 2078
637 2128
637 2140
637 2177
637 2231
637 2266
637 2295
637 2331
638 695
638 698
638 720
638 735
638 744
638 757
638 758
638 791
638 792
638 823
638 839
638 900
638 1008
638 1027
638 1048
638 1098
638 1101
638 1124
638 1152
638 1155
638 1176
638 1299
638 1325
638 1339
638 1413
638 1414
638 1428
638 1491
638 1630
638 1647
638 1691
638 1724
638 1725
638 1796
638 1802
638 1832
638 1883
638 1916
638 1922
638 1929
638 1931
638 1936
638 1937
638 1981
638 2004
638 2018
638 2042
638 2065
638 2086
638 2147
638 2148
638 2166
638 2187
638 2228
638 2241
638 2262
638 2275
638 2277
638 2278
638 2323
638 2338
638 2406
638 2412
639 707
639 773
639 876
639 893
639 1218
639 1244
639 1267
639 1332
639 1337
639 1407
639 1505
639 1506
639 1518
639 1633
639 1686
639 1727
639 1806
639 1822
639 1982
639 2025
639 2073
639 2174
639 2198
639 2257
639 2336
639 2339
639 2348
639 2351
639 2418
640 680
640 779
640 868
640 984
640 1159
640 1187
640 1238
640 1243
640 1267
640 1352
640 1367
640 1404
640 1503
640 1506
640 1601
640 1902
640 2208
640 2234
640 2273
641 648
641 697
641 740
641 805
641 835
641 933
641 938
641 1039
641 1044
641 1055
641 1114
641 1131
641 1355
641 1434
641 1441
641 1473
641 1587
641 1650
641 1722
641 1767
641 1852
641 2070
641 2087
641 2110
641 2340
641 2403
642 681
642 699
642 817
642 851
642 852
642 854
642 921
642 960
642 1061
642 1071
642 1074
642 1187
642 1352
642 1411
642 1417
642 1446
642 1451
642 1504
642 1506
642 1513
642 1534
642 1574
642 1608
642 1638
642 1751
642 1847
642 1921
642 1924
642 2014
642 2031
642 2040
642 2051
642 2078
642 2142
642 2169
642 2206
642 2208
642 2295
642 2398
643 699
643 708
643 779
643 780
643 797
643 852
643 854
643 859
643 869
643 911
643 952
643 984
643 1066
643 1171
643 1188
643 1324
643 1341
643 1381
643 1451
643 1513
643 1540
643 1624
643 1736
643 1903
643 1953
643 2051
643 2066
643 2108
643 2134
643 2142
643 2208
644 652
644 687
644 802
644 992
644 1037
644 1154
644 1254
644 1379
644 1565
644 1646
644 2032
644 2214
644 2290
644 2297
644 2307
644 2342
644 2345
644 2421
645 1597
646 670
646 688
646 892
646 963
646 1045
646 1228
646 1316
646 1636
646 1668
646 2219
646 2233
646 2264
647 876
647 1083
647 1109
647 1125
647 1186
647 1328
647 1972
647 2113
647 2146
648 701
648 777
648 816
648 862
648 921
648 933
648 1039
648 1103
648 1114
648 1192
648 1358
648 1366
648 1393
648 1412
648 1441
648 1452
648 1943
648 1977
648 2028
648 2080
648 2110
648 2124
648 2168
648 2250
648 2343
649 693
649 714
649 725
649 937
649 975
649 1078
649 1134
649 1164
649 1193
649 1198
649 1235
649 1244
649 1332
649 1337
649 1372
649 1407
649 1413
649 1509
649 1611
649 1634
649 1742
649 1818
649 1822
649 1903
649 1922
649 1954
649 2004
649 2006
649 2056
649 2127
649 2174
649 2198
649 2359
649 2376
650 935
650 1084
650 1347
650 1548
650 1590
650 1637
650 1753
650 1935
650 1990
650 2017
650 2158
650 2242
650 2274
651 659
651 678
651 707
651 716
651 746
651 829
651 883
651 893
651 1153
651 1219
651 1225
651 1233
651 1244
651 1264
651 1332
651 1337
651 1348
651 1390
651 1423
651 1429
651 1435
651 1484
651 1497
651 1505
651 1571
651 1575
651 1581
651 1633
651 1661
651 1675
651 1686
651 1693
651 1719
651 1721
651 1816
651 1822
651 1868
651 1963
651 1982
651 2015
651 2073
651 2121
651 2122
651 2178
651 2198
651 2274
651 2306
651 2336
651 2393
652 687
652 790
652 806
652 839
652 964
652 992
652 1037
652 1057
652 1154
652 1235
652 1304
652 1379
652 1386
652 1422
652 1623
652 1640
652 1642
652 1646
652 1754
652 1869
652 1876
652 2002
652 2077
652 2274
652 2290
652 2297
652 2307
652 2342
652 2345
652 2414
653 654
653 673
653 733
653 737
653 780
653 796
653 798
653 808
653 838
653 864
653 882
653 892
653 910
653 931
653 953
653 962
653 1082
653 1117
653 1130
653 1168
653 1223
653 1228
653 1260
653 1270
653 1273
653 1280
653 1305
653 1323
653 1377
653 1393
653 1409
653 1417
653 1427
653 1457
653 1492
653 1511
653 1556
653 1567
653 1575
653 1606
653 1696
653 1730
653 1740
653 1771
653 1781
653 1792
653 1827
653 1841
653 2053
653 2069
653 2124
653 2145
653 2161
653 2170
653 2280
653 2318
653 2324
653 2331
653 2343
654 655
654 678
654 693
654 707
654 710
654 730
654 756
654 774
654 787
654 807
654 826
654 880
654 893
654 962
654 1011
654 1019
654 1109
654 1198
654 1244
654 1337
654 1397
654 1407
654 1449
654 1459
654 1497
654 1501
654 1505
654 1542
654 1548
654 1668
654 1786
654 1792
654 1808
654 1831
654 1949
654 2055
654 2073
654 2126
654 2351
654 2396
654 2423
655 696
655 725
655 737
655 776
655 787
655 847
655 1058
655 1093
655 1113
655 1156
655 1209
655 1218
655 1272
655 1384
655 1402
655 1407
655 1430
655 1479
655 1497
655 1505
655 1589
655 1710
655 1717
655 1781
655 1787
655 1831
655 1835
655 1853
655 1884
655 1988
655 2001
655 2097
655 2174
655 2179
655 2226
655 2251
655 2266
655 2366
656 672
656 675
656 695
656 720
656 721
656 723
656 735
656 757
656 758
656 761
656 795
656 807
656 823
656 839
656 865
656 898
656 926
656 977
656 1059
656 1080
656 1101
656 1110
656 1133
656 1152
656 1155
656 1157
656 1176
656 1268
656 1318
656 1319
656 1321
656 1325
656 1336
656 1359
656 1367
656 1422
656 1428
656 1431
656 1437
656 1448
656 1469
656 1472
656 1478
656 1558
656 1565
656 1569
656 1580
656 1582
656 1606
656 1609
656 1618
656 1635
656 1655
656 1691
656 1724
656 1725
656 1752
656 1754
656 1782
656 1796
656 1832
656 1834
656 1864
656 1883
656 1898
656 1916
656 1918
656 1929
656 1932
656 1937
656 1972
656 2018
656 2042
656 2075
656 2088
656 2125
656 2131
656 2140
656 2146
656 2148
656 2185
656 2187
656 2199
656 2241
656 2259
656 2278
656 2284
656 2341
656 2368
656 2382
656 2390
656 2405
656 2406
657 670
657 671
657 892
657 938
657 956
657 1134
657 1355
657 1473
657 1515
657 1767
657 1902
657 1903
657 1996
657 2340
657 2418
658 699
658 763
658 1280
658 1288
658 1383
658 1515
658 1645
658 1935
659 725
659 746
659 774
659 893
659 1136
659 1156
659 1218
659 1244
659 1264
659 1332
659 1337
659 1371
659 1384
659 1407
659 1429
659 1497
659 1505
659 1575
659 1622
659 1633
659 1661
659 1665
659 1686
659 1693
659 1700
659 1717
659 1721
659 1816
659 1835
659 1982
659 2073
659 2122
659 2155
659 2163
659 2171
659 2174
659 2198
659 2213
659 2257
659 2274
659 2336
659 2348
659 2351
659 2393
660 693
660 807
660 934
660 1053
660 1086
660 1094
660 1164
660 1193
660 1198
660 1275
660 1291
660 1372
660 1413
660 1428
660 1481
660 1509
660 1520
660 1527
660 1548
660 1567
660 1647
660 1841
660 2006
660 2048
660 2063
660 2068
660 2148
660 2350
660 2364
660 2376
660 2411
661 731
661 772
661 880
661 1248
661 1710
661 2102
661 2316
662 811
662 814
662 861
662 897
662 972
662 1086
662 1088
662 1122
662 1123
662 1164
662 1167
662 1222
662 1226
662 1275
662 1291
662 1367
662 1527
662 1535
662 1549
662 1551
662 1554
662 1578
662 1606
662 1618
662 1637
662 1681
662 1687
662 1737
662 1759
662 1798
662 1834
662 1841
662 1871
662 1955
662 2006
662 2007
662 2048
662 2063
662 2081
662 2148
662 2185
662 2193
662 2197
662 2229
662 2253
662 2334
662 2350
662 2411
663 711
663 765
663 773
663 805
663 891
663 906
663 956
663 1182
663 1185
663 1245
663 1382
663 1385
663 1388
663 1434
663 1483
663 1496
663 1587
663 1604
663 1752
663 1923
663 2012
663 2082
663 2151
663 2330
663 2340
663 2422
664 786
664 947
664 1127
664 1294
664 1340
664 1443
664 1602
664 1609
664 1614
664 1781
664 1853
664 1885
664 2013
664 2251
665 1094
665 1193
665 1462
665 1481
665 2006
665 2063
665 2068
665 2360
665 2364
666 678
666 714
666 829
666 893
666 934
666 937
666 1094
666 1123
666 1164
666 1192
666 1193
666 1239
666 1481
666 1509
666 1647
666 1681
666 1789
666 1822
666 1922
666 1957
666 1969
666 2006
666 2028
666 2063
666 2143
666 2198
666 2244
666 2376
667 705
667 721
667 762
667 948
667 1200
667 1537
667 1632
667 2126
667 2200
667 2254
667 2302
668 689
668 738
668 825
668 1015
668 1074
668 1114
668 1126
668 1132
668 1216
668 1255
668 1355
668 1366
668 1399
668 1434
668 1439
668 1452
668 1473
668 1507
668 1536
668 1555
668 1643
668 1925
668 1934
668 1961
668 2080
668 2127
668 2154
668 2212
668 2340
668 2380
669 1017
669 1135
669 1143
669 1208
669 1301
669 1406
669 1500
669 1654
669 1799
669 1999
669 2034
669 2035
669 2346
669 2388
670 773
670 892
670 1045
670 1166
670 1228
670 1383
670 1436
670 1464
670 1636
670 1730
670 1895
670 2109
670 2200
670 2207
670 2361
670 2371
670 2418
671 688
671 699
671 725
671 736
671 754
671 773
671 793
671 848
671 854
671 892
671 912
671 963
671 1020
671 1045
671 1053
671 1064
671 1134
671 1142
671 1153
671 1166
671 1178
671 1197
671 1228
671 1246
671 1280
671 1288
671 1309
671 1315
671 1327
671 1388
671 1393
671 1394
671 1426
671 1470
671 1479
671 1507
671 1553
671 1624
671 1644
671 1645
671 1668
671 1670
671 1730
671 1742
671 1744
671 1824
671 1847
671 1896
671 1903
671 1919
671 1964
671 1995
671 1998
671 2005
671 2026
671 2053
671 2081
671 2103
671 2151
671 2162
671 2208
671 2219
671 2227
671 2258
671 2277
671 2332
671 2361
672 713
672 720
672 728
672 761
672 934
672 1059
672 1133
672 1164
672 1176
672 1204
672 1359
672 1422
672 1640
672 1714
672 1725
672 2042
672 2187
672 2278
672 2368
672 2406
673 734
673 820
673 827
673 1036
673 1085
673 1127
673 1409
673 1413
673 1454
673 1529
673 1612
673 1649
673 1776
673 1893
673 1951
673 2046
673 2047
673 2144
673 2157
673 2377
673 2422
674 979
674 1018
674 1032
674 1036
674 1262
674 1302
674 1391
674 1409
674 1454
674 1590
674 1597
674 1636
674 1811
674 1923
674 2046
674 2059
674 2063
674 2144
674 2157
674 2220
675 698
675 757
675 761
675 839
675 1152
675 1155
675 1372
675 1422
675 1448
675 1472
675 1580
675 1691
675 1832
675 1916
675 1918
675 1929
675 1937
675 1963
675 2042
675 2125
675 2146
675 2148
675 2177
675 2187
675 2241
675 2338
676 731
676 810
676 832
676 893
676 932
676 1036
676 1064
676 1091
676 1169
676 1222
676 1274
676 1409
676 1458
676 1548
676 1609
676 1620
676 1711
676 1816
676 1827
676 1831
676 1833
676 1879
676 2001
676 2059
676 2174
676 2198
676 2235
676 2261
676 2287
676 2293
676 2316
676 2336
676 2396
677 1689
677 1723
677 1735
677 2184
678 707
678 725
678 727
678 730
678 746
678 756
678 773
678 774
678 781
678 807
678 814
678 818
678 829
678 893
678 896
678 903
678 965
678 983
678 994
678 1014
678 1019
678 1060
678 1094
678 1121
678 1136
678 1137
678 1140
678 1181
678 1193
678 1198
678 1239
678 1244
678 1260
678 1264
678 1332
678 1337
678 1362
678 1407
678 1429
678 1449
678 1457
678 1459
678 1462
678 1484
678 1497
678 1505
678 1595
678 1633
678 1661
678 1681
678 1721
678 1740
678 1756
678 1759
678 1795
678 1814
678 1822
678 1828
678 1835
678 1856
678 1866
678 2006
678 2028
678 2107
678 2112
678 2155
678 2178
678 2202
678 2244
678 2306
678 2336
678 2376
679 711
679 765
679 892
679 999
679 1159
679 1166
679 1228
679 1388
679 1436
679 1483
679 1636
679 1695
679 2151
679 2219
679 2291
679 2418
680 868
680 889
680 984
680 1159
680 1187
680 1243
680 1267
680 1323
680 1352
680 1404
680 1473
680 1601
680 1636
680 1638
680 1811
680 1893
680 1996
680 2046
680 2047
680 2062
680 2108
680 2139
680 2206
680 2208
680 2273
680 2337
681 904
681 1187
681 1306
681 1506
681 1902
681 1924
681 2169
681 2208
682 686
682 989
682 1200
682 1296
682 1537
682 1650
682 1685
683 867
683 963
683 1288
683 1389
683 1590
683 1636
683 1811
683 1893
683 2046
683 2047
683 2059
683 2144
684 704
684 749
684 825
684 836
684 856
684 862
684 907
684 933
684 944
684 976
684 979
684 1072
684 1089
684 1114
684 1162
684 1323
684 1326
684 1370
684 1378
684 1380
684 1426
684 1444
684 1507
684 1510
684 1555
684 1666
684 1739
684 1801
684 1923
684 1961
684 2078
684 2152
684 2154
684 2159
684 2183
684 2200
684 2216
684 2220
684 2239
684 2245
685 716
685 830
685 845
685 1078
685 1091
685 1266
685 1317
685 1402
685 1614
685 1884
685 1928
685 2136
685 2179
685 2217
685 2381
686 712
686 721
686 747
686 765
686 910
686 985
686 1051
686 1121
686 1181
686 1219
686 1271
686 1281
686 1295
686 1359
686 1420
686 1528
686 1537
686 1571
686 1596
686 1632
686 1688
686 1723
686 1740
686 1755
686 1814
686 1839
686 1862
686 1930
686 1948
686 1983
686 1984
686 1993
686 2006
686 2007
686 2042
686 2052
686 2107
686 2126
686 2178
686 2185
686 2254
686 2306
686 2350
686 2394
686 2406
686 2407
687 769
687 790
687 799
687 855
687 948
687 992
687 1002
687 1007
687 1023
687 1037
687 1052
687 1057
687 1082
687 1100
687 1124
687 1150
687 1154
687 1163
687 1165
687 1245
687 1254
687 1270
687 1304
687 1336
687 1350
687 1351
687 1369
687 1374
687 1410
687 1415
687 1460
687 1468
687 1486
687 1520
687 1544
687 1552
687 1565
687 1583
687 1585
687 1598
687 1642
687 1646
687 1656
687 1672
687 1679
687 1729
687 1743
687 1759
687 1761
687 1769
687 1793
687 1796
687 1834
687 1869
687 1888
687 1997
687 2002
687 2027
687 2077
687 2088
687 2091
687 2101
687 2161
687 2194
687 2215
687 2263
687 2288
687 2290
687 2297
687 2307
687 2342
687 2345
687 2368
687 2401
687 2404
687 2410
687 2421
688 708
688 736
688 754
688 763
688 765
688 766
688 773
688 779
688 793
688 797
688 848
688 868
688 891
688 892
688 911
688 912
688 966
688 984
688 999
688 1020
688 1045
688 1046
688 1049
688 1111
688 1134
688 1159
688 1166
688 1172
688 1228
688 1231
688 1234
688 1267
688 1280
688 1286
688 1368
688 1383
688 1392
688 1404
688 1417
688 1426
688 1436
688 1464
688 1470
688 1485
688 1507
688 1515
688 1523
688 1553
688 1584
688 1601
688 1636
688 1644
688 1695
688 1730
688 1895
688 1896
688 1902
688 1903
688 1907
688 1911
688 1924
688 1935
688 1980
688 1996
688 2005
688 2014
688 2040
688 2059
688 2095
688 2103
688 2109
688 2151
688 2162
688 2169
688 2172
688 2200
688 2207
688 2208
688 2219
688 2230
688 2233
688 2315
688 2332
688 2361
688 2371
688 2398
688 2419
689 805
689 875
689 945
689 1015
689 1177
689 1283
689 1652
689 1722
689 1925
689 2070
689 2123
689 2380
690 693
690 714
690 784
690 789
690 952
690 975
690 1053
690 1112
690 1164
690 1184
690 1193
690 1198
690 1220
690 1236
690 1346
690 1372
690 1480
690 1487
690 1520
690 1634
690 1809
690 1828
690 1966
690 2056
690 2166
690 2327
690 2424
691 731
691 832
691 1042
691 1199
691 1377
691 1445
691 1579
691 1660
691 1690
691 1693
691 1792
691 1833
691 1868
691 1968
691 1970
691 2000
691 2066
691 2224
691 2261
691 2316
691 2352
692 804
692 908
692 982
692 1013
692 1088
692 1128
692 1206
692 1279
692 1465
692 1500
692 1531
692 1786
692 1830
692 1947
692 1949
692 1999
692 2007
692 2034
692 2155
692 2243
692 2321
692 2345
692 2394
693 712
693 714
693 744
693 766
693 767
693 784
693 789
693 848
693 854
693 864
693 880
693 903
693 941
693 953
693 1006
693 1019
693 1029
693 1053
693 1057
693 1078
693 1082
693 1110
693 1117
693 1161
693 1172
693 1184
693 1212
693 1215
693 1220
693 1223
693 1231
693 1236
693 1254
693 1261
693 1262
693 1270
693 1293
693 1298
693 1315
693 1346
693 1358
693 1364
693 1372
693 1374
693 1402
693 1415
693 1456
693 1459
693 1468
693 1487
693 1512
693 1516
693 1520
693 1596
693 1621
693 1663
693 1673
693 1707
693 1715
693 1740
693 1760
693 1762
693 1788
693 1789
693 1809
693 1813
693 1818
693 1874
693 1876
693 1888
693 1954
693 1958
693 1963
693 1980
693 2004
693 2029
693 2055
693 2056
693 2061
693 2067
693 2072
693 2088
693 2121
693 2127
693 2138
693 2177
693 2180
693 2203
693 2227
693 2280
693 2291
693 2326
693 2327
693 2382
693 2389
693 2421
694 714
694 723
694 892
694 893
694 964
694 1037
694 1163
694 1193
694 1325
694 1386
694 1640
694 1681
694 1742
694 1749
694 1869
694 2002
694 2198
694 2278
694 2307
694 2376
695 794
695 1101
695 1152
695 1176
695 1431
695 1704
695 1754
695 1864
695 2140
695 2405
696 716
696 781
696 787
696 804
696 880
696 905
696 908
696 955
696 983
696 990
696 1008
696 1078
696 1091
696 1143
696 1206
696 1266
696 1279
696 1402
696 1443
696 1548
696 1562
696 1597
696 1614
696 1648
696 1658
696 1662
696 1675
696 1676
696 1775
696 1781
696 1799
696 1880
696 1885
696 1891
696 1894
696 1900
696 1906
696 1928
696 1940
696 2047
696 2073
696 2217
696 2226
696 2251
696 2267
696 2283
696 2341
696 2346
696 2363
696 2367
696 2377
696 2391
697 738
697 805
697 815
697 841
697 875
697 884
697 938
697 939
697 975
697 1055
697 1131
697 1177
697 1230
697 1247
697 1255
697 1309
697 1355
697 1360
697 1416
697 1514
697 1536
697 1541
697 1563
697 1587
697 1650
697 1652
697 1680
697 1722
697 1767
697 1776
697 1783
697 1820
697 1925
697 1950
697 1986
697 1991
697 2049
697 2070
697 2087
697 2115
697 2123
697 2153
697 2212
697 2333
697 2340
698 900
698 1086
698 1124
698 1152
698 1164
698 1374
698 1414
698 1428
698 1449
698 1754
698 1796
698 1838
698 1918
698 1937
698 2116
698 2154
698 2275
698 2278
698 2338
699 797
699 848
699 852
699 858
699 859
699 879
699 892
699 956
699 958
699 1120
699 1134
699 1188
699 1246
699 1381
699 1436
699 1480
699 1513
699 1534
699 1624
699 1647
699 1651
699 1695
699 1800
699 1933
699 1935
699 2040
699 2051
699 2129
699 2142
699 2159
699 2295
699 2361
700 1119
700 1667
700 1689
700 1737
700 1798
700 1881
700 2007
700 2222
700 2321
700 2345
700 2353
700 2388
700 2394
701 738
701 777
701 816
701 862
701 933
701 1103
701 1114
701 1393
701 1412
701 1943
701 2080
701 2110
701 2124
701 2168
701 2250
702 827
702 1085
702 1579
702 1597
702 1620
702 1781
702 1824
702 1868
702 1906
702 2178
702 2293
703 790
703 934
703 937
703 1002
703 1037
703 1057
703 1086
703 1134
703 1138
703 1160
703 1333
703 1336
703 1410
703 1428
703 1486
703 1509
703 1565
703 1642
703 1646
703 1869
703 1882
703 1922
703 1941
703 2006
703 2091
703 2345
703 2376
704 717
704 724
704 734
704 749
704 752
704 812
704 820
704 836
704 862
704 902
704 944
704 973
704 976
704 979
704 1026
704 1068
704 1072
704 1162
704 1192
704 1202
704 1302
704 1323
704 1326
704 1370
704 1378
704 1382
704 1426
704 1438
704 1444
704 1475
704 1553
704 1555
704 1605
704 1674
704 1739
704 1801
704 1814
704 1823
704 1844
704 1923
704 1942
704 1992
704 2005
704 2038
704 2074
704 2079
704 2159
704 2186
704 2200
704 2220
704 2232
704 2239
704 2245
704 2247
704 2273
704 2380
704 2422
705 721
705 762
705 873
705 915
705 1073
705 1141
705 1269
705 1467
705 1537
705 1621
705 1632
705 1635
705 1642
705 1749
705 1882
705 1921
705 1972
705 1997
705 2022
705 2313
705 2382
706 785
706 906
706 957
706 971
706 999
706 1040
706 1178
706 1248
706 1387
706 1514
706 1593
706 1604
706 1805
706 1856
706 1899
706 1919
706 1992
706 2010
706 2012
706 2150
706 2296
707 719
707 773
707 774
707 807
707 829
707 893
707 1181
707 1219
707 1224
707 1225
707 1233
707 1244
707 1402
707 1407
707 1484
707 1497
707 1505
707 1571
707 1611
707 1721
707 1770
707 1788
707 1808
707 1816
707 1822
707 1828
707 1835
707 1862
707 1868
707 1920
707 1995
707 2021
707 2122
707 2178
707 2198
707 2268
707 2274
707 2277
707 2306
707 2350
707 2351
707 2409
708 797
708 851
708 859
708 911
708 921
708 1102
708 1159
708 1179
708 1187
708 1238
708 1255
708 1341
708 1352
708 1363
708 1381
708 1446
708 1568
708 1591
708 1624
708 1647
708 1726
708 1800
708 1899
708 1902
708 1996
708 2014
708 2040
708 2051
708 2108
708 2139
708 2169
708 2196
708 2208
708 2256
708 2332
709 714
709 805
709 875
709 911
709 912
709 938
709 1045
709 1228
709 1316
709 1355
709 1363
709 1368
709 1473
709 1643
709 1644
709 1668
709 2233
709 2264
709 2380
710 725
710 767
710 829
710 893
710 1070
710 1075
710 1136
710 1140
710 1213
710 1261
710 1332
710 1337
710 1407
710 1450
710 1457
710 1462
710 1571
710 1621
710 1639
710 1665
710 1707
710 1730
710 1799
710 1828
710 1866
710 1868
710 1975
710 2006
710 2171
710 2227
710 2306
710 2326
710 2351
710 2382
711 756
711 765
711 793
711 805
711 827
711 906
711 924
711 950
711 956
711 1016
711 1035
711 1085
711 1198
711 1239
711 1311
711 1347
711 1355
711 1372
711 1382
711 1385
711 1388
711 1434
711 1483
711 1664
711 1804
711 1824
711 1935
711 2090
711 2107
711 2151
711 2158
711 2166
711 2216
711 2220
711 2239
711 2240
711 2242
711 2244
712 776
712 813
712 1109
712 1260
712 1271
712 1295
712 1420
712 1548
712 1753
712 1755
712 1792
712 1839
712 1948
712 2052
712 2107
712 2126
712 2166
712 2244
712 2254
713 720
713 1048
713 1059
713 1204
713 1318
713 1325
713 1725
713 2119
713 2406
714 719
714 766
714 767
714 789
714 807
714 821
714 854
714 864
714 897
714 899
714 903
714 910
714 917
714 920
714 934
714 937
714 939
714 949
714 963
714 977
714 988
714 1019
714 1023
714 1030
714 1045
714 1053
714 1078
714 1091
714 1110
714 1134
714 1137
714 1152
714 1160
714 1164
714 1172
714 1175
714 1193
714 1212
714 1215
714 1219
714 1220
714 1236
714 1260
714 1262
714 1346
714 1364
714 1366
714 1372
714 1402
714 1407
714 1415
714 1450
714 1456
714 1459
714 1468
714 1479
714 1480
714 1481
714 1494
714 1507
714 1509
714 1512
714 1516
714 1520
714 1596
714 1618
714 1663
714 1695
714 1707
714 1716
714 1740
714 1755
714 1759
714 1760
714 1762
714 1788
714 1790
714 1791
714 1854
714 1855
714 1874
714 1883
714 1888
714 1922
714 1958
714 1963
714 1966
714 1984
714 1993
714 2004
714 2005
714 2006
714 2029
714 2030
714 2061
714 2063
714 2072
714 2088
714 2096
714 2127
714 2138
714 2236
714 2277
714 2278
714 2280
714 2350
714 2359
714 2360
714 2361
714 2364
714 2368
714 2375
714 2389
714 2414
714 2415
715 732
715 821
715 1557
715 1667
715 1881
715 1892
715 2007
715 2274
715 2388
716 726
716 727
716 731
716 756
716 827
716 831
716 853
716 871
716 880
716 931
716 987
716 990
716 1000
716 1024
716 1031
716 1043
716 1058
716 1082
716 1209
716 1266
716 1276
716 1300
716 1317
716 1397
716 1402
716 1408
716 1429
716 1430
716 1437
716 1447
716 1476
716 1490
716 1517
716 1548
716 1561
716 1614
716 1637
716 1665
716 1675
716 1686
716 1719
716 1748
716 1770
716 1775
716 1795
716 1819
716 1853
716 1868
716 1880
716 1885
716 1889
716 1900
716 1928
716 1987
716 2020
716 2128
716 2163
716 2165
716 2171
716 2226
716 2251
716 2267
716 2276
716 2336
716 2341
716 2370
716 2395
717 752
717 762
717 928
717 944
717 973
717 979
717 1026
717 1044
717 1055
717 1072
717 1074
717 1076
717 1114
717 1241
717 1242
717 1311
717 1370
717 1426
717 1475
717 1553
717 1605
717 1628
717 1651
717 1801
717 1844
717 1923
717 1942
717 1943
717 2005
717 2040
717 2071
717 2079
717 2080
717 2092
717 2123
717 2139
717 2220
717 2232
717 2273
717 2380
717 2422
718 738
718 745
718 793
718 889
718 989
718 1038
718 1050
718 1124
718 1283
718 1296
718 1355
718 1368
718 1409
718 1473
718 1548
718 1619
718 1650
718 1747
718 1767
718 1791
718 1907
718 1934
718 1962
718 2013
718 2153
718 2221
718 2250
718 2372
719 795
719 893
719 899
719 920
719 934
719 949
719 1023
719 1053
719 1094
719 1137
719 1193
719 1197
719 1349
719 1418
719 1423
719 1497
719 1509
719 1681
719 1755
719 1759
719 1862
719 1981
719 1993
719 2006
719 2063
719 2194
719 2284
719 2309
719 2348
719 2360
719 2364
719 2376
719 2414
719 2420
720 728
720 799
720 807
720 823
720 839
720 865
720 898
720 917
720 959
720 977
720 1048
720 1110
720 1151
720 1170
720 1204
720 1245
720 1318
720 1321
720 1325
720 1367
720 1369
720 1437
720 1456
720 1478
720 1479
720 1600
720 1609
720 1630
720 1635
720 1672
720 1704
720 1725
720 1757
720 1802
720 1883
720 1916
720 1918
720 1932
720 1937
720 1955
720 1972
720 2018
720 2119
720 2125
720 2146
720 2148
720 2185
720 2199
720 2241
720 2297
720 2406
720 2420
721 723
721 762
721 784
721 820
721 838
721 864
721 876
721 897
721 917
721 936
721 968
721 970
721 986
721 1011
721 1095
721 1109
721 1205
721 1219
721 1323
721 1325
721 1340
721 1374
721 1420
721 1425
721 1457
721 1462
721 1508
721 1511
721 1537
721 1553
721 1563
721 1585
721 1605
721 1614
721 1620
721 1632
721 1635
721 1642
721 1657
721 1663
721 1666
721 1707
721 1722
721 1738
721 1749
721 1764
721 1766
721 1774
721 1775
721 1814
721 1851
721 1853
721 1859
721 1884
721 1885
721 1927
721 1951
721 1972
721 1995
721 2100
721 2107
721 2126
721 2127
721 2146
721 2152
721 2217
721 2251
721 2282
721 2297
721 2341
721 2342
721 2357
721 2417
721 2423
722 732
722 791
722 819
722 1088
722 1119
722 1737
722 2007
722 2237
722 2321
722 2345
722 2394
723 876
723 897
723 968
723 1221
723 1323
723 1325
723 1620
723 1632
723 1635
723 1738
723 1766
723 1859
723 1882
723 1997
724 749
724 762
724 764
724 862
724 902
724 973
724 1039
724 1072
724 1139
724 1192
724 1200
724 1242
724 1382
724 1426
724 1605
724 1923
724 1942
724 1992
724 2074
724 2079
724 2200
724 2220
724 2245
724 2302
724 2380
724 2422
725 774
725 854
725 892
725 893
725 896
725 956
725 965
725 983
725 993
725 1013
725 1053
725 1057
725 1135
725 1136
725 1148
725 1156
725 1198
725 1218
725 1225
725 1244
725 1264
725 1332
725 1348
725 1384
725 1405
725 1407
725 1462
725 1497
725 1505
725 1516
725 1564
725 1575
725 1612
725 1625
725 1644
725 1645
725 1686
725 1721
725 1770
725 1795
725 1816
725 1822
725 1828
725 1833
725 1866
725 1868
725 1920
725 1946
725 1993
725 1995
725 2000
725 2015
725 2073
725 2112
725 2155
725 2171
725 2174
725 2213
725 2224
725 2257
725 2274
725 2326
725 2348
725 2351
725 2355
726 1058
726 1402
726 1499
726 1658
726 1665
726 1928
726 2226
726 2251
727 746
727 829
727 845
727 853
727 893
727 1011
727 1091
727 1153
727 1195
727 1209
727 1233
727 1266
727 1312
727 1384
727 1402
727 1429
727 1497
727 1505
727 1542
727 1547
727 1599
727 1614
727 1627
727 1633
727 1637
727 1675
727 1771
727 1775
727 1819
727 1853
727 1885
727 1928
727 1982
727 1988
727 2047
727 2073
727 2136
727 2171
727 2198
727 2251
727 2336
727 2341
728 1318
728 1932
728 2119
728 2406
729 829
729 880
729 1075
729 1270
729 1289
729 1402
729 2021
729 2270
730 756
730 807
730 872
730 903
730 1198
730 1214
730 1320
730 1337
730 1397
730 1449
730 1462
730 1518
730 1684
730 1878
730 2026
730 2227
730 2264
730 2356
730 2402
731 772
731 774
731 778
731 826
731 832
731 837
731 880
731 894
731 1042
731 1116
731 1130
731 1140
731 1145
731 1158
731 1199
731 1265
731 1308
731 1373
731 1377
731 1401
731 1405
731 1425
731 1445
731 1479
731 1500
731 1533
731 1579
731 1660
731 1686
731 1693
731 1705
731 1709
731 1710
731 1711
731 1721
731 1740
731 1758
731 1792
731 1816
731 1831
731 1833
731 1868
731 1879
731 1959
731 1968
731 1970
731 2000
731 2001
731 2028
731 2066
731 2093
731 2180
731 2224
731 2261
731 2270
731 2287
731 2293
731 2316
731 2352
731 2396
732 861
732 977
732 1041
732 1088
732 1098
732 1106
732 1164
732 1167
732 1254
732 1263
732 1275
732 1291
732 1314
732 1414
732 1549
732 1551
732 1557
732 1667
732 1673
732 1683
732 1723
732 1724
732 1737
732 1837
732 1881
732 1892
732 1936
732 1976
732 2004
732 2007
732 2030
732 2048
732 2081
732 2086
732 2118
732 2138
732 2148
732 2197
732 2201
732 2228
732 2308
732 2327
732 2347
732 2388
732 2394
733 948
733 1304
733 1417
733 1792
733 2331
734 749
734 765
734 825
734 828
734 834
734 836
734 862
734 912
734 924
734 939
734 944
734 945
734 976
734 979
734 1026
734 1035
734 1044
734 1065
734 1068
734 1072
734 1132
734 1139
734 1162
734 1185
734 1200
734 1202
734 1242
734 1323
734 1326
734 1347
734 1370
734 1376
734 1378
734 1382
734 1412
734 1424
734 1444
734 1471
734 1475
734 1553
734 1605
734 1664
734 1692
734 1823
734 1851
734 1923
734 1934
734 2079
734 2109
734 2159
734 2183
734 2200
734 2220
734 2232
734 2239
734 2245
735 744
735 792
735 865
735 1101
735 1124
735 1152
735 1155
735 1176
735 1235
735 1339
735 1359
735 1372
735 1414
735 1422
735 1478
735 1725
735 1796
735 1864
735 1916
735 1931
735 1937
735 2042
735 2140
735 2187
735 2228
735 2278
735 2338
735 2406
736 745
736 763
736 765
736 767
736 787
736 848
736 905
736 934
736 943
736 956
736 1032
736 1127
736 1134
736 1166
736 1193
736 1293
736 1294
736 1419
736 1436
736 1443
736 1454
736 1461
736 1480
736 1507
736 1600
736 1609
736 1621
736 1682
736 1695
736 1768
736 1906
736 1914
736 1930
736 1935
736 2106
736 2158
736 2193
736 2219
736 2250
736 2361
736 2364
736 2376
736 2382
736 2418
736 2421
737 778
737 832
737 880
737 931
737 1019
737 1105
737 1145
737 1384
737 1393
737 1397
737 1490
737 1548
737 1575
737 1614
737 1771
737 1792
737 1816
737 1831
737 1853
737 1885
737 2217
738 765
738 793
738 822
738 884
738 906
738 921
738 938
738 939
738 1015
738 1044
738 1103
738 1114
738 1126
738 1132
738 1161
738 1177
738 1205
738 1216
738 1230
738 1283
738 1355
738 1365
738 1393
738 1416
738 1434
738 1473
738 1536
738 1563
738 1574
738 1587
738 1643
738 1650
738 1652
738 1767
738 1804
738 1935
738 1977
738 2070
738 2083
738 2087
738 2089
738 2168
738 2212
738 2340
739 763
739 973
739 1026
739 1072
739 1192
739 1454
739 1475
739 1923
739 1927
739 2220
739 2380
740 805
740 815
740 841
740 884
740 1309
740 1441
740 1553
740 1720
740 1767
740 1852
740 1908
740 1934
740 1991
740 2060
740 2374
741 748
741 765
741 845
741 920
741 948
741 995
741 996
741 1173
741 1178
741 1211
741 1235
741 1240
741 1325
741 1396
741 1421
741 1600
741 1682
741 1749
741 1753
741 1769
741 1790
741 1825
741 1856
741 1869
741 1935
741 2158
741 2213
741 2242
741 2274
741 2345
741 2369
741 2400
742 938
742 1179
742 1619
742 1722
742 1767
742 1776
742 1951
742 2040
742 2051
742 2070
743 821
743 1086
743 1092
743 1364
743 1398
743 1428
743 1653
743 1723
743 1735
743 1871
743 1881
743 1897
743 2086
743 2185
744 789
744 900
744 926
744 941
744 965
744 1027
744 1124
744 1155
744 1161
744 1193
744 1397
744 1413
744 1414
744 1418
744 1630
744 1691
744 1796
744 1802
744 1809
744 1892
744 1936
744 1981
744 2007
744 2021
744 2056
744 2128
744 2147
744 2177
744 2275
744 2278
744 2326
744 2338
744 2409
745 785
745 803
745 805
745 822
745 834
745 875
745 906
745 912
745 938
745 939
745 945
745 961
745 989
745 1061
745 1131
745 1285
745 1355
745 1361
745 1366
745 1368
745 1383
745 1394
745 1417
745 1458
745 1587
745 1596
745 1650
745 1732
745 1747
745 1804
745 1846
745 1902
745 1919
745 1933
745 1938
745 1992
745 2012
745 2044
745 2090
745 2206
745 2216
745 2249
745 2274
745 2286
745 2305
745 2340
745 2415
746 756
746 774
746 845
746 874
746 883
746 893
746 920
746 983
746 1017
746 1148
746 1153
746 1223
746 1233
746 1239
746 1244
746 1277
746 1282
746 1332
746 1337
746 1371
746 1407
746 1423
746 1457
746 1463
746 1490
746 1505
746 1532
746 1575
746 1633
746 1661
746 1686
746 1717
746 1719
746 1721
746 1789
746 1815
746 1828
746 1868
746 1885
746 1915
746 1957
746 1969
746 1975
746 1982
746 1987
746 1995
746 2021
746 2073
746 2112
746 2122
746 2143
746 2198
746 2213
746 2227
746 2248
746 2306
746 2336
746 2348
746 2393
747 968
747 1271
747 1295
747 1420
747 1755
747 1948
747 2107
747 2126
747 2187
748 845
748 920
748 924
748 995
748 996
748 1173
748 1178
748 1180
748 1240
748 1287
748 1396
748 1421
748 1511
748 1554
748 1600
748 1682
748 1753
748 1769
748 1935
748 2154
748 2242
748 2369
749 798
749 836
749 862
749 902
749 944
749 976
749 979
749 1026
749 1072
749 1162
749 1202
749 1326
749 1370
749 1426
749 1444
749 1475
749 1643
749 1674
749 1801
749 1923
749 1942
749 2038
749 2159
749 2200
749 2220
749 2232
749 2239
749 2245
749 2422
750 907
750 908
750 955
750 982
750 1201
750 1206
750 1239
750 1450
750 1463
750 1476
750 1532
750 1671
750 1786
750 1799
750 1987
750 2055
750 2243
750 2244
750 2283
750 2346
750 2381
751 763
751 765
751 787
751 943
751 948
751 1032
751 1098
751 1109
751 1193
751 1294
751 1325
751 1400
751 1454
751 1498
751 1505
751 1580
751 1617
751 1668
751 1672
751 1694
751 1697
751 1914
751 1916
751 2002
751 2022
751 2091
751 2099
751 2106
751 2237
751 2278
751 2307
751 2336
751 2350
751 2394
752 762
752 812
752 825
752 834
752 862
752 944
752 973
752 979
752 1026
752 1072
752 1114
752 1192
752 1242
752 1302
752 1311
752 1370
752 1378
752 1382
752 1426
752 1475
752 1605
752 1844
752 1923
752 1927
752 1942
752 1992
752 2005
752 2038
752 2079
752 2200
752 2220
752 2232
752 2247
752 2380
752 2422
753 811
753 942
753 1777
753 1809
753 1978
754 843
754 848
754 892
754 913
754 928
754 1077
754 1148
754 1214
754 1316
754 1347
754 1436
754 1464
754 1466
754 1485
754 1636
754 1668
754 1695
754 1779
754 1903
754 1935
754 1971
754 2158
754 2182
754 2219
754 2240
754 2274
754 2303
754 2325
754 2356
754 2361
754 2392
755 756
755 874
755 1098
755 1224
755 1275
755 1277
755 1282
755 1342
755 1447
755 1457
755 1463
755 1490
755 1532
755 1549
755 1723
755 1789
755 1815
755 1912
755 1915
755 1957
755 1969
755 1975
755 2007
755 2021
755 2048
755 2096
755 2143
755 2148
755 2185
755 2248
755 2267
755 2350
756 767
756 804
756 867
756 874
756 876
756 896
756 940
756 955
756 980
756 1008
756 1017
756 1019
756 1025
756 1058
756 1082
756 1117
756 1119
756 1129
756 1135
756 1143
756 1168
756 1206
756 1213
756 1223
756 1224
756 1244
756 1248
756 1260
756 1261
756 1268
756 1277
756 1282
756 1289
756 1332
756 1338
756 1348
756 1397
756 1407
756 1413
756 1414
756 1447
756 1450
756 1457
756 1459
756 1463
756 1487
756 1497
756 1501
756 1524
756 1532
756 1556
756 1575
756 1577
756 1589
756 1596
756 1614
756 1621
756 1633
756 1639
756 1665
756 1671
756 1675
756 1738
756 1740
756 1773
756 1784
756 1786
756 1789
756 1792
756 1799
756 1815
756 1859
756 1874
756 1886
756 1889
756 1894
756 1900
756 1903
756 1912
756 1915
756 1944
756 1949
756 1957
756 1969
756 1975
756 1983
756 1987
756 2021
756 2029
756 2096
756 2133
756 2143
756 2227
756 2231
756 2244
756 2248
756 2257
756 2267
756 2288
756 2306
756 2310
756 2348
756 2350
757 761
757 898
757 937
757 1086
757 1151
757 1152
757 1325
757 1336
757 1428
757 1448
757 1558
757 1580
757 1635
757 1723
757 1729
757 1746
757 1929
757 1937
757 2006
757 2042
757 2065
757 2119
757 2125
757 2376
757 2406
758 761
758 799
758 823
758 1235
758 1359
758 1448
758 1468
758 1569
758 1580
758 1582
758 1655
758 1869
758 2065
758 2187
758 2390
759 875
759 938
759 1441
760 798
760 842
760 942
760 1474
760 1978
760 1986
760 2069
760 2266
761 795
761 807
761 823
761 839
761 898
761 900
761 907
761 1008
761 1059
761 1080
761 1101
761 1110
761 1133
761 1152
761 1231
761 1245
761 1251
761 1297
761 1299
761 1318
761 1319
761 1321
761 1325
761 1339
761 1359
761 1369
761 1422
761 1428
761 1437
761 1448
761 1456
761 1468
761 1472
761 1558
761 1569
761 1580
761 1582
761 1606
761 1635
761 1655
761 1691
761 1698
761 1699
761 1724
761 1725
761 1729
761 1741
761 1746
761 1752
761 1774
761 1782
761 1832
761 1869
761 1916
761 1929
761 1937
761 1972
761 1974
761 2042
761 2065
761 2085
761 2125
761 2147
761 2187
761 2199
761 2228
761 2241
761 2284
761 2368
761 2390
761 2406
761 2414
761 2421
762 812
762 873
762 886
762 892
762 945
762 966
762 970
762 973
762 1026
762 1056
762 1121
762 1125
762 1134
762 1162
762 1166
762 1200
762 1234
762 1269
762 1286
762 1328
762 1426
762 1436
762 1475
762 1537
762 1632
762 1635
762 1642
762 1663
762 1695
762 1716
762 1742
762 1791
762 1851
762 1972
762 2022
762 2074
762 2079
762 2090
762 2146
762 2152
762 2220
762 2230
762 2233
762 2247
762 2302
762 2312
762 2357
762 2361
762 2380
762 2382
762 2417
763 767
763 785
763 787
763 848
763 889
763 892
763 912
763 943
763 966
763 1032
763 1045
763 1118
763 1127
763 1159
763 1166
763 1169
763 1174
763 1246
763 1294
763 1327
763 1394
763 1419
763 1442
763 1443
763 1454
763 1461
763 1464
763 1507
763 1515
763 1604
763 1609
763 1613
763 1621
763 1695
763 1697
763 1742
763 1768
763 1829
763 1846
763 1895
763 1905
763 1906
763 1914
763 2016
763 2044
763 2058
763 2099
763 2106
763 2219
763 2233
763 2361
763 2382
763 2384
763 2415
763 2421
764 787
764 905
764 1032
764 1180
764 1349
764 1396
764 1454
764 1597
764 2104
764 2220
764 2236
764 2242
765 766
765 785
765 787
765 793
765 803
765 822
765 827
765 847
765 848
765 851
765 860
765 864
765 867
765 889
765 891
765 892
765 904
765 906
765 912
765 918
765 923
765 924
765 939
765 950
765 956
765 971
765 997
765 1016
765 1035
765 1046
765 1050
765 1065
765 1076
765 1082
765 1085
765 1117
765 1118
765 1127
765 1134
765 1138
765 1182
765 1185
765 1196
765 1211
765 1212
765 1219
765 1224
765 1231
765 1232
765 1242
765 1244
765 1246
765 1247
765 1260
765 1280
765 1325
765 1327
765 1332
765 1336
765 1339
765 1347
765 1352
765 1359
765 1374
765 1378
765 1382
765 1383
765 1385
765 1388
765 1392
765 1393
765 1394
765 1418
765 1427
765 1436
765 1457
765 1462
765 1464
765 1483
765 1485
765 1487
765 1497
765 1511
765 1515
765 1519
765 1594
765 1596
765 1609
765 1613
765 1621
765 1624
765 1636
765 1644
765 1663
765 1664
765 1696
765 1707
765 1712
765 1715
765 1718
765 1730
765 1739
765 1740
765 1742
765 1753
765 1757
765 1791
765 1792
765 1804
765 1824
765 1836
765 1845
765 1846
765 1851
765 1861
765 1878
765 1938
765 1984
765 1992
765 2012
765 2016
765 2017
765 2030
765 2053
765 2077
765 2082
765 2085
765 2090
765 2096
765 2151
765 2158
765 2167
765 2181
765 2206
765 2207
765 2216
765 2227
765 2230
765 2236
765 2241
765 2249
765 2254
765 2259
765 2277
765 2280
765 2288
765 2311
765 2330
765 2382
765 2384
765 2416
766 789
766 805
766 808
766 892
766 1166
766 1203
766 1232
766 1246
766 1327
766 1372
766 1383
766 1388
766 1485
766 1636
766 1695
766 1804
766 1824
766 1906
766 1935
766 2029
766 2090
766 2151
766 2207
766 2219
766 2315
767 774
767 789
767 810
767 813
767 830
767 860
767 906
767 947
767 1019
767 1032
767 1036
767 1217
767 1277
767 1316
767 1372
767 1400
767 1454
767 1498
767 1526
767 1539
767 1629
767 1649
767 1668
767 1684
767 1694
767 1707
767 1753
767 1773
767 1878
767 2021
767 2094
767 2158
767 2177
767 2377
767 2382
768 779
768 869
768 1004
768 1066
768 1572
768 1638
768 2134
768 2205
768 2411
769 790
769 855
769 948
769 1037
769 1052
769 1154
769 1163
769 1165
769 1204
769 1304
769 1350
769 1486
769 1544
769 1552
769 1646
769 1672
769 1679
769 1869
769 1876
769 2002
769 2077
769 2101
769 2215
769 2263
769 2290
769 2307
769 2401
769 2404
769 2410
770 789
771 830
771 854
771 904
771 958
771 1102
771 1241
771 1267
771 1352
771 1513
771 1526
771 1624
771 1649
771 1768
771 1785
771 2011
771 2031
771 2051
771 2078
771 2304
772 1710
772 1831
772 2102
772 2316
773 774
773 805
773 807
773 848
773 854
773 860
773 892
773 893
773 938
773 945
773 956
773 963
773 966
773 1045
773 1064
773 1127
773 1134
773 1166
773 1181
773 1219
773 1244
773 1280
773 1288
773 1327
773 1332
773 1355
773 1407
773 1434
773 1436
773 1441
773 1464
773 1497
773 1526
773 1587
773 1621
773 1636
773 1644
773 1693
773 1742
773 1804
773 1861
773 1895
773 1903
773 2122
773 2178
773 2219
773 2264
773 2268
773 2271
773 2340
773 2361
773 2403
773 2418
774 795
774 829
774 883
774 893
774 895
774 896
774 903
774 983
774 1008
774 1060
774 1075
774 1136
774 1153
774 1218
774 1225
774 1233
774 1244
774 1268
774 1317
774 1332
774 1337
774 1342
774 1390
774 1407
774 1423
774 1425
774 1429
774 1430
774 1435
774 1450
774 1457
774 1462
774 1484
774 1505
774 1542
774 1548
774 1560
774 1571
774 1579
774 1611
774 1614
774 1627
774 1633
774 1661
774 1665
774 1686
774 1703
774 1711
774 1717
774 1719
774 1721
774 1756
774 1775
774 1789
774 1795
774 1808
774 1828
774 1866
774 1885
774 1982
774 2001
774 2047
774 2052
774 2073
774 2090
774 2100
774 2112
774 2122
774 2156
774 2163
774 2171
774 2174
774 2198
774 2251
774 2257
774 2274
774 2306
774 2336
774 2348
774 2351
774 2382
774 2393
774 2395
775 781
775 908
775 1128
775 1476
775 1531
775 1532
775 1562
775 1606
775 1830
775 1949
775 2155
775 2243
775 2283
776 832
776 837
776 870
776 880
776 903
776 1011
776 1116
776 1117
776 1130
776 1158
776 1308
776 1405
776 1432
776 1457
776 1606
776 1625
776 1690
776 1693
776 1715
776 1744
776 1831
776 1833
776 1970
776 2001
776 2224
776 2287
776 2316
776 2355
777 862
777 933
777 1044
777 1103
777 1114
777 1200
777 1205
777 1255
777 1358
777 1366
777 1393
777 1412
777 1492
777 1511
777 1643
777 1839
777 1943
777 2080
777 2110
777 2124
777 2168
777 2343
778 796
778 837
778 968
778 1265
778 1345
778 1377
778 1445
778 1474
778 1564
778 1575
778 1660
778 1693
778 1711
778 1831
778 1833
778 1868
778 1879
778 1949
778 1970
778 2000
778 2028
778 2093
778 2179
778 2224
778 2293
778 2316
778 2396
778 2411
779 868
779 879
779 905
779 958
779 984
779 1061
779 1066
779 1069
779 1074
779 1159
779 1187
779 1241
779 1267
779 1352
779 1363
779 1404
779 1409
779 1513
779 1617
779 1645
779 1792
779 1902
779 1996
779 2014
779 2139
779 2196
779 2208
779 2234
779 2240
779 2331
779 2332
779 2419
779 2422
780 859
780 864
780 869
780 942
780 952
780 1004
780 1066
780 1076
780 1082
780 1102
780 1104
780 1137
780 1168
780 1171
780 1226
780 1280
780 1290
780 1305
780 1324
780 1341
780 1393
780 1416
780 1427
780 1449
780 1450
780 1495
780 1513
780 1567
780 1572
780 1575
780 1596
780 1624
780 1638
780 1702
780 1750
780 1756
780 1777
780 1792
780 1827
780 1843
780 1851
780 1858
780 1933
780 1953
780 2066
780 2069
780 2112
780 2124
780 2134
780 2145
780 2205
780 2208
780 2209
780 2227
780 2266
780 2318
780 2331
780 2411
781 798
781 880
781 955
781 982
781 1082
781 1198
781 1260
781 1337
781 1425
781 1445
781 1459
781 1476
781 1501
781 1543
781 1562
781 1658
781 1671
781 1686
781 1696
781 1740
781 1756
781 1891
781 1900
781 2034
781 2055
781 2096
781 2155
781 2180
781 2257
781 2283
781 2326
781 2346
781 2381
782 1045
782 1228
782 1280
783 1152
783 2063
783 2368
784 789
784 854
784 880
784 941
784 969
784 1039
784 1053
784 1161
784 1184
784 1372
784 1402
784 1487
784 1516
784 1788
784 1966
784 2030
784 2032
784 2072
784 2277
784 2326
784 2327
784 2409
785 793
785 803
785 843
785 852
785 875
785 906
785 911
785 912
785 945
785 957
785 971
785 989
785 1061
785 1211
785 1368
785 1383
785 1400
785 1442
785 1638
785 1668
785 1732
785 1767
785 1846
785 1902
785 1934
785 1938
785 2016
785 2044
785 2159
785 2249
785 2250
785 2289
785 2384
785 2415
786 838
786 947
786 1097
786 1127
786 1303
786 1335
786 1454
786 1522
786 1596
786 1602
786 1609
786 1612
786 1713
786 2097
786 2322
786 2377
787 830
787 837
787 840
787 847
787 851
787 897
787 905
787 943
787 1032
787 1082
787 1127
787 1168
787 1174
787 1251
787 1270
787 1294
787 1320
787 1323
787 1333
787 1419
787 1443
787 1454
787 1461
787 1479
787 1498
787 1506
787 1548
787 1596
787 1597
787 1620
787 1697
787 1740
787 1768
787 1775
787 1781
787 1808
787 1829
787 1906
787 1914
787 1921
787 1927
787 2014
787 2058
787 2099
787 2106
787 2158
787 2179
787 2190
787 2382
788 888
788 971
788 1033
788 1055
788 1180
788 1211
788 1343
788 1347
788 1356
788 1395
788 1434
788 1590
788 1604
788 1682
788 1856
788 1935
788 2012
788 2104
788 2158
788 2181
788 2199
788 2236
788 2242
788 2274
788 2299
789 821
789 852
789 880
789 897
789 909
789 920
789 939
789 940
789 941
789 942
789 952
789 953
789 975
789 1008
789 1112
789 1197
789 1215
789 1220
789 1224
789 1236
789 1237
789 1293
789 1341
789 1346
789 1402
789 1420
789 1468
789 1487
789 1496
789 1516
789 1519
789 1520
789 1554
789 1563
789 1634
789 1667
789 1760
789 1784
789 1788
789 1798
789 1818
789 1874
789 1912
789 1963
789 2006
789 2061
789 2067
789 2138
789 2288
789 2310
789 2365
789 2382
789 2409
789 2424
790 855
790 1002
790 1028
790 1037
790 1057
790 1082
790 1138
790 1141
790 1154
790 1163
790 1168
790 1176
790 1194
790 1268
790 1304
790 1336
790 1351
790 1374
790 1410
790 1415
790 1486
790 1565
790 1618
790 1623
790 1642
790 1646
790 1656
790 1672
790 1701
790 1754
790 1860
790 1869
790 1941
790 2002
790 2032
790 2091
790 2101
790 2161
790 2255
790 2275
790 2290
790 2307
790 2342
791 811
791 821
791 861
791 900
791 1023
791 1119
791 1123
791 1152
791 1212
791 1367
791 1488
791 1551
791 1559
791 1681
791 1723
791 1735
791 1737
791 1881
791 1897
791 2007
791 2030
791 2048
791 2194
791 2252
791 2308
791 2321
791 2365
792 839
792 1152
792 1182
792 1414
792 1931
792 1936
792 1981
792 2004
792 2024
792 2116
792 2130
792 2278
792 2388
793 825
793 848
793 875
793 892
793 906
793 912
793 923
793 924
793 935
793 956
793 961
793 969
793 1015
793 1046
793 1118
793 1134
793 1185
793 1246
793 1247
793 1280
793 1343
793 1382
793 1388
793 1394
793 1436
793 1442
793 1464
793 1537
793 1618
793 1624
793 1695
793 1742
793 1767
793 1804
793 1846
793 1878
793 1905
793 1934
793 1938
793 1950
793 2016
793 2044
793 2082
793 2089
793 2158
793 2159
793 2170
793 2207
793 2230
793 2246
793 2249
793 2311
793 2361
793 2384
793 2415
794 846
794 865
794 1101
794 1157
794 1176
794 1204
794 1431
794 1478
794 1704
794 1754
794 1834
794 1864
794 1872
794 2018
794 2117
794 2140
794 2146
794 2320
794 2405
794 2406
795 799
795 807
795 839
795 893
795 900
795 904
795 920
795 949
795 1023
795 1080
795 1109
795 1133
795 1134
795 1155
795 1164
795 1193
795 1235
795 1251
795 1271
795 1319
795 1359
795 1410
795 1415
795 1422
795 1448
795 1456
795 1480
795 1509
795 1548
795 1558
795 1569
795 1580
795 1582
795 1600
795 1609
795 1635
795 1655
795 1759
795 1774
795 1777
795 1789
795 1792
795 1796
795 1869
795 1916
795 1922
795 1967
795 1972
795 1974
795 2042
795 2065
795 2147
795 2148
795 2187
795 2198
795 2199
795 2215
795 2241
795 2263
795 2274
795 2278
795 2284
795 2364
795 2376
795 2389
795 2390
795 2406
795 2414
796 1158
796 1282
796 1305
796 1377
796 1393
796 1445
796 1479
796 1567
796 1573
796 1579
796 1606
796 1614
796 1696
796 1792
796 1816
796 1841
796 1858
796 1970
796 2009
796 2069
796 2124
796 2246
796 2270
796 2287
796 2293
796 2318
796 2331
796 2355
797 842
797 852
797 854
797 858
797 859
797 869
797 932
797 958
797 960
797 1071
797 1074
797 1082
797 1102
797 1171
797 1179
797 1188
797 1267
797 1324
797 1341
797 1381
797 1446
797 1451
797 1513
797 1534
797 1540
797 1608
797 1624
797 1736
797 1847
797 1902
797 1924
797 1933
797 1996
797 2011
797 2040
797 2045
797 2051
797 2066
797 2139
797 2266
797 2286
797 2332
797 2411
798 836
798 842
798 858
798 859
798 869
798 874
798 879
798 881
798 908
798 952
798 960
798 976
798 979
798 1055
798 1064
798 1066
798 1072
798 1082
798 1114
798 1126
798 1128
798 1132
798 1144
798 1159
798 1162
798 1171
798 1192
798 1243
798 1266
798 1290
798 1323
798 1353
798 1366
798 1409
798 1495
798 1503
798 1522
798 1592
798 1607
798 1645
798 1658
798 1696
798 1712
798 1732
798 1750
798 1841
798 1844
798 1867
798 1902
798 1992
798 2011
798 2013
798 2014
798 2050
798 2066
798 2080
798 2094
798 2105
798 2129
798 2134
798 2200
798 2205
798 2220
798 2266
798 2283
798 2295
798 2343
798 2378
798 2411
798 2422
799 810
799 905
799 906
799 992
799 1036
799 1037
799 1064
799 1154
799 1165
799 1223
799 1235
799 1274
799 1304
799 1359
799 1409
799 1468
799 1565
799 1609
799 1655
799 1694
799 1743
799 1757
799 1774
799 1834
799 1864
799 1869
799 2002
799 2059
799 2091
799 2132
799 2235
799 2307
799 2401
799 2414
800 833
800 1022
800 1036
800 1069
800 1409
800 1446
800 1694
800 2059
800 2173
801 1310
802 992
802 1154
802 1754
802 2032
802 2214
803 889
803 906
803 912
803 923
803 1118
803 1394
803 1593
803 1604
803 1613
803 1846
803 1935
803 1938
803 2016
803 2053
803 2249
803 2314
803 2384
803 2415
804 908
804 955
804 982
804 993
804 1013
804 1042
804 1047
804 1128
804 1201
804 1206
804 1279
804 1301
804 1334
804 1406
804 1425
804 1476
804 1499
804 1500
804 1543
804 1556
804 1648
804 1671
804 1830
804 1900
804 1940
804 1947
804 1949
804 1999
804 2034
804 2035
804 2052
804 2055
804 2090
804 2143
804 2146
804 2180
804 2225
804 2243
804 2283
804 2287
804 2326
804 2357
805 815
805 822
805 835
805 841
805 860
805 875
805 884
805 912
805 921
805 938
805 939
805 945
805 1015
805 1044
805 1050
805 1055
805 1074
805 1118
805 1126
805 1132
805 1161
805 1177
805 1205
805 1216
805 1230
805 1247
805 1280
805 1283
805 1309
805 1416
805 1434
805 1494
805 1508
805 1528
805 1536
805 1553
805 1587
805 1619
805 1620
805 1650
805 1652
805 1720
805 1722
805 1730
805 1738
805 1742
805 1767
805 1776
805 1783
805 1804
805 1852
805 1921
805 1925
805 1950
805 1960
805 1962
805 1986
805 1991
805 2049
805 2053
805 2060
805 2070
805 2083
805 2087
805 2089
805 2109
805 2118
805 2123
805 2153
805 2186
805 2212
805 2227
805 2250
805 2292
805 2305
805 2340
805 2371
805 2385
805 2415
806 964
806 1002
806 1037
806 1154
806 1163
806 1254
806 1379
806 1386
806 1460
806 1640
806 1646
806 1754
806 1860
806 1876
806 2032
806 2290
806 2297
806 2307
806 2342
806 2345
807 829
807 899
807 903
807 937
807 949
807 983
807 1023
807 1053
807 1077
807 1094
807 1101
807 1148
807 1160
807 1176
807 1193
807 1260
807 1325
807 1337
807 1339
807 1359
807 1364
807 1407
807 1415
807 1418
807 1449
807 1459
807 1462
807 1480
807 1497
807 1505
807 1509
807 1520
807 1580
807 1661
807 1725
807 1740
807 1759
807 1777
807 1821
807 1822
807 1835
807 1920
807 1946
807 1982
807 1984
807 1995
807 2006
807 2021
807 2042
807 2048
807 2073
807 2088
807 2149
807 2187
807 2278
807 2280
807 2291
807 2306
807 2336
807 2338
807 2351
807 2358
807 2359
807 2364
807 2376
808 848
808 864
808 892
808 905
808 971
808 1045
808 1147
808 1234
808 1327
808 1330
808 1378
808 1436
808 1464
808 1515
808 1695
808 1730
808 1791
808 1851
808 1895
808 1913
808 1935
808 1980
808 2109
808 2158
808 2199
808 2230
808 2315
808 2364
809 827
809 1180
809 1380
809 1396
809 1590
809 2242
810 867
810 905
810 932
810 1036
810 1064
810 1068
810 1091
810 1140
810 1190
810 1223
810 1260
810 1274
810 1292
810 1325
810 1329
810 1335
810 1390
810 1409
810 1455
810 1522
810 1549
810 1609
810 1612
810 1694
810 1721
810 1821
810 2047
810 2053
810 2094
810 2097
810 2132
810 2160
810 2216
810 2235
810 2377
810 2382
811 819
811 861
811 942
811 962
811 967
811 968
811 1104
811 1122
811 1164
811 1222
811 1226
811 1290
811 1353
811 1474
811 1495
811 1527
811 1549
811 1551
811 1559
811 1567
811 1588
811 1601
811 1603
811 1637
811 1667
811 1681
811 1687
811 1723
811 1737
811 1771
811 1777
811 1841
811 1843
811 1904
811 1915
811 1949
811 1955
811 1978
811 2063
811 2081
811 2111
811 2148
811 2197
811 2229
811 2266
811 2324
811 2388
811 2394
811 2408
811 2411
812 973
812 1026
812 1072
812 1192
812 1200
812 1242
812 1311
812 1475
812 1553
812 1605
812 1923
812 1927
812 1942
812 2079
812 2220
812 2232
812 2380
812 2422
813 1091
813 1109
813 1254
813 1426
813 1563
813 1621
813 1716
813 1755
813 1774
813 1992
813 2005
813 2113
813 2185
813 2230
813 2254
813 2259
813 2373
813 2382
814 909
814 1119
814 1239
814 1291
814 1314
814 1342
814 1689
814 1790
814 2048
814 2222
814 2237
814 2244
814 2253
814 2345
814 2350
814 2353
814 2376
814 2394
815 841
815 875
815 938
815 939
815 945
815 989
815 1039
815 1177
815 1230
815 1247
815 1255
815 1355
815 1360
815 1416
815 1441
815 1473
815 1514
815 1563
815 1587
815 1722
815 1767
815 1783
815 1923
815 2070
815 2153
815 2333
815 2340
815 2371
816 854
816 958
816 1044
816 1061
816 1102
816 1114
816 1352
816 1441
816 1446
816 1645
816 1960
816 1977
816 2011
816 2080
816 2124
816 2195
816 2343
816 2398
817 911
817 1751
817 1902
817 1911
817 1924
817 2078
817 2169
818 829
818 1075
818 1490
818 1549
818 1667
818 1721
818 1723
818 1881
818 2021
818 2148
818 2388
819 1119
819 1737
819 2007
819 2252
819 2321
819 2345
819 2394
820 1271
820 1508
820 1528
820 1632
820 1776
820 1951
820 2005
820 2127
820 2156
821 1092
821 1164
821 1275
821 1364
821 1367
821 1398
821 1646
821 1653
821 1683
821 1723
821 1729
821 1735
821 1798
821 1809
821 1871
821 1877
821 1881
821 1897
821 2007
821 2149
821 2201
821 2388
821 2413
822 971
822 989
822 1038
822 1211
822 1235
822 1349
822 1355
822 1604
822 1619
822 1730
822 1856
822 2082
822 2087
822 2177
823 1110
823 1133
823 1319
823 1321
823 1359
823 1367
823 1448
823 1558
823 1569
823 1580
823 1582
823 1635
823 1699
823 1714
823 1746
823 1916
823 2065
823 2147
823 2187
823 2284
823 2390
825 875
825 912
825 938
825 1050
825 1089
825 1139
825 1271
825 1383
825 1393
825 1412
825 1426
825 1507
825 1510
825 1555
825 1643
825 1647
825 1666
825 1739
825 1801
825 1861
825 1878
825 1905
825 1934
825 1961
825 2044
825 2053
825 2080
825 2152
825 2154
825 2168
825 2183
825 2186
825 2239
825 2240
825 2273
825 2281
825 2311
825 2380
825 2422
826 880
826 1130
826 1158
826 1209
826 1347
826 1445
826 1488
826 1548
826 1665
826 1690
826 1705
826 1710
826 1744
826 1750
826 1792
826 1816
826 1821
826 1831
826 1841
826 1868
826 1944
826 1988
826 2001
826 2179
826 2266
826 2411
827 891
827 924
827 948
827 1016
827 1035
827 1085
827 1245
827 1418
827 1434
827 1498
827 1636
827 1664
827 1675
827 1804
827 1824
827 1885
827 2090
827 2178
827 2216
827 2241
827 2244
827 2416
828 862
828 979
828 1061
828 1090
828 1139
828 1202
828 1267
828 1311
828 1370
828 1446
828 1513
828 1574
828 1617
828 1851
828 1902
828 1923
828 1934
828 1996
828 2124
828 2159
828 2216
828 2220
828 2239
828 2254
828 2418
828 2422
829 878
829 896
829 903
829 921
829 931
829 939
829 965
829 994
829 998
829 1014
829 1035
829 1060
829 1075
829 1107
829 1113
829 1140
829 1153
829 1171
829 1198
829 1244
829 1268
829 1332
829 1337
829 1342
829 1390
829 1407
829 1414
829 1457
829 1462
829 1497
829 1505
829 1542
829 1633
829 1677
829 1700
829 1721
829 1756
829 1822
829 1835
829 1885
829 1920
829 1988
829 2021
829 2028
829 2073
829 2103
829 2112
829 2163
829 2164
829 2198
829 2274
829 2301
829 2306
829 2310
829 2336
829 2341
829 2381
829 2395
830 892
830 1032
830 1091
830 1097
830 1181
830 1195
830 1217
830 1316
830 1333
830 1340
830 1443
830 1454
830 1461
830 1479
830 1526
830 1539
830 1614
830 1615
830 1621
830 1649
830 1668
830 1697
830 1768
830 1779
830 1785
830 1828
830 1853
830 1880
830 1965
830 2053
830 2099
830 2179
830 2199
830 2251
830 2276
830 2282
830 2304
830 2318
830 2329
830 2367
830 2382
830 2421
831 982
831 983
831 987
831 1000
831 1058
831 1144
831 1198
831 1276
831 1300
831 1447
831 1490
831 1500
831 1517
831 1637
831 1665
831 1675
831 1748
831 1770
831 1787
831 1795
831 1868
831 1885
831 1891
831 1928
831 2020
831 2165
831 2226
831 2267
832 870
832 880
832 962
832 1117
832 1130
832 1140
832 1146
832 1158
832 1240
832 1377
832 1405
832 1479
832 1487
832 1579
832 1606
832 1625
832 1690
832 1693
832 1705
832 1711
832 1715
832 1740
832 1771
832 1792
832 1831
832 1833
832 1868
832 1970
832 2001
832 2066
832 2093
832 2180
832 2224
832 2287
832 2293
832 2316
832 2362
832 2396
833 958
833 1409
833 1529
833 1893
833 2011
833 2046
833 2059
833 2317
834 939
834 1072
834 1192
834 1200
834 1370
834 2281
835 1015
835 1177
835 1205
835 1508
835 1720
835 1722
835 1783
835 1925
835 2070
835 2087
835 2127
836 862
836 892
836 906
836 912
836 944
836 966
836 971
836 973
836 976
836 979
836 1065
836 1068
836 1072
836 1139
836 1162
836 1185
836 1202
836 1311
836 1326
836 1370
836 1376
836 1378
836 1396
836 1426
836 1444
836 1475
836 1515
836 1674
836 1692
836 1742
836 1851
836 1856
836 1919
836 1923
836 1934
836 1935
836 1992
836 2005
836 2038
836 2079
836 2200
836 2220
836 2223
836 2232
836 2239
836 2245
836 2380
837 905
837 1445
837 1831
837 1833
837 2102
837 2224
837 2355
838 947
838 1127
838 1169
838 1235
838 1239
838 1335
838 1393
838 1454
838 1612
838 1694
838 1893
838 2047
838 2244
838 2331
838 2411
839 1080
839 1152
839 1235
839 1325
839 1336
839 1359
839 1414
839 1422
839 1448
839 1558
839 1655
839 1724
839 1832
839 1869
839 1916
839 1931
839 2004
839 2042
839 2119
839 2147
839 2148
839 2277
839 2278
839 2338
839 2368
839 2406
840 1294
840 1443
840 1537
840 1768
840 2106
840 2382
841 884
841 938
841 969
841 1039
841 1172
841 1177
841 1230
841 1283
841 1309
841 1355
841 1360
841 1394
841 1458
841 1514
841 1587
841 1650
841 1652
841 1720
841 1722
841 1767
841 1776
841 1783
841 1820
841 1836
841 1908
841 1925
841 1950
841 2060
841 2070
841 2087
841 2115
841 2127
841 2153
841 2333
841 2374
842 942
842 1474
842 1949
842 1978
842 2069
842 2266
842 2346
843 860
843 901
843 1001
843 1183
843 1419
843 1466
843 1506
843 1668
843 1678
843 1839
843 1939
843 1971
843 2182
843 2392
844 1239
844 1372
844 1723
844 1735
844 1809
844 2029
844 2127
844 2184
844 2409
845 853
845 905
845 920
845 983
845 995
845 996
845 1011
845 1031
845 1060
845 1113
845 1173
845 1178
845 1240
845 1332
845 1340
845 1407
845 1421
845 1547
845 1548
845 1600
845 1611
845 1614
845 1682
845 1686
845 1719
845 1753
845 1769
845 1775
845 1787
845 1819
845 1825
845 1853
845 1880
845 1885
845 1982
845 2015
845 2020
845 2107
845 2171
845 2213
845 2217
845 2242
845 2251
845 2257
845 2329
845 2336
845 2345
845 2367
846 865
846 1101
846 1176
846 1325
846 1431
846 1478
846 1725
846 1802
846 1864
846 2042
846 2075
846 2140
846 2148
846 2405
846 2406
847 896
847 924
847 983
847 1035
847 1078
847 1093
847 1312
847 1362
847 1402
847 1548
847 1560
847 1597
847 1614
847 1631
847 1664
847 1694
847 1697
847 1717
847 1758
847 1771
847 1775
847 1906
847 2100
847 2264
848 860
848 876
848 892
848 916
848 935
848 956
848 1045
848 1046
848 1064
848 1072
848 1091
848 1134
848 1178
848 1197
848 1228
848 1280
848 1309
848 1327
848 1363
848 1368
848 1383
848 1392
848 1393
848 1394
848 1418
848 1426
848 1436
848 1464
848 1553
848 1584
848 1618
848 1644
848 1645
848 1673
848 1695
848 1739
848 1742
848 1766
848 1809
848 1847
848 1896
848 1903
848 1905
848 1919
848 1980
848 1992
848 1995
848 2053
848 2059
848 2095
848 2103
848 2109
848 2127
848 2151
848 2162
848 2200
848 2216
848 2233
848 2258
848 2361
848 2398
848 2418
849 1165
849 2077
850 918
850 1001
850 1183
850 1214
850 1273
850 1506
850 1521
850 1668
850 1727
850 1785
850 2264
850 2291
851 852
851 904
851 905
851 932
851 958
851 1071
851 1241
851 1255
851 1352
851 1409
851 1411
851 1417
851 1446
851 1506
851 1513
851 1574
851 1597
851 1617
851 1645
851 1684
851 1694
851 1781
851 1861
851 1902
851 1906
851 1924
851 2011
851 2031
851 2040
851 2051
851 2092
851 2139
851 2208
851 2216
851 2289
852 858
852 911
852 921
852 932
852 958
852 960
852 1032
852 1036
852 1061
852 1074
852 1102
852 1142
852 1179
852 1188
852 1235
852 1241
852 1316
852 1344
852 1352
852 1363
852 1372
852 1381
852 1409
852 1451
852 1504
852 1513
852 1534
852 1540
852 1615
852 1624
852 1651
852 1800
852 1902
852 1906
852 1933
852 2011
852 2031
852 2040
852 2045
852 2051
852 2056
852 2062
852 2078
852 2139
852 2142
852 2264
852 2286
853 1209
853 1224
853 1384
853 1402
853 1429
853 1499
853 1614
853 1819
853 1891
853 1928
853 1988
853 2136
854 859
854 892
854 918
854 921
854 932
854 956
854 960
854 984
854 1061
854 1076
854 1134
854 1159
854 1172
854 1188
854 1370
854 1407
854 1411
854 1446
854 1494
854 1506
854 1509
854 1513
854 1520
854 1584
854 1624
854 1638
854 1651
854 1681
854 1695
854 1712
854 1778
854 1800
854 1809
854 1847
854 1902
854 1903
854 1911
854 1913
854 1953
854 1960
854 1962
854 1973
854 2006
854 2014
854 2031
854 2045
854 2105
854 2134
854 2139
854 2154
854 2182
854 2205
854 2208
854 2220
854 2234
854 2247
854 2254
854 2337
854 2351
854 2361
854 2376
854 2422
855 948
855 1007
855 1023
855 1052
855 1163
855 1164
855 1165
855 1186
855 1207
855 1245
855 1304
855 1336
855 1350
855 1468
855 1479
855 1486
855 1520
855 1544
855 1552
855 1583
855 1598
855 1646
855 1672
855 1679
855 1743
855 1754
855 1759
855 1761
855 1793
855 1796
855 1863
855 1869
855 1888
855 2002
855 2077
855 2088
855 2101
855 2215
855 2263
855 2297
855 2307
855 2368
855 2401
855 2410
855 2421
856 944
856 1139
856 1530
856 1555
856 1574
856 1674
856 1823
856 1875
856 2011
856 2152
856 2159
856 2162
856 2186
856 2216
856 2422
857 1081
857 1441
857 1852
857 1927
857 1991
857 2041
858 860
858 866
858 906
858 921
858 923
858 936
858 944
858 960
858 985
858 1065
858 1068
858 1120
858 1159
858 1198
858 1302
858 1323
858 1372
858 1376
858 1381
858 1438
858 1451
858 1455
858 1513
858 1528
858 1534
858 1540
858 1545
858 1593
858 1638
858 1674
858 1741
858 1823
858 1828
858 1875
858 1902
858 1919
858 1933
858 1998
858 2019
858 2036
858 2051
858 2062
858 2078
858 2162
858 2186
859 869
859 932
859 952
859 958
859 1061
859 1102
859 1171
859 1179
859 1324
859 1341
859 1446
859 1450
859 1473
859 1513
859 1534
859 1540
859 1624
859 1736
859 1750
859 1924
859 1933
859 1996
859 2024
859 2031
859 2045
859 2051
859 2066
859 2078
859 2134
859 2208
860 872
860 875
860 901
860 916
860 918
860 945
860 958
860 966
860 1001
860 1034
860 1036
860 1061
860 1120
860 1148
860 1183
860 1214
860 1228
860 1229
860 1234
860 1241
860 1250
860 1316
860 1320
860 1333
860 1355
860 1358
860 1381
860 1400
860 1419
860 1504
860 1506
860 1513
860 1515
860 1521
860 1584
860 1617
860 1651
860 1668
860 1678
860 1684
860 1688
860 1768
860 1804
860 1857
860 1878
860 1913
860 1933
860 1952
860 1953
860 1971
860 1973
860 1986
860 2008
860 2011
860 2040
860 2045
860 2071
860 2090
860 2092
860 2139
860 2175
860 2208
860 2240
860 2264
860 2355
860 2356
860 2392
860 2402
860 2418
861 897
861 1008
861 1086
861 1088
861 1122
861 1123
861 1164
861 1167
861 1222
861 1226
861 1263
861 1275
861 1367
861 1374
861 1509
861 1527
861 1535
861 1549
861 1551
861 1554
861 1578
861 1606
861 1681
861 1687
861 1735
861 1737
861 1834
861 1871
861 1955
861 2006
861 2063
861 2081
861 2148
861 2194
861 2197
861 2229
861 2334
862 902
862 976
862 979
862 1026
862 1044
862 1068
862 1072
862 1114
862 1132
862 1139
862 1162
862 1202
862 1242
862 1323
862 1326
862 1366
862 1370
862 1376
862 1378
862 1412
862 1424
862 1426
862 1444
862 1452
862 1475
862 1553
862 1605
862 1934
862 1942
862 1943
862 1977
862 2080
862 2110
862 2124
862 2135
862 2159
862 2168
862 2183
862 2200
862 2220
862 2232
862 2245
862 2343
862 2380
863 1934
863 2083
863 2292
864 875
864 892
864 912
864 956
864 1176
864 1339
864 1355
864 1370
864 1434
864 1441
864 1498
864 1617
864 1684
864 1694
864 1767
864 1896
864 1916
864 1998
864 2014
864 2056
864 2078
864 2091
864 2092
864 2101
864 2128
864 2134
864 2158
864 2220
864 2239
864 2315
864 2356
865 898
865 1048
865 1152
865 1155
865 1170
865 1325
865 1431
865 1456
865 1558
865 1580
865 1704
865 1725
865 1802
865 1883
865 1937
865 2018
865 2042
865 2187
865 2241
865 2405
865 2406
866 936
866 970
866 985
866 1091
866 1185
866 1218
866 1286
866 1342
866 1397
866 1413
866 1455
866 1463
866 1507
866 1528
866 1632
866 1741
866 1886
866 1915
866 1949
866 1966
866 1975
866 1984
866 2024
866 2036
866 2048
866 2107
866 2162
866 2253
866 2284
866 2288
866 2341
866 2395
867 948
867 1018
867 1094
867 1127
867 1190
867 1206
867 1391
867 1418
867 1481
867 1529
867 1636
867 1694
867 1705
867 1811
867 1893
867 1916
867 2047
867 2063
867 2082
867 2144
867 2220
867 2259
867 2300
867 2399
867 2422
868 907
868 911
868 1095
868 1159
868 1238
868 1267
868 1404
868 1506
868 1607
868 1638
868 1726
868 1899
868 1996
868 2105
868 2108
868 2208
868 2234
868 2256
868 2332
868 2337
868 2344
868 2378
868 2386
869 880
869 984
869 990
869 1004
869 1060
869 1066
869 1082
869 1137
869 1146
869 1171
869 1238
869 1280
869 1290
869 1352
869 1357
869 1427
869 1474
869 1496
869 1563
869 1572
869 1601
869 1624
869 1750
869 1777
869 1843
869 1865
869 1933
869 1949
869 2066
869 2074
869 2134
869 2145
869 2170
869 2205
869 2209
869 2341
869 2411
869 2419
870 1405
870 1690
870 1910
870 1970
870 2224
871 931
871 1058
871 1402
871 1429
871 1658
871 1665
871 1748
871 1885
871 2226
871 2267
872 1148
872 1181
872 1250
872 1419
872 1506
872 1584
872 1663
872 1668
872 1767
872 1791
872 1878
872 2075
872 2234
872 2382
872 2402
873 1320
873 1548
873 1632
873 1707
873 1882
873 2251
873 2329
874 876
874 1128
874 1317
874 1397
874 1447
874 1476
874 1490
874 1499
874 1562
874 1696
874 1773
874 1949
874 2021
874 2244
875 889
875 912
875 945
875 1015
875 1021
875 1104
875 1118
875 1185
875 1216
875 1231
875 1283
875 1309
875 1360
875 1424
875 1434
875 1442
875 1462
875 1553
875 1605
875 1619
875 1652
875 1720
875 1722
875 1730
875 1767
875 1776
875 1783
875 1791
875 1804
875 1814
875 1846
875 1861
875 1907
875 1950
875 1960
875 1962
875 1991
875 2053
875 2074
875 2087
875 2109
875 2110
875 2115
875 2127
875 2129
875 2159
875 2181
875 2195
875 2230
875 2255
875 2292
875 2305
875 2354
875 2371
875 2415
876 892
876 966
876 968
876 1045
876 1083
876 1109
876 1111
876 1115
876 1129
876 1229
876 1234
876 1250
876 1259
876 1277
876 1330
876 1363
876 1378
876 1388
876 1436
876 1515
876 1523
876 1632
876 1635
876 1684
876 1695
876 1706
876 1738
876 1742
876 1749
876 1766
876 1773
876 1791
876 1794
876 1806
876 1845
876 1851
876 1903
876 1913
876 1915
876 1972
876 1980
876 2084
876 2092
876 2128
876 2139
876 2158
876 2207
876 2230
876 2240
876 2260
876 2339
876 2397
877 880
877 893
877 931
877 1332
877 1407
877 1505
877 1560
877 1686
877 1771
877 2000
877 2174
877 2198
877 2348
877 2351
878 1075
879 881
879 960
879 984
879 1055
879 1131
879 1159
879 1230
879 1243
879 1267
879 1352
879 1473
879 1506
879 1513
879 1601
879 1607
879 1624
879 1638
879 1712
879 1732
879 1736
879 1867
879 1902
879 1953
879 2014
879 2051
879 2105
879 2129
879 2206
879 2332
879 2333
879 2337
879 2386
879 2419
880 894
880 927
880 930
880 965
880 1011
880 1031
880 1058
880 1105
880 1130
880 1145
880 1146
880 1156
880 1161
880 1265
880 1340
880 1345
880 1354
880 1363
880 1372
880 1377
880 1401
880 1427
880 1445
880 1533
880 1575
880 1579
880 1614
880 1625
880 1637
880 1665
880 1675
880 1676
880 1686
880 1690
880 1693
880 1700
880 1711
880 1721
880 1748
880 1770
880 1807
880 1817
880 1831
880 1833
880 1866
880 1868
880 1870
880 1879
880 1880
880 1884
880 1885
880 1889
880 1947
880 1959
880 1970
880 1987
880 2020
880 2021
880 2066
880 2072
880 2093
880 2102
880 2103
880 2136
880 2156
880 2163
880 2217
880 2224
880 2251
880 2287
880 2293
880 2316
880 2326
880 2346
880 2370
880 2379
881 1243
881 1352
881 1446
881 1473
881 1506
881 1638
881 2206
881 2337
881 2419
882 905
882 1036
882 1136
882 1235
882 1273
882 1310
882 1393
882 1409
882 1445
882 1488
882 1548
882 1597
882 1606
882 1668
882 1711
882 1731
882 1771
882 1792
882 1816
882 1826
882 1841
882 1858
882 1906
882 2216
882 2246
882 2261
882 2274
883 1429
883 1661
883 1676
883 1721
883 1786
883 1857
883 1868
883 2122
884 921
884 938
884 939
884 975
884 1055
884 1131
884 1230
884 1255
884 1355
884 1394
884 1434
884 1439
884 1473
884 1514
884 1563
884 1587
884 1720
884 1767
884 1776
884 1783
884 1820
884 1836
884 1908
884 1950
884 2060
884 2070
884 2115
884 2153
884 2212
884 2250
884 2333
885 1282
885 1492
885 1827
885 2009
885 2411
886 906
886 1091
886 1333
886 1347
886 1501
886 1992
886 2017
886 2199
886 2227
886 2233
886 2384
887 1102
887 1116
887 1188
887 1381
887 1400
887 1647
887 1986
887 2129
887 2288
887 2304
887 2419
888 1149
888 1211
888 1697
888 2236
889 911
889 938
889 945
889 957
889 971
889 1061
889 1241
889 1267
889 1441
889 1446
889 1451
889 1473
889 1513
889 1534
889 1574
889 1617
889 1624
889 1645
889 1902
889 1933
889 1938
889 1996
889 2011
889 2044
889 2062
889 2139
889 2159
889 2195
889 2208
889 2249
889 2384
889 2419
890 1115
890 1521
891 892
891 912
891 956
891 1013
891 1085
891 1166
891 1228
891 1483
891 1584
891 1636
891 1824
891 2151
891 2219
891 2244
891 2415
892 912
892 918
892 935
892 963
892 966
892 999
892 1027
892 1033
892 1045
892 1064
892 1091
892 1111
892 1117
892 1124
892 1125
892 1129
892 1134
892 1142
892 1159
892 1166
892 1172
892 1178
892 1181
892 1193
892 1203
892 1217
892 1228
892 1231
892 1234
892 1241
892 1246
892 1280
892 1286
892 1309
892 1320
892 1327
892 1330
892 1368
892 1374
892 1378
892 1383
892 1388
892 1392
892 1393
892 1394
892 1426
892 1436
892 1464
892 1470
892 1485
892 1515
892 1523
892 1539
892 1553
892 1584
892 1590
892 1593
892 1636
892 1644
892 1645
892 1649
892 1668
892 1673
892 1695
892 1730
892 1739
892 1742
892 1766
892 1791
892 1805
892 1806
892 1824
892 1847
892 1851
892 1856
892 1887
892 1888
892 1895
892 1896
892 1905
892 1911
892 1913
892 1919
892 1935
892 1980
892 1990
892 1992
892 1995
892 1998
892 2005
892 2025
892 2026
892 2053
892 2059
892 2074
892 2092
892 2095
892 2103
892 2109
892 2150
892 2151
892 2158
892 2162
892 2200
892 2207
892 2216
892 2219
892 2227
892 2230
892 2233
892 2258
892 2264
892 2271
892 2274
892 2277
892 2291
892 2315
892 2332
892 2339
892 2354
892 2361
892 2371
892 2398
892 2414
892 2418
893 895
893 896
893 903
893 920
893 983
893 1019
893 1053
893 1091
893 1136
893 1148
893 1153
893 1156
893 1181
893 1197
893 1218
893 1219
893 1224
893 1225
893 1233
893 1244
893 1264
893 1277
893 1332
893 1337
893 1348
893 1362
893 1371
893 1384
893 1407
893 1429
893 1450
893 1497
893 1505
893 1533
893 1542
893 1571
893 1575
893 1595
893 1627
893 1633
893 1661
893 1681
893 1686
893 1693
893 1700
893 1703
893 1717
893 1719
893 1721
893 1770
893 1786
893 1816
893 1822
893 1828
893 1835
893 1866
893 1868
893 1885
893 1920
893 1946
893 1963
893 1982
893 1989
893 2015
893 2028
893 2073
893 2112
893 2155
893 2163
893 2171
893 2178
893 2198
893 2227
893 2257
893 2261
893 2268
893 2274
893 2284
893 2326
893 2336
893 2348
893 2362
893 2393
893 2420
894 1405
894 1606
894 2355
895 1201
895 1208
895 1497
895 1531
895 1606
895 1676
895 1786
895 1947
895 2176
895 2346
895 2420
896 1225
896 1337
896 1348
896 1377
896 1407
896 1462
896 1497
896 1505
896 1542
896 1560
896 1627
896 1633
896 1660
896 1665
896 1686
896 1721
896 1786
896 1822
896 2000
896 2021
896 2073
896 2174
896 2179
896 2198
896 2261
896 2329
896 2336
896 2348
897 968
897 1037
897 1053
897 1086
897 1098
897 1164
897 1193
897 1204
897 1226
897 1235
897 1275
897 1325
897 1333
897 1509
897 1537
897 1549
897 1551
897 1578
897 1580
897 1597
897 1632
897 1635
897 1642
897 1681
897 1766
897 1781
897 1871
897 1997
897 2030
897 2048
897 2063
897 2081
897 2148
897 2185
897 2197
897 2229
897 2274
897 2278
897 2334
897 2388
898 1193
898 1235
898 1325
898 1418
898 1456
898 1630
898 1932
898 2042
898 2119
898 2125
898 2187
898 2278
898 2406
899 920
899 934
899 937
899 949
899 1005
899 1023
899 1053
899 1164
899 1193
899 1197
899 1481
899 1509
899 1516
899 1681
899 1922
899 2006
899 2063
899 2359
899 2360
899 2364
899 2368
899 2376
899 2414
900 1235
900 1359
900 1414
900 1558
900 1630
900 1691
900 2187
900 2275
900 2278
900 2338
900 2406
901 928
901 944
901 1032
901 1183
901 1189
901 1217
901 1310
901 1316
901 1400
901 1466
901 1485
901 1537
901 1615
901 1643
901 1668
901 1779
901 1785
901 1801
901 1971
901 2182
901 2220
901 2264
901 2266
901 2325
901 2422
902 973
902 1072
902 1192
902 1370
902 1382
902 1426
902 1475
902 1605
902 1923
902 1942
902 2005
902 2038
902 2074
902 2079
902 2216
902 2220
902 2247
902 2380
903 1094
903 1198
903 1260
903 1320
903 1397
903 1449
903 1497
903 1548
903 1633
903 1684
903 1740
903 1831
903 1835
903 1839
903 1853
903 1854
903 1862
903 1879
903 1885
903 1894
903 1989
903 2006
903 2166
903 2198
903 2217
903 2251
903 2257
903 2280
903 2306
903 2360
904 958
904 1183
904 1306
904 1352
904 1363
904 1451
904 1466
904 1489
904 1526
904 1628
904 1645
904 1651
904 1800
904 1965
904 2040
904 2043
904 2092
904 2105
904 2123
904 2139
904 2142
904 2264
904 2286
904 2304
904 2328
905 1096
905 1200
905 1251
905 1274
905 1292
905 1357
905 1409
905 1417
905 1443
905 1522
905 1533
905 1620
905 1648
905 1694
905 1697
905 1798
905 1927
905 1988
905 2026
905 2053
905 2097
905 2235
905 2237
905 2377
905 2421
906 912
906 923
906 924
906 939
906 966
906 968
906 969
906 975
906 1015
906 1033
906 1076
906 1118
906 1142
906 1182
906 1185
906 1211
906 1242
906 1246
906 1247
906 1280
906 1309
906 1343
906 1355
906 1382
906 1388
906 1426
906 1434
906 1483
906 1494
906 1537
906 1563
906 1605
906 1613
906 1619
906 1652
906 1712
906 1730
906 1734
906 1742
906 1767
906 1846
906 1851
906 1907
906 1919
906 1938
906 1950
906 1986
906 2016
906 2044
906 2053
906 2061
906 2074
906 2079
906 2082
906 2089
906 2127
906 2181
906 2207
906 2246
906 2247
906 2249
906 2271
906 2311
906 2361
906 2384
906 2415
907 984
907 1242
907 1243
907 1267
907 1380
907 1404
907 1902
907 2206
907 2244
907 2278
908 982
908 998
908 1042
908 1128
908 1206
908 1279
908 1406
908 1425
908 1476
908 1531
908 1543
908 1606
908 1658
908 1671
908 1756
908 1765
908 1786
908 1817
908 1826
908 1830
908 1857
908 1891
908 1900
908 1909
908 1949
908 1999
908 2034
908 2052
908 2055
908 2090
908 2155
908 2225
908 2226
908 2243
908 2283
908 2326
908 2346
908 2363
908 2381
909 1098
909 1314
909 1342
909 1367
909 1689
909 1790
909 2048
909 2148
909 2185
909 2237
909 2350
909 2353
909 2394
910 975
910 1109
910 1220
910 1320
910 1400
910 1449
910 1684
910 1818
910 1954
910 2056
910 2127
910 2177
910 2264
910 2278
910 2356
911 921
911 984
911 1008
911 1061
911 1074
911 1090
911 1095
911 1142
911 1159
911 1187
911 1188
911 1231
911 1241
911 1267
911 1330
911 1352
911 1363
911 1404
911 1451
911 1494
911 1513
911 1534
911 1553
911 1573
911 1601
911 1607
911 1617
911 1624
911 1638
911 1645
911 1651
911 1712
911 1850
911 1902
911 1911
911 1921
911 1924
911 1953
911 1962
911 1973
911 1996
911 2014
911 2040
911 2045
911 2051
911 2062
911 2078
911 2105
911 2108
911 2129
911 2169
911 2196
911 2205
911 2208
911 2230
911 2264
911 2372
911 2419
912 923
912 938
912 945
912 956
912 957
912 971
912 1021
912 1118
912 1229
912 1235
912 1309
912 1352
912 1368
912 1434
912 1442
912 1553
912 1587
912 1604
912 1618
912 1619
912 1720
912 1730
912 1738
912 1767
912 1783
912 1804
912 1820
912 1846
912 1861
912 1905
912 1907
912 1934
912 1938
912 1950
912 1962
912 2012
912 2044
912 2082
912 2087
912 2089
912 2127
912 2129
912 2159
912 2227
912 2239
912 2249
912 2250
912 2273
912 2292
912 2311
912 2340
912 2354
912 2361
912 2371
912 2384
912 2415
913 928
913 936
913 970
913 1032
913 1097
913 1148
913 1294
913 1316
913 1352
913 1403
913 1454
913 1461
913 1498
913 1539
913 1615
913 1649
913 1668
913 1779
913 1785
913 1907
913 2022
913 2099
913 2106
913 2282
913 2303
914 1786
914 2346
915 1073
915 1467
915 1635
915 1882
915 1921
915 1997
916 1134
916 1172
916 1526
916 1903
916 2154
917 934
917 1009
917 1176
917 1193
917 1400
917 1433
917 1521
917 1864
917 1901
917 1922
917 2054
917 2056
917 2240
917 2288
917 2406
918 1077
918 1148
918 1183
918 1214
918 1285
918 1320
918 1400
918 1419
918 1458
918 1485
918 1615
918 1617
918 1668
918 1684
918 1742
918 1878
918 2026
918 2158
918 2175
918 2182
918 2211
918 2216
918 2227
918 2240
918 2264
918 2291
918 2325
918 2356
918 2392
918 2402
919 1098
919 1291
919 1314
919 2048
919 2185
919 2237
919 2350
920 934
920 937
920 949
920 951
920 956
920 972
920 983
920 995
920 1053
920 1094
920 1101
920 1152
920 1160
920 1164
920 1173
920 1175
920 1178
920 1193
920 1197
920 1218
920 1240
920 1347
920 1374
920 1410
920 1420
920 1421
920 1456
920 1505
920 1509
920 1520
920 1600
920 1681
920 1682
920 1684
920 1691
920 1729
920 1753
920 1755
920 1763
920 1769
920 1774
920 1789
920 1878
920 1913
920 1922
920 1935
920 1958
920 1982
920 1993
920 2006
920 2042
920 2063
920 2072
920 2194
920 2199
920 2213
920 2242
920 2336
920 2338
920 2345
920 2359
920 2360
920 2364
920 2368
920 2369
920 2375
920 2376
920 2389
920 2414
921 933
921 939
921 944
921 960
921 1055
921 1061
921 1071
921 1103
921 1120
921 1255
921 1322
921 1330
921 1352
921 1358
921 1393
921 1402
921 1412
921 1416
921 1417
921 1441
921 1446
921 1452
921 1513
921 1534
921 1563
921 1574
921 1608
921 1651
921 1652
921 1751
921 1767
921 1800
921 1820
921 1847
921 1902
921 1911
921 1950
921 1953
921 1973
921 1996
921 2021
921 2041
921 2045
921 2078
921 2080
921 2092
921 2110
921 2115
921 2124
921 2127
921 2169
921 2206
921 2250
921 2270
921 2295
921 2333
921 2398
922 1759
922 2063
923 957
923 971
923 1730
923 1938
923 2044
923 2053
923 2159
923 2249
923 2384
924 989
924 1033
924 1035
924 1038
924 1085
924 1178
924 1180
924 1211
924 1235
924 1287
924 1296
924 1334
924 1347
924 1349
924 1356
924 1378
924 1382
924 1421
924 1483
924 1511
924 1590
924 1594
924 1650
924 1664
924 1682
924 1753
924 1804
924 1856
924 1890
924 1934
924 1935
924 2082
924 2151
924 2158
924 2181
924 2199
924 2241
924 2242
924 2274
924 2289
924 2299
924 2319
924 2354
924 2369
924 2416
925 1172
925 1217
925 1316
925 1454
925 1498
925 1526
925 1649
925 1668
925 1964
925 2154
925 2264
926 1178
926 1235
926 1421
926 1640
926 1753
926 1955
926 1991
926 2242
927 1579
927 1669
927 1831
927 2102
927 2316
928 936
928 944
928 945
928 979
928 1097
928 1189
928 1247
928 1316
928 1370
928 1403
928 1615
928 1768
928 1779
928 1785
928 1801
928 1907
928 1965
928 2001
928 2022
928 2220
928 2282
928 2303
928 2304
929 967
929 1082
929 1209
929 1430
929 1527
929 1567
929 1841
929 2331
930 1078
930 1116
930 1198
930 1218
930 1337
930 1340
930 1505
930 1614
930 1616
930 1675
930 1828
930 1880
930 1884
930 1885
930 2021
930 2073
930 2133
930 2165
930 2174
930 2251
930 2329
930 2423
931 1000
931 1024
931 1345
931 1393
931 1402
931 1409
931 1429
931 1445
931 1447
931 1575
931 1597
931 1614
931 1625
931 1658
931 1675
931 1694
931 1711
931 1719
931 1770
931 1792
931 1841
931 1853
931 1880
931 1884
931 1885
931 1906
931 1928
931 2163
931 2217
931 2226
931 2251
931 2276
931 2329
931 2370
932 958
932 968
932 1036
932 1062
932 1064
932 1071
932 1074
932 1076
932 1142
932 1179
932 1241
932 1284
932 1306
932 1323
932 1344
932 1358
932 1409
932 1417
932 1446
932 1494
932 1513
932 1534
932 1624
932 1628
932 1645
932 1647
932 1651
932 1712
932 1736
932 1800
932 1850
932 1960
932 1973
932 2011
932 2040
932 2071
932 2092
932 2097
932 2109
932 2123
932 2139
933 989
933 1044
933 1055
933 1103
933 1114
933 1355
933 1358
933 1366
933 1393
933 1399
933 1412
933 1452
933 1511
933 1652
933 1839
933 1851
933 1943
933 1977
933 2080
933 2110
933 2124
933 2168
933 2343
934 937
934 949
934 968
934 972
934 1005
934 1019
934 1053
934 1057
934 1086
934 1164
934 1172
934 1175
934 1193
934 1228
934 1357
934 1374
934 1422
934 1428
934 1455
934 1509
934 1515
934 1567
934 1673
934 1714
934 1755
934 1774
934 1809
934 1862
934 1888
934 1964
934 1993
934 2006
934 2063
934 2197
934 2236
934 2284
934 2309
934 2360
934 2364
934 2368
934 2376
934 2406
935 966
935 1046
935 1063
935 1084
935 1235
935 1246
935 1515
935 1520
935 1590
935 1682
935 1742
935 1753
935 1913
935 2017
935 2090
935 2233
935 2242
936 970
936 985
936 1097
936 1316
936 1528
936 1539
936 1615
936 1649
936 1668
936 1768
936 1779
936 1907
936 2022
936 2099
936 2264
936 2282
936 2303
937 949
937 1023
937 1036
937 1053
937 1148
937 1164
937 1193
937 1349
937 1362
937 1364
937 1372
937 1374
937 1409
937 1423
937 1449
937 1456
937 1509
937 1694
937 1755
937 1759
937 1788
937 1790
937 1856
937 1878
937 1885
937 1922
937 1963
937 1964
937 1993
937 2006
937 2063
937 2197
937 2309
937 2359
937 2364
937 2368
937 2376
937 2414
938 939
938 969
938 975
938 1039
938 1044
938 1081
938 1118
938 1132
938 1172
938 1205
938 1231
938 1309
938 1424
938 1434
938 1441
938 1462
938 1506
938 1508
938 1536
938 1553
938 1619
938 1620
938 1720
938 1730
938 1767
938 1776
938 1783
938 1836
938 1852
938 1908
938 1950
938 1951
938 1960
938 1962
938 1986
938 1991
938 2041
938 2053
938 2060
938 2070
938 2087
938 2104
938 2110
938 2127
938 2129
938 2195
938 2292
938 2314
938 2371
938 2374
938 2377
938 2415
939 958
939 994
939 1019
939 1039
939 1055
939 1177
939 1198
939 1230
939 1247
939 1255
939 1355
939 1360
939 1378
939 1413
939 1416
939 1434
939 1441
939 1514
939 1530
939 1563
939 1587
939 1652
939 1668
939 1767
939 1783
939 1804
939 1820
939 1828
939 1908
939 1923
939 1925
939 1934
939 1950
939 1960
939 1962
939 1986
939 1991
939 1996
939 2045
939 2153
939 2164
939 2177
939 2212
939 2264
939 2333
939 2340
940 998
940 1143
940 1406
940 1413
940 1654
940 1756
940 1786
940 1809
940 1920
940 2021
940 2244
940 2409
941 952
941 1223
941 1261
941 1346
941 1372
941 1402
941 1520
941 1788
941 1818
941 1954
941 2056
941 2177
941 2278
941 2327
941 2409
942 968
942 1066
942 1290
942 1303
942 1402
942 1474
942 1495
942 1548
942 1567
942 1576
942 1588
942 1603
942 1637
942 1777
942 1809
942 1949
942 1978
942 2111
942 2145
942 2205
942 2266
942 2409
942 2411
943 1032
943 1174
943 1294
943 1443
943 1454
943 1461
943 1498
943 1597
943 1620
943 1697
943 1781
943 1906
943 1914
943 2058
943 2099
943 2106
943 2382
944 973
944 979
944 985
944 1050
944 1065
944 1068
944 1139
944 1162
944 1192
944 1205
944 1242
944 1302
944 1323
944 1370
944 1376
944 1393
944 1438
944 1475
944 1528
944 1530
944 1570
944 1574
944 1584
944 1605
944 1674
944 1801
944 1823
944 1839
944 1875
944 1942
944 2017
944 2079
944 2152
944 2186
944 2223
944 2247
944 2254
944 2273
944 2281
945 961
945 968
945 969
945 1015
945 1021
945 1038
945 1118
945 1283
945 1309
945 1352
945 1383
945 1424
945 1433
945 1434
945 1442
945 1553
945 1619
945 1730
945 1767
945 1783
945 1804
945 1861
945 1896
945 1907
945 1934
945 1938
945 1950
945 1960
945 1962
945 2082
945 2089
945 2115
945 2129
945 2195
945 2250
945 2273
945 2292
945 2354
945 2371
945 2384
945 2415
946 1490
946 1614
946 1819
946 1853
946 1880
946 2021
946 2217
946 2251
946 2367
947 1127
947 1294
947 1335
947 1409
947 1454
947 1522
947 1596
947 1602
947 1609
947 1612
947 1621
947 1713
947 1906
947 2059
947 2097
947 2144
947 2179
947 2322
947 2382
948 992
948 1007
948 1052
948 1057
948 1082
948 1138
948 1150
948 1154
948 1186
948 1204
948 1245
948 1304
948 1336
948 1350
948 1374
948 1410
948 1415
948 1457
948 1468
948 1544
948 1552
948 1583
948 1598
948 1618
948 1658
948 1672
948 1679
948 1729
948 1759
948 1761
948 1769
948 1772
948 1796
948 1869
948 2002
948 2077
948 2101
948 2215
948 2263
948 2275
948 2368
948 2410
949 951
949 1045
949 1053
949 1123
949 1152
949 1160
949 1193
949 1420
949 1449
949 1456
949 1480
949 1509
949 1520
949 1535
949 1627
949 1681
949 1759
949 1774
949 1862
949 1874
949 1913
949 1922
949 1958
949 2006
949 2029
949 2063
949 2068
949 2081
949 2088
949 2194
949 2198
949 2236
949 2277
949 2291
949 2359
949 2360
949 2364
949 2368
949 2376
950 956
950 1245
950 1327
950 1382
950 1388
950 1483
950 1505
950 2151
950 2336
951 1048
951 1053
951 1152
951 1164
951 1182
951 1193
951 1325
951 1431
951 1456
951 1509
951 1580
951 1704
951 1725
951 1742
951 1834
951 1864
951 1913
951 1922
951 2004
951 2006
951 2018
951 2042
951 2368
951 2406
952 975
952 1004
952 1112
952 1171
952 1215
952 1220
952 1223
952 1273
952 1305
952 1346
952 1372
952 1393
952 1402
952 1417
952 1492
952 1513
952 1516
952 1606
952 1634
952 1702
952 1771
952 1818
952 2051
952 2061
952 2066
952 2067
952 2069
952 2124
952 2134
952 2145
952 2205
952 2209
952 2331
952 2343
952 2409
952 2424
953 1235
953 1305
953 1393
953 1417
953 1422
953 1567
953 1756
953 1916
953 2056
953 2124
953 2318
953 2331
955 1128
955 1206
955 1209
955 1239
955 1266
955 1429
955 1499
955 1562
955 1658
955 1676
955 1696
955 1748
955 1756
955 1786
955 1885
955 1894
955 1900
955 2055
955 2073
955 2155
955 2226
955 2244
955 2283
955 2346
956 963
956 1036
956 1045
956 1134
956 1142
956 1182
956 1197
956 1245
956 1246
956 1280
956 1309
956 1327
956 1368
956 1383
956 1388
956 1409
956 1426
956 1483
956 1507
956 1644
956 1645
956 1670
956 1730
956 1824
956 1847
956 1893
956 1998
956 2026
956 2028
956 2029
956 2047
956 2144
956 2151
956 2162
956 2219
956 2227
956 2233
956 2361
957 971
957 999
957 1040
957 1118
957 1248
957 1296
957 1387
957 1394
957 1593
957 1604
957 1613
957 1805
957 1846
957 1919
957 1938
957 1992
957 2010
957 2012
957 2016
957 2150
957 2296
957 2384
958 960
958 968
958 1036
958 1062
958 1074
958 1076
958 1095
958 1102
958 1179
958 1187
958 1241
958 1274
958 1284
958 1306
958 1316
958 1411
958 1417
958 1451
958 1479
958 1494
958 1504
958 1513
958 1539
958 1553
958 1584
958 1608
958 1624
958 1628
958 1638
958 1647
958 1651
958 1712
958 1736
958 1800
958 1827
958 1847
958 1850
958 1917
958 1924
958 1952
958 1953
958 1960
958 1973
958 2011
958 2040
958 2071
958 2092
958 2123
958 2139
958 2142
958 2208
958 2216
958 2328
958 2371
958 2419
959 1048
959 1204
959 1318
959 1325
959 1422
959 2146
959 2406
960 1061
960 1120
960 1142
960 1187
960 1188
960 1330
960 1381
960 1451
960 1504
960 1513
960 1534
960 1540
960 1574
960 1608
960 1624
960 1651
960 1726
960 1847
960 1899
960 1902
960 1933
960 1991
960 1996
960 2014
960 2040
960 2045
960 2051
960 2062
960 2078
960 2092
960 2108
960 2134
960 2139
960 2142
960 2159
960 2295
961 1442
961 1846
961 2354
961 2384
962 982
962 1013
962 1143
962 1206
962 1354
962 1380
962 1393
962 1445
962 1654
962 1731
962 1792
962 1816
962 1841
962 1885
962 2055
962 2073
962 2244
962 2248
962 2287
963 1045
963 1134
963 1190
963 1228
963 1409
963 1436
963 1529
963 1597
963 1636
963 1694
963 1695
963 1711
963 1893
963 1903
963 2046
963 2047
963 2109
963 2144
963 2300
963 2317
963 2361
963 2371
964 1154
964 1163
964 1379
964 1386
964 1410
964 1479
964 1623
964 1640
964 1646
964 1754
964 1876
964 2290
964 2307
964 2345
965 1223
965 1224
965 1277
965 1407
965 1447
965 1457
965 1490
965 1675
965 1822
965 1889
965 2021
965 2112
965 2267
966 999
966 1033
966 1038
966 1064
966 1111
966 1134
966 1159
966 1228
966 1234
966 1246
966 1259
966 1280
966 1286
966 1394
966 1426
966 1464
966 1515
966 1523
966 1539
966 1553
966 1584
966 1590
966 1645
966 1742
966 1878
966 1896
966 1905
966 1911
966 1935
966 1980
966 1995
966 2053
966 2059
966 2092
966 2151
966 2200
966 2219
966 2233
966 2240
966 2264
966 2361
966 2418
967 1122
967 1430
967 1527
967 1548
967 1559
967 1841
967 1949
967 2111
967 2324
967 2411
968 971
968 986
968 1004
968 1010
968 1102
968 1117
968 1125
968 1137
968 1245
968 1290
968 1318
968 1323
968 1352
968 1390
968 1409
968 1420
968 1422
968 1474
968 1495
968 1496
968 1513
968 1537
968 1588
968 1600
968 1620
968 1632
968 1635
968 1738
968 1749
968 1752
968 1766
968 1777
968 1827
968 1859
968 1902
968 1904
968 1923
968 1949
968 1953
968 1978
968 1997
968 2024
968 2045
968 2051
968 2052
968 2069
968 2107
968 2266
968 2286
968 2324
968 2331
968 2368
969 971
969 1039
969 1322
969 1368
969 1441
969 1720
969 1767
969 1852
969 1908
969 1927
969 1991
969 2060
969 2374
969 2415
970 1083
970 1097
970 1115
970 1400
970 1403
970 1496
970 1615
970 1632
970 1779
970 1951
970 2022
970 2264
970 2282
970 2303
971 990
971 996
971 999
971 1040
971 1118
971 1178
971 1196
971 1202
971 1205
971 1211
971 1246
971 1248
971 1378
971 1387
971 1394
971 1416
971 1424
971 1458
971 1494
971 1563
971 1593
971 1604
971 1613
971 1619
971 1621
971 1697
971 1742
971 1805
971 1846
971 1856
971 1867
971 1899
971 1919
971 1992
971 2010
971 2012
971 2016
971 2044
971 2053
971 2074
971 2079
971 2087
971 2089
971 2104
971 2138
971 2150
971 2249
971 2296
971 2341
971 2384
971 2415
972 1053
972 1088
972 1092
972 1094
972 1098
972 1119
972 1193
972 1275
972 1342
972 1364
972 1462
972 1481
972 1507
972 1509
972 1549
972 1557
972 1667
972 1681
972 1723
972 1881
972 2006
972 2007
972 2048
972 2063
972 2068
972 2148
972 2185
972 2197
972 2237
972 2244
972 2350
972 2359
972 2360
972 2364
972 2388
972 2394
973 979
973 1026
973 1072
973 1162
973 1192
973 1200
973 1242
973 1311
973 1370
973 1382
973 1426
973 1475
973 1553
973 1605
973 1801
973 1844
973 1923
973 1927
973 1942
973 1992
973 2005
973 2074
973 2079
973 2200
973 2220
973 2232
973 2245
973 2247
973 2273
973 2285
973 2380
973 2422
974 1174
974 1317
974 1340
974 1427
974 1454
974 1525
974 1579
974 1597
974 1694
974 1711
974 1868
974 1879
974 2001
974 2261
974 2293
975 989
975 1177
975 1220
975 1230
975 1346
975 1355
975 1360
975 1434
975 1563
975 1587
975 1634
975 1760
975 1767
975 1783
975 1954
975 1991
975 2056
975 2121
975 2127
975 2158
975 2212
975 2333
975 2403
975 2424
976 1072
976 1192
976 1311
976 1326
976 1370
976 1426
976 1444
976 1475
976 1674
976 1791
976 1942
976 2005
976 2038
976 2220
976 2232
976 2239
976 2247
976 2380
977 1003
977 1098
977 1275
977 1339
977 1359
977 1422
977 1472
977 1554
977 1580
977 1673
977 1704
977 1723
977 1725
977 1834
977 1864
977 2018
977 2042
977 2278
977 2406
978 1161
978 1767
978 1934
978 1950
978 2070
978 2083
979 1044
979 1050
979 1139
979 1162
979 1192
979 1200
979 1202
979 1302
979 1311
979 1323
979 1370
979 1378
979 1426
979 1438
979 1444
979 1475
979 1666
979 1734
979 1739
979 1923
979 1934
979 2079
979 2107
979 2159
979 2245
979 2247
979 2254
979 2255
979 2273
979 2281
980 1019
980 1098
980 1239
980 1256
980 1364
980 1689
980 2222
980 2350
980 2394
981 1214
981 1446
981 1513
981 1902
981 1924
981 1996
981 2078
982 983
982 987
982 993
982 1000
982 1013
982 1024
982 1043
982 1047
982 1058
982 1128
982 1135
982 1143
982 1144
982 1206
982 1279
982 1300
982 1301
982 1380
982 1406
982 1408
982 1476
982 1499
982 1500
982 1556
982 1561
982 1606
982 1654
982 1671
982 1676
982 1765
982 1770
982 1784
982 1786
982 1795
982 1807
982 1866
982 1885
982 1891
982 1928
982 1947
982 1949
982 1999
982 2020
982 2055
982 2155
982 2163
982 2204
982 2226
982 2244
982 2267
982 2346
982 2363
983 1000
983 1031
983 1128
983 1144
983 1153
983 1156
983 1218
983 1244
983 1317
983 1337
983 1371
983 1390
983 1407
983 1423
983 1429
983 1430
983 1497
983 1499
983 1500
983 1505
983 1533
983 1548
983 1579
983 1633
983 1661
983 1665
983 1675
983 1676
983 1686
983 1721
983 1744
983 1816
983 1822
983 1868
983 1885
983 1891
983 1900
983 1928
983 1982
983 2000
983 2021
983 2073
983 2155
983 2156
983 2171
983 2174
983 2198
983 2204
983 2226
983 2227
983 2244
983 2257
983 2306
983 2336
983 2348
983 2393
984 1061
984 1090
984 1095
984 1159
984 1187
984 1238
984 1267
984 1330
984 1352
984 1404
984 1473
984 1494
984 1503
984 1513
984 1534
984 1591
984 1601
984 1617
984 1620
984 1638
984 1645
984 1712
984 1777
984 1899
984 1902
984 1911
984 1924
984 1953
984 1996
984 2014
984 2040
984 2078
984 2108
984 2120
984 2134
984 2139
984 2196
984 2208
984 2234
984 2256
984 2340
984 2378
985 1065
985 1455
985 1528
985 1545
985 1632
985 1642
985 1647
985 1657
985 1674
985 1741
985 1764
985 1907
985 1998
985 2036
985 2107
985 2126
985 2162
985 2166
985 2357
986 992
986 1037
986 1393
986 1537
986 1632
986 1694
986 1906
986 2119
986 2331
987 1024
987 1058
987 1490
987 1665
987 1748
987 1885
987 2020
987 2226
988 1372
989 1038
989 1055
989 1124
989 1230
989 1247
989 1296
989 1361
989 1368
989 1403
989 1416
989 1439
989 1441
989 1442
989 1587
989 1619
989 1650
989 1652
989 1718
989 1730
989 1747
989 1767
989 1783
989 1804
989 1925
989 1950
989 1962
989 2053
989 2074
989 2090
989 2129
989 2153
989 2221
989 2246
989 2250
989 2292
990 1032
990 1218
990 1235
990 1354
990 1400
990 1454
990 1490
990 1498
990 1517
990 1597
990 1676
990 1809
990 1880
990 1885
990 1891
990 1949
990 2029
990 2163
990 2174
990 2251
990 2266
990 2276
991 1099
991 1113
991 1711
992 1037
992 1057
992 1091
992 1141
992 1164
992 1254
992 1268
992 1304
992 1313
992 1369
992 1379
992 1386
992 1410
992 1460
992 1486
992 1544
992 1552
992 1618
992 1635
992 1754
992 1759
992 1793
992 1876
992 2290
992 2297
992 2342
992 2368
992 2421
993 1013
993 1047
993 1128
993 1143
993 1206
993 1218
993 1337
993 1406
993 1407
993 1476
993 1497
993 1500
993 1505
993 1648
993 1784
993 1799
993 1830
993 1894
993 1999
993 2055
993 2257
993 2351
994 1075
994 1198
994 1497
994 1773
994 1828
994 2021
995 996
995 1178
995 1199
995 1235
995 1240
995 1421
995 1445
995 1600
995 1682
995 1711
995 1753
995 1769
995 1833
995 1879
995 1885
995 1970
995 2001
995 2224
995 2242
995 2274
995 2287
995 2293
995 2316
995 2345
996 1173
996 1178
996 1180
996 1235
996 1421
996 1600
996 1604
996 1682
996 1753
996 1769
996 1825
996 1856
996 1935
996 2012
996 2199
996 2213
996 2242
996 2274
996 2345
996 2369
997 1245
997 1388
998 1047
998 1135
998 1143
998 1406
998 1476
998 1531
998 1562
998 1786
998 1799
998 2243
998 2346
999 1159
999 1228
999 1327
999 1436
999 1464
999 1515
999 1523
999 1604
999 1695
999 1742
999 1913
999 1919
999 2012
999 2151
999 2230
999 2233
999 2296
1000 1058
1000 1144
1000 1408
1000 1429
1000 1490
1000 1500
1000 1658
1000 1665
1000 1675
1000 1748
1000 1880
1000 1885
1000 1889
1000 1891
1000 1928
1000 2020
1000 2163
1000 2226
1000 2251
1000 2276
1001 1214
1001 1400
1001 1496
1001 1584
1001 1668
1001 1901
1001 1971
1001 2211
1001 2240
1001 2264
1002 1028
1002 1037
1002 1052
1002 1057
1002 1138
1002 1141
1002 1168
1002 1194
1002 1268
1002 1313
1002 1333
1002 1336
1002 1369
1002 1410
1002 1415
1002 1486
1002 1565
1002 1642
1002 1646
1002 1656
1002 1860
1002 1882
1002 1941
1002 2091
1002 2161
1002 2307
1003 1119
1003 1275
1003 1465
1003 1606
1003 1689
1003 1735
1003 1737
1003 2350
1003 2394
1004 1037
1004 1066
1004 1104
1004 1154
1004 1171
1004 1290
1004 1341
1004 1353
1004 1474
1004 1495
1004 1548
1004 1572
1004 1702
1004 1750
1004 1978
1004 1994
1004 2032
1004 2066
1004 2134
1004 2145
1004 2205
1004 2266
1004 2411
1005 1011
1005 1053
1005 1094
1005 1193
1005 1340
1005 1425
1005 1481
1005 1488
1005 1490
1005 1614
1005 1775
1005 1853
1005 1880
1005 1885
1005 2006
1005 2063
1005 2068
1005 2217
1005 2259
1005 2364
1006 1078
1006 1215
1006 1220
1006 1261
1006 1341
1006 1663
1006 1762
1006 1784
1006 1788
1006 2004
1006 2061
1007 1037
1007 1052
1007 1141
1007 1154
1007 1163
1007 1165
1007 1304
1007 1350
1007 1486
1007 1544
1007 1552
1007 1565
1007 1646
1007 1672
1007 1679
1007 1701
1007 1754
1007 1869
1007 2002
1007 2032
1007 2091
1007 2215
1007 2263
1007 2290
1007 2307
1007 2342
1008 1088
1008 1235
1008 1359
1008 1372
1008 1402
1008 1413
1008 1422
1008 1549
1008 1551
1008 1580
1008 1582
1008 1655
1008 1667
1008 1675
1008 1681
1008 1788
1008 1902
1008 1911
1008 1912
1008 1996
1008 2014
1008 2056
1008 2063
1008 2065
1008 2108
1008 2140
1008 2148
1008 2216
1008 2244
1008 2276
1008 2283
1008 2293
1008 2346
1008 2383
1008 2388
1008 2394
1008 2411
1009 1433
1009 1857
1009 1901
1009 2054
1009 2240
1010 1235
1010 1397
1010 1400
1010 1906
1011 1058
1011 1078
1011 1093
1011 1113
1011 1117
1011 1156
1011 1218
1011 1317
1011 1340
1011 1402
1011 1425
1011 1450
1011 1497
1011 1517
1011 1614
1011 1616
1011 1625
1011 1665
1011 1792
1011 1835
1011 1859
1011 1879
1011 1884
1011 1982
1011 2133
1011 2167
1011 2174
1011 2251
1011 2266
1011 2366
1011 2370
1011 2396
1012 2286
1013 1017
1013 1042
1013 1096
1013 1117
1013 1135
1013 1143
1013 1208
1013 1224
1013 1301
1013 1334
1013 1380
1013 1406
1013 1407
1013 1476
1013 1487
1013 1648
1013 1654
1013 1671
1013 1786
1013 1792
1013 1799
1013 1830
1013 1891
1013 1900
1013 1999
1013 2035
1013 2052
1013 2090
1013 2155
1013 2346
1014 1457
1014 1490
1014 1721
1014 1822
1014 1835
1014 1868
1014 2021
1014 2276
1014 2306
1015 1021
1015 1132
1015 1205
1015 1230
1015 1283
1015 1360
1015 1368
1015 1383
1015 1399
1015 1416
1015 1434
1015 1587
1015 1652
1015 1682
1015 1722
1015 1767
1015 1925
1015 2070
1015 2087
1015 2158
1015 2212
1015 2333
1015 2340
1016 1385
1016 1483
1016 1511
1016 2151
1017 1128
1017 1143
1017 1524
1017 1773
1017 1859
1017 1894
1017 1900
1017 1944
1017 1969
1017 2057
1017 2073
1017 2143
1017 2210
1017 2231
1017 2244
1017 2248
1017 2335
1017 2346
1017 2383
1017 2395
1018 1036
1018 1190
1018 1191
1018 1231
1018 1288
1018 1391
1018 1502
1018 1529
1018 1590
1018 1636
1018 1703
1018 1811
1018 1893
1018 2046
1018 2047
1018 2094
1018 2144
1018 2157
1018 2300
1018 2317
1018 2399
1019 1082
1019 1098
1019 1117
1019 1193
1019 1198
1019 1224
1019 1235
1019 1244
1019 1252
1019 1262
1019 1275
1019 1277
1019 1280
1019 1282
1019 1332
1019 1342
1019 1348
1019 1372
1019 1407
1019 1450
1019 1487
1019 1494
1019 1501
1019 1507
1019 1509
1019 1512
1019 1520
1019 1532
1019 1556
1019 1563
1019 1621
1019 1667
1019 1671
1019 1681
1019 1688
1019 1723
1019 1753
1019 1799
1019 1835
1019 1841
1019 1859
1019 1874
1019 1912
1019 1935
1019 1966
1019 1975
1019 2006
1019 2007
1019 2048
1019 2055
1019 2073
1019 2086
1019 2096
1019 2133
1019 2143
1019 2185
1019 2220
1019 2272
1019 2336
1019 2362
1019 2364
1019 2376
1019 2394
1019 2409
1020 1046
1020 1134
1020 1327
1020 1389
1020 1391
1020 1409
1020 1590
1020 1636
1020 1811
1020 1903
1020 2046
1020 2047
1020 2059
1020 2063
1020 2361
1021 1409
1021 1416
1021 1442
1021 1597
1021 1650
1021 1767
1021 1846
1021 1934
1021 2354
1022 2059
1023 1094
1023 1137
1023 1164
1023 1193
1023 1269
1023 1275
1023 1364
1023 1481
1023 1509
1023 1554
1023 1646
1023 1681
1023 1742
1023 1774
1023 1789
1023 1809
1023 1878
1023 1922
1023 1993
1023 2006
1023 2197
1023 2227
1023 2229
1023 2280
1023 2284
1023 2291
1023 2364
1023 2368
1023 2376
1023 2414
1024 1043
1024 1058
1024 1144
1024 1289
1024 1300
1024 1408
1024 1490
1024 1637
1024 1665
1024 1675
1024 1748
1024 1775
1024 1795
1024 1880
1024 1885
1024 1889
1024 2020
1024 2163
1024 2226
1024 2251
1024 2267
1024 2276
1024 2370
1025 1413
1025 1647
1025 1797
1025 1828
1025 1877
1025 2030
1025 2166
1025 2294
1025 2309
1026 1072
1026 1192
1026 1242
1026 1382
1026 1426
1026 1475
1026 1605
1026 1923
1026 1927
1026 1942
1026 1992
1026 2005
1026 2079
1026 2220
1026 2245
1026 2380
1026 2422
1027 1124
1027 1152
1027 1414
1027 1796
1027 2063
1027 2116
1027 2147
1027 2154
1027 2278
1027 2368
1028 1037
1028 1057
1028 1154
1028 1313
1028 1336
1028 1369
1028 1410
1028 1486
1028 1565
1028 1869
1028 2032
1028 2091
1029 1037
1029 1057
1029 1304
1029 1333
1029 1336
1029 1410
1029 1465
1029 1565
1029 2091
1030 1086
1030 1104
1030 1109
1030 1235
1030 1549
1030 1603
1030 1684
1030 1778
1030 1855
1030 1878
1030 1901
1030 1994
1030 2054
1030 2056
1030 2080
1030 2220
1030 2244
1030 2266
1031 1058
1031 1198
1031 1315
1031 1402
1031 1408
1031 1429
1031 1430
1031 1490
1031 1500
1031 1658
1031 1665
1031 1675
1031 1719
1031 1787
1031 1880
1031 2033
1031 2226
1031 2276
1031 2335
1031 2370
1032 1097
1032 1104
1032 1116
1032 1127
1032 1129
1032 1174
1032 1181
1032 1213
1032 1235
1032 1248
1032 1250
1032 1274
1032 1316
1032 1320
1032 1390
1032 1419
1032 1443
1032 1454
1032 1461
1032 1487
1032 1496
1032 1498
1032 1499
1032 1501
1032 1504
1032 1506
1032 1511
1032 1515
1032 1539
1032 1556
1032 1576
1032 1615
1032 1620
1032 1621
1032 1649
1032 1697
1032 1730
1032 1768
1032 1770
1032 1798
1032 1827
1032 1829
1032 1903
1032 1906
1032 1914
1032 1930
1032 1953
1032 1965
1032 1982
1032 1986
1032 2001
1032 2014
1032 2022
1032 2053
1032 2058
1032 2097
1032 2099
1032 2106
1032 2151
1032 2226
1032 2237
1032 2271
1032 2341
1032 2382
1032 2421
1033 1036
1033 1178
1033 1180
1033 1211
1033 1235
1033 1334
1033 1343
1033 1347
1033 1349
1033 1356
1033 1395
1033 1409
1033 1464
1033 1515
1033 1548
1033 1590
1033 1617
1033 1742
1033 1753
1033 1757
1033 1777
1033 1856
1033 1913
1033 1935
1033 1996
1033 2011
1033 2134
1033 2158
1033 2181
1033 2199
1033 2236
1033 2242
1033 2274
1033 2299
1034 1120
1034 1513
1034 1651
1034 1902
1034 2092
1035 1085
1035 1198
1035 1245
1035 1378
1035 1413
1035 1483
1035 1511
1035 1836
1035 2021
1035 2085
1035 2107
1035 2151
1035 2289
1036 1064
1036 1068
1036 1127
1036 1231
1036 1260
1036 1274
1036 1292
1036 1325
1036 1329
1036 1335
1036 1393
1036 1409
1036 1419
1036 1446
1036 1455
1036 1458
1036 1477
1036 1494
1036 1522
1036 1549
1036 1567
1036 1596
1036 1605
1036 1608
1036 1609
1036 1612
1036 1644
1036 1694
1036 1715
1036 1730
1036 1771
1036 1791
1036 1821
1036 1982
1036 2031
1036 2059
1036 2094
1036 2097
1036 2132
1036 2142
1036 2160
1036 2195
1036 2216
1036 2233
1036 2235
1036 2258
1036 2377
1037 1052
1037 1057
1037 1086
1037 1138
1037 1141
1037 1154
1037 1163
1037 1164
1037 1168
1037 1194
1037 1245
1037 1254
1037 1268
1037 1304
1037 1313
1037 1333
1037 1336
1037 1369
1037 1374
1037 1379
1037 1410
1037 1415
1037 1428
1037 1465
1037 1468
1037 1486
1037 1520
1037 1544
1037 1552
1037 1565
1037 1618
1037 1635
1037 1642
1037 1646
1037 1656
1037 1701
1037 1729
1037 1740
1037 1754
1037 1759
1037 1793
1037 1796
1037 1834
1037 1860
1037 1869
1037 1941
1037 2023
1037 2088
1037 2091
1037 2161
1037 2194
1037 2290
1037 2297
1037 2345
1037 2368
1037 2421
1038 1134
1038 1166
1038 1228
1038 1296
1038 1392
1038 1436
1038 1594
1038 1619
1038 1636
1038 1644
1038 1650
1038 1718
1038 1730
1038 1747
1038 1767
1038 1804
1038 1861
1038 1905
1038 1913
1038 1934
1038 2012
1038 2016
1038 2044
1038 2053
1038 2074
1038 2082
1038 2090
1038 2127
1038 2246
1038 2250
1038 2311
1038 2361
1039 1424
1039 1462
1039 1508
1039 1528
1039 1720
1039 1767
1039 1776
1039 1804
1039 1852
1039 1905
1039 1908
1039 1921
1039 1927
1039 1951
1039 2060
1039 2273
1039 2292
1039 2374
1040 1211
1040 1272
1040 1340
1040 1604
1040 1697
1040 1919
1040 2296
1041 1098
1041 1122
1041 1123
1041 1256
1041 1275
1041 1314
1041 1342
1041 1689
1041 1790
1041 1798
1041 2048
1041 2185
1041 2222
1041 2237
1041 2350
1041 2353
1042 1128
1042 1135
1042 1143
1042 1377
1042 1406
1042 1579
1042 1660
1042 1786
1042 1799
1042 1833
1042 1894
1042 1970
1042 2000
1042 2066
1042 2073
1042 2176
1042 2179
1042 2261
1042 2283
1042 2316
1042 2346
1043 1058
1043 1402
1043 1408
1043 1429
1043 1561
1043 1562
1043 1658
1043 1885
1043 2226
1043 2276
1043 2283
1044 1050
1044 1114
1044 1200
1044 1202
1044 1311
1044 1347
1044 1370
1044 1378
1044 1393
1044 1399
1044 1412
1044 1434
1044 1452
1044 1508
1044 1587
1044 1643
1044 1739
1044 1801
1044 1804
1044 1934
1044 1943
1044 1977
1044 2080
1044 2109
1044 2110
1044 2124
1044 2220
1044 2250
1044 2255
1044 2340
1045 1166
1045 1228
1045 1231
1045 1280
1045 1327
1045 1368
1045 1383
1045 1436
1045 1464
1045 1485
1045 1489
1045 1515
1045 1523
1045 1584
1045 1636
1045 1644
1045 1695
1045 1730
1045 1766
1045 1895
1045 1935
1045 2095
1045 2109
1045 2207
1045 2233
1045 2298
1045 2332
1045 2361
1045 2371
1045 2372
1046 1049
1046 1064
1046 1228
1046 1246
1046 1327
1046 1368
1046 1388
1046 1392
1046 1393
1046 1470
1046 1515
1046 1636
1046 1668
1046 1895
1046 1998
1046 2158
1046 2219
1046 2233
1046 2264
1046 2274
1046 2418
1047 1128
1047 1135
1047 1143
1047 1206
1047 1279
1047 1406
1047 1408
1047 1499
1047 1531
1047 1562
1047 1658
1047 1765
1047 1786
1047 2146
1047 2225
1047 2283
1048 1059
1048 1110
1048 1170
1048 1204
1048 1318
1048 1325
1048 1339
1048 1472
1048 1478
1048 1704
1048 1725
1048 1802
1048 1883
1048 2018
1048 2119
1048 2148
1048 2241
1048 2406
1049 1159
1049 1166
1049 1436
1049 1464
1049 1636
1049 2361
1050 1055
1050 1114
1050 1131
1050 1242
1050 1311
1050 1366
1050 1370
1050 1378
1050 1426
1050 1473
1050 1507
1050 1514
1050 1643
1050 1645
1050 1739
1050 1767
1050 1801
1050 1923
1050 2022
1050 2124
1050 2139
1050 2168
1050 2216
1050 2239
1050 2289
1050 2380
1050 2422
1051 1271
1051 1295
1051 1420
1051 1537
1051 1548
1051 1637
1051 1755
1051 1764
1051 1814
1051 1948
1051 2107
1051 2126
1051 2254
1052 1141
1052 1154
1052 1163
1052 1165
1052 1268
1052 1304
1052 1350
1052 1486
1052 1544
1052 1552
1052 1565
1052 1618
1052 1672
1052 1679
1052 1743
1052 1860
1052 1869
1052 2002
1052 2091
1052 2101
1052 2215
1052 2307
1052 2401
1052 2410
1052 2421
1053 1094
1053 1134
1053 1160
1053 1164
1053 1184
1053 1193
1053 1196
1053 1228
1053 1236
1053 1315
1053 1349
1053 1364
1053 1366
1053 1372
1053 1392
1053 1402
1053 1407
1053 1462
1053 1468
1053 1480
1053 1481
1053 1502
1053 1509
1053 1512
1053 1515
1053 1520
1053 1535
1053 1567
1053 1611
1053 1634
1053 1668
1053 1673
1053 1755
1053 1759
1053 1788
1053 1809
1053 1822
1053 1862
1053 1883
1053 1911
1053 1922
1053 1954
1053 1964
1053 1966
1053 1982
1053 1993
1053 2006
1053 2063
1053 2194
1053 2197
1053 2198
1053 2236
1053 2259
1053 2280
1053 2284
1053 2291
1053 2309
1053 2336
1053 2359
1053 2360
1053 2364
1053 2368
1053 2375
1053 2376
1053 2389
1053 2414
1054 1778
1054 2411
1055 1177
1055 1230
1055 1231
1055 1247
1055 1255
1055 1283
1055 1309
1055 1355
1055 1360
1055 1416
1055 1434
1055 1514
1055 1533
1055 1553
1055 1563
1055 1587
1055 1652
1055 1776
1055 1783
1055 1791
1055 1804
1055 1820
1055 1852
1055 1907
1055 1950
1055 1962
1055 1991
1055 2008
1055 2153
1055 2195
1055 2206
1055 2212
1055 2227
1055 2250
1055 2292
1055 2305
1055 2333
1055 2340
1055 2371
1056 1328
1056 1537
1056 1632
1056 1814
1056 1972
1056 2152
1056 2223
1057 1141
1057 1154
1057 1164
1057 1168
1057 1268
1057 1304
1057 1313
1057 1336
1057 1351
1057 1369
1057 1379
1057 1410
1057 1415
1057 1460
1057 1486
1057 1565
1057 1618
1057 1640
1057 1642
1057 1646
1057 1656
1057 1691
1057 1793
1057 1860
1057 1941
1057 2091
1057 2148
1057 2161
1057 2275
1057 2290
1057 2297
1057 2307
1057 2342
1057 2345
1058 1144
1058 1300
1058 1408
1058 1429
1058 1476
1058 1490
1058 1500
1058 1561
1058 1562
1058 1614
1058 1658
1058 1665
1058 1675
1058 1686
1058 1696
1058 1708
1058 1748
1058 1756
1058 1770
1058 1795
1058 1831
1058 1880
1058 1885
1058 1889
1058 1891
1058 2020
1058 2033
1058 2163
1058 2170
1058 2226
1058 2251
1058 2267
1058 2276
1058 2370
1059 1110
1059 1133
1059 1176
1059 1204
1059 1325
1059 1422
1059 1472
1059 1580
1059 1635
1059 1782
1059 1932
1059 2042
1059 2187
1059 2406
1060 1340
1060 1497
1060 1548
1060 1616
1060 1637
1060 1792
1060 1835
1060 1949
1060 2001
1060 2133
1060 2266
1060 2423
1061 1071
1061 1076
1061 1095
1061 1102
1061 1142
1061 1159
1061 1179
1061 1187
1061 1188
1061 1255
1061 1306
1061 1323
1061 1330
1061 1344
1061 1381
1061 1411
1061 1446
1061 1451
1061 1494
1061 1506
1061 1513
1061 1563
1061 1573
1061 1574
1061 1608
1061 1638
1061 1647
1061 1651
1061 1712
1061 1736
1061 1800
1061 1850
1061 1896
1061 1902
1061 1911
1061 1921
1061 1924
1061 1933
1061 1952
1061 1953
1061 1962
1061 1973
1061 1996
1061 2014
1061 2019
1061 2031
1061 2040
1061 2045
1061 2071
1061 2092
1061 2105
1061 2108
1061 2109
1061 2169
1061 2182
1061 2196
1061 2205
1061 2273
1061 2337
1061 2371
1061 2372
1061 2419
1063 1629
1063 1707
1064 1134
1064 1166
1064 1246
1064 1274
1064 1292
1064 1327
1064 1329
1064 1335
1064 1409
1064 1458
1064 1464
1064 1515
1064 1522
1064 1549
1064 1609
1064 1612
1064 1694
1064 1695
1064 1742
1064 1821
1064 1827
1064 1903
1064 2059
1064 2094
1064 2097
1064 2132
1064 2160
1064 2202
1064 2216
1064 2233
1064 2235
1064 2361
1064 2418
1065 1068
1065 1302
1065 1326
1065 1475
1065 1530
1065 1604
1065 1650
1065 1801
1065 1823
1065 1839
1065 2107
1065 2220
1065 2254
1065 2281
1066 1076
1066 1104
1066 1171
1066 1238
1066 1257
1066 1290
1066 1323
1066 1338
1066 1357
1066 1427
1066 1513
1066 1559
1066 1567
1066 1572
1066 1588
1066 1591
1066 1600
1066 1601
1066 1624
1066 1638
1066 1651
1066 1702
1066 1771
1066 1777
1066 1789
1066 1827
1066 1843
1066 1924
1066 1933
1066 1949
1066 1978
1066 2066
1066 2134
1066 2145
1066 2170
1066 2205
1066 2209
1066 2272
1066 2411
1067 2202
1068 1302
1068 1370
1068 1409
1068 1605
1068 1823
1068 1875
1068 1934
1068 2017
1068 2186
1068 2216
1068 2220
1068 2254
1068 2281
1068 2331
1069 1071
1069 1159
1069 1187
1069 1188
1069 1506
1069 1601
1069 2059
1069 2159
1070 1190
1070 1432
1070 1636
1070 1703
1070 1811
1070 1828
1070 1893
1070 2144
1070 2157
1071 1102
1071 1188
1071 1241
1071 1255
1071 1344
1071 1352
1071 1446
1071 1506
1071 1568
1071 1608
1071 1647
1071 1800
1071 1899
1071 1902
1071 1960
1071 2031
1071 2040
1071 2108
1071 2123
1071 2206
1072 1162
1072 1192
1072 1242
1072 1311
1072 1326
1072 1370
1072 1382
1072 1426
1072 1444
1072 1475
1072 1553
1072 1605
1072 1674
1072 1682
1072 1844
1072 1923
1072 1942
1072 1992
1072 2005
1072 2038
1072 2074
1072 2079
1072 2135
1072 2151
1072 2181
1072 2200
1072 2220
1072 2232
1072 2242
1072 2245
1072 2247
1072 2273
1072 2302
1072 2380
1072 2422
1073 1467
1073 1501
1073 1537
1073 1635
1073 1749
1073 1882
1073 2052
1073 2313
1074 1076
1074 1102
1074 1120
1074 1188
1074 1241
1074 1326
1074 1473
1074 1513
1074 1574
1074 1624
1074 1628
1074 1645
1074 1647
1074 1651
1074 1726
1074 1736
1074 1847
1074 1850
1074 1873
1074 1902
1074 1933
1074 1953
1074 1960
1074 2040
1074 2071
1074 2092
1074 2105
1074 2123
1074 2129
1074 2142
1074 2216
1074 2295
1074 2332
1074 2386
1074 2419
1075 1153
1075 1244
1075 1497
1075 1505
1075 1677
1075 1700
1075 1920
1075 2021
1075 2103
1075 2310
1076 1090
1076 1102
1076 1196
1076 1241
1076 1320
1076 1324
1076 1400
1076 1446
1076 1513
1076 1518
1076 1548
1076 1568
1076 1617
1076 1645
1076 1684
1076 1777
1076 1806
1076 1850
1076 1878
1076 1996
1076 2025
1076 2040
1076 2071
1076 2084
1076 2092
1076 2134
1076 2192
1076 2216
1076 2230
1076 2240
1077 1148
1077 1320
1077 1466
1077 1596
1077 1684
1077 1986
1077 2026
1077 2264
1077 2358
1077 2359
1077 2402
1078 1198
1078 1236
1078 1264
1078 1317
1078 1340
1078 1372
1078 1402
1078 1407
1078 1427
1078 1512
1078 1520
1078 1547
1078 1560
1078 1614
1078 1708
1078 1775
1078 1788
1078 1835
1078 1853
1078 1880
1078 1884
1078 1885
1078 1954
1078 1979
1078 2020
1078 2021
1078 2029
1078 2056
1078 2251
1078 2326
1078 2341
1078 2409
1078 2423
1079 1537
1079 1685
1079 2312
1080 1151
1080 1336
1080 1448
1080 1472
1080 2042
1080 2119
1080 2125
1081 1172
1081 1322
1081 1441
1081 1720
1081 1767
1081 1776
1081 1852
1081 1908
1081 1934
1081 2041
1081 2195
1081 2374
1082 1109
1082 1163
1082 1171
1082 1217
1082 1336
1082 1354
1082 1397
1082 1410
1082 1498
1082 1565
1082 1601
1082 1617
1082 1637
1082 1642
1082 1668
1082 1684
1082 1694
1082 1701
1082 1777
1082 1786
1082 1792
1082 1828
1082 1834
1082 1841
1082 1878
1082 1915
1082 1941
1082 2002
1082 2024
1082 2047
1082 2069
1082 2091
1082 2324
1082 2328
1082 2346
1083 1109
1083 1125
1083 1200
1083 1328
1083 1426
1083 1537
1083 1632
1083 1635
1083 1814
1083 1972
1083 2052
1083 2146
1083 2223
1083 2357
1083 2417
1084 1590
1084 2017
1085 1245
1085 1664
1085 1824
1085 2178
1085 2241
1086 1088
1086 1101
1086 1106
1086 1119
1086 1123
1086 1137
1086 1164
1086 1226
1086 1237
1086 1254
1086 1275
1086 1351
1086 1364
1086 1367
1086 1374
1086 1375
1086 1428
1086 1472
1086 1509
1086 1520
1086 1544
1086 1549
1086 1551
1086 1554
1086 1606
1086 1634
1086 1664
1086 1673
1086 1681
1086 1687
1086 1723
1086 1735
1086 1737
1086 1763
1086 1848
1086 1860
1086 1881
1086 1892
1086 1955
1086 2006
1086 2007
1086 2063
1086 2081
1086 2086
1086 2091
1086 2116
1086 2138
1086 2148
1086 2149
1086 2161
1086 2184
1086 2185
1086 2189
1086 2197
1086 2228
1086 2229
1086 2265
1086 2269
1086 2275
1086 2284
1086 2334
1086 2360
1086 2365
1086 2387
1086 2413
1087 1212
1087 1237
1087 1280
1087 1293
1087 1358
1087 1874
1087 2029
1087 2203
1088 1106
1088 1119
1088 1164
1088 1167
1088 1367
1088 1509
1088 1527
1088 1549
1088 1551
1088 1578
1088 1681
1088 1737
1088 1871
1088 1955
1088 2006
1088 2007
1088 2063
1088 2081
1088 2138
1088 2148
1088 2149
1088 2197
1088 2334
1089 1114
1089 1507
1089 1510
1089 1643
1089 1666
1089 1801
1089 1923
1089 1961
1089 2154
1089 2380
1090 1115
1090 1129
1090 1196
1090 1229
1090 1324
1090 1518
1090 1617
1090 1645
1090 1706
1090 1727
1090 1806
1090 1996
1090 2014
1090 2084
1090 2192
1090 2230
1090 2234
1090 2240
1090 2260
1091 1193
1091 1198
1091 1235
1091 1240
1091 1266
1091 1317
1091 1393
1091 1402
1091 1407
1091 1409
1091 1479
1091 1518
1091 1548
1091 1579
1091 1614
1091 1627
1091 1752
1091 1753
1091 1822
1091 1835
1091 1869
1091 1878
1091 1879
1091 1884
1091 1922
1091 1928
1091 2006
1091 2054
1091 2112
1091 2136
1091 2192
1091 2198
1091 2217
1091 2264
1091 2306
1091 2367
1091 2376
1092 1119
1092 1123
1092 1152
1092 1364
1092 1367
1092 1398
1092 1653
1092 1683
1092 1723
1092 1735
1092 1797
1092 1798
1092 1837
1092 1871
1092 1877
1092 1881
1092 1897
1092 1916
1092 2086
1092 2116
1092 2149
1092 2184
1092 2193
1092 2228
1093 1113
1093 1272
1093 1402
1093 1430
1093 1533
1093 1589
1093 1614
1093 1717
1093 1787
1093 1853
1093 1988
1093 2165
1093 2251
1093 2367
1094 1148
1094 1160
1094 1181
1094 1193
1094 1357
1094 1374
1094 1449
1094 1480
1094 1481
1094 1509
1094 1520
1094 1740
1094 1755
1094 1763
1094 1835
1094 1854
1094 1883
1094 1993
1094 2006
1094 2063
1094 2068
1094 2088
1094 2164
1094 2259
1094 2265
1094 2280
1094 2291
1094 2306
1094 2358
1094 2359
1094 2364
1094 2376
1094 2414
1095 1241
1095 1267
1095 1404
1095 1506
1095 1513
1095 1537
1095 1548
1095 1617
1095 1632
1095 1637
1095 1638
1095 1801
1095 1844
1095 1902
1095 1923
1095 1924
1095 1996
1095 2051
1095 2134
1095 2169
1095 2208
1095 2220
1095 2240
1095 2256
1095 2266
1095 2337
1095 2411
1095 2422
1096 1406
1096 1417
1096 1443
1096 1522
1096 1799
1097 1217
1097 1316
1097 1403
1097 1454
1097 1461
1097 1485
1097 1526
1097 1539
1097 1615
1097 1649
1097 1668
1097 1779
1097 1785
1097 1840
1097 1907
1097 2036
1097 2099
1097 2182
1097 2282
1097 2303
1097 2325
1098 1119
1098 1122
1098 1123
1098 1164
1098 1167
1098 1168
1098 1231
1098 1252
1098 1275
1098 1278
1098 1280
1098 1291
1098 1314
1098 1331
1098 1342
1098 1364
1098 1369
1098 1372
1098 1374
1098 1429
1098 1457
1098 1546
1098 1577
1098 1606
1098 1618
1098 1673
1098 1680
1098 1681
1098 1689
1098 1741
1098 1790
1098 1792
1098 1837
1098 1859
1098 1912
1098 1976
1098 2048
1098 2164
1098 2185
1098 2197
1098 2201
1098 2237
1098 2253
1098 2288
1098 2321
1098 2347
1098 2350
1098 2353
1098 2365
1098 2394
1099 1312
1099 1317
1099 1340
1099 1389
1099 1548
1099 1560
1099 1614
1099 1631
1099 1711
1099 1758
1099 1771
1099 1775
1099 1816
1099 1853
1099 1884
1099 2100
1099 2179
1099 2287
1099 2316
1100 1304
1100 1646
1100 2307
1101 1152
1101 1157
1101 1168
1101 1176
1101 1318
1101 1325
1101 1339
1101 1367
1101 1428
1101 1431
1101 1478
1101 1580
1101 1604
1101 1618
1101 1659
1101 1704
1101 1834
1101 1856
1101 1864
1101 1872
1101 1916
1101 2042
1101 2075
1101 2086
1101 2140
1101 2148
1101 2274
1101 2345
1101 2405
1101 2406
1102 1142
1102 1179
1102 1187
1102 1188
1102 1274
1102 1306
1102 1323
1102 1344
1102 1352
1102 1381
1102 1404
1102 1411
1102 1417
1102 1446
1102 1451
1102 1513
1102 1534
1102 1553
1102 1568
1102 1601
1102 1608
1102 1624
1102 1638
1102 1736
1102 1800
1102 1827
1102 1850
1102 1851
1102 1896
1102 1924
1102 1952
1102 1953
1102 1973
1102 1996
1102 2011
1102 2014
1102 2019
1102 2031
1102 2051
1102 2062
1102 2071
1102 2129
1102 2139
1102 2205
1102 2206
1102 2234
1102 2258
1102 2337
1102 2398
1102 2419
1103 1114
1103 1358
1103 1366
1103 1393
1103 1412
1103 1943
1103 1977
1103 1986
1103 2080
1103 2110
1103 2124
1103 2168
1103 2343
1104 1115
1104 1290
1104 1303
1104 1338
1104 1354
1104 1488
1104 1548
1104 1591
1104 1777
1104 1778
1104 1792
1104 1804
1104 1841
1104 1855
1104 1978
1104 2134
1104 2205
1104 2209
1104 2266
1104 2411
1105 1145
1105 1345
1105 2366
1106 1119
1106 1164
1106 1226
1106 1364
1106 1546
1106 1549
1106 1554
1106 1673
1106 1723
1106 1737
1106 2056
1106 2086
1106 2148
1106 2229
1106 2269
1107 1198
1107 1277
1107 1721
1107 2021
1108 1130
1108 1831
1108 2102
1108 2316
1109 1125
1109 1168
1109 1186
1109 1212
1109 1253
1109 1281
1109 1328
1109 1426
1109 1455
1109 1459
1109 1511
1109 1537
1109 1632
1109 1635
1109 1749
1109 1755
1109 1972
1109 1992
1109 2005
1109 2052
1109 2113
1109 2146
1109 2157
1109 2259
1109 2417
1110 1204
1110 1251
1110 1275
1110 1318
1110 1325
1110 1339
1110 1422
1110 1428
1110 1448
1110 1558
1110 1580
1110 1620
1110 1746
1110 1757
1110 1916
1110 1932
1110 1937
1110 2042
1110 2065
1110 2119
1110 2148
1110 2187
1110 2406
1111 1134
1111 1159
1111 1166
1111 1259
1111 1436
1111 1515
1111 1742
1111 1903
1111 1980
1111 2361
1112 1220
1112 1275
1112 1346
1112 1549
1112 1634
1112 1723
1112 1809
1112 1818
1112 1954
1112 2007
1112 2056
1112 2061
1112 2148
1112 2237
1112 2388
1112 2394
1112 2409
1112 2424
1113 1340
1113 1548
1113 1614
1113 1616
1113 1835
1113 1853
1113 1880
1113 1885
1113 2001
1113 2047
1113 2133
1113 2179
1113 2198
1113 2217
1113 2251
1113 2381
1113 2423
1114 1131
1114 1139
1114 1202
1114 1248
1114 1255
1114 1283
1114 1323
1114 1358
1114 1366
1114 1378
1114 1393
1114 1412
1114 1452
1114 1492
1114 1511
1114 1567
1114 1643
1114 1652
1114 1666
1114 1801
1114 1839
1114 1851
1114 1923
1114 1943
1114 1977
1114 1986
1114 1995
1114 2017
1114 2074
1114 2080
1114 2110
1114 2124
1114 2168
1114 2216
1114 2255
1114 2331
1114 2343
1115 1129
1115 1183
1115 1196
1115 1250
1115 1310
1115 1419
1115 1518
1115 1521
1115 1617
1115 1706
1115 1727
1115 1785
1115 1806
1115 1827
1115 1986
1115 2025
1115 2026
1115 2084
1115 2130
1115 2192
1115 2304
1115 2339
1115 2355
1116 1189
1116 1218
1116 1226
1116 1264
1116 1340
1116 1377
1116 1405
1116 1427
1116 1443
1116 1445
1116 1454
1116 1479
1116 1681
1116 1708
1116 1744
1116 1781
1116 1906
1116 1970
1116 1979
1116 2001
1116 2148
1116 2165
1116 2179
1116 2180
1116 2190
1116 2251
1116 2370
1117 1206
1117 1397
1117 1501
1117 1517
1117 1556
1117 1885
1117 1894
1117 1949
1117 2055
1117 2073
1117 2166
1117 2176
1117 2217
1117 2224
1117 2272
1117 2346
1117 2423
1118 1355
1118 1368
1118 1473
1118 1593
1118 1604
1118 1767
1118 1804
1118 1846
1118 1938
1118 2012
1118 2044
1118 2090
1118 2139
1118 2159
1118 2249
1118 2384
1118 2415
1119 1164
1119 1167
1119 1198
1119 1222
1119 1226
1119 1291
1119 1364
1119 1367
1119 1374
1119 1413
1119 1428
1119 1465
1119 1549
1119 1551
1119 1606
1119 1647
1119 1681
1119 1689
1119 1723
1119 1735
1119 1737
1119 1773
1119 1797
1119 1848
1119 2006
1119 2007
1119 2048
1119 2081
1119 2086
1119 2148
1119 2166
1119 2237
1119 2252
1119 2269
1119 2321
1119 2345
1119 2388
1119 2394
1120 1243
1120 1330
1120 1381
1120 1411
1120 1451
1120 1506
1120 1513
1120 1574
1120 1608
1120 1651
1120 1736
1120 1847
1120 1902
1120 1933
1120 1952
1120 1996
1120 2040
1120 2045
1120 2071
1120 2092
1120 2142
1120 2295
1121 1200
1121 1260
1121 1462
1121 1487
1121 1596
1121 1629
1121 1745
1121 1774
1121 2005
1121 2052
1121 2074
1121 2113
1121 2185
1121 2280
1122 1222
1122 1226
1122 1275
1122 1291
1122 1549
1122 1551
1122 1578
1122 1723
1122 1841
1122 1871
1122 1955
1122 2007
1122 2048
1122 2081
1122 2086
1122 2111
1122 2148
1122 2185
1122 2229
1122 2237
1122 2324
1122 2350
1122 2394
1122 2411
1123 1164
1123 1193
1123 1222
1123 1251
1123 1254
1123 1263
1123 1275
1123 1342
1123 1364
1123 1428
1123 1468
1123 1509
1123 1527
1123 1548
1123 1549
1123 1551
1123 1567
1123 1578
1123 1637
1123 1681
1123 1689
1123 1723
1123 1871
1123 1937
1123 1976
1123 2006
1123 2007
1123 2048
1123 2063
1123 2068
1123 2081
1123 2086
1123 2148
1123 2185
1123 2197
1123 2201
1123 2229
1123 2237
1123 2244
1123 2280
1123 2347
1123 2350
1123 2360
1123 2388
1123 2394
1124 1155
1124 1193
1124 1235
1124 1325
1124 1414
1124 1418
1124 1422
1124 1580
1124 1604
1124 1630
1124 1650
1124 1725
1124 1796
1124 1906
1124 1922
1124 1936
1124 1981
1124 2147
1124 2154
1124 2216
1124 2275
1124 2278
1124 2338
1124 2406
1125 1246
1125 1328
1125 1400
1125 1537
1125 1632
1125 1745
1125 1972
1125 2113
1125 2146
1125 2417
1126 1177
1126 1439
1126 1650
1126 1852
1126 2153
1126 2250
1126 2281
1126 2292
1127 1169
1127 1174
1127 1217
1127 1292
1127 1293
1127 1294
1127 1329
1127 1335
1127 1409
1127 1443
1127 1454
1127 1461
1127 1498
1127 1539
1127 1596
1127 1602
1127 1609
1127 1612
1127 1668
1127 1694
1127 1713
1127 1781
1127 1907
1127 1914
1127 2013
1127 2022
1127 2058
1127 2059
1127 2097
1127 2099
1127 2144
1127 2217
1127 2300
1127 2322
1128 1201
1128 1206
1128 1210
1128 1279
1128 1425
1128 1429
1128 1532
1128 1543
1128 1562
1128 1648
1128 1658
1128 1676
1128 1733
1128 1830
1128 1894
1128 1900
1128 1940
1128 1947
1128 1949
1128 2034
1128 2052
1128 2143
1128 2155
1128 2176
1128 2243
1128 2283
1128 2326
1128 2346
1128 2357
1129 1229
1129 1235
1129 1250
1129 1518
1129 1617
1129 1706
1129 1806
1129 2025
1129 2084
1129 2240
1129 2260
1129 2264
1129 2276
1129 2339
1129 2402
1130 1140
1130 1146
1130 1340
1130 1393
1130 1445
1130 1533
1130 1548
1130 1567
1130 1575
1130 1711
1130 1731
1130 1792
1130 1831
1130 1833
1130 1868
1130 1879
1130 1956
1130 1970
1130 2001
1130 2028
1130 2102
1130 2224
1130 2274
1130 2287
1130 2316
1130 2331
1130 2396
1131 1247
1131 1355
1131 1434
1131 1553
1131 1712
1131 1766
1131 1791
1131 1804
1131 1852
1131 1927
1131 1962
1131 2060
1131 2083
1131 2089
1131 2162
1131 2212
1131 2292
1131 2333
1131 2415
1132 1370
1132 1587
1132 1619
1132 2087
1132 2250
1132 2340
1133 1251
1133 1325
1133 1339
1133 1359
1133 1422
1133 1448
1133 1456
1133 1472
1133 1558
1133 1569
1133 1580
1133 1698
1133 1699
1133 1714
1133 1729
1133 1746
1133 1883
1133 2042
1133 2065
1133 2187
1133 2307
1133 2390
1133 2406
1133 2421
1134 1142
1134 1166
1134 1197
1134 1228
1134 1234
1134 1280
1134 1288
1134 1309
1134 1355
1134 1368
1134 1383
1134 1388
1134 1392
1134 1393
1134 1394
1134 1464
1134 1468
1134 1479
1134 1484
1134 1485
1134 1507
1134 1509
1134 1515
1134 1523
1134 1553
1134 1584
1134 1594
1134 1636
1134 1644
1134 1650
1134 1673
1134 1695
1134 1739
1134 1742
1134 1766
1134 1767
1134 1804
1134 1847
1134 1896
1134 1903
1134 1911
1134 1913
1134 1934
1134 1935
1134 1960
1134 1992
1134 2005
1134 2082
1134 2095
1134 2103
1134 2109
1134 2150
1134 2151
1134 2162
1134 2207
1134 2219
1134 2227
1134 2233
1134 2236
1134 2277
1134 2286
1134 2291
1134 2311
1134 2332
1134 2354
1134 2361
1134 2398
1134 2414
1134 2418
1135 1143
1135 1208
1135 1279
1135 1301
1135 1380
1135 1425
1135 1531
1135 1543
1135 1654
1135 1671
1135 1786
1135 1799
1135 1807
1135 1830
1135 1891
1135 1900
1135 1947
1135 1999
1135 2034
1135 2035
1135 2052
1135 2090
1135 2225
1135 2243
1135 2346
1135 2388
1135 2391
1136 1143
1136 1153
1136 1218
1136 1332
1136 1337
1136 1407
1136 1462
1136 1497
1136 1505
1136 1533
1136 1542
1136 1548
1136 1571
1136 1637
1136 1668
1136 1717
1136 1721
1136 1770
1136 1771
1136 1786
1136 1954
1136 1982
1136 2121
1136 2174
1136 2198
1136 2213
1136 2274
1136 2336
1136 2348
1136 2351
1136 2376
1136 2391
1137 1235
1137 1409
1137 1413
1137 1481
1137 1509
1137 1520
1137 1548
1137 1604
1137 1753
1137 1841
1137 2063
1137 2134
1137 2216
1137 2266
1137 2364
1137 2411
1138 1268
1138 1336
1138 1400
1138 1410
1138 1415
1138 1486
1138 1498
1138 1565
1138 1618
1138 1701
1138 1749
1138 1941
1138 2091
1138 2356
1139 1311
1139 1326
1139 1370
1139 1378
1139 1392
1139 1426
1139 1438
1139 1507
1139 1632
1139 1643
1139 1674
1139 1739
1139 1801
1139 1851
1139 1923
1139 2159
1139 2220
1139 2239
1139 2281
1139 2380
1139 2422
1140 1146
1140 1198
1140 1308
1140 1337
1140 1377
1140 1407
1140 1445
1140 1474
1140 1548
1140 1591
1140 1611
1140 1637
1140 1705
1140 1711
1140 1721
1140 1828
1140 1835
1140 1868
1140 1970
1140 2000
1140 2028
1140 2098
1140 2166
1140 2257
1140 2261
1140 2287
1140 2293
1141 1268
1141 1304
1141 1333
1141 1336
1141 1351
1141 1410
1141 1468
1141 1486
1141 1565
1141 1618
1141 1656
1141 1796
1141 1860
1141 1869
1141 1941
1141 2091
1141 2263
1141 2275
1142 1188
1142 1229
1142 1267
1142 1344
1142 1404
1142 1446
1142 1451
1142 1473
1142 1513
1142 1534
1142 1540
1142 1608
1142 1617
1142 1624
1142 1706
1142 1727
1142 1806
1142 1809
1142 1878
1142 1902
1142 1996
1142 2011
1142 2019
1142 2040
1142 2051
1142 2139
1142 2208
1142 2233
1142 2240
1142 2419
1143 1224
1143 1279
1143 1301
1143 1380
1143 1406
1143 1425
1143 1476
1143 1500
1143 1577
1143 1654
1143 1671
1143 1784
1143 1799
1143 1830
1143 1891
1143 1900
1143 1999
1143 2034
1143 2035
1143 2090
1143 2143
1143 2225
1143 2243
1143 2388
1144 1476
1144 1490
1144 1499
1144 1562
1144 1675
1144 1696
1144 1748
1144 1885
1144 1889
1144 1891
1144 1928
1144 1949
1144 2143
1144 2170
1144 2226
1144 2381
1145 1158
1145 1430
1145 1614
1145 1831
1145 2251
1145 2316
1146 1224
1146 1405
1146 1564
1146 1693
1146 1831
1146 1833
1146 1841
1146 1879
1146 2179
1146 2316
1146 2355
1147 1789
1148 1214
1148 1320
1148 1400
1148 1462
1148 1509
1148 1526
1148 1584
1148 1668
1148 1681
1148 1822
1148 1878
1148 1971
1148 2006
1148 2175
1148 2198
1148 2227
1148 2264
1148 2336
1148 2356
1148 2376
1148 2402
1149 1211
1149 1235
1149 1349
1149 1856
1149 2158
1151 1422
1151 1472
1152 1155
1152 1157
1152 1164
1152 1176
1152 1193
1152 1325
1152 1339
1152 1372
1152 1402
1152 1410
1152 1431
1152 1456
1152 1472
1152 1478
1152 1480
1152 1491
1152 1520
1152 1546
1152 1580
1152 1691
1152 1723
1152 1724
1152 1725
1152 1809
1152 1842
1152 1864
1152 1881
1152 1913
1152 1916
1152 1931
1152 1936
1152 1937
1152 2018
1152 2024
1152 2042
1152 2075
1152 2116
1152 2118
1152 2119
1152 2130
1152 2140
1152 2148
1152 2177
1152 2187
1152 2228
1152 2262
1152 2275
1152 2277
1152 2278
1152 2284
1152 2338
1152 2359
1152 2368
1152 2388
1152 2389
1152 2405
1152 2406
1152 2412
1153 1218
1153 1332
1153 1337
1153 1429
1153 1505
1153 1633
1153 1661
1153 1686
1153 1822
1153 1868
1153 2073
1153 2122
1153 2171
1153 2174
1153 2336
1154 1163
1154 1164
1154 1207
1154 1245
1154 1254
1154 1268
1154 1304
1154 1313
1154 1333
1154 1336
1154 1379
1154 1386
1154 1410
1154 1460
1154 1468
1154 1520
1154 1618
1154 1729
1154 1754
1154 1759
1154 1793
1154 1869
1154 1876
1154 2002
1154 2032
1154 2077
1154 2088
1154 2215
1154 2255
1154 2290
1154 2297
1154 2307
1154 2342
1154 2345
1154 2368
1154 2421
1155 1414
1155 1472
1155 1491
1155 1580
1155 1598
1155 1796
1155 1916
1155 1931
1155 2004
1155 2024
1155 2116
1155 2130
1155 2148
1155 2154
1155 2262
1155 2278
1155 2338
1155 2368
1156 1332
1156 1340
1156 1548
1156 1560
1156 1575
1156 1614
1156 1633
1156 1675
1156 1711
1156 1771
1156 1831
1156 1835
1156 1853
1156 1885
1156 2112
1156 2198
1156 2217
1156 2244
1156 2251
1156 2329
1156 2420
1156 2423
1157 1176
1157 1415
1157 1431
1157 1456
1157 1704
1157 1754
1157 1796
1157 1864
1157 1869
1157 2140
1157 2405
1158 1240
1158 1308
1158 1377
1158 1427
1158 1445
1158 1479
1158 1533
1158 1564
1158 1579
1158 1710
1158 1711
1158 1744
1158 1816
1158 1831
1158 1868
1158 1879
1158 1956
1158 1970
1158 2000
1158 2028
1158 2066
1158 2093
1158 2096
1158 2098
1158 2114
1158 2224
1158 2287
1158 2293
1158 2316
1158 2396
1159 1166
1159 1179
1159 1187
1159 1228
1159 1238
1159 1243
1159 1267
1159 1330
1159 1344
1159 1352
1159 1383
1159 1388
1159 1392
1159 1436
1159 1451
1159 1464
1159 1470
1159 1473
1159 1506
1159 1509
1159 1523
1159 1574
1159 1591
1159 1601
1159 1608
1159 1636
1159 1638
1159 1645
1159 1726
1159 1766
1159 1800
1159 1847
1159 1873
1159 1895
1159 1899
1159 1902
1159 1913
1159 1924
1159 1992
1159 1996
1159 2045
1159 2059
1159 2078
1159 2092
1159 2108
1159 2139
1159 2151
1159 2169
1159 2172
1159 2196
1159 2206
1159 2207
1159 2208
1159 2216
1159 2219
1159 2295
1159 2315
1159 2332
1159 2337
1159 2361
1159 2386
1159 2418
1160 1193
1160 1260
1160 1337
1160 1364
1160 1374
1160 1457
1160 1462
1160 1481
1160 1497
1160 1509
1160 1535
1160 1567
1160 1673
1160 1681
1160 1774
1160 1862
1160 1883
1160 1922
1160 1993
1160 2006
1160 2236
1160 2259
1160 2280
1160 2284
1160 2291
1160 2309
1160 2364
1160 2375
1160 2389
1161 1172
1161 1360
1161 1520
1161 1587
1161 1762
1161 1788
1161 1954
1161 2127
1161 2327
1161 2340
1162 1311
1162 1328
1162 1370
1162 1475
1162 1801
1162 1923
1162 1972
1162 2022
1162 2152
1162 2220
1162 2239
1162 2281
1162 2380
1162 2422
1163 1207
1163 1260
1163 1270
1163 1304
1163 1336
1163 1386
1163 1415
1163 1457
1163 1460
1163 1465
1163 1479
1163 1486
1163 1520
1163 1565
1163 1623
1163 1640
1163 1646
1163 1715
1163 1740
1163 1754
1163 1759
1163 1793
1163 1796
1163 1863
1163 1869
1163 1876
1163 1918
1163 2002
1163 2032
1163 2077
1163 2088
1163 2215
1163 2297
1163 2307
1163 2342
1163 2345
1163 2421
1164 1175
1164 1176
1164 1198
1164 1226
1164 1236
1164 1237
1164 1251
1164 1254
1164 1275
1164 1359
1164 1364
1164 1367
1164 1374
1164 1410
1164 1413
1164 1415
1164 1420
1164 1428
1164 1456
1164 1472
1164 1527
1164 1535
1164 1544
1164 1549
1164 1551
1164 1554
1164 1558
1164 1567
1164 1580
1164 1606
1164 1634
1164 1664
1164 1667
1164 1673
1164 1681
1164 1691
1164 1723
1164 1737
1164 1741
1164 1742
1164 1759
1164 1766
1164 1774
1164 1789
1164 1860
1164 1869
1164 1874
1164 1888
1164 1958
1164 1993
1164 2007
1164 2042
1164 2061
1164 2063
1164 2081
1164 2086
1164 2091
1164 2116
1164 2138
1164 2148
1164 2149
1164 2185
1164 2189
1164 2194
1164 2228
1164 2236
1164 2265
1164 2269
1164 2277
1164 2350
1164 2360
1164 2368
1164 2375
1164 2376
1164 2387
1164 2388
1164 2389
1164 2413
1164 2414
1165 1304
1165 1351
1165 1761
1165 1863
1165 1869
1165 1888
1165 2002
1165 2077
1165 2215
1165 2263
1165 2290
1165 2307
1165 2401
1166 1228
1166 1234
1166 1246
1166 1259
1166 1280
1166 1288
1166 1327
1166 1383
1166 1388
1166 1393
1166 1426
1166 1436
1166 1464
1166 1507
1166 1515
1166 1553
1166 1584
1166 1636
1166 1644
1166 1670
1166 1695
1166 1730
1166 1824
1166 1895
1166 1896
1166 1903
1166 1911
1166 1919
1166 1992
1166 2005
1166 2014
1166 2074
1166 2103
1166 2109
1166 2151
1166 2162
1166 2207
1166 2219
1166 2233
1166 2268
1166 2315
1166 2332
1166 2361
1166 2371
1166 2398
1166 2418
1167 1263
1167 1275
1167 1367
1167 1374
1167 1509
1167 1535
1167 1549
1167 1551
1167 1554
1167 1578
1167 1606
1167 1630
1167 1681
1167 1689
1167 1723
1167 1735
1167 1834
1167 1897
1167 1955
1167 2007
1167 2048
1167 2081
1167 2148
1167 2185
1167 2189
1167 2197
1167 2237
1167 2347
1167 2350
1167 2394
1168 1193
1168 1239
1168 1275
1168 1313
1168 1339
1168 1369
1168 1410
1168 1486
1168 1498
1168 1565
1168 1580
1168 1618
1168 1655
1168 1656
1168 1672
1168 1691
1168 1694
1168 1701
1168 1777
1168 1792
1168 1864
1168 2002
1168 2007
1168 2042
1168 2091
1168 2134
1168 2278
1168 2307
1168 2338
1168 2350
1169 1190
1169 1292
1169 1329
1169 1443
1169 1454
1169 1596
1169 1713
1169 1781
1169 2013
1169 2047
1169 2106
1169 2157
1169 2179
1169 2322
1169 2345
1170 1204
1170 1318
1170 1325
1170 1456
1170 1725
1170 1802
1170 2241
1170 2406
1171 1198
1171 1341
1171 1513
1171 1548
1171 1563
1171 1637
1171 1702
1171 1777
1171 1789
1171 1828
1171 2024
1171 2066
1171 2134
1171 2145
1171 2174
1171 2198
1171 2205
1171 2209
1171 2266
1171 2411
1172 1327
1172 1372
1172 1464
1172 1515
1172 1595
1172 1695
1172 1720
1172 1742
1172 1780
1172 1809
1172 1812
1172 1852
1172 1903
1172 1908
1172 1964
1172 1996
1172 2006
1172 2060
1172 2072
1172 2087
1172 2154
1172 2326
1172 2361
1172 2374
1173 1178
1173 1240
1173 1421
1173 1604
1173 1682
1173 1753
1173 1769
1173 1856
1173 2242
1173 2274
1173 2345
1173 2369
1173 2406
1174 1294
1174 1454
1174 1461
1174 1697
1174 1914
1174 2058
1174 2099
1174 2106
1174 2226
1174 2382
1175 1193
1175 1262
1175 1509
1175 1520
1175 2006
1175 2359
1175 2368
1176 1204
1176 1254
1176 1304
1176 1318
1176 1431
1176 1456
1176 1478
1176 1580
1176 1598
1176 1600
1176 1618
1176 1659
1176 1704
1176 1754
1176 1759
1176 1774
1176 1796
1176 1834
1176 1864
1176 1872
1176 1916
1176 2075
1176 2117
1176 2140
1176 2146
1176 2148
1176 2199
1176 2320
1176 2323
1176 2345
1176 2368
1176 2405
1176 2406
1176 2414
1177 1230
1177 1247
1177 1255
1177 1283
1177 1355
1177 1360
1177 1368
1177 1416
1177 1434
1177 1514
1177 1563
1177 1587
1177 1652
1177 1722
1177 1742
1177 1767
1177 1783
1177 1804
1177 1820
1177 1925
1177 1950
1177 1962
1177 1991
1177 2049
1177 2070
1177 2087
1177 2090
1177 2123
1177 2212
1177 2230
1177 2333
1177 2340
1178 1180
1178 1211
1178 1235
1178 1240
1178 1287
1178 1349
1178 1396
1178 1414
1178 1421
1178 1511
1178 1590
1178 1600
1178 1662
1178 1682
1178 1753
1178 1769
1178 1856
1178 1890
1178 1919
1178 1935
1178 1992
1178 2012
1178 2154
1178 2158
1178 2199
1178 2213
1178 2236
1178 2242
1178 2274
1178 2319
1178 2369
1179 1188
1179 1324
1179 1352
1179 1363
1179 1400
1179 1417
1179 1446
1179 1451
1179 1513
1179 1540
1179 1624
1179 2011
1179 2019
1179 2040
1179 2051
1179 2134
1179 2139
1179 2258
1179 2264
1180 1211
1180 1240
1180 1334
1180 1343
1180 1347
1180 1349
1180 1356
1180 1395
1180 1396
1180 1418
1180 1421
1180 1590
1180 1600
1180 1753
1180 1810
1180 1856
1180 1935
1180 2017
1180 2024
1180 2154
1180 2158
1180 2181
1180 2199
1180 2242
1180 2274
1180 2299
1180 2369
1181 1193
1181 1214
1181 1217
1181 1320
1181 1332
1181 1337
1181 1400
1181 1420
1181 1449
1181 1481
1181 1509
1181 1684
1181 1686
1181 1822
1181 1878
1181 1922
1181 1948
1181 2006
1181 2063
1181 2107
1181 2158
1181 2174
1181 2259
1181 2264
1181 2280
1181 2376
1182 1245
1182 1388
1182 1409
1182 1414
1182 1491
1182 1694
1182 1724
1182 1916
1182 1931
1182 1937
1182 2004
1182 2024
1182 2094
1182 2116
1182 2130
1182 2228
1182 2277
1182 2278
1182 2368
1183 1214
1183 1363
1183 1400
1183 1419
1183 1443
1183 1466
1183 1506
1183 1615
1183 1668
1183 1678
1183 1768
1183 1785
1183 1971
1183 2182
1183 2264
1183 2303
1183 2356
1183 2392
1184 1220
1184 1372
1184 1788
1184 2029
1184 2061
1184 2072
1184 2327
1184 2424
1185 1198
1185 1311
1185 1370
1185 1382
1185 1388
1185 1475
1185 1923
1185 1996
1185 2079
1185 2090
1185 2239
1185 2380
1186 1253
1186 1458
1186 1972
1186 2022
1186 2113
1186 2373
1187 1241
1187 1267
1187 1404
1187 1446
1187 1503
1187 1513
1187 1574
1187 1638
1187 1647
1187 1726
1187 1751
1187 1899
1187 1902
1187 1911
1187 1924
1187 1960
1187 1996
1187 2045
1187 2108
1187 2169
1187 2206
1187 2208
1187 2234
1187 2378
1188 1344
1188 1352
1188 1417
1188 1446
1188 1451
1188 1504
1188 1513
1188 1534
1188 1540
1188 1568
1188 1624
1188 1628
1188 1736
1188 1873
1188 1902
1188 1924
1188 2011
1188 2031
1188 2051
1188 2062
1188 2078
1188 2129
1188 2139
1188 2208
1188 2295
1188 2398
1189 1615
1189 1779
1189 1986
1189 2303
1190 1191
1190 1231
1190 1329
1190 1391
1190 1529
1190 1590
1190 1612
1190 1636
1190 1705
1190 1719
1190 1781
1190 1811
1190 1893
1190 2046
1190 2047
1190 2094
1190 2097
1190 2157
1190 2399
1191 1288
1191 1391
1191 1636
1191 1811
1191 1893
1191 2046
1191 2047
1192 1200
1192 1242
1192 1326
1192 1370
1192 1376
1192 1382
1192 1426
1192 1475
1192 1553
1192 1605
1192 1844
1192 1923
1192 1927
1192 1942
1192 1992
1192 2005
1192 2074
1192 2079
1192 2220
1192 2231
1192 2232
1192 2247
1192 2273
1192 2380
1192 2422
1193 1197
1193 1212
1193 1231
1193 1236
1193 1251
1193 1260
1193 1270
1193 1315
1193 1336
1193 1349
1193 1357
1193 1364
1193 1366
1193 1407
1193 1414
1193 1420
1193 1423
1193 1432
1193 1449
1193 1480
1193 1481
1193 1497
1193 1509
1193 1520
1193 1535
1193 1567
1193 1618
1193 1673
1193 1715
1193 1716
1193 1724
1193 1740
1193 1755
1193 1757
1193 1759
1193 1789
1193 1796
1193 1834
1193 1862
1193 1883
1193 1888
1193 1922
1193 1964
1193 1981
1193 1993
1193 2006
1193 2029
1193 2063
1193 2088
1193 2131
1193 2164
1193 2194
1193 2197
1193 2236
1193 2265
1193 2277
1193 2278
1193 2280
1193 2309
1193 2360
1193 2364
1193 2368
1193 2375
1193 2376
1193 2389
1193 2414
1194 1313
1194 1336
1194 1415
1194 1486
1194 1656
1194 2290
1195 1240
1195 1402
1195 1454
1195 1579
1195 1597
1195 1710
1195 1819
1195 1906
1195 1988
1195 2136
1195 2266
1195 2355
1195 2411
1196 1316
1196 1400
1196 1481
1196 1506
1196 1518
1196 1617
1196 2006
1196 2025
1196 2063
1196 2192
1196 2216
1196 2242
1196 2259
1196 2264
1196 2355
1196 2364
1197 1218
1197 1246
1197 1418
1197 1681
1197 1809
1197 1903
1197 2360
1197 2364
1197 2376
1197 2414
1198 1215
1198 1219
1198 1244
1198 1261
1198 1266
1198 1268
1198 1270
1198 1272
1198 1281
1198 1308
1198 1332
1198 1337
1198 1340
1198 1345
1198 1385
1198 1397
1198 1402
1198 1463
1198 1487
1198 1493
1198 1509
1198 1516
1198 1537
1198 1542
1198 1543
1198 1579
1198 1589
1198 1671
1198 1688
1198 1719
1198 1740
1198 1777
1198 1819
1198 1822
1198 1828
1198 1835
1198 1855
1198 1885
1198 1886
1198 1900
1198 1915
1198 1920
1198 1966
1198 1969
1198 1984
1198 1987
1198 2021
1198 2028
1198 2096
1198 2143
1198 2155
1198 2164
1198 2165
1198 2178
1198 2185
1198 2201
1198 2210
1198 2244
1198 2257
1198 2270
1198 2287
1198 2288
1198 2291
1198 2310
1198 2341
1198 2360
1198 2362
1198 2382
1199 1405
1199 1816
1199 1833
1199 1968
1199 1970
1199 2066
1199 2093
1199 2098
1199 2224
1199 2287
1200 1242
1200 1311
1200 1318
1200 1328
1200 1370
1200 1409
1200 1426
1200 1471
1200 1473
1200 1507
1200 1513
1200 1537
1200 1553
1200 1597
1200 1632
1200 1643
1200 1648
1200 1839
1200 1844
1200 1906
1200 1923
1200 2005
1200 2022
1200 2113
1200 2220
1200 2247
1200 2340
1200 2377
1200 2422
1201 1337
1201 1463
1201 1499
1201 1606
1201 2346
1202 1370
1202 1378
1202 1424
1202 1473
1202 1537
1202 1632
1202 1643
1202 1650
1202 1747
1202 1801
1202 1902
1202 1923
1202 1934
1202 2080
1202 2159
1202 2183
1202 2220
1202 2240
1202 2274
1202 2422
1203 1327
1203 1374
1203 1383
1203 1388
1203 1470
1203 1485
1203 2151
1204 1227
1204 1304
1204 1307
1204 1318
1204 1325
1204 1339
1204 1456
1204 1472
1204 1478
1204 1479
1204 1537
1204 1663
1204 1698
1204 1725
1204 1749
1204 1864
1204 1883
1204 1932
1204 2117
1204 2119
1204 2406
1204 2417
1205 1267
1205 1366
1205 1434
1205 1441
1205 1508
1205 1604
1205 1767
1205 1901
1205 1950
1205 1996
1205 2054
1205 2087
1205 2168
1205 2240
1205 2340
1205 2386
1206 1224
1206 1279
1206 1301
1206 1476
1206 1487
1206 1499
1206 1531
1206 1556
1206 1562
1206 1648
1206 1671
1206 1756
1206 1786
1206 1789
1206 1799
1206 1830
1206 1891
1206 1900
1206 1949
1206 1987
1206 1999
1206 2034
1206 2035
1206 2052
1206 2055
1206 2073
1206 2090
1206 2146
1206 2155
1206 2180
1206 2210
1206 2225
1206 2243
1206 2274
1206 2283
1206 2287
1206 2381
1207 2002
1207 2307
1208 1301
1208 1500
1208 1562
1208 1654
1208 1676
1208 1734
1208 1786
1208 1799
1208 1807
1208 1830
1208 1885
1208 1894
1208 1947
1208 1999
1208 2020
1208 2021
1208 2035
1208 2143
1208 2176
1208 2243
1208 2244
1208 2283
1208 2346
1208 2395
1209 1384
1209 1402
1209 1429
1209 1430
1209 1497
1209 1547
1209 1579
1209 1599
1209 1614
1209 1710
1209 1775
1209 1819
1209 1831
1209 1853
1209 1885
1209 1891
1209 1928
1209 1982
1209 1988
1209 2047
1209 2136
1209 2165
1209 2171
1209 2251
1209 2341
1209 2367
1210 1499
1210 1531
1210 1543
1210 1562
1210 1765
1210 1786
1210 1830
1210 1949
1210 1987
1210 2225
1210 2283
1210 2287
1210 2346
1210 2357
1211 1235
1211 1334
1211 1343
1211 1347
1211 1349
1211 1356
1211 1395
1211 1396
1211 1422
1211 1558
1211 1590
1211 1604
1211 1664
1211 1810
1211 1856
1211 1935
1211 2010
1211 2012
1211 2042
1211 2150
1211 2158
1211 2199
1211 2236
1211 2274
1211 2296
1211 2299
1212 1237
1212 1293
1212 1372
1212 1418
1212 1580
1212 1749
1212 2177
1212 2203
1212 2237
1212 2278
1213 1413
1213 1597
1213 1629
1213 1707
1213 1753
1213 2264
1214 1219
1214 1260
1214 1320
1214 1400
1214 1419
1214 1466
1214 1473
1214 1506
1214 1521
1214 1539
1214 1584
1214 1615
1214 1647
1214 1649
1214 1668
1214 1684
1214 1935
1214 1971
1214 1986
1214 2167
1214 2175
1214 2211
1214 2240
1214 2264
1214 2291
1214 2325
1214 2356
1214 2392
1214 2402
1215 1346
1215 1372
1215 1413
1215 1554
1215 1634
1215 1647
1215 1776
1215 1788
1215 1809
1215 1874
1215 2056
1215 2116
1215 2166
1215 2177
1215 2424
1216 1283
1216 1416
1216 1441
1216 1650
1216 1722
1216 1925
1216 1934
1216 1986
1216 2070
1216 2087
1216 2127
1216 2153
1216 2212
1216 2273
1216 2403
1217 1273
1217 1294
1217 1310
1217 1316
1217 1454
1217 1526
1217 1539
1217 1615
1217 1621
1217 1649
1217 1752
1217 1768
1217 1914
1217 1973
1217 2022
1217 2226
1217 2282
1217 2304
1217 2382
1217 2421
1218 1225
1218 1244
1218 1332
1218 1337
1218 1407
1218 1445
1218 1490
1218 1497
1218 1505
1218 1533
1218 1548
1218 1571
1218 1575
1218 1579
1218 1599
1218 1614
1218 1633
1218 1675
1218 1703
1218 1717
1218 1719
1218 1721
1218 1770
1218 1795
1218 1814
1218 1828
1218 1866
1218 1868
1218 1885
1218 1920
1218 1982
1218 2020
1218 2112
1218 2163
1218 2171
1218 2174
1218 2179
1218 2197
1218 2198
1218 2213
1218 2274
1218 2293
1218 2306
1218 2316
1218 2336
1218 2348
1218 2351
1218 2396
1219 1320
1219 1337
1219 1400
1219 1407
1219 1505
1219 1520
1219 1571
1219 1637
1219 1668
1219 1684
1219 1686
1219 1721
1219 1792
1219 1822
1219 1866
1219 1878
1219 1906
1219 1948
1219 1995
1219 2073
1219 2107
1219 2126
1219 2158
1219 2198
1219 2274
1219 2336
1220 1236
1220 1346
1220 1372
1220 1512
1220 1520
1220 1634
1220 1788
1220 1818
1220 2056
1220 2067
1220 2127
1220 2177
1220 2424
1221 1766
1222 1263
1222 1336
1222 1367
1222 1535
1222 1551
1222 1554
1222 1578
1222 1606
1222 1681
1222 1735
1222 1741
1222 1834
1222 1897
1222 1955
1222 2007
1222 2081
1222 2144
1222 2148
1222 2184
1222 2334
1223 1239
1223 1274
1223 1292
1223 1305
1223 1329
1223 1335
1223 1393
1223 1397
1223 1413
1223 1549
1223 1567
1223 1604
1223 1694
1223 1756
1223 1792
1223 1821
1223 1826
1223 2056
1223 2121
1223 2160
1223 2166
1223 2177
1223 2235
1223 2246
1223 2248
1223 2318
1223 2326
1223 2331
1223 2377
1223 2411
1224 1235
1224 1239
1224 1244
1224 1337
1224 1372
1224 1397
1224 1400
1224 1406
1224 1407
1224 1409
1224 1413
1224 1457
1224 1497
1224 1505
1224 1542
1224 1571
1224 1614
1224 1627
1224 1633
1224 1654
1224 1668
1224 1675
1224 1717
1224 1745
1224 1756
1224 1856
1224 1878
1224 1885
1224 1891
1224 1900
1224 1975
1224 2020
1224 2021
1224 2057
1224 2112
1224 2166
1224 2171
1224 2198
1224 2240
1224 2244
1224 2248
1224 2251
1224 2274
1224 2287
1224 2329
1224 2336
1224 2346
1224 2348
1224 2356
1224 2362
1224 2391
1224 2423
1225 1244
1225 1337
1225 1407
1225 1497
1225 1505
1225 1571
1225 1661
1225 1717
1225 1721
1225 2171
1225 2198
1225 2261
1226 1263
1226 1336
1226 1367
1226 1374
1226 1428
1226 1535
1226 1551
1226 1554
1226 1606
1226 1681
1226 1777
1226 1834
1226 1897
1226 2007
1226 2081
1226 2138
1226 2148
1226 2184
1226 2189
1226 2193
1226 2334
1226 2381
1227 1318
1227 1339
1227 1422
1227 1932
1227 2119
1227 2148
1227 2406
1228 1231
1228 1232
1228 1280
1228 1327
1228 1368
1228 1383
1228 1388
1228 1392
1228 1393
1228 1400
1228 1436
1228 1464
1228 1470
1228 1498
1228 1515
1228 1523
1228 1584
1228 1636
1228 1670
1228 1695
1228 1730
1228 1742
1228 1824
1228 1895
1228 1903
1228 1913
1228 2095
1228 2109
1228 2124
1228 2188
1228 2207
1228 2219
1228 2230
1228 2233
1228 2240
1228 2298
1228 2315
1228 2361
1228 2364
1228 2371
1228 2372
1228 2418
1229 1409
1229 1419
1229 1518
1229 1684
1229 1727
1229 1749
1229 1806
1229 1906
1229 2025
1229 2084
1229 2139
1229 2240
1229 2264
1229 2286
1229 2339
1230 1247
1230 1255
1230 1355
1230 1360
1230 1361
1230 1514
1230 1536
1230 1563
1230 1587
1230 1652
1230 1783
1230 1820
1230 1925
1230 1950
1230 1991
1230 2089
1230 2115
1230 2153
1230 2212
1230 2250
1230 2333
1230 2340
1231 1288
1231 1391
1231 1409
1231 1418
1231 1464
1231 1584
1231 1590
1231 1636
1231 1644
1231 1655
1231 1667
1231 1668
1231 1694
1231 1811
1231 1893
1231 2046
1231 2047
1231 2078
1231 2144
1231 2219
1231 2233
1231 2394
1232 1327
1232 1383
1232 1636
1232 1766
1232 2151
1232 2200
1233 1332
1233 1337
1233 1390
1233 1407
1233 1429
1233 1435
1233 1497
1233 1505
1233 1571
1233 1581
1233 1633
1233 1661
1233 1686
1233 1721
1233 1822
1233 1868
1233 2073
1233 2336
1233 2348
1234 1246
1234 1259
1234 1535
1234 1590
1234 1742
1234 1905
1234 2414
1235 1240
1235 1247
1235 1257
1235 1304
1235 1347
1235 1414
1235 1416
1235 1418
1235 1422
1235 1424
1235 1468
1235 1494
1235 1496
1235 1497
1235 1519
1235 1540
1235 1582
1235 1590
1235 1600
1235 1621
1235 1635
1235 1640
1235 1647
1235 1663
1235 1672
1235 1682
1235 1734
1235 1738
1235 1739
1235 1742
1235 1753
1235 1754
1235 1757
1235 1771
1235 1796
1235 1827
1235 1832
1235 1856
1235 1898
1235 1918
1235 1932
1235 1937
1235 1991
1235 2001
1235 2018
1235 2024
1235 2087
1235 2154
1235 2199
1235 2223
1235 2236
1235 2241
1235 2242
1235 2271
1235 2280
1235 2297
1235 2341
1235 2365
1235 2415
1235 2421
1236 1270
1236 1372
1236 1480
1236 1509
1236 1512
1236 1520
1236 1788
1236 1809
1236 1954
1236 2006
1236 2056
1236 2061
1237 1293
1237 1358
1237 1374
1237 1375
1237 1428
1237 2203
1238 1243
1238 1267
1238 1393
1238 1404
1238 1473
1238 1548
1238 1573
1238 1638
1238 1792
1238 1902
1238 2062
1238 2134
1238 2145
1238 2206
1238 2208
1238 2273
1238 2331
1238 2337
1238 2411
1239 1261
1239 1271
1239 1278
1239 1282
1239 1284
1239 1463
1239 1496
1239 1500
1239 1524
1239 1577
1239 1589
1239 1596
1239 1639
1239 1641
1239 1673
1239 1687
1239 1738
1239 1773
1239 1794
1239 1834
1239 1859
1239 1900
1239 1912
1239 1915
1239 1955
1239 1958
1239 1975
1239 2021
1239 2028
1239 2048
1239 2143
1239 2185
1239 2193
1239 2231
1239 2237
1239 2243
1239 2244
1239 2280
1239 2288
1239 2347
1239 2350
1239 2355
1239 2357
1239 2362
1239 2381
1239 2395
1240 1308
1240 1340
1240 1409
1240 1421
1240 1479
1240 1511
1240 1547
1240 1548
1240 1600
1240 1614
1240 1682
1240 1694
1240 1753
1240 1769
1240 1825
1240 1879
1240 1885
1240 1970
1240 2094
1240 2136
1240 2179
1240 2213
1240 2242
1240 2261
1240 2287
1240 2293
1240 2319
1240 2367
1240 2369
1240 2400
1240 2423
1241 1306
1241 1323
1241 1393
1241 1400
1241 1411
1241 1417
1241 1446
1241 1451
1241 1494
1241 1513
1241 1534
1241 1573
1241 1584
1241 1608
1241 1624
1241 1628
1241 1638
1241 1647
1241 1668
1241 1695
1241 1712
1241 1736
1241 1850
1241 1896
1241 1962
1241 1977
1241 2014
1241 2071
1241 2092
1241 2105
1241 2109
1241 2123
1241 2139
1241 2142
1241 2195
1241 2208
1241 2258
1241 2295
1241 2371
1242 1366
1242 1368
1242 1370
1242 1380
1242 1426
1242 1454
1242 1475
1242 1492
1242 1530
1242 1643
1242 1739
1242 1851
1242 1923
1242 1938
1242 1942
1242 2005
1242 2074
1242 2079
1242 2090
1242 2124
1242 2216
1242 2220
1242 2232
1242 2245
1242 2273
1242 2380
1242 2422
1243 1404
1243 1473
1243 1503
1243 1506
1243 1513
1243 1601
1243 1607
1243 1712
1243 1867
1243 1902
1243 1986
1243 2014
1243 2040
1243 2045
1243 2129
1243 2206
1243 2234
1243 2332
1243 2337
1243 2386
1243 2419
1244 1332
1244 1384
1244 1397
1244 1407
1244 1409
1244 1413
1244 1429
1244 1457
1244 1484
1244 1497
1244 1505
1244 1571
1244 1575
1244 1595
1244 1633
1244 1661
1244 1686
1244 1693
1244 1694
1244 1721
1244 1808
1244 1828
1244 1847
1244 1862
1244 1866
1244 1868
1244 1920
1244 1963
1244 2006
1244 2021
1244 2073
1244 2112
1244 2121
1244 2155
1244 2163
1244 2166
1244 2171
1244 2174
1244 2178
1244 2213
1244 2227
1244 2244
1244 2268
1244 2274
1244 2306
1244 2326
1244 2348
1244 2351
1244 2420
1245 1304
1245 1347
1245 1359
1245 1382
1245 1385
1245 1580
1245 1590
1245 1646
1245 1664
1245 1672
1245 1749
1245 1824
1245 1845
1245 1864
1245 1869
1245 1935
1245 2002
1245 2012
1245 2032
1245 2042
1245 2187
1245 2241
1245 2307
1245 2330
1245 2416
1246 1280
1246 1286
1246 1327
1246 1347
1246 1383
1246 1392
1246 1393
1246 1409
1246 1418
1246 1436
1246 1464
1246 1485
1246 1515
1246 1553
1246 1590
1246 1604
1246 1636
1246 1695
1246 1730
1246 1742
1246 1777
1246 1792
1246 1805
1246 1811
1246 1826
1246 1841
1246 1856
1246 1858
1246 1878
1246 1896
1246 1905
1246 1913
1246 1935
1246 1949
1246 1995
1246 1996
1246 2010
1246 2026
1246 2046
1246 2053
1246 2059
1246 2092
1246 2103
1246 2151
1246 2158
1246 2162
1246 2188
1246 2200
1246 2219
1246 2233
1246 2332
1246 2361
1246 2398
1246 2399
1246 2411
1246 2418
1247 1255
1247 1347
1247 1355
1247 1368
1247 1396
1247 1400
1247 1441
1247 1473
1247 1514
1247 1530
1247 1563
1247 1587
1247 1604
1247 1722
1247 1767
1247 1776
1247 1783
1247 1804
1247 1820
1247 1925
1247 1934
1247 1939
1247 1950
1247 1986
1247 1991
1247 2070
1247 2115
1247 2153
1247 2158
1247 2216
1247 2274
1247 2333
1247 2340
1248 1393
1248 1597
1248 1831
1248 1841
1248 1919
1248 1923
1248 2069
1248 2261
1248 2331
1248 2411
1250 1400
1250 1454
1250 1496
1250 1506
1250 1617
1250 1684
1250 1740
1250 1878
1250 1986
1250 2084
1250 2216
1250 2240
1250 2264
1250 2289
1251 1321
1251 1448
1251 1558
1251 1569
1251 1580
1251 1597
1251 1698
1251 2006
1251 2065
1251 2106
1251 2147
1251 2187
1251 2284
1251 2364
1251 2376
1252 1275
1252 1314
1252 1342
1252 1549
1252 1723
1252 1790
1252 2007
1252 2048
1252 2076
1252 2148
1252 2185
1252 2222
1252 2237
1252 2310
1252 2350
1252 2353
1252 2394
1253 1716
1253 2005
1253 2113
1254 1275
1254 1304
1254 1374
1254 1386
1254 1428
1254 1509
1254 1551
1254 1554
1254 1623
1254 1630
1254 1723
1254 1735
1254 1754
1254 1876
1254 1897
1254 2002
1254 2056
1254 2063
1254 2086
1254 2091
1254 2184
1254 2189
1254 2197
1254 2278
1254 2290
1254 2307
1254 2342
1255 1355
1255 1412
1255 1417
1255 1434
1255 1446
1255 1473
1255 1492
1255 1514
1255 1587
1255 1608
1255 1643
1255 1751
1255 1767
1255 1783
1255 1820
1255 1898
1255 1902
1255 1950
1255 1973
1255 1977
1255 2080
1255 2153
1255 2206
1255 2212
1255 2333
1255 2340
1255 2343
1255 2380
1255 2398
1257 1359
1257 1548
1257 1604
1257 1792
1257 1841
1257 2187
1257 2406
1258 1549
1258 2148
1259 1330
1259 1436
1259 1515
1259 1695
1259 1845
1259 1980
1259 2200
1259 2207
1260 1271
1260 1320
1260 1325
1260 1364
1260 1418
1260 1449
1260 1462
1260 1481
1260 1637
1260 1684
1260 1694
1260 1740
1260 1755
1260 1777
1260 1792
1260 1828
1260 2002
1260 2009
1260 2107
1260 2259
1260 2293
1260 2359
1260 2396
1260 2423
1261 1372
1261 1490
1261 1773
1261 1828
1261 2021
1261 2056
1261 2166
1261 2244
1261 2409
1262 1402
1262 1477
1262 1512
1262 1520
1262 1913
1262 1958
1262 1966
1262 2003
1262 2029
1262 2072
1263 1275
1263 1535
1263 1554
1263 1578
1263 1606
1263 1687
1263 1723
1263 1871
1263 1955
1263 2081
1263 2148
1263 2185
1264 1332
1264 1337
1264 1340
1264 1402
1264 1407
1264 1542
1264 1571
1264 1614
1264 1633
1264 1686
1264 1744
1264 1775
1264 1822
1264 1835
1264 1853
1264 1880
1264 1885
1264 2021
1264 2112
1264 2251
1264 2329
1264 2348
1264 2351
1265 2102
1265 2224
1265 2316
1265 2352
1266 1312
1266 1340
1266 1354
1266 1362
1266 1371
1266 1402
1266 1425
1266 1547
1266 1562
1266 1631
1266 1658
1266 1676
1266 1771
1266 1775
1266 1786
1266 1884
1266 1885
1266 1891
1266 1928
1266 2100
1266 2226
1266 2283
1266 2341
1266 2346
1266 2370
1266 2423
1267 1330
1267 1404
1267 1417
1267 1473
1267 1503
1267 1506
1267 1518
1267 1521
1267 1584
1267 1591
1267 1592
1267 1601
1267 1617
1267 1638
1267 1645
1267 1712
1267 1726
1267 1732
1267 1850
1267 1896
1267 1899
1267 1901
1267 1902
1267 1911
1267 1921
1267 1924
1267 1953
1267 1962
1267 1996
1267 2014
1267 2031
1267 2071
1267 2108
1267 2208
1267 2216
1267 2234
1267 2240
1267 2256
1267 2332
1267 2337
1267 2344
1267 2419
1268 1304
1268 1313
1268 1336
1268 1369
1268 1410
1268 1415
1268 1486
1268 1565
1268 1642
1268 1656
1268 1740
1268 1860
1268 1920
1268 1941
1268 2021
1268 2091
1268 2244
1268 2290
1268 2297
1269 1467
1269 1629
1269 1632
1269 1635
1269 1930
1269 1997
1269 2032
1269 2052
1269 2152
1269 2382
1270 1325
1270 1339
1270 1400
1270 1418
1270 1498
1270 1512
1270 1520
1270 1580
1270 1637
1270 1777
1270 1792
1270 1818
1270 1828
1270 1841
1270 1916
1270 1954
1270 2002
1270 2009
1270 2056
1270 2091
1270 2127
1270 2164
1270 2166
1270 2274
1270 2278
1271 1281
1271 1295
1271 1537
1271 1688
1271 1725
1271 1755
1271 1814
1271 1839
1271 1862
1271 1881
1271 1883
1271 1948
1271 1983
1271 1984
1271 1993
1271 2052
1271 2107
1271 2126
1271 2148
1271 2152
1271 2187
1271 2254
1271 2306
1271 2407
1272 1402
1272 1490
1272 1548
1272 1614
1272 1637
1272 1828
1272 1853
1272 1880
1272 2217
1272 2251
1272 2267
1272 2329
1272 2355
1272 2423
1273 1305
1273 1310
1273 1346
1273 1393
1273 1400
1273 1409
1273 1413
1273 1445
1273 1488
1273 1548
1273 1606
1273 1632
1273 1637
1273 1753
1273 1771
1273 1777
1273 1792
1273 1841
1273 1949
1273 2009
1273 2069
1273 2224
1273 2246
1273 2264
1273 2318
1273 2331
1273 2396
1274 1292
1274 1329
1274 1335
1274 1409
1274 1443
1274 1458
1274 1479
1274 1522
1274 1597
1274 1609
1274 1612
1274 1648
1274 1694
1274 1821
1274 2059
1274 2094
1274 2097
1274 2132
1274 2160
1274 2235
1274 2377
1275 1331
1275 1364
1275 1367
1275 1375
1275 1488
1275 1527
1275 1549
1275 1551
1275 1554
1275 1559
1275 1578
1275 1602
1275 1618
1275 1630
1275 1659
1275 1673
1275 1681
1275 1683
1275 1689
1275 1723
1275 1735
1275 1741
1275 1759
1275 1790
1275 1792
1275 1794
1275 1798
1275 1834
1275 1862
1275 1871
1275 1955
1275 2048
1275 2148
1275 2164
1275 2184
1275 2185
1275 2188
1275 2193
1275 2197
1275 2201
1275 2229
1275 2288
1275 2334
1275 2347
1275 2350
1275 2365
1275 2413
1276 1447
1276 1490
1276 1675
1276 1748
1276 1880
1276 1885
1276 1889
1276 1928
1276 2020
1276 2163
1276 2267
1276 2276
1277 1337
1277 1397
1277 1402
1277 1457
1277 1756
1277 1814
1277 1915
1277 2048
1277 2096
1277 2112
1277 2143
1277 2248
1277 2362
1278 1549
1278 1590
1278 1723
1278 2007
1278 2047
1278 2148
1278 2394
1279 1406
1279 1499
1279 1531
1279 1648
1279 1786
1279 1830
1279 1900
1279 1947
1279 1949
1279 1999
1279 2243
1279 2346
1279 2391
1280 1293
1280 1347
1280 1383
1280 1413
1280 1418
1280 1464
1280 1509
1280 1515
1280 1584
1280 1618
1280 1636
1280 1668
1280 1694
1280 1695
1280 1763
1280 1828
1280 1841
1280 1895
1280 1935
1280 2081
1280 2109
1280 2162
1280 2200
1280 2219
1280 2233
1280 2236
1280 2271
1280 2278
1280 2298
1280 2361
1280 2415
1280 2418
1281 1320
1281 1393
1281 1632
1281 1684
1281 1755
1281 1792
1281 1839
1281 1878
1281 1948
1281 2107
1281 2126
1281 2254
1282 1305
1282 1397
1282 1488
1282 1492
1282 1511
1282 1537
1282 1567
1282 1573
1282 1632
1282 1696
1282 1731
1282 1841
1282 1972
1282 2009
1282 2021
1282 2128
1282 2166
1282 2231
1282 2244
1283 1400
1283 1416
1283 1434
1283 1441
1283 1473
1283 1514
1283 1536
1283 1650
1283 1652
1283 1722
1283 1783
1283 1925
1283 1934
1283 2040
1283 2041
1283 2045
1283 2049
1283 2070
1283 2087
1283 2123
1283 2212
1283 2286
1284 1488
1284 1639
1284 2078
1284 2202
1285 1615
1285 2019
1286 1515
1286 1528
1286 1632
1286 1742
1286 1903
1286 1913
1286 2233
1287 1554
1287 1753
1287 1856
1287 1935
1287 2158
1287 2242
1288 1432
1288 1464
1288 1515
1288 1636
1288 1703
1288 1705
1288 1811
1288 1895
1288 1903
1288 2046
1288 2144
1288 2233
1288 2361
1289 1447
1289 1490
1289 1496
1289 1686
1289 1748
1289 1889
1289 1957
1289 1975
1289 2021
1289 2128
1289 2267
1290 1303
1290 1354
1290 1393
1290 1474
1290 1495
1290 1511
1290 1548
1290 1550
1290 1588
1290 1603
1290 1777
1290 1778
1290 1789
1290 1841
1290 1855
1290 1949
1290 1978
1290 1994
1290 2111
1290 2134
1290 2205
1290 2209
1290 2266
1290 2324
1290 2331
1290 2411
1291 1314
1291 1689
1291 1798
1291 2222
1291 2237
1291 2350
1291 2353
1291 2365
1291 2394
1292 1409
1292 1443
1292 1458
1292 1522
1292 1609
1292 1694
1292 2059
1292 2132
1292 2235
1293 1358
1293 1372
1293 1375
1293 1402
1293 1454
1293 1914
1293 2029
1293 2203
1293 2409
1294 1443
1294 1454
1294 1596
1294 1697
1294 1781
1294 1829
1294 1906
1294 1914
1294 1949
1294 2013
1294 2058
1294 2099
1294 2106
1294 2190
1294 2304
1294 2349
1295 1420
1295 1688
1295 1814
1295 1948
1295 1984
1295 1993
1295 2052
1295 2107
1295 2126
1295 2254
1296 1368
1296 1593
1296 1594
1296 1604
1296 1619
1296 1644
1296 1650
1296 1718
1296 1747
1296 1804
1296 1861
1296 1934
1296 2012
1296 2044
1296 2082
1296 2090
1296 2115
1296 2150
1297 1325
1297 1339
1297 1448
1297 1456
1297 1796
1297 2042
1298 1372
1298 1954
1298 1966
1298 2056
1299 1359
1299 1448
1299 1468
1299 1580
1299 1655
1299 2065
1299 2187
1300 1408
1300 1429
1300 1500
1300 1665
1300 1748
1300 1775
1300 1880
1300 1885
1300 2033
1300 2226
1300 2276
1301 1406
1301 1784
1301 1786
1301 1799
1301 1999
1301 2035
1301 2346
1302 1323
1302 1376
1302 1492
1302 1666
1302 1823
1302 1923
1302 2005
1302 2079
1302 2186
1302 2220
1302 2223
1303 1591
1303 1603
1303 1637
1303 1777
1303 1778
1303 1855
1303 1994
1303 2111
1303 2134
1303 2266
1303 2411
1304 1313
1304 1325
1304 1350
1304 1351
1304 1410
1304 1422
1304 1457
1304 1468
1304 1486
1304 1520
1304 1544
1304 1552
1304 1565
1304 1583
1304 1598
1304 1618
1304 1646
1304 1655
1304 1658
1304 1672
1304 1679
1304 1701
1304 1729
1304 1754
1304 1759
1304 1761
1304 1769
1304 1772
1304 1774
1304 1793
1304 1796
1304 1834
1304 1869
1304 1941
1304 2002
1304 2077
1304 2088
1304 2091
1304 2101
1304 2161
1304 2215
1304 2263
1304 2307
1304 2342
1304 2345
1304 2401
1304 2410
1304 2414
1305 1354
1305 1393
1305 1417
1305 1492
1305 1567
1305 1606
1305 1696
1305 1771
1305 1792
1305 1826
1305 1841
1305 1858
1305 2009
1305 2069
1305 2124
1305 2293
1305 2318
1305 2324
1305 2331
1305 2343
1306 1363
1306 1446
1306 1489
1306 1568
1306 1651
1306 2051
1306 2105
1306 2139
1306 2142
1306 2328
1307 1479
1308 1373
1308 1377
1308 1445
1308 1548
1308 1625
1308 1637
1308 1711
1308 1721
1308 1831
1308 1868
1308 1935
1308 1970
1308 2000
1308 2028
1308 2180
1308 2214
1308 2224
1308 2270
1308 2287
1308 2352
1308 2411
1309 1383
1309 1473
1309 1597
1309 1650
1309 1652
1309 1720
1309 1767
1309 1781
1309 1791
1309 1852
1309 1906
1309 1908
1309 1927
1309 1951
1309 2060
1309 2087
1309 2090
1309 2127
1309 2186
1309 2292
1309 2340
1309 2374
1310 1400
1310 1606
1310 1615
1310 1668
1310 1771
1310 1840
1310 1878
1310 2240
1310 2264
1311 1326
1311 1370
1311 1378
1311 1393
1311 1424
1311 1426
1311 1444
1311 1471
1311 1475
1311 1666
1311 1739
1311 1839
1311 1851
1311 1923
1311 2005
1311 2079
1311 2159
1311 2183
1311 2220
1311 2245
1311 2254
1311 2380
1312 1317
1312 1389
1312 1425
1312 1430
1312 1525
1312 1548
1312 1560
1312 1614
1312 1711
1312 1758
1312 1775
1312 2000
1312 2001
1312 2100
1312 2179
1313 1336
1313 1415
1313 1486
1313 1793
1313 1860
1313 2023
1314 1342
1314 1367
1314 1646
1314 1790
1314 1912
1314 1976
1314 2007
1314 2048
1314 2222
1314 2237
1314 2252
1314 2253
1314 2345
1314 2350
1314 2353
1314 2394
1315 1397
1315 1792
1315 2277
1315 2375
1315 2420
1316 1403
1316 1446
1316 1454
1316 1466
1316 1485
1316 1498
1316 1513
1316 1584
1316 1599
1316 1615
1316 1621
1316 1649
1316 1652
1316 1668
1316 1779
1316 1828
1316 1896
1316 1907
1316 1973
1316 2022
1316 2026
1316 2130
1316 2142
1316 2234
1316 2264
1316 2282
1316 2286
1316 2303
1316 2325
1316 2382
1316 2422
1317 1340
1317 1362
1317 1384
1317 1389
1317 1402
1317 1425
1317 1429
1317 1430
1317 1525
1317 1548
1317 1560
1317 1614
1317 1631
1317 1637
1317 1676
1317 1711
1317 1758
1317 1771
1317 1775
1317 1940
1317 2001
1317 2100
1317 2136
1317 2179
1317 2217
1317 2283
1317 2329
1317 2341
1317 2367
1318 1325
1318 1339
1318 1359
1318 1472
1318 1558
1318 1580
1318 1590
1318 1630
1318 1636
1318 1663
1318 1691
1318 1698
1318 1725
1318 1781
1318 1811
1318 1864
1318 1883
1318 1916
1318 1931
1318 1932
1318 2036
1318 2042
1318 2046
1318 2063
1318 2119
1318 2140
1318 2338
1318 2406
1319 1422
1319 1448
1319 1558
1319 1569
1319 1580
1319 1699
1319 1714
1319 2065
1319 2187
1319 2406
1320 1400
1320 1419
1320 1454
1320 1466
1320 1498
1320 1596
1320 1617
1320 1684
1320 1688
1320 1706
1320 1839
1320 1878
1320 1948
1320 1971
1320 1984
1320 1986
1320 1993
1320 2175
1320 2211
1320 2227
1320 2240
1320 2254
1320 2264
1320 2325
1320 2356
1320 2402
1321 1325
1321 1359
1321 1422
1321 1448
1321 1468
1321 1558
1321 1569
1321 1580
1321 1630
1321 1691
1321 1916
1321 1937
1321 1974
1321 2065
1321 2187
1321 2406
1321 2421
1322 1441
1322 1442
1322 1852
1322 1927
1322 1934
1322 1991
1322 2041
1322 2195
1322 2384
1323 1363
1323 1370
1323 1378
1323 1404
1323 1426
1323 1443
1323 1446
1323 1513
1323 1530
1323 1553
1323 1597
1323 1632
1323 1781
1323 1792
1323 1801
1323 1823
1323 1841
1323 1906
1323 1949
1323 1996
1323 2017
1323 2051
1323 2134
1323 2139
1323 2162
1323 2186
1323 2220
1323 2266
1323 2281
1323 2286
1323 2411
1323 2419
1324 1518
1324 1521
1324 1750
1324 1806
1324 1901
1324 2054
1324 2240
1324 2419
1325 1338
1325 1359
1325 1409
1325 1422
1325 1437
1325 1456
1325 1472
1325 1556
1325 1580
1325 1618
1325 1632
1325 1655
1325 1704
1325 1724
1325 1725
1325 1757
1325 1766
1325 1792
1325 1796
1325 1802
1325 1869
1325 1883
1325 1916
1325 1918
1325 2002
1325 2004
1325 2018
1325 2042
1325 2075
1325 2119
1325 2146
1325 2148
1325 2187
1325 2241
1325 2277
1325 2338
1325 2405
1325 2406
1325 2421
1326 1370
1326 1392
1326 1393
1326 1426
1326 1444
1326 1475
1326 1530
1326 1570
1326 1605
1326 1666
1326 1739
1326 1942
1326 2005
1326 2038
1326 2074
1326 2079
1326 2220
1326 2232
1326 2239
1326 2247
1326 2302
1326 2380
1327 1383
1327 1388
1327 1418
1327 1436
1327 1464
1327 1470
1327 1485
1327 1515
1327 1523
1327 1636
1327 1670
1327 1695
1327 1730
1327 1742
1327 1824
1327 1887
1327 1895
1327 1896
1327 1919
1327 2092
1327 2095
1327 2103
1327 2109
1327 2151
1327 2207
1327 2219
1327 2277
1327 2315
1327 2361
1327 2371
1327 2372
1327 2418
1328 1426
1328 1528
1328 1632
1328 1642
1328 1685
1328 1972
1328 2032
1328 2113
1328 2152
1328 2302
1328 2417
1329 1409
1329 1443
1329 1609
1329 1694
1329 1882
1329 2047
1329 2059
1329 2179
1330 1451
1330 1513
1330 1540
1330 1608
1330 1617
1330 1624
1330 1638
1330 1902
1330 1996
1330 2019
1330 2040
1330 2045
1330 2062
1330 2078
1330 2092
1330 2208
1330 2256
1330 2277
1330 2419
1331 1398
1331 1549
1331 1554
1331 1723
1331 2007
1331 2076
1331 2148
1331 2350
1332 1337
1332 1400
1332 1407
1332 1418
1332 1480
1332 1497
1332 1505
1332 1520
1332 1543
1332 1575
1332 1599
1332 1611
1332 1627
1332 1633
1332 1668
1332 1684
1332 1686
1332 1694
1332 1700
1332 1717
1332 1721
1332 1828
1332 1835
1332 1857
1332 1866
1332 1878
1332 2112
1332 2155
1332 2171
1332 2174
1332 2213
1332 2257
1332 2264
1332 2274
1332 2326
1332 2336
1332 2348
1332 2351
1332 2418
1333 1400
1333 1565
1333 1618
1333 1629
1333 1649
1333 1668
1333 1707
1333 1829
1333 1860
1333 1878
1333 2002
1333 2058
1333 2091
1333 2094
1333 2107
1333 2297
1334 1347
1334 1349
1334 1395
1334 1786
1334 1856
1334 1894
1334 2104
1334 2176
1334 2236
1334 2242
1335 1409
1335 1522
1335 1609
1335 1694
1335 1906
1335 2059
1335 2235
1336 1351
1336 1410
1336 1415
1336 1418
1336 1422
1336 1469
1336 1472
1336 1486
1336 1565
1336 1618
1336 1656
1336 1698
1336 1701
1336 1754
1336 1793
1336 1860
1336 1918
1336 1929
1336 1941
1336 1955
1336 2002
1336 2032
1336 2091
1336 2125
1336 2161
1336 2255
1336 2297
1336 2307
1337 1348
1337 1407
1337 1449
1337 1459
1337 1462
1337 1463
1337 1481
1337 1497
1337 1505
1337 1516
1337 1543
1337 1595
1337 1599
1337 1611
1337 1612
1337 1661
1337 1686
1337 1693
1337 1700
1337 1703
1337 1717
1337 1721
1337 1770
1337 1795
1337 1808
1337 1835
1337 1866
1337 1868
1337 1946
1337 1963
1337 1995
1337 2006
1337 2015
1337 2059
1337 2073
1337 2122
1337 2171
1337 2174
1337 2178
1337 2198
1337 2213
1337 2257
1337 2274
1337 2284
1337 2306
1337 2326
1337 2336
1337 2348
1337 2351
1338 1548
1338 1603
1338 1778
1338 1855
1338 1994
1338 2134
1338 2266
1339 1359
1339 1369
1339 1374
1339 1418
1339 1456
1339 1472
1339 1618
1339 1630
1339 1743
1339 1754
1339 1757
1339 1796
1339 1838
1339 1869
1339 1932
1339 1972
1339 2042
1339 2088
1339 2119
1339 2146
1339 2148
1339 2406
1340 1345
1340 1356
1340 1371
1340 1384
1340 1402
1340 1407
1340 1427
1340 1430
1340 1487
1340 1493
1340 1497
1340 1517
1340 1533
1340 1561
1340 1579
1340 1589
1340 1599
1340 1616
1340 1625
1340 1669
1340 1675
1340 1708
1340 1787
1340 1828
1340 1853
1340 1884
1340 1979
1340 1982
1340 2001
1340 2015
1340 2055
1340 2133
1340 2156
1340 2165
1340 2179
1340 2274
1340 2341
1340 2366
1340 2370
1340 2379
1340 2423
1341 1372
1341 1402
1341 1513
1341 1702
1341 1750
1341 1789
1341 1856
1341 2051
1341 2056
1341 2134
1341 2205
1341 2209
1341 2409
1342 1364
1342 1369
1342 1398
1342 1479
1342 1516
1342 1546
1342 1606
1342 1639
1342 1689
1342 1790
1342 1798
1342 1835
1342 1862
1342 1912
1342 1920
1342 2048
1342 2112
1342 2164
1342 2185
1342 2222
1342 2237
1342 2244
1342 2310
1342 2347
1342 2350
1342 2353
1342 2394
1343 1347
1343 1349
1343 1395
1343 1590
1343 1600
1343 1682
1343 1856
1343 1935
1343 2012
1343 2104
1343 2158
1343 2236
1343 2299
1344 1352
1344 1363
1344 1411
1344 1446
1344 1506
1344 1624
1344 1785
1344 1800
1344 1924
1344 1960
1344 2031
1344 2206
1344 2264
1345 1548
1345 1560
1345 1616
1345 1771
1345 1987
1345 2133
1345 2423
1346 1372
1346 1402
1346 1516
1346 1634
1346 1762
1346 1788
1346 1818
1346 2061
1346 2067
1346 2409
1346 2424
1347 1349
1347 1356
1347 1395
1347 1414
1347 1418
1347 1537
1347 1556
1347 1590
1347 1635
1347 1647
1347 1757
1347 1786
1347 1805
1347 1810
1347 1856
1347 1876
1347 1935
1347 1937
1347 1991
1347 2016
1347 2017
1347 2158
1347 2181
1347 2199
1347 2200
1347 2236
1347 2242
1347 2274
1347 2299
1347 2373
1348 1407
1348 1497
1348 1499
1348 1505
1348 1611
1348 1633
1348 1765
1348 1786
1348 1947
1348 2174
1348 2176
1348 2198
1348 2243
1348 2336
1348 2346
1348 2348
1348 2351
1349 1395
1349 1396
1349 1481
1349 1509
1349 1590
1349 1681
1349 1742
1349 1810
1349 1856
1349 1935
1349 2006
1349 2158
1349 2199
1349 2236
1349 2242
1349 2364
1349 2376
1350 1544
1350 1583
1350 1598
1350 1672
1350 1679
1350 1796
1350 1869
1350 2002
1350 2101
1350 2215
1350 2263
1350 2307
1350 2401
1350 2410
1351 1486
1351 1565
1351 1754
1351 2091
1352 1355
1352 1363
1352 1404
1352 1411
1352 1417
1352 1446
1352 1473
1352 1485
1352 1506
1352 1539
1352 1568
1352 1591
1352 1608
1352 1628
1352 1632
1352 1650
1352 1804
1352 1896
1352 1899
1352 1903
1352 1911
1352 1924
1352 1960
1352 1973
1352 2011
1352 2014
1352 2022
1352 2031
1352 2071
1352 2105
1352 2139
1352 2206
1352 2208
1352 2220
1352 2240
1352 2291
1352 2318
1352 2340
1352 2398
1352 2415
1353 1527
1353 1841
1353 1853
1353 2111
1353 2251
1353 2411
1354 1474
1354 1676
1354 1687
1354 1771
1354 1843
1354 1885
1354 1900
1354 1949
1354 1994
1354 2066
1354 2069
1354 2226
1354 2331
1354 2343
1355 1360
1355 1393
1355 1434
1355 1494
1355 1508
1355 1514
1355 1528
1355 1563
1355 1587
1355 1650
1355 1652
1355 1720
1355 1736
1355 1767
1355 1776
1355 1783
1355 1804
1355 1820
1355 1861
1355 1898
1355 1925
1355 1934
1355 1960
1355 1962
1355 1986
1355 2008
1355 2079
1355 2082
1355 2083
1355 2089
1355 2109
1355 2118
1355 2153
1355 2186
1355 2212
1355 2216
1355 2227
1355 2230
1355 2250
1355 2292
1355 2333
1355 2371
1355 2377
1356 1395
1356 1590
1356 1885
1356 2104
1356 2236
1357 1481
1357 1548
1357 1597
1357 1755
1357 1906
1357 2063
1357 2068
1357 2242
1357 2360
1357 2368
1357 2411
1358 1366
1358 1400
1358 1434
1358 1615
1358 1977
1358 1986
1358 1996
1358 2011
1358 2029
1358 2080
1358 2110
1358 2124
1358 2203
1358 2286
1358 2343
1359 1367
1359 1369
1359 1422
1359 1437
1359 1448
1359 1468
1359 1469
1359 1491
1359 1569
1359 1580
1359 1582
1359 1620
1359 1630
1359 1655
1359 1699
1359 1724
1359 1729
1359 1746
1359 1757
1359 1759
1359 1774
1359 1834
1359 1869
1359 1878
1359 1916
1359 1937
1359 1967
1359 1972
1359 1974
1359 2065
1359 2085
1359 2088
1359 2146
1359 2187
1359 2199
1359 2216
1359 2238
1359 2241
1359 2275
1359 2284
1359 2345
1359 2368
1359 2390
1359 2414
1360 1434
1360 1514
1360 1563
1360 1587
1360 1767
1360 1783
1360 1820
1360 1950
1360 1986
1360 2070
1360 2115
1360 2153
1360 2333
1360 2340
1361 1767
1361 1804
1361 2127
1362 1425
1362 1430
1362 1497
1362 1505
1362 1560
1362 1614
1362 1686
1362 1711
1362 1775
1362 1822
1362 1982
1362 2001
1362 2100
1362 2174
1362 2179
1362 2198
1362 2284
1362 2336
1362 2348
1362 2376
1363 1368
1363 1411
1363 1451
1363 1489
1363 1601
1363 1624
1363 1638
1363 1647
1363 1847
1363 1903
1363 1911
1363 1924
1363 1953
1363 1973
1363 2014
1363 2105
1363 2139
1363 2142
1363 2205
1363 2208
1363 2264
1363 2328
1363 2371
1363 2399
1363 2419
1364 1367
1364 1398
1364 1428
1364 1480
1364 1481
1364 1509
1364 1527
1364 1546
1364 1549
1364 1646
1364 1653
1364 1667
1364 1683
1364 1723
1364 1729
1364 1735
1364 1763
1364 1798
1364 1871
1364 1877
1364 1881
1364 2006
1364 2007
1364 2024
1364 2030
1364 2048
1364 2063
1364 2081
1364 2149
1364 2185
1364 2197
1364 2222
1364 2229
1364 2347
1364 2350
1364 2359
1364 2376
1364 2394
1364 2413
1365 1434
1365 2212
1366 1393
1366 1481
1366 1492
1366 1509
1366 1922
1366 1943
1366 2006
1366 2080
1366 2110
1366 2124
1366 2364
1366 2376
1367 1472
1367 1535
1367 1549
1367 1551
1367 1554
1367 1557
1367 1578
1367 1606
1367 1681
1367 1687
1367 1689
1367 1723
1367 1782
1367 1798
1367 1871
1367 1881
1367 1883
1367 1912
1367 1955
1367 2006
1367 2007
1367 2042
1367 2048
1367 2076
1367 2081
1367 2086
1367 2138
1367 2148
1367 2184
1367 2185
1367 2187
1367 2197
1367 2229
1367 2237
1367 2262
1367 2334
1367 2338
1367 2345
1367 2353
1367 2406
1368 1382
1368 1426
1368 1464
1368 1594
1368 1619
1368 1695
1368 1742
1368 1783
1368 1804
1368 1846
1368 1903
1368 1938
1368 1992
1368 2016
1368 2044
1368 2082
1368 2089
1368 2090
1368 2095
1368 2246
1368 2249
1368 2264
1368 2289
1368 2361
1368 2371
1368 2384
1368 2415
1368 2422
1369 1410
1369 1558
1369 1655
1369 1667
1369 1691
1369 1860
1369 2338
1370 1378
1370 1393
1370 1424
1370 1426
1370 1444
1370 1471
1370 1475
1370 1530
1370 1574
1370 1597
1370 1632
1370 1666
1370 1692
1370 1739
1370 1851
1370 1923
1370 1934
1370 2005
1370 2017
1370 2079
1370 2159
1370 2183
1370 2186
1370 2200
1370 2216
1370 2220
1370 2232
1370 2239
1370 2245
1370 2247
1370 2254
1370 2273
1370 2281
1371 1402
1371 1579
1371 1625
1371 1633
1371 1669
1371 1822
1371 1868
1371 1982
1371 2001
1371 2112
1371 2165
1371 2257
1371 2293
1371 2336
1371 2348
1371 2396
1371 2423
1372 1402
1372 1410
1372 1456
1372 1468
1372 1479
1372 1487
1372 1494
1372 1497
1372 1512
1372 1516
1372 1621
1372 1634
1372 1663
1372 1760
1372 1762
1372 1774
1372 1784
1372 1788
1372 1809
1372 1854
1372 1874
1372 1883
1372 1888
1372 1913
1372 1954
1372 1963
1372 1966
1372 2004
1372 2029
1372 2030
1372 2032
1372 2056
1372 2061
1372 2067
1372 2072
1372 2127
1372 2138
1372 2147
1372 2177
1372 2180
1372 2277
1372 2278
1372 2310
1372 2327
1372 2350
1372 2409
1372 2414
1373 1427
1373 1579
1373 1711
1373 1868
1373 1870
1373 1879
1373 2001
1373 2066
1373 2179
1373 2261
1373 2293
1374 1375
1374 1428
1374 1470
1374 1520
1374 1535
1374 1546
1374 1549
1374 1554
1374 1623
1374 1634
1374 1664
1374 1723
1374 1737
1374 1809
1374 1881
1374 1887
1374 2006
1374 2007
1374 2048
1374 2063
1374 2081
1374 2086
1374 2148
1374 2184
1374 2185
1374 2237
1374 2269
1374 2277
1374 2291
1374 2388
1375 1428
1375 1723
1375 2086
1375 2203
1376 1530
1376 1801
1376 1823
1376 1923
1376 2281
1377 1445
1377 1479
1377 1488
1377 1660
1377 1711
1377 1792
1377 1816
1377 1831
1377 1868
1377 1879
1377 1910
1377 1970
1377 2001
1377 2028
1377 2066
1377 2180
1377 2224
1377 2270
1377 2287
1377 2293
1377 2316
1378 1382
1378 1392
1378 1424
1378 1426
1378 1574
1378 1643
1378 1674
1378 1739
1378 1742
1378 1801
1378 1839
1378 1856
1378 1903
1378 1905
1378 1923
1378 2005
1378 2074
1378 2079
1378 2092
1378 2159
1378 2216
1378 2220
1378 2277
1378 2380
1378 2422
1379 1386
1379 1460
1379 1754
1379 2002
1379 2290
1379 2307
1379 2342
1379 2345
1380 1500
1380 1531
1380 1654
1380 1739
1380 1999
1380 2199
1380 2242
1380 2274
1380 2346
1380 2391
1381 1446
1381 1513
1381 1534
1381 1540
1381 1624
1381 1902
1381 1933
1381 1952
1381 1996
1381 2040
1381 2051
1381 2078
1381 2142
1381 2258
1382 1385
1382 1475
1382 1483
1382 1511
1382 1605
1382 1801
1382 1836
1382 1845
1382 1846
1382 1923
1382 1927
1382 2005
1382 2085
1382 2151
1382 2220
1382 2232
1382 2380
1382 2415
1382 2422
1383 1388
1383 1442
1383 1470
1383 1515
1383 1584
1383 1619
1383 1636
1383 1695
1383 1742
1383 1767
1383 1824
1383 1846
1383 1887
1383 1934
1383 2095
1383 2115
1383 2127
1383 2219
1383 2315
1383 2372
1383 2384
1384 1397
1384 1402
1384 1501
1384 1505
1384 1599
1384 1614
1384 1633
1384 1775
1384 1819
1384 1835
1384 1853
1384 1885
1384 1920
1384 1928
1384 1988
1384 2021
1384 2047
1384 2073
1384 2112
1384 2136
1384 2198
1384 2251
1384 2257
1384 2329
1384 2336
1384 2351
1385 1388
1385 1483
1385 1511
1385 1752
1385 2151
1386 1460
1386 1640
1386 1754
1386 1876
1386 2032
1386 2290
1386 2297
1386 2307
1386 2342
1386 2345
1387 1604
1387 1919
1387 1992
1387 2012
1387 2296
1388 1436
1388 1470
1388 1515
1388 1636
1388 1644
1388 1664
1388 1695
1388 1824
1388 1887
1388 2151
1388 2216
1388 2219
1388 2315
1388 2361
1389 1445
1389 1494
1389 1533
1389 1548
1389 1637
1389 1709
1389 1811
1389 1868
1389 2001
1389 2047
1389 2179
1389 2261
1389 2293
1390 1407
1390 1429
1390 1497
1390 1505
1390 1581
1390 1661
1390 1721
1390 1868
1390 2122
1391 1432
1391 1502
1391 1529
1391 1590
1391 1636
1391 1705
1391 1715
1391 1781
1391 1811
1391 1893
1391 2046
1391 2047
1391 2144
1391 2157
1391 2317
1391 2399
1392 1555
1392 1574
1392 1594
1392 1650
1392 1674
1392 1722
1392 1742
1392 1823
1392 1875
1392 1903
1392 1934
1392 2082
1392 2159
1392 2162
1392 2216
1392 2233
1392 2250
1392 2292
1392 2361
1392 2422
1393 1409
1393 1412
1393 1417
1393 1418
1393 1427
1393 1473
1393 1492
1393 1511
1393 1556
1393 1559
1393 1563
1393 1567
1393 1573
1393 1586
1393 1591
1393 1606
1393 1670
1393 1696
1393 1750
1393 1771
1393 1792
1393 1826
1393 1841
1393 1858
1393 1903
1393 1923
1393 1943
1393 1949
1393 1977
1393 1996
1393 2053
1393 2055
1393 2069
1393 2080
1393 2110
1393 2124
1393 2168
1393 2170
1393 2233
1393 2239
1393 2318
1393 2324
1393 2331
1393 2343
1393 2349
1393 2411
1394 1462
1394 1515
1394 1695
1394 1720
1394 1742
1394 1767
1394 1908
1394 1927
1394 1934
1394 1938
1394 2044
1394 2060
1394 2233
1394 2249
1394 2361
1394 2374
1395 1590
1395 1935
1395 2104
1395 2158
1395 2181
1395 2199
1395 2236
1395 2274
1395 2299
1396 1682
1396 2236
1397 1447
1397 1450
1397 1459
1397 1490
1397 1497
1397 1532
1397 1542
1397 1596
1397 1621
1397 1633
1397 1636
1397 1647
1397 1658
1397 1730
1397 1792
1397 1828
1397 1851
1397 1859
1397 1866
1397 1885
1397 1886
1397 1889
1397 1915
1397 1944
1397 1957
1397 1969
1397 1975
1397 1984
1397 2021
1397 2096
1397 2133
1397 2143
1397 2163
1397 2170
1397 2227
1397 2244
1397 2248
1397 2280
1397 2306
1397 2348
1397 2395
1398 1554
1398 1653
1398 1723
1398 1735
1398 1797
1398 1871
1398 1881
1398 1897
1398 2007
1398 2086
1398 2193
1398 2334
1399 1452
1399 1643
1400 1403
1400 1419
1400 1443
1400 1457
1400 1458
1400 1466
1400 1501
1400 1506
1400 1511
1400 1573
1400 1596
1400 1601
1400 1605
1400 1621
1400 1652
1400 1668
1400 1684
1400 1688
1400 1716
1400 1752
1400 1768
1400 1779
1400 1785
1400 1791
1400 1792
1400 1827
1400 1857
1400 1878
1400 1900
1400 1901
1400 1953
1400 1971
1400 1973
1400 1986
1400 1995
1400 2008
1400 2014
1400 2019
1400 2026
1400 2092
1400 2108
1400 2167
1400 2175
1400 2198
1400 2199
1400 2211
1400 2237
1400 2240
1400 2254
1400 2277
1400 2282
1400 2286
1400 2288
1400 2291
1400 2303
1400 2305
1400 2341
1400 2402
1400 2421
1401 1405
1401 1445
1401 1548
1401 1579
1401 1693
1401 1711
1401 1831
1401 1868
1401 1879
1401 2102
1401 2224
1401 2293
1401 2316
1401 2352
1402 1407
1402 1413
1402 1427
1402 1447
1402 1479
1402 1547
1402 1548
1402 1599
1402 1614
1402 1647
1402 1719
1402 1748
1402 1770
1402 1784
1402 1788
1402 1795
1402 1797
1402 1809
1402 1813
1402 1828
1402 1853
1402 1877
1402 1880
1402 1884
1402 1885
1402 1920
1402 1963
1402 1979
1402 2021
1402 2029
1402 2047
1402 2061
1402 2127
1402 2136
1402 2164
1402 2165
1402 2166
1402 2171
1402 2177
1402 2217
1402 2226
1402 2251
1402 2276
1402 2294
1402 2341
1402 2370
1402 2409
1402 2423
1402 2424
1403 1454
1403 1537
1403 1587
1403 1615
1403 1649
1403 1650
1403 1779
1403 1907
1403 2090
1403 2264
1403 2282
1403 2340
1404 1494
1404 1503
1404 1601
1404 1638
1404 1651
1404 1726
1404 1899
1404 1902
1404 1911
1404 1924
1404 1953
1404 1996
1404 2014
1404 2108
1404 2208
1404 2234
1404 2337
1405 1564
1405 1579
1405 1606
1405 1625
1405 1690
1405 1693
1405 1744
1405 1816
1405 1821
1405 1833
1405 1910
1405 1970
1405 2224
1405 2316
1405 2355
1405 2396
1406 1425
1406 1476
1406 1500
1406 1531
1406 1654
1406 1671
1406 1676
1406 1799
1406 1830
1406 1891
1406 1900
1406 1999
1406 2034
1406 2035
1406 2052
1406 2090
1406 2225
1406 2243
1406 2363
1406 2391
1407 1426
1407 1449
1407 1454
1407 1457
1407 1462
1407 1484
1407 1497
1407 1516
1407 1575
1407 1595
1407 1612
1407 1625
1407 1627
1407 1633
1407 1645
1407 1661
1407 1668
1407 1686
1407 1693
1407 1703
1407 1719
1407 1721
1407 1770
1407 1773
1407 1795
1407 1814
1407 1822
1407 1835
1407 1866
1407 1868
1407 1885
1407 1894
1407 1920
1407 1993
1407 2006
1407 2015
1407 2021
1407 2028
1407 2073
1407 2112
1407 2171
1407 2174
1407 2178
1407 2202
1407 2213
1407 2227
1407 2244
1407 2257
1407 2261
1407 2274
1407 2280
1407 2306
1407 2348
1407 2376
1407 2393
1407 2420
1407 2423
1408 1490
1408 1614
1408 1654
1408 1665
1408 1675
1408 1711
1408 1748
1408 1880
1408 1885
1408 1999
1408 2001
1408 2100
1408 2163
1408 2217
1408 2244
1408 2267
1408 2276
1408 2370
1409 1417
1409 1443
1409 1454
1409 1455
1409 1477
1409 1494
1409 1513
1409 1522
1409 1556
1409 1567
1409 1596
1409 1605
1409 1608
1409 1609
1409 1612
1409 1620
1409 1621
1409 1644
1409 1647
1409 1651
1409 1694
1409 1730
1409 1781
1409 1791
1409 1811
1409 1821
1409 1824
1409 1858
1409 1906
1409 1953
1409 1982
1409 2013
1409 2014
1409 2040
1409 2053
1409 2059
1409 2094
1409 2097
1409 2123
1409 2124
1409 2132
1409 2142
1409 2160
1409 2170
1409 2195
1409 2208
1409 2216
1409 2233
1409 2235
1409 2258
1409 2259
1409 2318
1409 2341
1409 2349
1409 2357
1409 2399
1410 1415
1410 1456
1410 1486
1410 1520
1410 1565
1410 1618
1410 1646
1410 1701
1410 1789
1410 1793
1410 1809
1410 1860
1410 2002
1410 2088
1410 2091
1410 2161
1410 2255
1410 2275
1410 2277
1410 2307
1410 2359
1410 2368
1410 2414
1411 1417
1411 1446
1411 1451
1411 1568
1411 1608
1411 1617
1411 1645
1411 1732
1411 1800
1411 1873
1411 1960
1411 2011
1411 2078
1411 2206
1411 2398
1412 1643
1412 1923
1412 1943
1412 2080
1412 2110
1412 2124
1412 2343
1412 2380
1413 1487
1413 1494
1413 1496
1413 1543
1413 1621
1413 1622
1413 1647
1413 1648
1413 1776
1413 1794
1413 1797
1413 1855
1413 1877
1413 1966
1413 1987
1413 2030
1413 2063
1413 2166
1413 2185
1413 2288
1413 2291
1413 2294
1413 2309
1413 2310
1413 2411
1414 1418
1414 1491
1414 1630
1414 1647
1414 1724
1414 1796
1414 1802
1414 1900
1414 1916
1414 1922
1414 1931
1414 1935
1414 1936
1414 1981
1414 2004
1414 2024
1414 2116
1414 2118
1414 2130
1414 2147
1414 2228
1414 2244
1414 2274
1414 2275
1414 2278
1414 2338
1414 2369
1415 1428
1415 1486
1415 1520
1415 1565
1415 1618
1415 1642
1415 1656
1415 1754
1415 1809
1415 1834
1415 1916
1415 2086
1415 2278
1415 2364
1415 2376
1416 1434
1416 1514
1416 1536
1416 1650
1416 1652
1416 1767
1416 1950
1416 1951
1416 2049
1416 2082
1416 2089
1416 2090
1416 2212
1417 1446
1417 1513
1417 1567
1417 1568
1417 1597
1417 1645
1417 1648
1417 1651
1417 1726
1417 1841
1417 1850
1417 1858
1417 1952
1417 1960
1417 2011
1417 2069
1417 2071
1417 2124
1417 2206
1417 2208
1417 2258
1417 2318
1417 2331
1417 2332
1417 2377
1418 1449
1418 1450
1418 1459
1418 1715
1418 1719
1418 1740
1418 1744
1418 1792
1418 1796
1418 1874
1418 1905
1418 1935
1418 2029
1418 2138
1418 2154
1418 2233
1418 2236
1418 2271
1418 2275
1418 2278
1418 2359
1418 2414
1419 1498
1419 1506
1419 1617
1419 1668
1419 1684
1419 1829
1419 1878
1419 1971
1419 2026
1419 2084
1419 2090
1419 2227
1419 2264
1419 2291
1419 2356
1419 2392
1419 2402
1420 1532
1420 1620
1420 1632
1420 1688
1420 1722
1420 1814
1420 1839
1420 1862
1420 1948
1420 1975
1420 1987
1420 1993
1420 2006
1420 2052
1420 2107
1420 2254
1420 2306
1420 2359
1420 2368
1420 2407
1420 2414
1421 1511
1421 1600
1421 1662
1421 1682
1421 1753
1421 1769
1421 1890
1421 1937
1421 2213
1421 2242
1421 2278
1421 2289
1421 2319
1421 2345
1421 2369
1422 1448
1422 1468
1422 1469
1422 1472
1422 1558
1422 1580
1422 1582
1422 1600
1422 1640
1422 1663
1422 1714
1422 1725
1422 1740
1422 1754
1422 1757
1422 1832
1422 1876
1422 1918
1422 1929
1422 1932
1422 1937
1422 1972
1422 2042
1422 2088
1422 2119
1422 2125
1422 2146
1422 2187
1422 2199
1422 2262
1422 2274
1422 2275
1422 2284
1422 2297
1422 2406
1422 2421
1423 1429
1423 1505
1423 1571
1423 1822
1423 1868
1423 2006
1423 2122
1423 2284
1423 2336
1423 2376
1424 1441
1424 1604
1424 1801
1424 1923
1424 2274
1424 2369
1424 2380
1425 1525
1425 1560
1425 1562
1425 1614
1425 1631
1425 1711
1425 1758
1425 1775
1425 1880
1425 2001
1425 2100
1425 2163
1425 2179
1425 2276
1425 2283
1425 2329
1425 2341
1425 2346
1426 1438
1426 1464
1426 1471
1426 1475
1426 1510
1426 1537
1426 1553
1426 1555
1426 1570
1426 1605
1426 1632
1426 1666
1426 1695
1426 1739
1426 1742
1426 1861
1426 1923
1426 1935
1426 1942
1426 1961
1426 1972
1426 1992
1426 2005
1426 2022
1426 2038
1426 2074
1426 2079
1426 2152
1426 2200
1426 2219
1426 2220
1426 2232
1426 2245
1426 2247
1426 2273
1426 2302
1426 2361
1426 2380
1426 2418
1426 2422
1427 1445
1427 1533
1427 1567
1427 1572
1427 1709
1427 1711
1427 1792
1427 1858
1427 1868
1427 1959
1427 2069
1427 2124
1427 2261
1427 2293
1427 2331
1428 1448
1428 1472
1428 1520
1428 1535
1428 1544
1428 1567
1428 1569
1428 1580
1428 1598
1428 1634
1428 1635
1428 1664
1428 1687
1428 1723
1428 1735
1428 1737
1428 1746
1428 1848
1428 1860
1428 1883
1428 1958
1428 2007
1428 2065
1428 2081
1428 2086
1428 2116
1428 2149
1428 2161
1428 2164
1428 2184
1428 2185
1428 2187
1428 2197
1428 2228
1428 2229
1428 2265
1428 2269
1428 2275
1428 2291
1428 2310
1428 2360
1428 2387
1428 2413
1429 1447
1429 1465
1429 1476
1429 1490
1429 1499
1429 1505
1429 1547
1429 1562
1429 1571
1429 1599
1429 1614
1429 1661
1429 1665
1429 1675
1429 1686
1429 1689
1429 1696
1429 1719
1429 1748
1429 1770
1429 1795
1429 1819
1429 1868
1429 1885
1429 1889
1429 1912
1429 1949
1429 1982
1429 1995
1429 2007
1429 2020
1429 2047
1429 2048
1429 2163
1429 2197
1429 2226
1429 2237
1429 2267
1429 2276
1429 2321
1429 2336
1429 2341
1429 2350
1429 2367
1429 2370
1429 2393
1429 2394
1430 1499
1430 1548
1430 1560
1430 1579
1430 1589
1430 1614
1430 1675
1430 1686
1430 1711
1430 1717
1430 1748
1430 1758
1430 1770
1430 1775
1430 1819
1430 1853
1430 1880
1430 1885
1430 2015
1430 2047
1430 2163
1430 2179
1430 2217
1430 2224
1430 2226
1430 2251
1430 2267
1430 2276
1430 2329
1430 2367
1430 2370
1430 2423
1431 1478
1431 1655
1431 1704
1431 1725
1431 1729
1431 1754
1431 1782
1431 1796
1431 1802
1431 1834
1431 1864
1431 1872
1431 1883
1431 2018
1431 2042
1431 2075
1431 2140
1431 2146
1431 2148
1431 2320
1431 2323
1431 2345
1431 2405
1431 2406
1432 1590
1432 1636
1432 1694
1432 1749
1432 1781
1432 1811
1432 1893
1432 1916
1432 2046
1432 2047
1432 2144
1433 1518
1433 1801
1433 1857
1433 1901
1433 2054
1433 2216
1433 2240
1434 1441
1434 1508
1434 1528
1434 1536
1434 1563
1434 1587
1434 1652
1434 1730
1434 1767
1434 1783
1434 1852
1434 1950
1434 1960
1434 1962
1434 2083
1434 2090
1434 2109
1434 2153
1434 2212
1434 2227
1434 2230
1434 2236
1434 2281
1434 2292
1434 2311
1434 2333
1434 2340
1434 2372
1434 2380
1435 1581
1435 1661
1435 1822
1435 1868
1435 2122
1436 1464
1436 1515
1436 1523
1436 1584
1436 1590
1436 1636
1436 1695
1436 1730
1436 1766
1436 1895
1436 1905
1436 1911
1436 1919
1436 1935
1436 1980
1436 1992
1436 2059
1436 2074
1436 2092
1436 2095
1436 2103
1436 2109
1436 2150
1436 2151
1436 2172
1436 2200
1436 2207
1436 2208
1436 2219
1436 2233
1436 2264
1436 2271
1436 2315
1436 2332
1436 2371
1436 2398
1436 2418
1437 1447
1437 1448
1437 1580
1437 1655
1437 1725
1437 1883
1437 2042
1437 2125
1437 2187
1437 2406
1438 1510
1438 1555
1438 1674
1438 1801
1438 1923
1439 1587
1439 1650
1439 1767
1439 1950
1439 2083
1439 2333
1439 2340
1440 2002
1440 2297
1440 2307
1441 1462
1441 1538
1441 1553
1441 1619
1441 1730
1441 1734
1441 1783
1441 1791
1441 1804
1441 1852
1441 1905
1441 1908
1441 1962
1441 2041
1441 2087
1441 2104
1441 2127
1441 2152
1441 2186
1441 2195
1441 2206
1441 2292
1441 2374
1441 2377
1441 2403
1442 1747
1442 1846
1442 1934
1442 2044
1442 2090
1442 2249
1442 2354
1442 2384
1442 2415
1443 1454
1443 1498
1443 1522
1443 1526
1443 1597
1443 1620
1443 1647
1443 1694
1443 1781
1443 1785
1443 1829
1443 1906
1443 1914
1443 2058
1443 2106
1443 2190
1443 2356
1444 1475
1444 1674
1444 1934
1444 2005
1444 2038
1444 2079
1444 2220
1444 2232
1444 2239
1445 1500
1445 1548
1445 1556
1445 1579
1445 1591
1445 1693
1445 1696
1445 1710
1445 1711
1445 1744
1445 1792
1445 1803
1445 1816
1445 1821
1445 1825
1445 1829
1445 1833
1445 1868
1445 1879
1445 2000
1445 2001
1445 2028
1445 2066
1445 2093
1445 2102
1445 2179
1445 2180
1445 2224
1445 2287
1445 2293
1445 2316
1445 2331
1445 2352
1445 2362
1445 2396
1446 1451
1446 1504
1446 1506
1446 1513
1446 1534
1446 1568
1446 1591
1446 1597
1446 1608
1446 1624
1446 1638
1446 1645
1446 1647
1446 1651
1446 1712
1446 1736
1446 1751
1446 1800
1446 1873
1446 1896
1446 1902
1446 1903
1446 1911
1446 1924
1446 1952
1446 1953
1446 1960
1446 1962
1446 1973
1446 1996
1446 2014
1446 2019
1446 2031
1446 2040
1446 2045
1446 2051
1446 2078
1446 2105
1446 2109
1446 2123
1446 2129
1446 2139
1446 2142
1446 2169
1446 2205
1446 2206
1446 2258
1446 2398
1446 2419
1447 1614
1447 1748
1447 1794
1447 1880
1447 1885
1447 1886
1447 1889
1447 1928
1447 2021
1447 2128
1447 2163
1447 2226
1447 2370
1448 1472
1448 1558
1448 1569
1448 1580
1448 1582
1448 1655
1448 1698
1448 1699
1448 1714
1448 1741
1448 1746
1448 1752
1448 1832
1448 1869
1448 1916
1448 1929
1448 1937
1448 1974
1448 2042
1448 2065
1448 2085
1448 2119
1448 2147
1448 2187
1448 2284
1448 2390
1448 2414
1449 1459
1449 1462
1449 1509
1449 1582
1449 1637
1449 1740
1449 1755
1449 1759
1449 1835
1449 1862
1449 1946
1449 1984
1449 2006
1449 2088
1449 2278
1449 2306
1449 2317
1449 2359
1450 1501
1450 1548
1450 1633
1450 1637
1450 1777
1450 1831
1450 1841
1450 1885
1450 1894
1450 1920
1450 1949
1450 1999
1450 2055
1450 2073
1450 2134
1450 2174
1450 2198
1450 2257
1451 1474
1451 1489
1451 1504
1451 1513
1451 1534
1451 1540
1451 1624
1451 1736
1451 1827
1451 1933
1451 2011
1451 2031
1451 2040
1451 2045
1451 2051
1451 2062
1451 2078
1451 2108
1451 2139
1451 2142
1451 2159
1451 2258
1451 2328
1451 2386
1452 2110
1452 2124
1452 2250
1454 1461
1454 1498
1454 1504
1454 1511
1454 1515
1454 1539
1454 1549
1454 1596
1454 1612
1454 1615
1454 1621
1454 1647
1454 1648
1454 1649
1454 1697
1454 1768
1454 1779
1454 1781
1454 1785
1454 1787
1454 1829
1454 1906
1454 1914
1454 1930
1454 1986
1454 2022
1454 2026
1454 2053
1454 2058
1454 2097
1454 2099
1454 2106
1454 2151
1454 2264
1454 2282
1454 2288
1454 2349
1454 2355
1454 2382
1454 2421
1455 1528
1455 1545
1455 1828
1455 1920
1455 2006
1455 2357
1456 1472
1456 1520
1456 1558
1456 1704
1456 1725
1456 1802
1456 1883
1456 1913
1456 1937
1456 2018
1456 2042
1456 2119
1456 2177
1456 2187
1456 2194
1456 2216
1456 2241
1456 2242
1456 2278
1456 2368
1456 2389
1456 2405
1456 2406
1457 1497
1457 1498
1457 1505
1457 1668
1457 1675
1457 1694
1457 1749
1457 1756
1457 1822
1457 1835
1457 1889
1457 1920
1457 1987
1457 1988
1457 2002
1457 2021
1457 2047
1457 2091
1457 2096
1457 2112
1457 2174
1457 2176
1457 2216
1457 2242
1457 2244
1457 2336
1457 2341
1457 2348
1457 2351
1457 2362
1457 2364
1458 1522
1458 1536
1458 1615
1458 1668
1458 1694
1458 1906
1458 1986
1458 2094
1458 2097
1458 2160
1458 2303
1458 2340
1458 2377
1459 1462
1459 1497
1459 2126
1459 2217
1459 2346
1459 2359
1460 1640
1460 1754
1460 1876
1460 2002
1460 2032
1460 2290
1460 2297
1460 2307
1460 2342
1460 2345
1461 1498
1461 1597
1461 1615
1461 1620
1461 1697
1461 1768
1461 1785
1461 1906
1461 2022
1461 2099
1461 2226
1461 2304
1461 2421
1462 1481
1462 1497
1462 1509
1462 1542
1462 1721
1462 1740
1462 1767
1462 1835
1462 1856
1462 1946
1462 2006
1462 2088
1462 2158
1462 2198
1462 2274
1462 2358
1462 2364
1462 2376
1463 1499
1463 1532
1463 1577
1463 1909
1463 1975
1463 1987
1463 2021
1463 2244
1463 2248
1464 1470
1464 1485
1464 1515
1464 1553
1464 1584
1464 1636
1464 1644
1464 1645
1464 1695
1464 1742
1464 1766
1464 1824
1464 1895
1464 1896
1464 1903
1464 1907
1464 1911
1464 1980
1464 2095
1464 2151
1464 2162
1464 2207
1464 2208
1464 2219
1464 2233
1464 2264
1464 2361
1464 2371
1464 2418
1465 1737
1465 1745
1465 2007
1465 2321
1465 2342
1465 2345
1465 2394
1466 1506
1466 1668
1466 1678
1466 1684
1466 1878
1466 1971
1466 1986
1466 2240
1466 2264
1466 2356
1466 2392
1467 1635
1467 1642
1467 1749
1467 1882
1467 1921
1467 1997
1467 2313
1468 1480
1468 1509
1468 1520
1468 1544
1468 1558
1468 1565
1468 1655
1468 1699
1468 1741
1468 1749
1468 1789
1468 1796
1468 1809
1468 1869
1468 2006
1468 2042
1468 2065
1468 2077
1468 2085
1468 2086
1468 2127
1468 2148
1468 2187
1468 2278
1468 2307
1468 2390
1468 2414
1469 1698
1469 1832
1469 1929
1469 2042
1469 2125
1469 2148
1470 1507
1470 1670
1470 1695
1470 1742
1470 1887
1470 1903
1470 2005
1470 2151
1470 2202
1470 2361
1470 2418
1471 1475
1471 1851
1471 1923
1471 2079
1471 2080
1471 2159
1472 1558
1472 1606
1472 1691
1472 1723
1472 1832
1472 1929
1472 1972
1472 2042
1472 2119
1472 2125
1472 2148
1472 2241
1472 2341
1472 2406
1473 1506
1473 1574
1473 1592
1473 1607
1473 1619
1473 1638
1473 1643
1473 1647
1473 1650
1473 1652
1473 1712
1473 1732
1473 1766
1473 1767
1473 1791
1473 1804
1473 1867
1473 1896
1473 1902
1473 1924
1473 1950
1473 1953
1473 1962
1473 1986
1473 1996
1473 2014
1473 2050
1473 2071
1473 2092
1473 2105
1473 2129
1473 2195
1473 2196
1473 2206
1473 2208
1473 2230
1473 2273
1473 2292
1473 2332
1473 2337
1473 2344
1473 2371
1473 2378
1473 2386
1473 2419
1474 1495
1474 1548
1474 1567
1474 1588
1474 1606
1474 1620
1474 1624
1474 1693
1474 1721
1474 1777
1474 1792
1474 1826
1474 1833
1474 1841
1474 1949
1474 1970
1474 1978
1474 2069
1474 2134
1474 2266
1474 2287
1474 2331
1474 2411
1475 1553
1475 1605
1475 1739
1475 1801
1475 1844
1475 1851
1475 1923
1475 1942
1475 1992
1475 2005
1475 2074
1475 2079
1475 2159
1475 2183
1475 2200
1475 2220
1475 2232
1475 2245
1475 2247
1475 2380
1475 2422
1476 1765
1476 1786
1476 1817
1476 1894
1476 1947
1476 1949
1476 2073
1476 2155
1476 2176
1476 2225
1476 2243
1476 2283
1476 2346
1476 2363
1477 1694
1477 1788
1477 1906
1477 2029
1477 2144
1477 2278
1477 2300
1477 2409
1478 1580
1478 1704
1478 1725
1478 1754
1478 1759
1478 1864
1478 1872
1478 1916
1478 2042
1478 2075
1478 2140
1478 2345
1478 2405
1478 2406
1479 1564
1479 1569
1479 1625
1479 1640
1479 1649
1479 1725
1479 1792
1479 1831
1479 1879
1479 1970
1479 2000
1479 2001
1479 2018
1479 2028
1479 2066
1479 2094
1479 2106
1479 2114
1479 2179
1479 2224
1479 2276
1479 2307
1479 2338
1479 2406
1480 1481
1480 1507
1480 1509
1480 1516
1480 1673
1480 1742
1480 1789
1480 1922
1480 1993
1480 2006
1480 2063
1480 2067
1480 2088
1480 2219
1480 2227
1480 2236
1480 2277
1480 2280
1480 2309
1480 2341
1480 2360
1480 2368
1480 2375
1480 2376
1480 2414
1481 1520
1481 1695
1481 1730
1481 1759
1481 1774
1481 1777
1481 1854
1481 1856
1481 1862
1481 1883
1481 1964
1481 2006
1481 2063
1481 2068
1481 2081
1481 2095
1481 2164
1481 2259
1481 2265
1481 2280
1481 2291
1481 2309
1481 2360
1481 2364
1481 2375
1481 2376
1481 2389
1481 2414
1482 2113
1483 1633
1483 1664
1483 1752
1483 1824
1483 1935
1483 2151
1483 2311
1484 1571
1484 1721
1484 2073
1484 2107
1484 2112
1484 2126
1484 2254
1484 2306
1485 1499
1485 1615
1485 1695
1485 1742
1485 1887
1485 2282
1485 2303
1485 2355
1485 2361
1485 2418
1486 1544
1486 1565
1486 1618
1486 1642
1486 1646
1486 1656
1486 1701
1486 1860
1486 1881
1486 1941
1486 2002
1486 2023
1486 2032
1486 2091
1486 2148
1486 2161
1486 2255
1486 2263
1486 2275
1486 2290
1486 2297
1486 2307
1487 1668
1487 1777
1487 1792
1487 1828
1487 2158
1487 2166
1487 2293
1487 2327
1488 1492
1488 1501
1488 1549
1488 1563
1488 1573
1488 1591
1488 1600
1488 1620
1488 1696
1488 1723
1488 1843
1488 1881
1488 1994
1488 2007
1488 2009
1488 2145
1488 2272
1488 2318
1488 2388
1489 2139
1489 2202
1490 1561
1490 1589
1490 1665
1490 1675
1490 1686
1490 1700
1490 1719
1490 1748
1490 1784
1490 1794
1490 1795
1490 1835
1490 1880
1490 1885
1490 1886
1490 1889
1490 1920
1490 1930
1490 1949
1490 2020
1490 2021
1490 2128
1490 2156
1490 2163
1490 2166
1490 2248
1490 2267
1490 2274
1490 2276
1490 2355
1490 2370
1491 1691
1491 1724
1491 1916
1491 1931
1491 1936
1491 1937
1491 1967
1491 2004
1491 2042
1491 2116
1491 2130
1491 2148
1491 2187
1491 2228
1491 2262
1491 2278
1491 2338
1492 1511
1492 1567
1492 1573
1492 1637
1492 1731
1492 1792
1492 1826
1492 1858
1492 2009
1492 2069
1492 2080
1492 2183
1492 2318
1492 2331
1493 1531
1493 1606
1493 1786
1493 1987
1493 2133
1493 2165
1493 2176
1493 2244
1494 1590
1494 1636
1494 1811
1494 1902
1494 2014
1494 2046
1494 2059
1494 2078
1494 2139
1494 2208
1494 2340
1494 2386
1494 2419
1495 1511
1495 1567
1495 1576
1495 1588
1495 1603
1495 1620
1495 1777
1495 1933
1495 1978
1495 2111
1495 2209
1495 2266
1496 1506
1496 1521
1496 1773
1496 1856
1496 1878
1496 1907
1496 2021
1496 2128
1496 2134
1496 2244
1496 2274
1497 1505
1497 1516
1497 1542
1497 1548
1497 1560
1497 1571
1497 1614
1497 1627
1497 1633
1497 1661
1497 1681
1497 1686
1497 1721
1497 1775
1497 1786
1497 1816
1497 1822
1497 1853
1497 1880
1497 1885
1497 1922
1497 2006
1497 2021
1497 2028
1497 2068
1497 2073
1497 2112
1497 2155
1497 2174
1497 2178
1497 2198
1497 2244
1497 2251
1497 2257
1497 2274
1497 2306
1497 2336
1497 2348
1497 2351
1497 2364
1497 2376
1497 2423
1498 1513
1498 1515
1498 1556
1498 1576
1498 1621
1498 1688
1498 1697
1498 1711
1498 1740
1498 1768
1498 1792
1498 1906
1498 1984
1498 1992
1498 2001
1498 2014
1498 2053
1498 2058
1498 2099
1498 2106
1498 2226
1498 2288
1498 2382
1498 2421
1499 1500
1499 1532
1499 1543
1499 1547
1499 1665
1499 1675
1499 1696
1499 1765
1499 1770
1499 1786
1499 1807
1499 1817
1499 1829
1499 1885
1499 1891
1499 1928
1499 1947
1499 1999
1499 2034
1499 2176
1499 2204
1499 2226
1499 2283
1499 2325
1499 2346
1499 2357
1499 2363
1499 2367
1499 2391
1500 1531
1500 1606
1500 1654
1500 1665
1500 1675
1500 1676
1500 1784
1500 1786
1500 1799
1500 1868
1500 1885
1500 1891
1500 1894
1500 1944
1500 1947
1500 1999
1500 2020
1500 2034
1500 2035
1500 2163
1500 2176
1500 2204
1500 2243
1500 2346
1501 1517
1501 1556
1501 1792
1501 1841
1501 1949
1501 2021
1501 2055
1501 2073
1501 2266
1502 1590
1502 1636
1502 1664
1502 1781
1502 1811
1502 1893
1502 2046
1502 2059
1502 2364
1502 2416
1503 1601
1503 1638
1503 1726
1503 1902
1503 2105
1503 2120
1503 2206
1503 2208
1503 2337
1503 2419
1504 1513
1504 1534
1504 1539
1504 1540
1504 1624
1504 1628
1504 1906
1504 1924
1504 1962
1504 2062
1504 2139
1504 2142
1504 2159
1504 2182
1505 1507
1505 1516
1505 1533
1505 1571
1505 1575
1505 1595
1505 1612
1505 1633
1505 1661
1505 1686
1505 1693
1505 1700
1505 1703
1505 1717
1505 1719
1505 1721
1505 1730
1505 1789
1505 1816
1505 1822
1505 1828
1505 1866
1505 1868
1505 1884
1505 1885
1505 1920
1505 1963
1505 1982
1505 2015
1505 2073
1505 2112
1505 2122
1505 2155
1505 2163
1505 2171
1505 2174
1505 2178
1505 2202
1505 2213
1505 2227
1505 2268
1505 2274
1505 2326
1505 2336
1505 2348
1505 2393
1506 1513
1506 1518
1506 1563
1506 1568
1506 1591
1506 1597
1506 1601
1506 1607
1506 1608
1506 1617
1506 1668
1506 1678
1506 1682
1506 1694
1506 1712
1506 1751
1506 1873
1506 1878
1506 1906
1506 1911
1506 1924
1506 1939
1506 1953
1506 1960
1506 1962
1506 1971
1506 1973
1506 1996
1506 2014
1506 2031
1506 2040
1506 2105
1506 2108
1506 2120
1506 2169
1506 2182
1506 2206
1506 2208
1506 2240
1506 2274
1506 2286
1506 2291
1506 2319
1506 2325
1506 2337
1506 2340
1506 2369
1506 2386
1506 2392
1506 2418
1507 1510
1507 1520
1507 1530
1507 1555
1507 1643
1507 1668
1507 1695
1507 1801
1507 1903
1507 1906
1507 2127
1507 2152
1507 2154
1507 2232
1507 2273
1507 2281
1507 2361
1507 2376
1508 1528
1508 1587
1508 1632
1508 1650
1508 1666
1508 1951
1508 1962
1508 2087
1508 2127
1508 2340
1509 1520
1509 1535
1509 1549
1509 1554
1509 1567
1509 1618
1509 1673
1509 1695
1509 1740
1509 1744
1509 1755
1509 1798
1509 1821
1509 1856
1509 1862
1509 1883
1509 1922
1509 1937
1509 1963
1509 1964
1509 1993
1509 1995
1509 2006
1509 2059
1509 2063
1509 2086
1509 2088
1509 2194
1509 2197
1509 2198
1509 2229
1509 2236
1509 2280
1509 2284
1509 2291
1509 2309
1509 2341
1509 2347
1509 2359
1509 2360
1509 2364
1509 2365
1509 2368
1509 2375
1509 2389
1509 2414
1510 1555
1510 1643
1510 1666
1510 1739
1510 1801
1510 1961
1510 2152
1510 2380
1511 1567
1511 1664
1511 1666
1511 1668
1511 1753
1511 1777
1511 1792
1511 1826
1511 1827
1511 1858
1511 1935
1511 1949
1511 1972
1511 1977
1511 1978
1511 2009
1511 2022
1511 2069
1511 2080
1511 2107
1511 2183
1511 2241
1511 2242
1511 2266
1511 2318
1511 2331
1511 2369
1511 2411
1512 1520
1512 1874
1512 1958
1512 1966
1512 2029
1512 2061
1512 2387
1513 1534
1513 1540
1513 1553
1513 1563
1513 1574
1513 1601
1513 1608
1513 1617
1513 1624
1513 1628
1513 1638
1513 1645
1513 1647
1513 1651
1513 1712
1513 1726
1513 1736
1513 1800
1513 1850
1513 1902
1513 1903
1513 1911
1513 1924
1513 1933
1513 1952
1513 1953
1513 1962
1513 1973
1513 1996
1513 2011
1513 2014
1513 2019
1513 2031
1513 2040
1513 2045
1513 2051
1513 2062
1513 2066
1513 2071
1513 2078
1513 2092
1513 2105
1513 2108
1513 2109
1513 2129
1513 2139
1513 2142
1513 2159
1513 2182
1513 2208
1513 2230
1513 2258
1513 2264
1513 2295
1513 2371
1514 1536
1514 1563
1514 1587
1514 1722
1514 1776
1514 1783
1514 1820
1514 1907
1514 1925
1514 1934
1514 1950
1514 1991
1514 2087
1514 2089
1514 2115
1514 2153
1514 2285
1514 2333
1515 1523
1515 1539
1515 1553
1515 1584
1515 1590
1515 1645
1515 1695
1515 1742
1515 1805
1515 1824
1515 1896
1515 1903
1515 1905
1515 1980
1515 1992
1515 1998
1515 2005
1515 2053
1515 2092
1515 2103
1515 2109
1515 2150
1515 2162
1515 2197
1515 2207
1515 2219
1515 2233
1515 2264
1515 2277
1515 2315
1515 2332
1515 2361
1515 2418
1516 1520
1516 1611
1516 1627
1516 1633
1516 1634
1516 1762
1516 1788
1516 1818
1516 1828
1516 2006
1516 2061
1516 2067
1516 2166
1516 2174
1516 2198
1516 2327
1516 2351
1516 2376
1517 1556
1517 1614
1517 1671
1517 1748
1517 1841
1517 1880
1517 1885
1517 2020
1517 2163
1517 2217
1517 2251
1517 2276
1517 2423
1518 1521
1518 1617
1518 1647
1518 1706
1518 1727
1518 1806
1518 1901
1518 1950
1518 2025
1518 2084
1518 2230
1518 2234
1518 2240
1518 2259
1518 2260
1518 2341
1518 2402
1519 1629
1519 1707
1519 1753
1519 1878
1519 1963
1519 2409
1520 1565
1520 1618
1520 1646
1520 1673
1520 1759
1520 1774
1520 1788
1520 1809
1520 1862
1520 1869
1520 1874
1520 1883
1520 1913
1520 1937
1520 1958
1520 1966
1520 1989
1520 1993
1520 2002
1520 2006
1520 2029
1520 2059
1520 2063
1520 2072
1520 2088
1520 2091
1520 2127
1520 2194
1520 2203
1520 2277
1520 2291
1520 2307
1520 2326
1520 2347
1520 2359
1520 2360
1520 2368
1520 2375
1520 2389
1520 2414
1521 1617
1521 1650
1521 1878
1521 1901
1521 1939
1521 2025
1521 2054
1521 2084
1521 2130
1521 2192
1521 2240
1521 2339
1522 1609
1522 1612
1522 1648
1522 1694
1522 1906
1522 2059
1522 2097
1522 2144
1522 2160
1522 2170
1522 2318
1522 2377
1523 1636
1523 1742
1523 2200
1523 2219
1523 2233
1524 1639
1524 1641
1524 2128
1524 2244
1525 1614
1525 1775
1526 1539
1526 1615
1526 1649
1526 1668
1526 1768
1526 1779
1526 1785
1526 1903
1526 1965
1526 2043
1526 2264
1526 2291
1526 2304
1526 2421
1527 1549
1527 1559
1527 1567
1527 1723
1527 1841
1527 2063
1527 2081
1527 2148
1527 2237
1527 2324
1527 2350
1527 2394
1527 2411
1528 1537
1528 1545
1528 1632
1528 1657
1528 1741
1528 1764
1528 1907
1528 1972
1528 1998
1528 2036
1528 2049
1528 2107
1528 2162
1529 1590
1529 1636
1529 1705
1529 1781
1529 1811
1529 1893
1529 2047
1529 2059
1530 1801
1530 1923
1530 2115
1530 2186
1530 2333
1530 2380
1531 1562
1531 1654
1531 1676
1531 1696
1531 1756
1531 1765
1531 1784
1531 1786
1531 1817
1531 1891
1531 1894
1531 1999
1531 2034
1531 2035
1531 2055
1531 2155
1531 2176
1531 2225
1531 2243
1531 2346
1531 2357
1531 2363
1531 2388
1531 2391
1532 1773
1532 1975
1532 1987
1532 2231
1532 2243
1532 2248
1533 1579
1533 1694
1533 1711
1533 1775
1533 1831
1533 1853
1533 1868
1533 1870
1533 1879
1533 1884
1533 1906
1533 2001
1533 2174
1533 2179
1533 2198
1533 2251
1533 2261
1533 2293
1533 2336
1533 2348
1533 2355
1533 2423
1534 1540
1534 1624
1534 1651
1534 1736
1534 1827
1534 1902
1534 1924
1534 2011
1534 2040
1534 2051
1534 2062
1534 2078
1534 2139
1534 2142
1534 2159
1535 1549
1535 1551
1535 1578
1535 1681
1535 1687
1535 1871
1535 1905
1535 1955
1535 2063
1535 2081
1535 2148
1535 2197
1535 2229
1535 2334
1536 1587
1536 1652
1536 1767
1536 1783
1536 1911
1536 2083
1536 2087
1536 2089
1536 2153
1536 2212
1536 2340
1537 1553
1537 1629
1537 1632
1537 1635
1537 1642
1537 1685
1537 1688
1537 1707
1537 1738
1537 1745
1537 1749
1537 1793
1537 1814
1537 1839
1537 1882
1537 1935
1537 1972
1537 2005
1537 2012
1537 2087
1537 2113
1537 2146
1537 2152
1537 2178
1537 2185
1537 2220
1537 2254
1537 2259
1537 2285
1537 2302
1537 2357
1537 2373
1537 2417
1538 1852
1539 1615
1539 1649
1539 1668
1539 1684
1539 1695
1539 1742
1539 1768
1539 1785
1539 1878
1539 1907
1539 1965
1539 2011
1539 2022
1539 2043
1539 2233
1539 2264
1539 2304
1539 2355
1539 2418
1539 2421
1540 1574
1540 1608
1540 1624
1540 1736
1540 1753
1540 1827
1540 1847
1540 1933
1540 2045
1540 2051
1540 2062
1540 2078
1540 2142
1540 2242
1540 2258
1541 1722
1542 1548
1542 1575
1542 1636
1542 1637
1542 1721
1542 1811
1542 1866
1542 2021
1542 2244
1542 2257
1542 2274
1543 1548
1543 1562
1543 1606
1543 1637
1543 1696
1543 1733
1543 1786
1543 1807
1543 1999
1543 2143
1543 2225
1543 2243
1543 2257
1543 2274
1543 2283
1543 2346
1543 2357
1544 1552
1544 1583
1544 1646
1544 1672
1544 1796
1544 1869
1544 2002
1544 2086
1544 2091
1544 2215
1544 2263
1544 2297
1544 2307
1544 2401
1545 1632
1545 1741
1545 1998
1545 2357
1546 1549
1546 1723
1546 1821
1546 2086
1546 2229
1546 2359
1547 1599
1547 1775
1547 1819
1547 1884
1547 1928
1548 1556
1548 1559
1548 1561
1548 1563
1548 1591
1548 1600
1548 1601
1548 1603
1548 1614
1548 1637
1548 1665
1548 1688
1548 1710
1548 1771
1548 1775
1548 1789
1548 1816
1548 1819
1548 1827
1548 1853
1548 1855
1548 1884
1548 1903
1548 1904
1548 1946
1548 1949
1548 1953
1548 1977
1548 1982
1548 1986
1548 1994
1548 2001
1548 2053
1548 2069
1548 2096
1548 2097
1548 2105
1548 2112
1548 2133
1548 2145
1548 2161
1548 2170
1548 2179
1548 2259
1548 2266
1548 2270
1548 2287
1548 2293
1548 2341
1548 2355
1548 2362
1548 2366
1549 1551
1549 1554
1549 1578
1549 1602
1549 1606
1549 1609
1549 1618
1549 1673
1549 1681
1549 1683
1549 1689
1549 1723
1549 1735
1549 1737
1549 1790
1549 1794
1549 1797
1549 1798
1549 1821
1549 1862
1549 1871
1549 1897
1549 1918
1549 2024
1549 2063
1549 2081
1549 2086
1549 2138
1549 2148
1549 2164
1549 2184
1549 2185
1549 2188
1549 2193
1549 2229
1549 2334
1549 2413
1550 2266
1551 1554
1551 1606
1551 1723
1551 1737
1551 1834
1551 1871
1551 1955
1551 2007
1551 2063
1551 2081
1551 2086
1551 2148
1551 2184
1551 2185
1551 2189
1551 2193
1551 2388
1552 1583
1552 1598
1552 1672
1552 1679
1552 1761
1552 1863
1552 1869
1552 1888
1552 2002
1552 2101
1552 2215
1552 2263
1552 2307
1552 2342
1552 2410
1553 1587
1553 1618
1553 1650
1553 1742
1553 1749
1553 1753
1553 1801
1553 1804
1553 1814
1553 1839
1553 1902
1553 1903
1553 1913
1553 1923
1553 1934
1553 1942
1553 2005
1553 2011
1553 2031
1553 2074
1553 2078
1553 2079
1553 2105
1553 2159
1553 2200
1553 2219
1553 2233
1553 2245
1553 2340
1553 2380
1553 2418
1554 1578
1554 1662
1554 1673
1554 1681
1554 1687
1554 1723
1554 1753
1554 1871
1554 1955
1554 2006
1554 2017
1554 2024
1554 2063
1554 2076
1554 2081
1554 2086
1554 2138
1554 2148
1554 2158
1554 2181
1554 2197
1554 2201
1554 2229
1554 2242
1554 2308
1555 1643
1555 1801
1555 2127
1555 2154
1556 1637
1556 1671
1556 1694
1556 1777
1556 1792
1556 1906
1556 1949
1556 2002
1556 2055
1556 2073
1556 2134
1556 2155
1556 2272
1556 2283
1556 2287
1556 2331
1557 1606
1557 1653
1557 1667
1557 1737
1557 1881
1557 1892
1557 1916
1557 2007
1557 2030
1557 2252
1557 2327
1557 2388
1557 2413
1558 1569
1558 1580
1558 1582
1558 1600
1558 1618
1558 1635
1558 1691
1558 1724
1558 1743
1558 1746
1558 1752
1558 1782
1558 1832
1558 1937
1558 1967
1558 1972
1558 2042
1558 2065
1558 2147
1558 2241
1558 2284
1558 2390
1559 1841
1559 2086
1559 2134
1559 2244
1559 2266
1559 2324
1559 2411
1560 1575
1560 1614
1560 1631
1560 1711
1560 1758
1560 1771
1560 1775
1560 1792
1560 1920
1560 1926
1560 2000
1560 2001
1560 2100
1560 2156
1560 2179
1560 2217
1560 2329
1560 2341
1560 2367
1561 1665
1561 1748
1561 1880
1561 1885
1561 2020
1561 2267
1561 2276
1561 2370
1562 1577
1562 1648
1562 1658
1562 1671
1562 1696
1562 1733
1562 1756
1562 1786
1562 1830
1562 1891
1562 1894
1562 1900
1562 2034
1562 2035
1562 2052
1562 2055
1562 2143
1562 2155
1562 2225
1562 2243
1562 2274
1562 2283
1562 2346
1562 2355
1562 2357
1563 1587
1563 1680
1563 1753
1563 1767
1563 1773
1563 1783
1563 1792
1563 1820
1563 1841
1563 1856
1563 1925
1563 1934
1563 1950
1563 1963
1563 2010
1563 2021
1563 2066
1563 2070
1563 2089
1563 2107
1563 2115
1563 2153
1563 2163
1563 2212
1563 2216
1563 2244
1563 2250
1563 2256
1563 2333
1563 2340
1563 2411
1564 1693
1564 1868
1564 1879
1564 1959
1564 1970
1564 2001
1564 2028
1564 2093
1564 2180
1564 2261
1564 2287
1564 2293
1564 2316
1564 2352
1565 1585
1565 1618
1565 1656
1565 1701
1565 1729
1565 1759
1565 1793
1565 1860
1565 1882
1565 1941
1565 2091
1565 2161
1565 2263
1566 2390
1567 1588
1567 1606
1567 1696
1567 1771
1567 1777
1567 1792
1567 1826
1567 1922
1567 1978
1567 2006
1567 2024
1567 2052
1567 2063
1567 2069
1567 2124
1567 2318
1567 2324
1567 2331
1567 2341
1567 2343
1567 2364
1567 2419
1568 1624
1568 1800
1568 1924
1568 1960
1568 1996
1568 2011
1568 2031
1568 2040
1568 2286
1569 1580
1569 1582
1569 1699
1569 1937
1569 1974
1569 2042
1569 2065
1569 2085
1569 2187
1569 2284
1569 2390
1569 2421
1571 1614
1571 1633
1571 1675
1571 1716
1571 1717
1571 1721
1571 1770
1571 1808
1571 1822
1571 1828
1571 1946
1571 1982
1571 2121
1571 2122
1571 2171
1571 2191
1571 2257
1571 2274
1571 2306
1571 2326
1571 2336
1571 2348
1571 2393
1572 1638
1572 1978
1572 2011
1572 2134
1572 2145
1572 2205
1572 2209
1572 2411
1572 2419
1573 1591
1573 1792
1573 1827
1573 1841
1573 2009
1573 2011
1573 2083
1573 2124
1573 2274
1573 2331
1574 1624
1574 1638
1574 1643
1574 1651
1574 1801
1574 1902
1574 1923
1574 2045
1574 2062
1574 2186
1574 2208
1574 2220
1574 2232
1574 2337
1574 2340
1575 1611
1575 1614
1575 1637
1575 1686
1575 1744
1575 1756
1575 1771
1575 1786
1575 1792
1575 1822
1575 1853
1575 1868
1575 1894
1575 2000
1575 2001
1575 2073
1575 2171
1575 2174
1575 2179
1575 2198
1575 2293
1575 2336
1575 2348
1575 2351
1576 1777
1576 1878
1577 2057
1577 2244
1577 2346
1577 2394
1578 1606
1578 1687
1578 1723
1578 1737
1578 1834
1578 1871
1578 1955
1578 2063
1578 2081
1578 2086
1578 2116
1578 2148
1578 2229
1579 1599
1579 1614
1579 1709
1579 1711
1579 1744
1579 1758
1579 1816
1579 1833
1579 1868
1579 1870
1579 1879
1579 1910
1579 1959
1579 1979
1579 1988
1579 2001
1579 2028
1579 2047
1579 2102
1579 2165
1579 2171
1579 2179
1579 2180
1579 2217
1579 2224
1579 2251
1579 2261
1579 2270
1579 2287
1579 2293
1579 2341
1579 2367
1579 2379
1580 1582
1580 1609
1580 1635
1580 1655
1580 1691
1580 1699
1580 1715
1580 1724
1580 1741
1580 1746
1580 1752
1580 1774
1580 1792
1580 1834
1580 1864
1580 1869
1580 1883
1580 1916
1580 1974
1580 2018
1580 2042
1580 2065
1580 2085
1580 2088
1580 2146
1580 2148
1580 2187
1580 2241
1580 2284
1580 2338
1580 2368
1580 2390
1580 2406
1580 2414
1580 2421
1581 1868
1581 2107
1582 1635
1582 1699
1582 1746
1582 2042
1582 2065
1582 2187
1582 2278
1582 2390
1582 2421
1583 1672
1583 1796
1583 1869
1583 2215
1583 2307
1583 2401
1583 2410
1584 1636
1584 1668
1584 1695
1584 1742
1584 1823
1584 1878
1584 1895
1584 1903
1584 1935
1584 2045
1584 2078
1584 2107
1584 2151
1584 2186
1584 2200
1584 2220
1584 2264
1584 2361
1586 2235
1587 1594
1587 1619
1587 1680
1587 1722
1587 1767
1587 1776
1587 1783
1587 1804
1587 1814
1587 1820
1587 1852
1587 1861
1587 1898
1587 1907
1587 1925
1587 1927
1587 1934
1587 1950
1587 1960
1587 1962
1587 1986
1587 1990
1587 1991
1587 1995
1587 2070
1587 2109
1587 2115
1587 2118
1587 2127
1587 2129
1587 2153
1587 2206
1587 2212
1587 2250
1587 2292
1587 2305
1587 2333
1587 2371
1588 1777
1588 1809
1588 1915
1588 1949
1588 1978
1588 2072
1588 2111
1588 2266
1588 2409
1588 2411
1589 1616
1589 1647
1589 1711
1589 1775
1589 1831
1589 1853
1589 1880
1589 1885
1589 2133
1589 2226
1589 2251
1589 2329
1589 2367
1589 2423
1590 1627
1590 1682
1590 1694
1590 1703
1590 1705
1590 1715
1590 1719
1590 1742
1590 1753
1590 1811
1590 1856
1590 1893
1590 1905
1590 1913
1590 1919
1590 1935
1590 2039
1590 2046
1590 2047
1590 2144
1590 2157
1590 2158
1590 2181
1590 2199
1590 2233
1590 2236
1590 2242
1590 2274
1590 2300
1590 2317
1590 2399
1591 1638
1591 1777
1591 1778
1591 1792
1591 1841
1591 1855
1591 1879
1591 1921
1591 1960
1591 1994
1591 1996
1591 2009
1591 2124
1591 2169
1591 2224
1591 2266
1591 2331
1591 2419
1592 1638
1592 2208
1592 2273
1592 2337
1593 1604
1593 1919
1593 1992
1593 2012
1593 2249
1593 2296
1593 2361
1594 1644
1594 1767
1594 1804
1594 1861
1594 1907
1594 1934
1594 2016
1594 2053
1594 2082
1594 2250
1594 2311
1595 1614
1595 1633
1595 1686
1595 1822
1595 1885
1595 2052
1595 2154
1595 2198
1595 2257
1595 2306
1595 2336
1595 2348
1596 1668
1596 1684
1596 1694
1596 1777
1596 1920
1596 2009
1596 2047
1596 2107
1596 2126
1596 2240
1596 2264
1596 2356
1597 1599
1597 1620
1597 1781
1597 1798
1597 1801
1597 1827
1597 1858
1597 1906
1597 1914
1597 1982
1597 1988
1597 1994
1597 2053
1597 2106
1597 2190
1597 2220
1597 2318
1597 2337
1597 2349
1597 2355
1598 1672
1598 1679
1598 1772
1598 2002
1598 2086
1598 2215
1598 2307
1598 2342
1598 2401
1599 1668
1599 1775
1599 1819
1599 1822
1599 1906
1599 1935
1599 1988
1599 2047
1599 2174
1599 2217
1599 2264
1599 2348
1600 1637
1600 1682
1600 1753
1600 1769
1600 1792
1600 1841
1600 2042
1600 2134
1600 2140
1600 2187
1600 2199
1600 2242
1600 2266
1600 2278
1600 2345
1600 2369
1600 2406
1600 2411
1601 1638
1601 1668
1601 1841
1601 1847
1601 1902
1601 1911
1601 2062
1601 2139
1601 2206
1601 2208
1601 2266
1601 2273
1601 2332
1601 2340
1601 2411
1602 1689
1602 2007
1602 2144
1602 2350
1602 2394
1603 1637
1603 1777
1603 1778
1603 1855
1603 1978
1603 1994
1603 2266
1603 2411
1604 1613
1604 1619
1604 1742
1604 1796
1604 1805
1604 1827
1604 1856
1604 1899
1604 1919
1604 1938
1604 1991
1604 1992
1604 2010
1604 2012
1604 2077
1604 2087
1604 2150
1604 2249
1604 2296
1604 2415
1605 1649
1605 1878
1605 1923
1605 1935
1605 1942
1605 2005
1605 2010
1605 2012
1605 2022
1605 2038
1605 2053
1605 2074
1605 2079
1605 2139
1605 2158
1605 2220
1605 2240
1605 2254
1605 2264
1605 2273
1605 2274
1605 2356
1605 2380
1605 2422
1606 1614
1606 1625
1606 1669
1606 1676
1606 1681
1606 1689
1606 1723
1606 1731
1606 1733
1606 1744
1606 1770
1606 1771
1606 1786
1606 1792
1606 1807
1606 1817
1606 1826
1606 1837
1606 1841
1606 1858
1606 1866
1606 1868
1606 1871
1606 1912
1606 1947
1606 1955
1606 2007
1606 2055
1606 2063
1606 2069
1606 2073
1606 2077
1606 2081
1606 2148
1606 2155
1606 2176
1606 2197
1606 2225
1606 2229
1606 2237
1606 2246
1606 2318
1606 2331
1606 2334
1606 2346
1606 2355
1606 2357
1606 2363
1606 2383
1606 2394
1606 2396
1606 2411
1607 1638
1607 1867
1607 1902
1607 1986
1607 1996
1607 2014
1607 2108
1607 2129
1607 2206
1607 2208
1607 2234
1607 2337
1607 2419
1608 1624
1608 1638
1608 1694
1608 1902
1608 1996
1608 2011
1608 2013
1608 2019
1608 2031
1608 2040
1608 2045
1608 2208
1608 2295
1609 1612
1609 1691
1609 1694
1609 1713
1609 1821
1609 1883
1609 1916
1609 1935
1609 2042
1609 2047
1609 2058
1609 2094
1609 2097
1609 2160
1609 2187
1609 2322
1610 1841
1611 1693
1611 1770
1611 2171
1611 2326
1611 2348
1611 2364
1611 2420
1612 1648
1612 1694
1612 1781
1612 1792
1612 2047
1612 2059
1612 2174
1612 2224
1612 2377
1613 1938
1613 2012
1613 2044
1613 2249
1613 2384
1614 1665
1614 1711
1614 1740
1614 1752
1614 1775
1614 1781
1614 1792
1614 1819
1614 1828
1614 1835
1614 1853
1614 1868
1614 1880
1614 1884
1614 1885
1614 1926
1614 1928
1614 1982
1614 1994
1614 2000
1614 2001
1614 2097
1614 2100
1614 2136
1614 2165
1614 2167
1614 2178
1614 2179
1614 2217
1614 2251
1614 2266
1614 2267
1614 2274
1614 2341
1614 2370
1614 2381
1614 2395
1615 1649
1615 1668
1615 1732
1615 1768
1615 1779
1615 1785
1615 1907
1615 1986
1615 2022
1615 2099
1615 2264
1615 2282
1615 2286
1615 2303
1615 2304
1615 2325
1615 2382
1616 2133
1616 2156
1616 2217
1616 2366
1616 2379
1616 2423
1617 1624
1617 1645
1617 1668
1617 1706
1617 1727
1617 1740
1617 1787
1617 1806
1617 1827
1617 1850
1617 1878
1617 1953
1617 1996
1617 2025
1617 2084
1617 2130
1617 2182
1617 2189
1617 2192
1617 2208
1617 2230
1617 2234
1617 2260
1617 2285
1617 2339
1618 1636
1618 1646
1618 1667
1618 1672
1618 1691
1618 1701
1618 1723
1618 1730
1618 1759
1618 1834
1618 1869
1618 1916
1618 2002
1618 2007
1618 2042
1618 2048
1618 2063
1618 2086
1618 2091
1618 2109
1618 2140
1618 2148
1618 2185
1618 2237
1618 2278
1618 2307
1618 2350
1618 2368
1618 2388
1618 2394
1619 1650
1619 1718
1619 1747
1619 1767
1619 2012
1619 2053
1619 2090
1619 2221
1619 2340
1619 2415
1620 1632
1620 1694
1620 1723
1620 1767
1620 1781
1620 1841
1620 1906
1620 1949
1620 2042
1620 2058
1620 2099
1620 2160
1620 2187
1620 2190
1620 2266
1620 2331
1620 2417
1621 1629
1621 1632
1621 1649
1621 1668
1621 1707
1621 1753
1621 1829
1621 2056
1621 2152
1621 2177
1622 1661
1622 2348
1623 1701
1623 1754
1623 1869
1623 2290
1623 2342
1624 1628
1624 1645
1624 1647
1624 1684
1624 1732
1624 1736
1624 1847
1624 1902
1624 1933
1624 1953
1624 1960
1624 1996
1624 2011
1624 2040
1624 2045
1624 2051
1624 2062
1624 2078
1624 2092
1624 2108
1624 2109
1624 2139
1624 2142
1624 2159
1624 2182
1624 2205
1624 2208
1624 2240
1624 2258
1624 2332
1624 2356
1624 2361
1624 2386
1624 2398
1624 2419
1625 1669
1625 1693
1625 1733
1625 1792
1625 1821
1625 1828
1625 1833
1625 1884
1625 2001
1625 2052
1625 2165
1625 2224
1625 2287
1625 2341
1625 2366
1625 2379
1626 1727
1627 1636
1627 1645
1627 1661
1627 1721
[truncated: 52,100 more chars]
