# Supplementary material for: Detection of the Elite Structure in a Virtual Multiplex Social System by Means of a Generalised K-Core
Source: PLoS One. 2014 Dec 26;9(12):e112606. doi: 10.1371/journal.pone.0112606 (PMC4277282; doi:10.1371/journal.pone.0112606)
Supplement: S1 Data — Data used to generate the results of the paper. Includes: A table of indicators of social performance for each player in each period under study and the three networks of the multiplex system for each period under study. (ZIP) [file pone.0112606.s002.zip › Data/GF1200.txt]

1 292
1 370
1 554
1 688
1 1190
1 1952
1 1968
2 38
2 556
2 617
2 675
2 810
2 1107
2 1211
2 1817
2 1926
3 43
3 70
3 337
3 895
3 1212
3 1736
3 1739
3 1890
3 1918
4 569
4 589
4 705
4 877
4 1029
5 150
5 212
5 230
5 277
5 306
5 377
5 378
5 479
5 489
5 519
5 546
5 589
5 690
5 734
5 802
5 848
5 1035
5 1341
5 1378
5 1387
5 1455
5 1490
5 1494
5 1759
5 1898
5 1992
6 427
6 682
6 693
6 862
6 1277
6 1360
6 1963
6 1968
6 1975
6 1998
7 51
7 68
7 77
7 244
7 297
7 359
7 463
7 480
7 544
7 703
7 908
7 1010
7 1087
7 1217
7 1350
7 1595
7 1596
7 1694
7 1735
7 1806
7 1847
7 1940
8 113
8 168
8 224
8 511
8 515
8 610
8 644
8 680
8 737
8 856
8 1016
8 1119
8 1256
8 1293
8 1310
8 1390
8 1480
8 1926
8 1991
8 2045
9 15
9 89
9 250
9 322
9 329
9 396
9 490
9 539
9 567
9 648
9 654
9 669
9 753
9 803
9 865
9 895
9 1036
9 1207
9 1242
9 1375
9 1389
9 1528
9 1611
9 1744
9 1878
9 1890
9 1918
9 2017
10 1934
11 1464
11 1554
11 1916
11 2001
12 272
12 394
12 1751
12 1811
13 153
13 345
13 505
13 651
13 1236
13 1832
14 80
14 509
14 510
14 933
14 947
14 1141
14 1241
14 1292
14 1375
14 1473
14 1491
14 1508
14 1510
14 1659
14 1904
14 1912
14 1950
14 2016
15 89
15 716
15 865
15 1486
16 440
16 601
16 778
16 1180
16 1243
16 1446
16 1470
16 1560
16 1909
17 839
18 45
18 78
18 113
18 168
18 273
18 275
18 515
18 525
18 593
18 708
18 755
18 1082
18 1095
18 1416
18 1604
18 1765
18 1850
18 1935
18 2045
19 425
19 682
19 757
19 924
19 1167
19 1310
19 1352
19 1412
20 174
20 311
20 517
20 534
20 619
20 731
20 738
20 761
20 867
20 1120
20 1308
20 1309
20 1629
20 1678
20 1683
20 1729
20 1929
20 1964
21 1360
21 1888
21 1950
22 55
22 85
22 100
22 106
22 160
22 181
22 214
22 239
22 272
22 285
22 320
22 323
22 413
22 419
22 437
22 470
22 597
22 614
22 647
22 673
22 786
22 826
22 867
22 921
22 961
22 986
22 1060
22 1067
22 1087
22 1135
22 1211
22 1229
22 1271
22 1275
22 1326
22 1352
22 1388
22 1499
22 1567
22 1640
22 1641
22 1681
22 1809
22 1837
22 1863
22 1889
22 1916
22 2015
23 272
23 295
23 323
23 330
23 502
23 526
23 597
23 629
23 639
23 810
23 886
23 918
23 1067
23 1116
23 1229
23 1247
23 1267
23 1305
23 1352
23 1454
23 1462
23 1469
23 1499
23 1538
23 1562
23 1631
23 1634
23 1639
23 1743
23 1863
23 1941
23 1949
24 169
24 264
24 343
24 413
24 510
24 748
24 814
24 933
24 936
24 1006
24 1044
24 1064
24 1071
24 1244
24 1366
24 1678
24 1685
24 1739
24 1748
24 1770
24 2025
25 200
25 674
25 928
25 1189
25 1514
25 1573
25 1760
26 51
26 119
26 199
26 298
26 349
26 401
26 509
26 619
26 669
26 705
26 738
26 756
26 781
26 798
26 856
26 933
26 952
26 1046
26 1108
26 1151
26 1189
26 1229
26 1244
26 1266
26 1321
26 1492
26 1655
26 1692
26 1727
26 1742
26 1763
26 1920
26 2041
27 664
27 779
27 804
27 1292
27 1375
27 1762
28 161
28 612
28 768
28 1027
28 1055
28 1412
28 1475
29 177
29 222
29 308
29 309
29 312
29 316
29 322
29 362
29 500
29 529
29 576
29 624
29 639
29 675
29 1083
29 1084
29 1214
29 1229
29 1255
29 1305
29 1352
29 1376
29 1497
29 1526
29 1548
29 1559
29 1621
29 1709
29 1772
29 1873
30 99
30 153
30 398
30 469
30 533
30 695
30 955
30 1204
30 1250
30 1625
30 1746
30 1848
31 569
31 572
31 812
31 853
31 938
31 1097
31 1149
31 1315
31 1337
31 1680
31 1685
32 83
32 214
32 547
32 1635
32 1681
32 1743
33 130
33 137
33 341
33 601
33 621
33 667
33 669
33 752
33 839
33 854
33 899
33 1044
33 1132
33 1182
33 1185
33 1192
33 1249
33 1254
33 1317
33 1435
33 1439
33 1494
33 1570
33 1676
33 1769
33 1786
33 1802
33 1946
33 1965
33 2030
34 108
34 135
34 174
34 193
34 224
34 308
34 351
34 515
34 539
34 548
34 570
34 621
34 733
34 827
34 859
34 877
34 923
34 926
34 1023
34 1119
34 1146
34 1160
34 1172
34 1244
34 1290
34 1295
34 1301
34 1338
34 1416
34 1422
34 1518
34 1577
34 1655
34 1729
34 1742
34 1804
34 1911
34 1920
34 1926
34 1964
35 99
35 153
35 193
35 337
35 433
35 490
35 509
35 533
35 550
35 559
35 650
35 695
35 755
35 896
35 1021
35 1040
35 1056
35 1204
35 1222
35 1375
35 1389
35 1416
35 1515
35 1531
35 1627
35 1670
35 1729
35 1736
35 1774
35 1801
35 1887
35 1972
35 1985
35 2041
36 814
36 1149
36 1528
37 1390
38 606
38 617
38 923
39 1133
39 1491
39 1868
40 51
40 108
40 168
40 515
40 522
40 621
40 680
40 737
40 939
40 1064
40 1390
40 1456
40 1457
40 1902
40 1964
41 856
41 1390
42 78
42 275
42 309
42 491
42 509
42 593
42 675
42 755
42 893
42 1082
42 1095
42 1104
42 1251
42 1352
42 1485
42 1499
42 1850
42 1915
43 303
43 803
43 989
43 1071
43 1075
43 1335
43 1469
43 1470
43 1548
43 1690
43 1703
44 156
44 187
44 627
44 640
44 1023
44 1073
44 1170
44 1172
44 1480
44 1650
45 273
45 275
45 491
45 593
45 602
45 1095
45 1352
45 1624
45 2045
46 84
46 94
46 100
46 239
46 272
46 431
46 903
46 996
46 1093
46 1167
46 1229
46 1271
46 1305
46 1469
46 1475
46 1767
46 1889
46 1983
46 2018
47 139
47 179
47 427
47 822
47 975
47 1236
47 1554
47 1845
47 1975
48 126
48 153
48 209
48 887
48 1016
48 1065
48 1291
48 1293
48 1519
48 1738
48 1786
48 1853
48 1879
48 2010
49 589
49 877
49 1517
50 256
50 412
50 536
50 794
50 892
50 1104
50 1120
50 1271
50 1745
51 56
51 199
51 204
51 257
51 318
51 344
51 392
51 497
51 517
51 532
51 621
51 644
51 663
51 682
51 736
51 737
51 791
51 808
51 831
51 909
51 931
51 933
51 952
51 967
51 972
51 998
51 1002
51 1048
51 1119
51 1128
51 1157
51 1189
51 1192
51 1198
51 1266
51 1295
51 1321
51 1344
51 1390
51 1422
51 1424
51 1436
51 1492
51 1507
51 1510
51 1514
51 1581
51 1626
51 1649
51 1655
51 1686
51 1727
51 1742
51 1760
51 1790
51 1804
51 1838
51 1849
51 1895
51 1896
51 1902
51 1957
51 2044
52 315
52 373
52 379
52 640
52 1379
52 1389
52 1873
53 220
53 440
53 612
53 643
53 726
53 1027
53 1909
53 1990
53 2015
54 117
54 124
54 528
54 572
54 654
54 741
54 802
54 877
54 1259
54 1418
54 1536
54 1605
54 1846
55 323
55 437
55 614
55 849
55 971
56 146
56 236
56 503
56 522
56 532
56 776
56 830
56 837
56 952
56 972
56 1119
56 1321
56 1514
56 1573
56 1655
56 1742
57 589
57 690
57 1387
58 78
58 106
58 293
58 531
58 596
58 599
58 643
58 821
58 897
58 1041
58 1287
58 1291
58 1340
58 1411
58 1473
58 1479
58 1532
58 1751
58 1766
58 1771
58 1811
58 1870
59 130
59 804
59 1570
59 1802
59 1925
60 442
60 1506
61 901
62 218
62 822
62 1527
63 739
63 800
63 1138
63 1670
63 1918
63 2057
64 323
64 376
64 430
64 454
64 527
64 542
64 613
64 655
64 698
64 701
64 724
64 777
64 1067
64 1131
64 1133
64 1180
64 1292
64 1296
64 1352
64 1375
64 1379
64 1413
64 1456
64 1491
64 1539
64 1811
64 1815
64 1850
64 1981
65 84
65 272
65 622
65 704
65 767
65 837
65 1271
65 1475
65 1522
66 244
66 849
66 975
67 1390
67 1480
68 78
68 523
68 602
68 965
68 1333
68 1772
69 84
69 85
69 220
69 229
69 239
69 272
69 347
69 353
69 384
69 480
69 502
69 566
69 732
69 977
69 987
69 1012
69 1054
69 1181
69 1240
69 1271
69 1463
69 1469
69 1475
69 1863
69 2007
70 89
70 158
70 208
70 215
70 250
70 356
70 396
70 424
70 523
70 541
70 544
70 567
70 664
70 691
70 739
70 800
70 804
70 817
70 854
70 893
70 895
70 923
70 963
70 1119
70 1138
70 1212
70 1213
70 1219
70 1254
70 1296
70 1389
70 1511
70 1528
70 1676
70 1706
70 1739
70 1802
70 1818
70 1838
70 1841
70 1890
70 1918
70 1948
70 2012
71 230
71 589
71 691
71 812
71 877
71 1212
71 1254
71 1680
71 1685
72 892
72 1217
73 227
73 677
73 725
73 853
73 1926
74 554
74 609
74 728
74 811
74 1597
74 1760
75 106
75 1168
75 1447
75 1470
75 1743
76 347
76 1027
77 374
77 705
77 814
77 854
77 923
77 1157
77 1178
77 1274
77 1378
77 1720
77 1926
77 2000
78 113
78 178
78 254
78 273
78 308
78 400
78 491
78 531
78 565
78 593
78 594
78 703
78 755
78 841
78 897
78 922
78 1095
78 1173
78 1215
78 1340
78 1401
78 1411
78 1611
78 1729
78 1765
78 1772
78 1806
78 1842
78 1850
78 1893
78 2045
79 102
79 199
79 205
79 298
79 471
79 538
79 599
79 856
79 1000
79 1225
79 1390
79 1400
79 1409
79 1549
79 1650
79 1655
79 1980
79 2045
80 108
80 808
80 1703
81 1926
82 939
82 1654
83 137
83 802
83 804
83 1132
83 1216
83 1570
83 1652
83 1769
83 1786
83 1802
83 1925
84 85
84 94
84 139
84 147
84 213
84 237
84 243
84 272
84 285
84 286
84 299
84 323
84 327
84 371
84 372
84 376
84 437
84 470
84 472
84 496
84 502
84 526
84 566
84 578
84 597
84 614
84 626
84 642
84 697
84 704
84 718
84 755
84 766
84 826
84 833
84 892
84 903
84 932
84 968
84 986
84 1040
84 1060
84 1073
84 1096
84 1104
84 1109
84 1120
84 1141
84 1184
84 1195
84 1211
84 1247
84 1275
84 1276
84 1303
84 1312
84 1313
84 1322
84 1355
84 1365
84 1454
84 1471
84 1475
84 1518
84 1554
84 1574
84 1597
84 1615
84 1628
84 1635
84 1641
84 1711
84 1741
84 1752
84 1757
84 1758
84 1809
84 1836
84 1933
84 1945
84 1947
84 2004
85 105
85 323
85 421
85 614
85 1195
85 1227
85 1889
86 144
86 497
86 791
86 856
86 917
86 1040
86 1293
86 1332
86 1378
86 1390
86 1419
86 1422
86 1492
86 1601
86 1655
86 1742
86 1902
86 1926
86 1991
87 395
87 527
87 621
87 965
87 1200
87 1217
87 1343
87 1661
87 1983
87 1990
88 931
89 215
89 250
89 322
89 325
89 435
89 490
89 501
89 567
89 572
89 618
89 640
89 648
89 654
89 664
89 669
89 691
89 753
89 814
89 854
89 865
89 895
89 1036
89 1038
89 1207
89 1213
89 1242
89 1389
89 1486
89 1528
89 1602
89 1611
89 1858
89 1890
89 1899
89 2017
90 401
90 538
90 646
90 682
90 757
90 814
90 1310
90 1412
90 1422
90 1646
90 1777
91 94
91 97
91 164
91 218
91 241
91 327
91 374
91 530
91 535
91 537
91 557
91 601
91 765
91 789
91 808
91 822
91 855
91 937
91 943
91 969
91 1018
91 1056
91 1071
91 1119
91 1120
91 1121
91 1157
91 1167
91 1180
91 1244
91 1291
91 1338
91 1346
91 1362
91 1418
91 1426
91 1527
91 1703
91 1720
91 1782
91 1807
91 1830
91 1881
91 1926
91 1953
92 404
92 639
92 1229
92 1582
92 1709
92 1994
93 213
93 238
93 848
93 1117
93 1244
93 1274
93 1275
93 1338
93 1355
94 123
94 176
94 193
94 272
94 312
94 323
94 362
94 371
94 431
94 490
94 500
94 508
94 509
94 514
94 529
94 535
94 576
94 578
94 597
94 605
94 624
94 626
94 675
94 698
94 789
94 855
94 864
94 1067
94 1120
94 1161
94 1167
94 1184
94 1229
94 1271
94 1300
94 1305
94 1322
94 1352
94 1376
94 1416
94 1452
94 1470
94 1475
94 1485
94 1496
94 1499
94 1508
94 1538
94 1635
94 1659
94 1683
94 1711
94 1721
94 1725
94 1909
94 1912
94 1950
94 2016
94 2053
95 153
95 175
95 339
95 358
95 464
95 549
95 627
95 686
95 993
95 1033
95 1042
95 1320
95 1329
95 1627
95 1657
95 1691
95 1699
95 1733
95 2035
96 569
96 877
96 1474
97 229
97 300
97 508
97 531
97 604
97 817
97 893
97 900
97 1258
97 1279
97 1291
97 1321
97 1344
97 1422
97 1517
97 1568
97 1734
97 1907
97 2000
98 168
98 193
98 224
98 310
98 503
98 580
98 630
98 644
98 1023
98 1057
98 1078
98 1157
98 1207
98 1244
98 1291
98 1362
98 1523
98 1603
98 1665
98 1679
98 1721
98 1891
98 1970
99 211
99 469
99 1515
99 1736
99 1985
100 106
100 107
100 147
100 239
100 272
100 294
100 295
100 323
100 327
100 330
100 394
100 400
100 404
100 431
100 547
100 566
100 576
100 614
100 629
100 639
100 675
100 833
100 867
100 1012
100 1067
100 1074
100 1127
100 1184
100 1229
100 1248
100 1305
100 1326
100 1352
100 1365
100 1379
100 1388
100 1454
100 1462
100 1469
100 1499
100 1538
100 1562
100 1631
100 1634
100 1635
100 1639
100 1743
100 1745
100 1819
100 1850
100 1856
100 1863
100 1873
100 1889
100 1945
100 1949
101 151
101 256
101 327
101 449
101 514
101 1040
101 1153
101 1204
101 1746
101 1952
101 1973
101 1980
101 1990
102 175
102 964
102 1069
102 1324
102 1428
102 1773
103 1047
103 1871
103 1917
104 370
104 401
104 554
104 644
104 1482
104 1952
104 2030
105 283
105 440
105 496
105 612
105 613
105 614
105 675
105 1027
105 1109
105 1343
105 1522
105 1590
105 1805
105 1815
106 111
106 176
106 238
106 239
106 290
106 323
106 326
106 394
106 400
106 404
106 454
106 496
106 529
106 558
106 575
106 576
106 597
106 629
106 639
106 643
106 675
106 748
106 751
106 768
106 809
106 1012
106 1015
106 1054
106 1067
106 1075
106 1113
106 1117
106 1170
106 1229
106 1245
106 1300
106 1343
106 1352
106 1376
106 1388
106 1413
106 1447
106 1464
106 1469
106 1475
106 1491
106 1499
106 1554
106 1555
106 1588
106 1590
106 1631
106 1634
106 1696
106 1729
106 1743
106 1757
106 1758
106 1811
106 1850
106 1863
106 1875
106 1909
106 1945
106 2010
107 182
107 239
107 272
107 606
107 886
107 1305
107 1388
107 1462
107 1464
107 1631
107 1634
107 1863
108 204
108 261
108 690
108 808
108 927
108 1120
108 1153
108 1217
108 1243
108 1249
108 1292
108 1338
108 1404
108 1414
108 1654
108 1760
108 2047
109 235
109 328
109 358
109 359
109 500
109 535
109 583
109 597
109 753
109 909
109 951
109 989
109 1067
109 1104
109 1162
109 1258
109 1286
109 1506
109 1517
109 1799
109 1964
109 1969
109 1982
110 112
111 394
111 496
111 612
111 979
111 1027
111 1469
111 1472
111 1886
111 1909
112 1015
112 1990
113 174
113 193
113 198
113 224
113 252
113 273
113 308
113 392
113 493
113 591
113 621
113 670
113 680
113 686
113 814
113 909
113 922
113 1003
113 1023
113 1078
113 1082
113 1083
113 1095
113 1126
113 1149
113 1163
113 1241
113 1332
113 1362
113 1511
113 1520
113 1583
113 1655
113 1657
113 1676
113 1720
113 1729
113 1918
113 1980
113 2014
113 2019
114 115
114 208
114 544
114 572
114 975
114 1217
114 1441
114 1789
115 184
115 199
115 912
115 1517
115 1902
116 349
116 503
116 570
116 680
116 1390
116 1573
116 1742
116 1926
116 2025
118 373
118 394
118 400
118 448
118 454
118 545
118 643
118 675
118 747
118 766
118 834
118 932
118 977
118 1060
118 1067
118 1232
118 1238
118 1358
118 1379
118 1413
118 1560
118 1669
118 1689
118 1718
118 1976
118 2015
119 497
119 610
119 680
119 791
119 856
119 938
119 952
119 1108
119 1293
119 1321
119 1390
119 1492
119 1655
119 1666
119 1687
119 1742
119 1896
119 1975
119 2018
120 230
120 377
120 519
120 682
120 705
120 770
120 1122
120 1197
120 1370
120 1650
120 1695
120 1759
120 1838
121 144
121 199
121 334
121 374
121 497
121 544
121 588
121 625
121 680
121 706
121 763
121 791
121 856
121 1038
121 1051
121 1108
121 1253
121 1293
121 1299
121 1378
121 1390
121 1492
121 1603
121 1649
121 1655
121 1666
121 1680
121 1720
121 1727
121 1742
121 1896
121 1946
121 1983
122 476
122 1121
122 1123
122 1195
122 1217
122 1229
122 1307
122 1517
122 1658
123 166
123 207
123 291
123 440
123 549
123 558
123 575
123 582
123 611
123 615
123 627
123 639
123 691
123 692
123 830
123 935
123 964
123 1021
123 1042
123 1069
123 1170
123 1202
123 1203
123 1303
123 1329
123 1352
123 1413
123 1473
123 1508
123 1627
123 1659
123 1688
123 1770
123 1829
123 1912
123 1950
123 1955
123 2016
124 130
124 341
124 355
124 519
124 528
124 690
124 841
124 899
124 915
124 1081
124 1132
124 1192
124 1370
124 1578
124 1652
124 1992
125 215
125 224
125 436
125 1160
125 1290
125 1676
126 1627
126 1797
127 1652
128 166
128 244
128 335
128 537
128 739
128 799
128 908
128 993
128 1033
128 1051
128 1096
128 1238
128 1292
128 1310
128 1318
128 1329
128 1368
128 1591
128 1688
128 1762
128 1832
128 1850
128 1899
128 1951
128 2052
129 213
129 243
129 433
129 440
129 496
129 547
129 586
129 626
129 667
129 762
129 814
129 1117
129 1193
129 1203
129 1465
129 1487
129 1549
129 1635
129 1701
129 1716
129 1745
129 2009
130 137
130 157
130 198
130 310
130 341
130 351
130 792
130 861
130 865
130 877
130 899
130 975
130 984
130 1078
130 1119
130 1132
130 1149
130 1259
130 1260
130 1338
130 1441
130 1527
130 1570
130 1695
130 1786
130 1817
130 1850
130 1968
130 2030
131 432
131 1265
131 1805
132 287
132 343
132 449
133 316
133 1401
133 1532
133 1772
134 176
134 385
134 599
134 624
134 752
134 814
134 816
134 839
134 972
134 1323
134 1332
134 1487
134 1570
134 1655
134 1704
134 1725
134 1924
134 1957
134 2025
134 2045
134 2055
135 174
135 327
135 379
135 509
135 735
135 748
135 933
135 934
135 978
135 1039
135 1041
135 1064
135 1104
135 1120
135 1167
135 1346
135 1456
135 1488
135 1510
135 1678
135 1964
135 2009
135 2038
136 157
136 158
136 164
136 168
136 323
136 580
136 591
136 670
136 705
136 776
136 801
136 808
136 896
136 909
136 1132
136 1213
136 1225
136 1256
136 1332
136 1480
136 1487
136 1511
136 1520
136 1650
136 1654
136 1706
136 1801
136 1827
136 1902
136 1904
136 1925
136 1992
136 2030
137 157
137 248
137 517
137 814
137 984
137 1132
137 1182
137 1439
137 1570
137 1738
137 1802
137 1898
137 2030
138 306
138 396
138 475
138 711
138 755
138 854
138 877
138 880
138 912
138 1040
138 1121
138 1212
138 1389
138 1570
138 1695
138 1720
138 1739
138 1782
138 1850
139 198
139 265
139 271
139 272
139 303
139 319
139 361
139 369
139 431
139 459
139 464
139 488
139 549
139 579
139 592
139 608
139 627
139 634
139 645
139 661
139 727
139 779
139 803
139 813
139 815
139 822
139 843
139 846
139 870
139 889
139 913
139 973
139 1008
139 1021
139 1033
139 1052
139 1095
139 1101
139 1153
139 1196
139 1203
139 1243
139 1292
139 1305
139 1329
139 1335
139 1361
139 1470
139 1473
139 1475
139 1508
139 1522
139 1598
139 1632
139 1659
139 1735
139 1799
139 1881
139 1888
139 1912
139 1935
139 1950
139 1976
139 1996
139 2016
139 2022
139 2047
140 705
140 1157
141 845
141 1119
141 1244
141 1362
141 1517
141 1913
142 853
143 218
143 398
143 533
143 749
143 1203
143 1360
143 1506
143 1644
143 1774
144 166
144 205
144 220
144 298
144 508
144 577
144 647
144 769
144 960
144 1139
144 1217
144 1307
144 1379
144 1380
144 1405
144 1539
144 1632
144 1655
144 1742
144 1925
144 2034
145 535
145 570
145 737
145 746
145 1035
145 1128
145 1310
145 1321
145 1344
145 1422
145 1507
145 1849
146 544
146 596
146 655
146 701
146 763
146 828
146 830
146 897
146 1040
146 1082
146 1095
146 1114
146 1212
146 1308
146 1340
146 1344
146 1373
146 1389
146 1517
146 1532
146 1653
146 1720
146 1806
146 1850
146 1896
146 1967
147 178
147 239
147 272
147 431
147 763
147 1271
147 1305
147 1462
147 1538
147 1634
147 1863
147 1941
148 196
148 361
148 484
148 608
148 799
148 1506
148 1736
148 1767
148 1919
148 2036
148 2040
149 258
149 319
149 854
149 1059
149 1165
149 1243
149 1292
149 1299
149 1762
149 1776
149 1835
149 1852
149 1900
149 2047
150 306
150 589
150 877
151 1470
152 320
152 632
152 740
152 933
152 988
152 1049
152 1402
152 1517
152 1660
152 1722
152 1876
153 213
153 244
153 369
153 399
153 459
153 472
153 484
153 505
153 645
153 739
153 749
153 780
153 843
153 848
153 896
153 917
153 926
153 941
153 971
153 973
153 1021
153 1075
153 1100
153 1117
153 1157
153 1164
153 1199
153 1251
153 1274
153 1289
153 1338
153 1360
153 1451
153 1519
153 1531
153 1560
153 1746
153 1791
153 1853
153 1880
153 1881
153 2010
153 2011
153 2013
153 2052
154 613
154 991
154 1015
154 1751
154 1811
154 1877
154 1945
154 1959
155 974
155 1658
156 323
156 789
156 1040
156 1303
157 619
157 667
157 782
157 793
157 808
157 829
157 899
157 909
157 1218
157 1572
157 1627
157 1654
157 1729
157 1769
157 1905
157 1925
157 1965
158 211
158 396
158 519
158 548
158 680
158 705
158 801
158 816
158 827
158 896
158 990
158 1023
158 1119
158 1185
158 1207
158 1342
158 1473
158 1490
158 1511
158 1520
158 1605
158 1692
158 1725
158 1801
158 1899
158 1967
159 1250
159 1787
160 413
160 558
160 1469
160 1716
160 1758
161 347
161 499
161 612
161 643
161 1027
161 1055
161 1265
161 1287
161 1412
161 1472
161 1475
161 1540
161 1702
161 1794
161 1947
161 1966
161 2007
162 190
162 271
162 323
162 721
162 1095
162 1745
162 1976
163 370
163 512
163 579
163 601
163 898
163 1138
163 1482
163 1843
163 1918
164 168
164 224
164 308
164 418
164 436
164 455
164 456
164 517
164 525
164 548
164 591
164 776
164 827
164 830
164 984
164 1016
164 1023
164 1151
164 1212
164 1244
164 1338
164 1344
164 1480
164 1487
164 1523
164 1583
164 1652
164 1654
164 1657
164 1676
164 1698
164 1707
164 1729
164 1786
164 1904
164 1951
164 2045
164 2055
165 244
165 823
165 1451
165 1735
165 1918
165 1938
165 2013
166 168
166 290
166 291
166 547
166 575
166 611
166 615
166 1023
166 1120
166 1217
166 1379
166 1475
166 1707
166 1770
166 1872
167 466
167 611
167 789
167 1202
167 1303
167 1556
167 1707
168 174
168 193
168 198
168 199
168 215
168 224
168 226
168 261
168 264
168 289
168 302
168 306
168 308
168 309
168 343
168 354
168 365
168 396
168 423
168 455
168 497
168 503
168 510
168 515
168 525
168 539
168 548
168 562
168 570
168 571
168 591
168 599
168 621
168 654
168 666
168 670
168 680
168 684
168 752
168 791
168 793
168 808
168 821
168 827
168 830
168 839
168 881
168 895
168 897
168 899
168 905
168 909
168 912
168 922
168 926
168 930
168 936
168 984
168 990
168 1023
168 1040
168 1056
168 1078
168 1082
168 1083
168 1091
168 1095
168 1119
168 1126
168 1160
168 1222
168 1244
168 1256
168 1281
168 1290
168 1316
168 1332
168 1342
168 1362
168 1403
168 1422
168 1426
168 1430
168 1435
168 1457
168 1480
168 1487
168 1511
168 1517
168 1525
168 1534
168 1572
168 1583
168 1611
168 1627
168 1629
168 1650
168 1655
168 1657
168 1676
168 1698
168 1704
168 1720
168 1729
168 1734
168 1739
168 1748
168 1766
168 1804
168 1816
168 1840
168 1850
168 1861
168 1882
168 1884
168 1891
168 1896
168 1902
168 1904
168 1905
168 1926
168 1937
168 1942
168 1980
168 1983
168 1995
168 2014
168 2019
168 2045
168 2055
169 247
169 365
169 405
169 444
169 510
169 544
169 669
169 718
169 827
169 896
169 900
169 965
169 1044
169 1132
169 1167
169 1187
169 1200
169 1254
169 1467
169 1493
169 1536
169 1661
169 1668
169 1748
169 1769
169 1786
169 1802
169 1850
169 1897
170 648
170 1423
170 1435
170 1899
171 360
171 652
171 898
171 989
171 1451
171 1735
171 1985
172 510
172 682
172 1162
172 1467
172 1484
173 1360
173 1888
174 308
174 359
174 591
174 625
174 644
174 670
174 748
174 814
174 909
174 963
174 1064
174 1120
174 1223
174 1241
174 1332
174 1415
174 1456
174 1467
174 1650
174 1655
174 1721
174 1884
174 1911
174 1920
174 1964
174 2009
174 2023
174 2038
175 331
175 345
175 575
175 611
175 615
175 687
175 860
175 913
175 964
175 1042
175 1065
175 1069
175 1087
175 1153
175 1202
175 1324
175 1329
175 1428
175 1699
175 1729
175 1752
175 1773
175 1778
176 323
176 385
176 394
176 500
176 558
176 576
176 624
176 675
176 864
176 979
176 991
176 1015
176 1054
176 1173
176 1179
176 1236
176 1245
176 1300
176 1388
176 1496
176 1588
176 1725
176 1873
176 1945
176 2055
177 308
177 309
177 323
177 399
177 576
177 670
177 829
177 1083
177 1214
177 1280
177 1290
177 1306
177 1355
177 1382
177 1423
177 1526
177 1572
177 1622
177 1709
177 1804
177 1829
177 2016
178 596
178 737
178 763
178 812
178 881
178 922
178 965
178 1038
178 1096
178 1401
178 1680
178 1720
178 1738
178 1850
178 1871
178 1949
179 427
179 1009
179 1100
179 1450
179 1520
179 1963
179 1975
179 1987
180 199
180 647
180 1232
180 1601
180 1872
181 213
181 214
181 239
181 309
181 322
181 323
181 326
181 472
181 502
181 576
181 597
181 629
181 656
181 834
181 867
181 878
181 917
181 921
181 991
181 1073
181 1104
181 1183
181 1193
181 1229
181 1275
181 1352
181 1355
181 1463
181 1590
181 1635
181 1681
181 1745
181 1809
181 1829
181 1889
181 2009
181 2015
183 200
183 522
183 544
183 628
183 814
183 986
183 1149
183 1217
183 1573
183 1790
184 193
184 199
184 224
184 538
184 594
184 621
184 680
184 698
184 816
184 855
184 912
184 922
184 923
184 1035
184 1229
184 1244
184 1293
184 1390
184 1435
184 1487
184 1517
184 1583
184 1601
184 1665
184 1734
184 1763
184 1902
184 1926
184 1962
184 1976
184 2020
184 2025
184 2053
185 877
185 1035
186 1332
186 1344
187 239
187 322
187 400
187 488
187 698
187 701
187 739
187 885
187 988
187 1172
187 1286
187 1292
187 1329
187 1381
187 1473
187 1506
187 1544
187 1659
187 1667
187 1729
187 1733
187 1897
187 1912
187 2016
187 2047
187 2052
187 2057
188 1508
188 1531
189 1375
189 1670
190 205
190 721
190 864
190 1489
190 1572
190 1663
190 1976
191 476
191 1301
191 1456
192 323
192 401
192 646
192 1604
192 1646
193 224
193 308
193 339
193 349
193 374
193 392
193 420
193 467
193 493
193 503
193 514
193 517
193 536
193 539
193 551
193 570
193 580
193 587
193 605
193 619
193 621
193 644
193 653
193 666
193 670
193 743
193 752
193 776
193 793
193 808
193 816
193 827
193 839
193 844
193 848
193 854
193 895
193 899
193 912
193 927
193 930
193 990
193 993
193 1019
193 1023
193 1033
193 1056
193 1057
193 1078
193 1082
193 1083
193 1092
193 1119
193 1120
193 1125
193 1151
193 1207
193 1213
193 1244
193 1285
193 1291
193 1295
193 1304
193 1329
193 1338
193 1346
193 1362
193 1397
193 1404
193 1422
193 1441
193 1480
193 1487
193 1517
193 1570
193 1577
193 1596
193 1597
193 1665
193 1679
193 1699
193 1720
193 1734
193 1807
193 1882
193 1884
193 1891
193 1899
193 1902
193 1907
193 1913
193 1924
193 1926
193 1964
193 1970
193 1980
193 2025
193 2045
193 2058
194 353
194 695
194 749
194 755
194 814
194 945
194 1021
194 1063
194 1087
194 1131
194 1149
194 1187
194 1203
194 1204
194 1246
194 1329
194 1389
194 1508
194 1659
194 1735
194 1736
194 1761
194 1797
194 1888
194 1892
194 1950
194 2016
195 507
196 484
196 799
196 1098
196 1558
196 1656
196 1767
196 1919
196 2003
196 2040
197 204
197 261
197 329
197 365
197 539
197 598
197 669
197 680
197 827
197 1040
197 1044
197 1058
197 1083
197 1210
197 1213
197 1285
197 1430
197 1445
197 1583
197 1854
197 1904
197 2037
198 241
198 455
198 613
198 688
198 749
198 1023
198 1053
198 1095
198 1149
198 1217
198 1597
198 1704
198 1720
198 1967
199 224
199 236
199 298
199 302
199 349
199 356
199 392
199 491
199 497
199 503
199 511
199 610
199 644
199 667
199 670
199 680
199 737
199 743
199 856
199 877
199 895
199 897
199 899
199 905
199 912
199 928
199 972
199 1023
199 1048
199 1095
199 1108
199 1119
199 1293
199 1321
199 1344
199 1378
199 1390
199 1409
199 1422
199 1470
199 1480
199 1487
199 1492
199 1511
199 1572
199 1601
199 1655
199 1657
199 1704
199 1742
199 1763
199 1804
199 1849
199 1902
199 1926
199 2025
200 300
200 359
200 522
200 532
200 544
200 748
200 837
200 1189
200 1217
200 1374
200 1573
200 1680
200 1789
200 1847
200 1999
200 2032
201 758
201 1292
201 1734
202 1363
202 1897
203 1442
204 224
204 261
204 309
204 310
204 318
204 365
204 392
204 644
204 663
204 674
204 769
204 782
204 783
204 793
204 808
204 827
204 840
204 926
204 1058
204 1151
204 1386
204 1426
204 1430
204 1436
204 1457
204 1583
204 1603
204 1698
204 1734
204 1847
204 1965
204 2009
205 298
205 302
205 538
205 599
205 619
205 625
205 721
205 776
205 814
205 830
205 864
205 1225
205 1271
205 1308
205 1322
205 1400
205 1655
205 1704
205 1729
205 1742
205 1902
205 2004
206 880
206 1806
206 1893
207 256
207 464
207 611
207 815
207 1938
208 218
208 244
208 335
208 353
208 374
208 522
208 541
208 655
208 691
208 754
208 778
208 808
208 837
208 849
208 1049
208 1195
208 1294
208 1418
208 1426
208 1643
208 1685
208 1852
208 2031
208 2057
209 304
209 323
209 361
209 418
209 648
209 654
209 896
209 953
209 962
209 1100
209 1195
209 1199
209 1212
209 1222
209 1225
209 1286
209 1375
209 1383
209 1531
209 1537
209 1623
209 1732
209 1738
209 1899
209 1967
209 1980
209 2057
210 213
210 1078
210 1355
210 1926
211 545
211 814
211 873
211 897
211 1212
211 1570
211 1700
211 1729
211 1734
211 1738
211 1799
212 306
212 589
212 812
212 814
212 877
212 1094
212 1106
212 1254
212 1734
212 1782
212 1869
212 1926
213 232
213 272
213 312
213 431
213 607
213 639
213 656
213 743
213 818
213 927
213 979
213 1193
213 1229
213 1305
213 1447
213 1461
213 1519
213 1873
213 2001
214 220
214 270
214 547
214 555
214 639
214 878
214 1229
214 1614
214 1681
214 1815
215 221
215 270
215 359
215 420
215 424
215 478
215 523
215 524
215 541
215 567
215 580
215 594
215 654
215 800
215 804
215 808
215 895
215 936
215 1120
215 1168
215 1185
215 1192
215 1212
215 1219
215 1244
215 1254
215 1290
215 1334
215 1389
215 1528
215 1611
215 1676
215 1729
215 1858
215 1890
215 1918
215 1948
216 733
216 776
216 933
216 947
216 1023
216 1079
216 1331
216 1415
216 1510
217 517
217 787
217 1338
217 1605
218 241
218 408
218 535
218 581
218 601
218 703
218 755
218 855
218 937
218 1018
218 1056
218 1180
218 1244
218 1338
218 1346
218 1425
218 1426
218 1517
218 1571
218 1926
218 2020
219 1191
219 1520
220 239
220 422
220 632
220 643
220 769
220 774
220 833
220 837
220 1133
220 1152
220 1217
220 1367
220 1379
220 1380
220 1715
220 1811
220 1850
221 655
221 682
221 765
221 896
221 1212
222 307
222 448
222 502
222 576
222 1095
222 1526
223 1171
223 1305
223 1402
223 1475
223 1608
223 1722
223 1856
223 1912
223 1939
224 302
224 308
224 309
224 322
224 359
224 388
224 392
224 455
224 457
224 497
224 503
224 509
224 515
224 521
224 525
224 539
224 548
224 570
224 591
224 627
224 654
224 670
224 684
224 745
224 748
224 791
224 808
224 827
224 833
224 835
224 837
224 839
224 897
224 899
224 905
224 926
224 936
224 984
224 1023
224 1040
224 1078
224 1083
224 1085
224 1095
224 1106
224 1119
224 1123
224 1126
224 1160
224 1203
224 1212
224 1213
224 1241
224 1244
224 1256
224 1281
224 1332
224 1342
224 1386
224 1422
224 1430
224 1457
224 1480
224 1487
224 1511
224 1520
224 1534
224 1577
224 1583
224 1627
224 1629
224 1642
224 1650
224 1654
224 1657
224 1697
224 1729
224 1748
224 1769
224 1827
224 1854
224 1884
224 1904
224 1942
224 1946
224 1980
224 2014
224 2045
224 2055
225 617
225 709
225 836
225 973
225 1043
225 1597
225 1651
225 2050
226 308
226 667
226 1093
226 1241
226 1487
226 1650
227 467
227 925
227 1677
227 1831
228 239
228 262
228 272
228 327
228 629
228 810
228 1294
228 1300
228 1305
228 1454
228 1634
228 1863
229 614
229 655
229 916
229 979
229 1180
229 1195
229 1516
229 1910
229 1944
230 258
230 286
230 374
230 420
230 524
230 569
230 589
230 690
230 705
230 734
230 814
230 837
230 839
230 877
230 900
230 904
230 1066
230 1122
230 1141
230 1254
230 1259
230 1274
230 1338
230 1426
230 1470
230 1490
230 1494
230 1517
230 1782
230 1798
230 1838
230 2025
231 314
231 739
231 1732
231 1852
232 511
232 680
232 1108
232 1293
232 1338
232 1390
232 1896
233 339
233 534
233 549
233 735
233 993
233 1031
233 1394
233 1402
233 1650
233 1699
233 1752
234 442
235 531
235 535
235 752
235 776
235 814
235 816
235 897
235 1104
235 1132
235 1149
235 1202
235 1518
235 1884
236 370
236 621
236 811
236 873
236 888
236 952
236 1091
236 1119
237 266
237 272
237 299
237 323
237 327
237 371
237 431
237 454
237 517
237 547
237 597
237 844
237 933
237 1054
237 1064
237 1086
237 1104
237 1170
237 1229
237 1271
237 1288
237 1305
237 1369
237 1436
237 1473
237 1475
237 1499
237 1529
237 1531
237 1570
237 1582
237 1618
237 1711
237 1721
237 1768
237 1786
237 1912
237 1954
237 1974
237 2009
237 2016
237 2025
238 323
238 614
238 741
238 1104
238 1109
238 1117
238 1127
238 1173
238 1300
238 1338
238 1376
238 1379
238 1447
238 1555
238 1588
238 2010
238 2015
238 2059
239 251
239 272
239 326
239 327
239 330
239 394
239 431
239 440
239 454
239 496
239 502
239 566
239 576
239 597
239 614
239 617
239 624
239 629
239 675
239 683
239 833
239 834
239 855
239 867
239 875
239 886
239 918
239 968
239 999
239 1012
239 1060
239 1067
239 1116
239 1129
239 1131
239 1170
239 1191
239 1195
239 1209
239 1229
239 1241
239 1247
239 1267
239 1271
239 1292
239 1303
239 1305
239 1310
239 1313
239 1326
239 1328
239 1343
239 1352
239 1365
239 1379
239 1380
239 1388
239 1413
239 1454
239 1462
239 1469
239 1475
239 1484
239 1491
239 1499
239 1501
239 1538
239 1554
239 1560
239 1562
239 1631
239 1634
239 1716
239 1757
239 1766
239 1772
239 1811
239 1829
239 1850
239 1863
239 1872
239 1873
239 1889
239 1899
239 1909
239 1910
239 1940
239 1941
239 1945
239 1948
239 1949
239 1990
239 2007
239 2008
239 2018
240 1350
240 1566
241 376
241 484
241 514
241 535
241 581
241 655
241 790
241 808
241 933
241 1045
241 1162
241 1244
241 1291
241 1338
241 1346
241 1404
241 1426
241 1517
241 1654
241 1703
241 1912
241 1931
241 1978
241 1983
241 2020
242 895
242 1456
243 266
243 272
243 431
243 762
243 1193
243 1232
243 1305
243 1475
243 1635
243 1745
243 1856
243 1912
244 294
244 308
244 327
244 337
244 362
244 408
244 449
244 465
244 484
244 512
244 583
244 627
244 661
244 788
244 854
244 876
244 913
244 934
244 951
244 953
244 988
244 1199
244 1203
244 1298
244 1318
244 1335
244 1338
244 1340
244 1486
244 1511
244 1531
244 1558
244 1583
244 1597
244 1632
244 1672
244 1735
244 1739
244 1767
244 1774
244 1803
244 1899
244 1918
244 1983
244 2003
244 2028
244 2040
244 2045
244 2051
244 2057
245 496
245 761
245 1929
245 1976
246 1296
247 535
247 744
247 1049
247 1897
248 569
248 1254
249 323
249 794
249 1650
249 1903
250 325
250 359
250 648
250 930
250 1036
250 1271
250 1486
250 1801
250 1890
250 1926
251 272
251 576
251 597
251 639
251 777
251 1104
251 1271
251 1554
251 1743
251 1873
251 1928
252 349
252 509
252 680
252 735
252 856
252 1062
252 1244
252 1374
252 1390
252 1480
252 1487
253 427
253 664
253 1594
253 1975
253 2016
254 273
254 308
254 491
254 565
254 593
254 594
254 667
254 755
254 814
254 817
254 881
254 893
254 922
254 1082
254 1095
254 1169
254 1340
254 1401
254 1416
254 1622
254 1765
254 1772
254 1806
254 1969
254 2025
254 2045
255 306
255 694
255 802
255 1035
255 1387
256 265
256 449
256 536
256 765
256 1104
256 1199
256 1271
256 1318
256 1421
256 1452
256 1506
256 1640
256 1657
256 1670
256 1736
256 2012
256 2016
256 2036
256 2040
256 2052
256 2058
257 1783
258 509
258 537
258 854
258 962
258 982
258 1258
258 1292
258 1517
258 1584
258 1762
258 1835
258 2016
259 702
259 841
259 1147
259 2038
260 989
261 309
261 329
261 332
261 365
261 420
261 539
261 598
261 669
261 769
261 793
261 808
261 827
261 1023
261 1040
261 1042
261 1044
261 1058
261 1207
261 1208
261 1213
261 1285
261 1430
261 1583
261 1604
261 1670
261 1904
261 2009
262 330
262 376
262 629
262 1863
262 1949
263 343
263 664
263 955
263 1196
264 343
264 503
264 748
264 1006
264 1346
264 1698
264 1870
264 1874
264 1897
264 1911
264 1920
264 2009
264 2038
265 345
265 408
265 459
265 487
265 488
265 512
265 554
265 662
265 747
265 790
265 988
265 1062
265 1087
265 1110
265 1195
265 1306
265 1335
265 1375
265 1381
265 1383
265 1501
265 1539
265 1608
265 1670
265 1690
265 1774
265 1793
265 2049
265 2052
266 272
266 294
266 323
266 371
266 400
266 472
266 536
266 547
266 626
266 633
266 642
266 855
266 887
266 926
266 1040
266 1113
266 1120
266 1127
266 1248
266 1271
266 1275
266 1276
266 1303
266 1471
266 1518
266 1588
266 1597
266 1710
266 1711
266 1729
266 1809
266 1843
266 1949
266 2015
267 392
267 655
267 747
267 1180
267 1379
267 1651
267 1811
268 493
268 1057
269 680
269 1016
270 356
270 424
270 895
270 965
270 1100
270 1126
270 1168
270 1185
270 1611
270 1676
270 1858
270 1890
271 319
271 322
271 363
271 399
271 408
271 512
271 567
271 640
271 732
271 753
271 800
271 815
271 823
271 824
271 892
271 932
271 955
271 1008
271 1033
271 1052
271 1274
271 1280
271 1292
271 1318
271 1338
271 1360
271 1506
271 1509
271 1518
271 1583
271 1602
271 1664
271 1670
271 1677
271 1744
271 1774
271 1792
271 1799
271 1887
271 1918
271 1935
271 1976
271 2016
272 286
272 295
272 323
272 327
272 371
272 372
272 373
272 376
272 404
272 431
272 437
272 440
272 448
272 454
272 472
272 491
272 496
272 502
272 526
272 566
272 576
272 578
272 597
272 606
272 614
272 629
272 642
272 643
272 656
272 697
272 718
272 768
272 826
272 833
272 892
272 918
272 932
272 935
272 948
272 968
272 986
272 1012
272 1015
272 1040
272 1067
272 1073
272 1096
272 1104
272 1109
272 1116
272 1117
272 1120
272 1127
272 1141
272 1143
272 1170
272 1195
272 1211
272 1229
272 1245
272 1247
272 1275
272 1276
272 1289
272 1300
272 1303
272 1305
272 1308
272 1310
272 1313
272 1322
272 1326
272 1352
272 1355
272 1365
272 1376
272 1379
272 1388
272 1413
272 1454
272 1462
272 1469
272 1471
272 1472
272 1475
272 1518
272 1522
272 1538
272 1560
272 1574
272 1590
272 1592
272 1597
272 1615
272 1631
272 1634
272 1635
272 1639
272 1640
272 1641
272 1711
272 1718
272 1741
272 1743
272 1752
272 1795
272 1809
272 1811
272 1819
272 1826
272 1863
272 1868
272 1873
272 1889
272 1899
272 1909
272 1933
272 1940
272 1947
272 1949
272 1974
272 2004
273 309
273 491
273 565
273 593
273 594
273 717
273 817
273 828
273 829
273 880
273 881
273 893
273 897
273 1082
273 1084
273 1126
273 1212
273 1340
273 1373
273 1397
273 1499
273 1720
273 1765
273 1772
273 1850
273 1928
273 2045
274 364
274 408
274 611
274 718
274 780
274 913
274 1039
274 1042
274 1153
274 1181
274 1324
274 1688
274 1696
274 1824
274 1955
274 1975
275 596
275 880
275 881
275 897
275 1040
275 1095
275 1376
275 1720
275 1765
275 1806
275 1935
276 324
276 372
276 427
276 435
276 924
276 973
276 974
276 988
276 1104
276 1109
276 1167
276 1199
276 1310
276 1416
276 1484
276 1542
276 1627
276 1803
276 1860
277 589
277 690
277 877
277 892
277 1141
277 1254
277 1426
277 2045
278 1390
278 1983
279 1817
280 511
280 625
280 1056
280 1244
280 1291
280 1343
280 1378
280 1879
280 1943
280 1970
281 842
282 322
282 412
282 511
282 650
282 1616
283 300
283 401
283 440
283 691
283 718
283 1388
283 2000
284 537
284 609
284 647
284 739
284 822
284 854
284 1022
284 1123
284 1138
284 1361
284 1365
284 1518
284 1617
284 1637
284 1732
284 1788
284 1803
284 1833
285 323
285 470
285 590
285 614
285 643
285 867
285 1025
285 1352
285 1379
285 1469
285 1489
285 1491
285 1641
285 1811
285 1889
285 2015
285 2036
286 431
286 721
286 1035
286 1052
286 1170
286 1305
286 1344
286 1352
286 1422
286 1475
286 1508
286 1514
286 1607
286 1659
286 1912
286 1950
286 2009
286 2016
287 449
287 693
287 776
287 854
287 922
287 934
287 982
287 990
287 1024
287 1086
287 1095
287 1344
287 1558
287 1806
287 1833
287 1850
287 2016
288 496
288 1027
289 515
289 591
289 827
289 1088
289 1259
290 294
290 386
290 400
290 454
290 496
290 591
290 663
290 670
290 817
290 893
290 1023
290 1083
290 1113
290 1179
290 1279
290 1311
290 1402
290 1422
290 1939
290 1980
291 575
291 615
291 1042
291 1770
292 494
292 772
292 1217
292 1307
292 1503
292 1999
293 531
293 596
294 322
294 323
294 327
294 362
294 400
294 510
294 535
294 575
294 615
294 817
294 1021
294 1039
294 1104
294 1184
294 1276
294 1279
294 1518
294 1605
294 1641
294 1770
294 1799
294 1881
294 1888
294 1939
295 500
295 643
295 886
295 999
295 1326
295 1454
295 1469
295 1631
295 1634
295 1819
295 1850
295 1863
295 1941
296 814
297 323
297 561
297 619
297 713
297 1531
297 1707
298 349
298 497
298 599
298 680
298 791
298 856
298 1108
298 1225
298 1293
298 1390
298 1400
298 1649
298 1655
298 1687
298 1742
298 1896
298 1914
299 323
299 362
299 371
299 394
299 536
299 597
299 624
299 626
299 642
299 675
299 1104
299 1120
299 1198
299 1229
299 1303
299 1308
299 1470
299 1499
299 1501
299 1529
299 1577
299 1596
299 1634
299 1721
299 1768
299 1824
299 1868
299 1872
299 1945
299 1964
299 1974
300 508
300 892
300 1217
300 1254
300 1397
300 1517
300 1680
300 1700
300 1734
300 1999
301 416
301 459
301 615
301 988
301 1021
301 1075
301 1202
301 1243
301 1292
301 1360
301 1473
301 1508
301 1659
301 1774
301 1912
301 2047
302 455
302 503
302 776
302 895
302 1023
302 1840
303 324
303 698
303 790
303 988
303 1071
303 1115
303 1292
303 1360
303 1381
303 1426
303 1451
303 1470
303 1506
303 1508
303 1558
303 1659
303 1736
303 1853
303 1880
303 1888
303 1912
303 1950
303 1963
303 2016
304 1138
304 1172
304 1272
304 1286
304 1375
304 1521
304 1544
304 1553
304 1623
304 2052
304 2057
305 1992
306 524
306 569
306 589
306 601
306 630
306 690
306 705
306 827
306 839
306 877
306 1023
306 1048
306 1217
306 1254
306 1490
306 1798
306 1838
306 1864
306 1926
307 786
307 1296
307 1350
307 1479
307 1910
308 309
308 449
308 464
308 510
308 521
308 525
308 539
308 548
308 571
308 576
308 591
308 593
308 599
308 670
308 686
308 733
308 738
308 755
308 808
308 827
308 848
308 905
308 909
308 922
308 926
308 963
308 984
308 1023
308 1040
308 1083
308 1084
308 1085
308 1095
308 1119
308 1126
308 1203
308 1213
308 1214
308 1241
308 1256
308 1290
308 1332
308 1340
308 1356
308 1416
308 1480
308 1499
308 1548
308 1577
308 1583
308 1650
308 1657
308 1707
308 1729
308 1766
308 1827
308 1904
308 1946
308 1979
308 1980
308 2014
308 2019
308 2045
309 388
309 503
309 529
309 539
309 548
309 571
309 591
309 619
309 670
309 827
309 905
309 909
309 926
309 1023
309 1044
309 1053
309 1082
309 1083
309 1188
309 1256
309 1316
309 1403
309 1416
309 1430
309 1622
309 1681
309 1739
309 1752
309 1765
309 1827
309 1850
309 2014
310 354
310 359
310 456
310 508
310 655
310 748
310 967
310 995
310 1041
310 1151
310 1217
310 1456
310 1467
310 1698
310 1817
310 1897
310 1972
311 510
311 517
311 518
311 572
311 575
311 761
311 1064
311 1080
311 1167
311 1309
311 1352
311 1467
311 1629
311 1929
311 1964
311 1974
312 357
312 1077
312 1300
312 1376
312 1574
312 1725
313 519
314 448
314 566
314 622
314 768
314 883
314 1284
314 1425
314 1426
314 1475
314 1525
314 1743
314 1807
314 1811
314 2020
315 323
315 326
315 373
315 454
315 480
315 512
315 640
315 647
315 1012
315 1054
315 1209
315 1248
315 1358
315 1379
315 1398
315 1497
315 1714
315 1716
315 1766
315 1872
316 1214
317 400
317 1689
318 621
318 674
318 723
318 1217
318 1698
318 1760
318 1838
319 488
319 516
319 579
319 634
319 661
319 790
319 907
319 1153
319 1292
319 1470
319 1591
319 1647
319 1671
319 1762
319 1775
319 1890
319 1968
319 2016
319 2047
320 347
320 454
320 612
320 632
320 643
320 740
320 979
320 1049
320 1067
320 1159
320 1379
320 1491
320 1539
320 1660
320 1722
320 1876
320 1939
320 1952
321 394
321 1491
321 1873
322 325
322 369
322 393
322 459
322 465
322 472
322 501
322 526
322 618
322 627
322 661
322 686
322 789
322 800
322 813
322 865
322 892
322 898
322 988
322 1021
322 1033
322 1057
322 1087
322 1167
322 1184
322 1203
322 1204
322 1223
322 1306
322 1318
322 1329
322 1416
322 1421
322 1423
322 1450
322 1486
322 1497
322 1506
322 1512
322 1515
322 1528
322 1537
322 1677
322 1691
322 1736
322 1774
322 1803
322 1850
322 1880
322 1888
322 1955
322 1969
322 2015
322 2035
323 326
323 330
323 347
323 362
323 371
323 373
323 384
323 394
323 400
323 401
323 431
323 440
323 448
323 454
323 470
323 480
323 484
323 491
323 496
323 500
323 509
323 526
323 529
323 536
323 543
323 547
323 558
323 575
323 576
323 578
323 582
323 597
323 605
323 611
323 612
323 614
323 624
323 626
323 629
323 639
323 642
323 675
323 748
323 768
323 789
323 803
323 834
323 864
323 867
323 887
323 918
323 921
323 926
323 935
323 940
323 950
323 979
323 991
323 1001
323 1012
323 1040
323 1054
323 1067
323 1084
323 1104
323 1113
323 1120
323 1170
323 1173
323 1179
323 1184
323 1229
323 1235
323 1245
323 1247
323 1248
323 1275
323 1300
323 1303
323 1305
323 1322
323 1343
323 1352
323 1358
323 1376
323 1379
323 1388
323 1413
323 1431
323 1459
323 1469
323 1472
323 1475
323 1479
323 1485
323 1489
323 1491
323 1497
323 1499
323 1501
323 1518
323 1529
323 1531
323 1538
323 1554
323 1555
323 1560
323 1562
323 1567
323 1586
323 1588
323 1590
323 1592
323 1597
323 1616
323 1620
323 1621
323 1628
323 1631
323 1634
323 1635
323 1640
323 1641
323 1669
323 1681
323 1682
323 1709
323 1710
323 1711
323 1713
323 1729
323 1743
323 1766
323 1795
323 1805
323 1829
323 1835
323 1843
323 1844
323 1856
323 1863
323 1866
323 1873
323 1889
323 1909
323 1910
323 1945
323 1949
323 1954
323 1964
323 1976
323 1983
323 1990
323 2015
323 2059
324 345
324 459
324 486
324 487
324 583
324 661
324 718
324 974
324 988
324 1021
324 1075
324 1110
324 1203
324 1470
324 1690
324 1774
324 1860
325 490
325 654
325 865
325 1036
325 1242
325 1890
326 413
326 440
326 568
326 612
326 629
326 675
326 991
326 1012
326 1026
326 1109
326 1264
326 1352
326 1373
326 1380
326 1413
326 1469
326 1475
326 1491
326 1538
326 1560
326 1586
326 1588
326 1689
326 1743
326 1805
326 1828
326 1844
326 1983
326 1990
327 330
327 501
327 605
327 629
327 885
327 988
327 1067
327 1129
327 1191
327 1305
327 1326
327 1454
327 1469
327 1634
327 1635
327 1721
327 1863
328 762
329 517
329 691
329 701
329 737
329 1445
329 1583
329 1618
330 559
330 576
330 611
330 746
330 1222
330 1308
330 1326
330 1352
330 1631
330 1634
330 1863
331 1069
331 1324
331 1773
332 775
333 1191
333 1229
333 1912
334 497
334 503
334 511
334 570
334 680
334 745
334 756
334 856
334 905
334 923
334 957
334 1244
334 1245
334 1293
334 1352
334 1390
334 1404
334 1409
334 1422
334 1666
334 1896
334 1907
334 2025
334 2045
335 537
335 615
335 664
335 822
335 934
335 953
335 982
335 1007
335 1013
335 1217
335 1250
335 1263
335 1292
335 1381
335 1438
335 1509
335 1565
335 1591
335 1597
335 1618
335 1659
335 1670
335 1677
335 1848
335 2047
336 1769
336 1782
337 533
337 536
337 661
337 739
337 1318
337 1774
337 1918
337 2016
338 947
339 464
339 534
339 549
339 575
339 627
339 686
339 738
339 739
339 794
339 913
339 993
339 1021
339 1031
339 1033
339 1320
339 1329
339 1360
339 1489
339 1650
339 1657
339 1691
339 1697
339 1699
339 1733
339 2016
340 709
340 1597
340 1651
340 2050
341 1254
341 1759
341 1905
342 729
342 1000
343 510
343 590
343 601
343 617
343 655
343 662
343 664
343 689
343 698
343 715
343 736
343 765
343 778
343 892
343 893
343 934
343 936
343 1006
343 1155
343 1196
343 1264
343 1283
343 1366
343 1381
343 1418
343 1467
343 1482
343 1653
343 1748
343 1874
343 1897
343 1920
343 1937
343 1944
343 2046
343 2052
344 559
344 625
344 736
344 738
344 952
344 1030
344 1321
344 1359
344 1655
344 2044
345 427
345 511
345 549
345 627
345 693
345 898
345 1196
345 1246
345 1295
345 1360
345 1375
345 1416
345 1473
345 1627
345 1736
345 1797
345 1803
345 1888
345 1912
346 484
346 832
346 1506
346 1736
346 1767
346 2036
346 2040
347 496
347 502
347 612
347 1027
347 1909
347 1940
347 2015
348 569
348 690
348 1186
348 1191
348 1782
349 515
349 570
349 619
349 625
349 680
349 746
349 856
349 896
349 952
349 963
349 1016
349 1293
349 1390
349 1480
349 1676
349 1729
350 414
350 672
350 687
350 692
350 825
350 970
350 1069
350 1174
350 1181
350 1428
350 1508
350 1659
350 1950
350 1954
350 2016
351 503
351 619
351 816
351 1095
351 1119
351 1249
351 1335
351 1387
351 1435
351 1604
351 1695
351 1786
351 1899
351 1925
351 1946
351 1965
352 473
352 1027
353 478
353 522
353 644
353 783
353 1021
353 1087
353 1110
353 1131
353 1137
353 1195
353 1202
353 1236
353 1329
353 1418
353 1508
353 1556
353 1597
353 1659
353 1677
353 1787
353 1797
353 1950
353 1964
353 1983
353 2016
353 2057
354 365
354 539
354 827
354 1023
354 1058
354 1180
354 1698
354 1904
354 2009
355 589
355 1254
355 1693
355 1782
355 1898
356 401
356 591
356 804
356 895
356 1038
356 1089
356 1146
356 1219
356 1244
356 1389
356 1441
356 1676
356 1890
356 1918
356 1926
356 1948
356 2025
357 1067
357 1068
357 1104
357 1300
357 1376
357 1574
358 1150
358 1241
358 2012
359 510
359 569
359 591
359 593
359 617
359 735
359 808
359 814
359 939
359 967
359 1064
359 1092
359 1146
359 1149
359 1151
359 1188
359 1244
359 1249
359 1310
359 1456
359 1531
359 1585
359 1711
359 1738
359 1739
359 1760
359 1782
359 1874
359 1897
359 1956
359 1964
359 1971
359 1995
359 2033
360 464
360 484
360 512
360 974
360 989
360 1021
360 1104
360 1177
360 1318
360 1451
360 1518
360 1558
360 1735
360 1774
360 1918
360 2013
360 2016
361 452
361 608
361 982
361 990
361 1196
361 1292
361 1366
361 1859
361 1922
362 427
362 529
362 548
362 578
362 597
362 639
362 688
362 733
362 766
362 803
362 1040
362 1067
362 1084
362 1229
362 1241
362 1271
362 1275
362 1352
362 1379
362 1499
362 1621
362 1799
362 1809
362 1829
362 1872
362 1945
362 2012
362 2015
363 753
363 1613
363 1670
364 615
365 420
365 515
365 525
365 529
365 539
365 572
365 598
365 669
365 690
365 734
365 775
365 827
365 862
365 1023
365 1040
365 1087
365 1095
365 1119
365 1149
365 1157
365 1210
365 1256
365 1285
365 1430
365 1457
365 1583
365 1636
365 1761
365 1854
365 1896
365 1904
365 1980
366 748
366 952
366 1146
367 646
367 753
367 757
367 1375
367 1381
367 1646
367 1755
368 478
368 654
368 783
368 1890
369 1021
369 1071
369 1204
369 1512
369 1853
370 459
370 554
370 572
370 609
370 758
370 811
370 1091
370 1139
370 1244
370 1482
370 1617
370 1734
370 1912
370 1924
370 1952
371 431
371 454
371 536
371 597
371 675
371 844
371 1039
371 1049
371 1054
371 1068
371 1104
371 1170
371 1229
371 1271
371 1288
371 1300
371 1305
371 1402
371 1473
371 1475
371 1529
371 1577
371 1596
371 1640
371 1641
371 1683
371 1711
371 1721
371 1735
371 1768
371 1912
371 1929
371 1939
371 1974
371 2025
372 431
372 435
372 611
372 891
372 892
372 951
372 994
372 1039
372 1167
372 1246
372 1298
372 1305
372 1402
372 1475
372 1484
372 1629
372 1734
372 1803
372 1860
372 1933
373 400
373 480
373 500
373 545
373 766
373 1040
373 1067
373 1379
373 1413
373 1491
373 1743
373 1873
374 399
374 402
374 456
374 479
374 537
374 557
374 569
374 583
374 628
374 725
374 734
374 818
374 844
374 857
374 923
374 937
374 982
374 990
374 1056
374 1078
374 1092
374 1137
374 1146
374 1149
374 1157
374 1230
374 1244
374 1274
374 1293
374 1295
374 1306
374 1330
374 1338
374 1341
374 1342
374 1346
374 1362
374 1387
374 1422
374 1426
374 1494
374 1516
374 1517
374 1568
374 1571
374 1591
374 1643
374 1665
374 1685
374 1703
374 1760
374 1786
374 1796
374 1852
374 1861
374 1867
374 1882
374 1907
374 1926
374 1992
374 2044
375 535
375 779
375 839
375 1317
376 431
376 704
376 747
376 832
376 837
376 886
376 903
376 918
376 1060
376 1133
376 1195
376 1241
376 1265
376 1271
376 1305
376 1469
376 1475
376 1499
376 1634
376 1811
376 1819
376 1826
377 519
377 552
377 589
377 770
377 877
377 1122
377 1197
377 1370
377 1695
377 1759
378 589
378 734
378 877
378 1220
378 1254
378 1494
378 1517
379 930
380 1027
380 1300
380 1579
380 1590
380 1702
381 581
382 1092
382 1157
382 1517
382 1731
382 1734
383 483
383 675
384 699
384 1491
384 1495
385 698
385 738
385 1244
385 1496
385 1926
385 2055
386 499
386 897
386 1027
386 1199
386 1215
386 1380
386 1491
386 1670
386 1811
386 1942
387 488
387 780
387 1373
387 1591
387 1670
388 455
388 509
388 525
388 827
388 926
388 1023
388 1119
388 1123
388 1256
388 1285
388 1729
388 1827
389 1027
390 660
391 707
391 791
391 895
391 1344
391 1896
392 497
392 511
392 621
392 670
392 680
392 736
392 737
392 738
392 808
392 811
392 814
392 830
392 905
392 909
392 928
392 1023
392 1082
392 1083
392 1149
392 1266
392 1293
392 1378
392 1409
392 1511
392 1513
392 1655
392 1687
392 1704
392 1763
392 1884
392 1973
392 2044
393 394
393 982
393 1230
393 1380
393 1811
394 400
394 422
394 480
394 512
394 566
394 612
394 613
394 629
394 708
394 777
394 870
394 918
394 979
394 1104
394 1152
394 1198
394 1265
394 1352
394 1375
394 1380
394 1384
394 1402
394 1411
394 1472
394 1491
394 1536
394 1560
394 1586
394 1600
394 1689
394 1731
394 1811
394 1997
394 2015
394 2016
395 572
395 965
395 975
395 982
395 1072
395 1200
395 1217
395 1254
395 1661
395 1926
396 538
396 620
396 827
396 895
396 988
396 1096
396 1114
396 1153
396 1254
396 1392
396 1511
396 1661
396 1706
396 1720
396 1739
396 2014
397 663
397 1552
397 1789
398 533
398 698
398 749
398 1090
398 1100
398 1335
398 1360
398 1466
398 1524
398 1531
398 1594
398 1644
398 1670
399 424
399 464
399 549
399 601
399 670
399 808
399 818
399 919
399 1033
399 1052
399 1083
399 1086
399 1089
399 1176
399 1274
399 1338
399 1355
399 1375
399 1461
399 1508
399 1519
399 1659
399 1861
399 1912
399 1926
399 1950
399 2016
400 431
400 448
400 454
400 483
400 536
400 543
400 545
400 547
400 597
400 611
400 614
400 624
400 675
400 755
400 766
400 855
400 893
400 915
400 1012
400 1040
400 1067
400 1113
400 1170
400 1175
400 1179
400 1198
400 1229
400 1232
400 1279
400 1291
400 1300
400 1311
400 1352
400 1379
400 1388
400 1413
400 1431
400 1472
400 1499
400 1538
400 1560
400 1567
400 1586
400 1639
400 1669
400 1689
400 1711
400 1729
400 1743
400 1766
400 1856
400 1872
400 1876
400 1897
400 1909
400 1939
400 1949
400 1954
401 646
401 680
401 682
401 688
401 757
401 896
401 924
401 1021
401 1025
401 1026
401 1113
401 1174
401 1271
401 1373
401 1402
401 1604
401 1619
401 1650
401 1837
401 1844
401 1851
401 1894
401 2004
402 927
402 1338
402 1838
403 1291
404 509
404 578
404 605
404 675
404 991
404 1104
404 1120
404 1229
404 1352
404 1376
404 1388
404 1499
404 1577
404 1582
404 1640
404 1685
404 1709
404 1863
404 1889
404 1945
404 1974
404 1994
405 738
405 787
405 1104
405 1473
405 1508
405 1524
405 1629
405 1659
405 1912
405 1950
405 2016
406 913
406 1329
406 1627
407 1338
407 1390
407 1840
408 442
408 514
408 534
408 627
408 647
408 664
408 753
408 832
408 869
408 881
408 954
408 982
408 990
408 994
408 1016
408 1052
408 1120
408 1199
408 1247
408 1284
408 1286
408 1328
408 1362
408 1375
408 1383
408 1421
408 1467
408 1522
408 1525
408 1544
408 1553
408 1583
408 1716
408 1774
408 1803
408 1918
408 2018
409 732
410 530
410 901
410 1177
410 1767
410 2002
410 2040
411 889
411 1052
411 1360
411 1508
411 1670
411 1888
411 1950
411 2012
411 2016
412 487
412 511
412 1360
412 1506
412 1644
412 1774
412 1888
413 437
413 867
413 1117
413 1184
413 1560
413 1567
413 1640
413 1757
413 1829
413 1872
413 1910
413 1983
413 2009
414 687
414 692
414 970
414 1508
414 1659
414 1950
414 2016
415 810
415 968
415 1949
416 591
416 927
416 1034
416 1250
416 1519
416 1670
416 1732
416 1787
416 1848
416 1942
417 1852
417 2016
418 667
418 817
418 893
418 1279
418 1939
419 437
419 628
419 986
419 1211
419 1446
420 514
420 525
420 690
420 734
420 758
420 776
420 839
420 844
420 1095
420 1119
420 1149
420 1198
420 1241
420 1244
420 1295
420 1375
420 1404
420 1457
420 1604
420 1611
420 1685
420 1731
420 1800
420 1907
420 1946
420 2012
422 582
422 597
422 639
422 675
422 1113
422 1129
422 1379
422 1413
422 1459
422 1889
422 1974
422 1982
423 465
423 572
423 591
423 618
423 1095
423 1167
423 1207
423 1218
423 1480
423 1980
424 952
424 1038
424 1168
424 1203
424 1274
424 1338
424 1611
424 1676
424 1720
424 1890
424 1918
425 538
425 682
425 988
425 1026
425 1271
425 1310
425 1412
425 1777
426 877
426 1390
426 1591
427 468
427 891
427 898
427 908
427 1013
427 1100
427 1138
427 1236
427 1292
427 1416
427 1484
427 1615
427 1732
427 1753
427 1803
427 1889
427 1975
427 1998
427 2057
428 535
428 1387
428 2053
429 664
429 1375
430 538
430 1491
430 1540
430 1811
431 437
431 454
431 472
431 496
431 502
431 529
431 543
431 545
431 566
431 578
431 597
431 642
431 647
431 675
431 697
431 718
431 766
431 833
431 892
431 932
431 968
431 1040
431 1054
431 1067
431 1073
431 1096
431 1104
431 1109
431 1120
431 1141
431 1211
431 1229
431 1232
431 1275
431 1276
431 1303
431 1313
431 1322
431 1343
431 1352
431 1355
431 1365
431 1379
431 1388
431 1413
431 1471
431 1472
431 1475
431 1518
431 1574
431 1597
431 1615
431 1627
431 1635
431 1641
431 1689
431 1741
431 1752
431 1809
431 1889
431 1933
431 1947
432 491
432 941
432 979
432 1379
432 1805
432 1811
432 1909
432 2043
433 593
433 693
433 767
433 826
433 1233
433 1484
433 1745
433 1803
434 994
435 577
435 869
435 891
435 1167
435 1372
435 1416
435 1542
435 1615
435 1753
435 1787
435 1803
435 1860
435 1948
435 1951
435 1964
436 503
436 591
436 776
436 932
436 1160
436 1290
436 1591
436 1659
437 683
437 986
437 996
437 1211
437 1305
437 1464
437 1475
437 1641
437 1713
437 1757
437 1837
437 1889
437 1916
437 2001
438 645
438 1008
438 1473
438 1670
439 570
439 755
439 1092
439 1112
439 1215
439 1217
439 1229
439 1344
439 1422
439 1789
439 2025
440 454
440 496
440 596
440 612
440 614
440 623
440 639
440 678
440 679
440 768
440 855
440 865
440 979
440 1001
440 1027
440 1067
440 1109
440 1143
440 1229
440 1300
440 1352
440 1367
440 1379
440 1412
440 1472
440 1491
440 1499
440 1501
440 1579
440 1590
440 1641
440 1743
440 1779
440 1850
440 1863
440 1909
440 1983
440 1990
440 2043
441 739
441 953
441 1470
441 1881
442 469
442 511
442 512
442 854
442 935
442 955
442 989
442 1090
442 1198
442 1199
442 1298
442 1345
442 1360
442 1371
442 1451
442 1470
442 1506
442 1531
442 1583
442 1660
442 1677
442 1797
442 1832
442 1882
442 1888
442 1899
442 1908
442 1918
442 1936
443 1310
443 1422
443 1516
443 1651
444 690
444 896
444 969
444 1149
444 1218
444 1259
444 1337
444 1418
444 1536
444 1685
444 1769
444 1951
445 1975
445 1998
446 1027
447 1284
448 545
448 558
448 576
448 624
448 675
448 1012
448 1067
448 1104
448 1198
448 1229
448 1232
448 1352
448 1367
448 1379
448 1384
448 1413
448 1475
448 1491
448 1499
448 1518
448 1592
448 1634
448 1689
448 1714
448 1743
448 1863
448 1873
448 1889
448 1974
448 1997
449 484
449 591
449 670
449 758
449 770
449 788
449 953
449 1098
449 1149
449 1177
449 1207
449 1303
449 1401
449 1404
449 1558
449 1767
449 2003
449 2009
450 519
450 589
450 877
450 1317
450 1782
450 1992
451 1832
451 1912
452 608
453 647
453 1803
454 480
454 483
454 496
454 543
454 545
454 612
454 614
454 675
454 700
454 766
454 775
454 806
454 855
454 923
454 1001
454 1012
454 1015
454 1027
454 1067
454 1113
454 1198
454 1217
454 1232
454 1352
454 1379
454 1388
454 1413
454 1431
454 1491
454 1499
454 1549
454 1554
454 1560
454 1689
454 1729
454 1743
454 1766
454 1863
454 1903
454 1909
455 497
455 525
455 548
455 591
455 598
455 808
455 827
455 899
455 963
455 1023
455 1078
455 1083
455 1095
455 1256
455 1281
455 1342
455 1457
455 1650
455 1657
455 1946
455 1971
455 1980
455 2055
456 814
456 1362
456 1902
456 1980
457 531
457 893
457 1279
457 1332
457 1658
457 1707
457 1884
457 1980
458 1291
459 464
459 496
459 533
459 549
459 627
459 664
459 739
459 789
459 854
459 892
459 908
459 923
459 934
459 989
459 1021
459 1075
459 1101
459 1115
459 1153
459 1201
459 1237
459 1292
459 1329
459 1335
459 1348
459 1375
459 1383
459 1428
459 1506
459 1515
459 1558
459 1583
459 1597
459 1623
459 1627
459 1632
459 1667
459 1677
459 1762
459 1774
459 1797
459 1832
459 1880
459 1881
459 2016
459 2035
459 2057
460 1230
460 1585
460 1862
461 589
461 812
461 1680
462 1375
462 1381
462 1473
462 1591
462 1705
462 1793
462 1883
462 1912
462 1950
463 566
463 636
463 774
463 986
463 1263
463 1508
463 1591
463 1659
463 1950
463 2016
464 549
464 611
464 627
464 686
464 780
464 803
464 815
464 885
464 935
464 993
464 1033
464 1069
464 1101
464 1150
464 1198
464 1320
464 1329
464 1340
464 1627
464 1657
464 1691
464 1699
464 1733
464 1752
465 484
465 650
465 1308
465 1506
465 1736
465 1767
465 2036
465 2040
466 789
466 893
466 935
466 1102
466 1303
466 1323
466 1707
467 518
467 536
467 601
467 937
467 1338
467 1346
467 1426
467 1902
469 522
469 533
469 537
469 662
469 695
469 753
469 754
469 837
469 859
469 1049
469 1338
469 1736
470 496
470 614
470 1554
471 538
471 1926
471 2025
472 597
472 656
472 675
472 923
472 1060
472 1193
472 1229
472 1305
472 1475
472 1809
472 2015
473 647
473 1027
473 1379
473 1491
473 1718
474 1375
475 519
475 705
475 877
475 1066
475 1122
475 1254
475 1712
475 1965
476 1195
476 1333
476 1399
476 1980
477 1332
477 1983
478 490
478 654
478 783
478 1565
478 1677
478 1703
478 1803
479 546
479 569
479 589
479 690
479 705
479 877
479 923
479 1220
479 1254
479 1782
479 1972
479 1978
479 1992
480 483
480 502
480 641
480 1074
480 1133
480 1209
480 1350
480 1358
480 1398
480 1413
480 1560
480 1597
480 1669
480 1714
480 1766
480 1811
480 1872
481 1739
482 1811
483 614
483 675
483 768
483 965
483 1198
483 1217
483 1232
483 1311
483 1413
483 1436
483 1491
483 1560
483 1669
483 1689
484 530
484 608
484 620
484 788
484 794
484 799
484 832
484 901
484 1013
484 1021
484 1177
484 1506
484 1512
484 1515
484 1736
484 1767
484 1832
484 1899
484 1919
484 1985
484 2003
484 2040
485 1217
485 1975
486 511
486 889
486 1360
486 1888
486 1899
487 533
487 650
487 662
487 695
487 769
487 1021
487 1115
487 1203
487 1360
487 1506
487 1721
487 1797
487 1888
487 2003
487 2036
488 511
488 512
488 526
488 579
488 595
488 661
488 846
488 961
488 1013
488 1021
488 1043
488 1153
488 1198
488 1257
488 1292
488 1335
488 1506
488 1598
488 1670
488 1787
488 2016
489 586
489 589
489 877
489 1572
489 1635
490 648
490 664
490 671
490 691
490 749
490 800
490 804
490 865
490 866
490 1036
490 1075
490 1399
490 1416
490 1469
490 1656
490 1677
490 1762
490 1767
490 1774
490 1801
490 1811
490 1890
490 1899
490 1928
490 2016
491 536
491 565
491 567
491 593
491 594
491 599
491 602
491 755
491 897
491 1023
491 1082
491 1095
491 1137
491 1215
491 1271
491 1308
491 1340
491 1352
491 1402
491 1416
491 1431
491 1485
491 1499
491 1532
491 1745
491 1772
491 1806
491 1850
491 1856
491 1893
491 1909
491 1969
491 2045
492 533
492 1564
493 503
493 519
493 644
493 670
493 814
493 912
493 990
493 1057
493 1083
493 1095
493 1191
493 1734
493 1884
493 1926
494 1217
494 1517
495 877
495 1013
495 1023
495 1086
495 1094
495 1250
495 1311
495 1484
495 1787
495 1848
495 1984
496 512
496 612
496 613
496 678
496 721
496 864
496 886
496 979
496 1012
496 1021
496 1054
496 1070
496 1151
496 1170
496 1227
496 1229
496 1305
496 1322
496 1401
496 1413
496 1462
496 1469
496 1475
496 1483
496 1579
496 1634
496 1669
496 1702
496 1829
496 1856
496 1863
496 1868
496 1889
496 1976
497 511
497 570
497 610
497 619
497 680
497 737
497 791
497 798
497 830
497 856
497 896
497 952
497 1016
497 1023
497 1108
497 1119
497 1290
497 1293
497 1378
497 1390
497 1422
497 1492
497 1649
497 1655
497 1704
497 1727
497 1742
497 1780
497 1838
497 1847
497 1896
497 1902
497 1911
497 1991
497 1995
497 2034
498 1811
498 1909
498 2043
499 1027
499 1067
499 1245
499 1379
499 1380
499 1491
499 1540
499 1555
499 1630
499 1902
499 2043
500 536
500 558
500 576
500 597
500 614
500 639
500 642
500 777
500 1039
500 1229
500 1232
500 1271
500 1305
500 1352
500 1518
500 1682
500 1716
500 1768
500 1863
500 1889
500 1974
500 1982
501 567
501 1292
501 1360
501 1375
501 1429
501 1670
501 1888
502 617
502 644
502 738
502 768
502 775
502 826
502 850
502 886
502 892
502 903
502 941
502 968
502 977
502 999
502 1012
502 1095
502 1100
502 1107
502 1170
502 1193
502 1271
502 1305
502 1340
502 1463
502 1475
502 1506
502 1560
502 1621
502 1714
502 1815
502 1836
502 1863
502 1873
502 1889
502 1909
502 2007
502 2008
502 2031
503 510
503 512
503 517
503 525
503 570
503 619
503 621
503 667
503 670
503 714
503 737
503 752
503 791
503 814
503 827
503 895
503 917
503 930
503 1048
503 1078
503 1128
503 1163
503 1213
503 1216
503 1321
503 1342
503 1344
503 1349
503 1362
503 1422
503 1430
503 1441
503 1457
503 1507
503 1514
503 1520
503 1534
503 1573
503 1581
503 1649
503 1655
503 1661
503 1734
503 1760
503 1763
503 1825
503 1849
503 1861
503 1902
503 1905
503 2014
503 2055
504 1072
504 1422
504 1581
505 1236
505 1832
506 833
506 1560
506 1811
508 535
508 544
508 557
508 566
508 604
508 731
508 748
508 758
508 892
508 930
508 1072
508 1139
508 1200
508 1217
508 1239
508 1247
508 1291
508 1307
508 1346
508 1585
508 1737
508 1924
508 1926
508 1983
508 1999
509 517
509 576
509 578
509 597
509 626
509 670
509 675
509 776
509 806
509 845
509 877
509 933
509 1023
509 1064
509 1086
509 1104
509 1158
509 1229
509 1244
509 1256
509 1271
509 1300
509 1303
509 1365
509 1516
509 1531
509 1573
509 1577
509 1596
509 1661
509 1677
509 1680
509 1711
509 1721
509 1768
509 1873
509 1949
509 1964
510 619
510 654
510 680
510 705
510 715
510 736
510 748
510 798
510 827
510 936
510 1006
510 1041
510 1044
510 1095
510 1106
510 1108
510 1207
510 1213
510 1244
510 1332
510 1346
510 1415
510 1467
510 1510
510 1511
510 1655
510 1676
510 1729
510 1920
510 1937
510 1967
510 2038
510 2046
511 554
511 619
511 625
511 637
511 650
511 680
511 698
511 816
511 912
511 933
511 988
511 1021
511 1063
511 1064
511 1071
511 1075
511 1100
511 1110
511 1187
511 1203
511 1222
511 1293
511 1308
511 1345
511 1390
511 1506
511 1532
511 1560
511 1624
511 1644
511 1655
511 1695
511 1704
511 1742
511 1774
511 1804
511 1825
511 1892
511 1901
511 1902
511 1909
511 1943
511 1998
511 2049
511 2051
512 514
512 549
512 611
512 620
512 739
512 762
512 813
512 870
512 895
512 951
512 955
512 971
512 1052
512 1075
512 1138
512 1153
512 1199
512 1201
512 1204
512 1231
512 1233
512 1238
512 1250
512 1276
512 1338
512 1396
512 1460
512 1531
512 1583
512 1644
512 1672
512 1688
512 1774
512 1799
512 1832
512 1838
512 1918
512 1964
512 1996
512 2012
512 2037
512 2059
513 569
513 1122
514 587
514 693
514 758
514 844
514 892
514 937
514 982
514 984
514 1056
514 1119
514 1244
514 1295
514 1338
514 1362
514 1379
514 1404
514 1426
514 1472
514 1488
514 1679
514 1762
514 1815
514 1818
514 1907
514 1909
514 1926
514 1933
514 1970
514 2025
514 2058
514 2059
515 669
515 670
515 835
515 1023
515 1251
515 1332
515 1389
515 1520
515 1729
515 1884
516 822
516 1153
516 1292
516 1659
516 1671
516 1835
517 536
517 557
517 578
517 667
517 701
517 711
517 737
517 738
517 755
517 761
517 808
517 814
517 827
517 973
517 1040
517 1046
517 1048
517 1073
517 1079
517 1095
517 1120
517 1124
517 1128
517 1157
517 1167
517 1291
517 1295
517 1309
517 1344
517 1375
517 1422
517 1456
517 1583
517 1629
517 1668
517 1720
517 1734
517 1763
517 1849
517 1926
517 1929
517 1964
517 2044
518 937
518 1244
518 1346
518 1571
518 1977
519 589
519 601
519 770
519 854
519 877
519 912
519 915
519 1192
519 1197
519 1254
519 1370
519 1387
519 1494
519 1500
519 1578
519 2045
520 1426
521 523
521 835
521 895
521 1023
521 1085
521 1102
521 1185
521 1487
521 1583
521 1707
521 1748
522 541
522 567
522 635
522 687
522 691
522 695
522 753
522 778
522 782
522 814
522 837
522 854
522 976
522 1037
522 1092
522 1294
522 1310
522 1418
522 1517
522 1573
522 1585
522 1677
522 1892
523 654
523 698
523 752
523 842
523 895
523 999
523 1038
523 1102
523 1528
523 1572
523 1585
523 1676
523 1739
523 1858
523 1890
524 839
524 965
524 1200
524 1259
524 1494
524 1605
524 1951
525 591
525 794
525 827
525 835
525 1023
525 1040
525 1082
525 1119
525 1244
525 1256
525 1281
525 1290
525 1340
525 1457
525 1480
525 1511
525 1577
525 1650
525 1942
525 1946
525 2045
526 608
526 704
526 1116
526 1271
526 1394
526 1411
526 1473
526 1475
526 1634
526 1858
526 1881
526 1914
526 1937
526 2016
526 2038
527 639
527 708
527 796
527 981
527 1032
527 1121
527 1129
527 1147
527 1157
527 1217
527 1370
527 1517
527 1658
527 1715
527 1893
527 1999
529 576
529 582
529 597
529 932
529 1067
529 1084
529 1104
529 1352
529 1376
529 1379
529 1475
529 1485
529 1499
529 1518
529 1631
529 1716
529 1889
529 1948
529 2015
530 901
530 1177
530 1767
531 557
531 688
531 830
531 881
531 922
531 933
531 1024
531 1072
531 1074
531 1092
531 1162
531 1212
531 1823
531 1840
532 737
532 837
532 933
532 952
532 1037
532 1048
532 1119
532 1151
532 1321
532 1548
532 1573
532 1655
532 1742
532 1804
533 644
533 695
533 749
533 789
533 885
533 953
533 971
533 974
533 1167
533 1203
533 1247
533 1318
533 1360
533 1363
533 1436
533 1451
533 1506
533 1515
533 1531
533 1644
533 1721
533 1736
533 1774
533 1776
533 1791
533 1887
533 1985
534 537
534 549
534 615
534 625
534 738
534 739
534 806
534 993
534 1031
534 1119
534 1292
534 1298
534 1394
534 1554
534 1583
534 1610
534 1650
534 1699
534 1752
534 1762
534 1787
534 2012
534 2047
535 537
535 617
535 635
535 765
535 778
535 808
535 943
535 961
535 962
535 1161
535 1180
535 1184
535 1244
535 1254
535 1318
535 1338
535 1362
535 1426
535 1429
535 1517
535 1539
535 1604
535 1632
535 1654
535 1703
535 1732
535 1830
535 1852
535 1889
535 2006
535 2053
536 578
536 597
536 675
536 754
536 765
536 776
536 808
536 818
536 844
536 859
536 921
536 926
536 1040
536 1064
536 1068
536 1095
536 1104
536 1173
536 1213
536 1229
536 1271
536 1274
536 1303
536 1338
536 1342
536 1376
536 1402
536 1473
536 1499
536 1529
536 1531
536 1535
536 1577
536 1582
536 1634
536 1650
536 1711
536 1721
536 1761
536 1768
536 1799
536 1829
536 1889
536 1912
536 1964
536 1974
537 581
537 635
537 664
537 681
537 753
537 783
537 793
537 862
537 956
537 962
537 1024
537 1034
537 1109
537 1131
537 1153
537 1154
537 1159
537 1243
537 1292
537 1297
537 1346
537 1416
537 1418
537 1632
537 1643
537 1732
537 1762
537 1835
537 1922
537 1956
537 2049
538 541
538 623
538 630
538 785
538 812
538 850
538 895
538 992
538 1000
538 1026
538 1108
538 1133
538 1151
538 1207
538 1249
538 1264
538 1310
538 1342
538 1346
538 1397
538 1400
538 1403
538 1437
538 1585
538 1611
538 1668
538 1777
538 1804
538 1811
538 1940
538 2025
539 598
539 599
539 669
539 670
539 808
539 827
539 839
539 877
539 927
539 936
539 1006
539 1023
539 1040
539 1044
539 1078
539 1082
539 1083
539 1088
539 1095
539 1213
539 1244
539 1285
539 1290
539 1362
539 1426
539 1430
539 1511
539 1583
539 1854
539 1904
540 898
540 982
540 1187
540 1354
540 1732
540 1788
540 1797
541 637
541 765
541 776
541 837
541 895
541 1089
541 1094
541 1418
541 1611
541 1676
541 1890
541 1944
542 1767
542 1850
542 2003
542 2040
543 558
543 614
543 1040
543 1067
543 1122
543 1379
543 1413
543 1590
543 1689
543 1729
544 572
544 647
544 654
544 728
544 755
544 812
544 828
544 895
544 965
544 976
544 982
544 1010
544 1038
544 1137
544 1195
544 1200
544 1217
544 1254
544 1357
544 1389
544 1479
544 1658
544 1661
544 1680
544 1720
544 1738
544 1765
544 1781
544 1789
544 1850
544 1897
544 1983
544 1990
544 2004
544 2030
545 573
545 597
545 675
545 766
545 921
545 1067
545 1087
545 1129
545 1232
545 1379
545 1413
545 1431
545 1473
545 1508
545 1659
545 1669
545 1689
545 1737
545 1873
545 1889
545 1912
545 1950
545 2009
545 2016
546 569
546 589
546 690
546 705
546 714
546 877
546 983
546 1122
546 1217
546 1332
547 591
547 593
547 617
547 629
547 762
547 1054
547 1087
547 1213
547 1433
547 1635
547 1681
547 1725
547 1745
547 1816
547 1872
547 1976
547 2015
547 2026
548 591
548 639
548 733
548 808
548 823
548 827
548 1023
548 1082
548 1119
548 1241
548 1290
548 1323
548 1332
548 1511
548 1577
548 1704
548 1729
548 1748
548 1799
548 1827
548 1942
548 2012
548 2013
548 2044
548 2045
549 624
549 627
549 656
549 686
549 738
549 794
549 815
549 935
549 993
549 1021
549 1031
549 1033
549 1087
549 1101
549 1203
549 1320
549 1329
549 1583
549 1627
549 1650
549 1657
549 1677
549 1691
549 1697
549 1699
549 1733
549 1752
549 1840
549 1918
550 567
550 2013
551 601
551 758
551 818
551 1274
551 1362
551 1404
551 1461
551 1679
551 1861
551 1926
552 821
552 934
552 1087
552 1772
552 1980
553 1811
554 811
554 1360
554 1482
554 1617
554 1797
554 1888
554 1952
555 897
555 1722
556 826
556 1107
556 1817
557 572
557 752
557 1119
557 1157
557 1207
557 1244
557 1295
557 1677
557 1679
557 1913
558 597
558 639
558 675
558 833
558 1039
558 1054
558 1276
558 1663
558 1682
558 1696
558 1704
558 1743
558 1873
558 1889
558 2015
559 623
559 670
559 848
559 895
559 1114
559 1119
559 1254
559 1661
559 1858
559 1890
560 634
560 846
560 1052
560 1100
560 1153
560 1292
560 1632
560 1670
560 2016
560 2047
561 588
561 644
561 745
561 783
561 998
561 999
561 1092
561 1191
561 1271
561 1310
561 1321
561 1397
561 1408
561 1739
561 1756
561 1795
561 1921
561 1940
561 2011
562 651
562 684
562 856
562 1073
562 1256
562 1281
562 1627
562 1713
562 1730
562 1884
562 1967
563 802
563 877
564 1007
565 593
565 755
565 827
565 841
565 897
565 1095
565 1169
565 1203
565 1251
565 1532
565 1765
565 1766
565 1772
565 1850
565 1969
565 1982
566 612
566 626
566 639
566 763
566 965
566 1067
566 1170
566 1241
566 1305
566 1413
566 1469
566 1475
566 1591
566 1787
566 1811
566 1835
566 1909
566 1983
566 2018
567 584
567 664
567 718
567 753
567 800
567 837
567 913
567 958
567 974
567 1008
567 1011
567 1021
567 1117
567 1159
567 1217
567 1246
567 1269
567 1292
567 1318
567 1360
567 1375
567 1381
567 1418
567 1447
567 1506
567 1544
567 1602
567 1670
567 1677
567 1743
567 1744
567 1762
567 1774
567 1818
567 1888
567 1899
567 1970
567 2016
567 2052
568 727
568 1225
568 1491
569 600
569 601
569 649
569 690
569 764
569 792
569 854
569 877
569 997
569 1014
569 1122
569 1149
569 1239
569 1254
569 1271
569 1291
569 1337
569 1341
569 1387
569 1409
569 1422
569 1426
569 1474
569 1494
569 1608
569 1695
569 1769
569 1820
569 1838
569 1896
569 1961
569 1992
569 2015
570 619
570 625
570 707
570 737
570 746
570 776
570 1048
570 1321
570 1344
570 1349
570 1390
570 1422
570 1507
570 1514
570 1650
570 1655
570 1687
570 1742
570 1760
570 1763
570 1825
570 1844
570 1849
570 1902
571 591
571 839
571 909
571 1023
571 1083
571 1725
571 1729
571 1827
571 2014
572 651
572 752
572 812
572 816
572 844
572 965
572 983
572 1051
572 1072
572 1092
572 1097
572 1120
572 1167
572 1200
572 1217
572 1291
572 1295
572 1346
572 1373
572 1494
572 1565
572 1677
572 1680
572 1685
572 1862
572 1869
572 1912
572 1924
572 1926
572 1990
572 1999
573 755
573 945
573 1087
573 1203
573 1204
573 1389
573 1736
574 638
574 698
574 719
574 850
574 1009
574 1138
574 1187
574 1591
574 1732
574 1739
574 1936
575 576
575 611
575 615
575 627
575 629
575 761
575 789
575 935
575 1017
575 1069
575 1104
575 1300
575 1303
575 1326
575 1329
575 1340
575 1470
575 1473
575 1629
575 1688
575 1743
575 1770
575 1863
575 1912
575 1945
575 2013
576 582
576 597
576 629
576 639
576 721
576 767
576 834
576 849
576 855
576 991
576 1067
576 1068
576 1074
576 1084
576 1170
576 1184
576 1194
576 1209
576 1214
576 1255
576 1305
576 1313
576 1352
576 1379
576 1382
576 1394
576 1413
576 1462
576 1469
576 1475
576 1485
576 1499
576 1501
576 1518
576 1538
576 1548
576 1579
576 1590
576 1621
576 1724
576 1772
576 1795
576 1829
576 1863
576 1872
576 1875
576 1889
576 1899
576 1909
576 1945
576 1948
576 1974
576 2008
576 2018
577 769
577 975
577 1217
577 1307
577 1319
577 1484
577 1539
577 1542
577 1632
577 1737
577 1803
577 1902
577 1990
578 582
578 597
578 605
578 629
578 643
578 768
578 777
578 803
578 813
578 921
578 968
578 989
578 1054
578 1067
578 1073
578 1104
578 1109
578 1120
578 1129
578 1167
578 1170
578 1202
578 1219
578 1229
578 1232
578 1241
578 1271
578 1305
578 1326
578 1352
578 1413
578 1418
578 1452
578 1469
578 1475
578 1496
578 1497
578 1501
578 1518
578 1522
578 1554
578 1588
578 1590
578 1591
578 1683
578 1711
578 1721
578 1725
578 1799
578 1873
578 1889
578 1909
578 1912
578 1947
578 1964
578 1976
578 2041
579 595
579 661
579 794
579 962
579 1198
579 1199
579 1257
579 1292
579 1447
579 1506
579 1613
579 1670
579 1744
579 1918
580 738
580 905
580 1078
580 1114
580 1119
580 1212
580 1716
580 1738
580 1739
580 1807
580 1991
581 753
581 956
581 1176
581 1226
581 1425
581 1594
581 1830
581 1926
581 1931
581 2020
582 597
582 639
582 675
582 849
582 855
582 1067
582 1093
582 1271
582 1300
582 1501
582 1560
582 1889
582 1899
582 1954
583 698
583 889
583 1187
583 1200
583 1217
583 1271
583 1583
583 1591
583 1888
583 1918
583 1950
584 1021
584 1071
584 1075
584 1506
584 1774
584 1853
585 596
585 701
585 2045
586 1635
586 1670
586 1701
586 1721
586 1745
586 2015
587 758
587 781
587 937
587 1056
587 1362
588 644
588 1310
588 1442
588 1649
588 1850
588 1921
588 2057
589 690
589 734
589 770
589 802
589 848
589 877
589 923
589 980
589 1035
589 1066
589 1119
589 1122
589 1141
589 1197
589 1220
589 1254
589 1341
589 1387
589 1455
589 1490
589 1494
589 1695
589 1712
589 1717
589 1728
589 1759
589 1798
589 1838
589 1864
589 1867
589 1870
589 1896
589 1898
589 1992
590 614
590 655
590 1333
590 1346
591 621
591 684
591 686
591 776
591 808
591 814
591 823
591 905
591 909
591 952
591 1023
591 1078
591 1082
591 1095
591 1119
591 1218
591 1241
591 1256
591 1281
591 1290
591 1332
591 1342
591 1436
591 1457
591 1511
591 1548
591 1570
591 1577
591 1583
591 1650
591 1676
591 1729
591 1748
591 1787
591 1807
591 1816
591 1827
591 1840
591 1884
591 1895
591 1911
591 1942
591 2014
591 2045
591 2055
592 664
592 679
592 789
592 920
592 1243
592 1292
592 1381
592 1594
592 2052
593 594
593 596
593 599
593 655
593 703
593 728
593 755
593 790
593 808
593 881
593 897
593 1072
593 1095
593 1137
593 1195
593 1215
593 1251
593 1271
593 1308
593 1340
593 1378
593 1402
593 1470
593 1485
593 1499
593 1583
593 1585
593 1685
593 1720
593 1766
593 1772
593 1785
593 2024
593 2045
594 599
594 701
594 718
594 728
594 755
594 808
594 897
594 988
594 1114
594 1203
594 1217
594 1235
594 1271
594 1329
594 1416
594 1517
594 1627
594 1687
594 1742
594 1760
594 1784
594 2035
594 2045
595 1061
595 1075
595 1257
595 1292
595 1544
595 1670
595 2052
596 701
596 708
596 755
596 821
596 868
596 897
596 922
596 1040
596 1299
596 1401
596 1410
596 1411
596 1479
596 1548
596 1583
596 1806
596 1810
596 1811
596 1893
596 1971
596 2045
597 605
597 624
597 642
597 721
597 789
597 834
597 864
597 921
597 923
597 926
597 951
597 1006
597 1039
597 1054
597 1067
597 1068
597 1084
597 1104
597 1117
597 1120
597 1167
597 1170
597 1271
597 1276
597 1280
597 1300
597 1305
597 1326
597 1352
597 1376
597 1470
597 1475
597 1518
597 1529
597 1590
597 1592
597 1621
597 1640
597 1682
597 1683
597 1711
597 1768
597 1799
597 1816
597 1829
597 1899
597 1912
597 1945
597 1974
597 1982
597 2015
597 2022
597 2046
598 749
598 827
598 1023
598 1095
598 1119
598 1120
598 1208
598 1213
598 1222
598 1285
598 1308
598 1480
598 1570
598 1583
598 1729
598 1861
598 1904
599 755
599 776
599 843
599 848
599 881
599 974
599 1095
599 1271
599 1308
599 1332
599 1340
599 1772
599 1785
600 690
600 1021
600 1992
601 623
601 626
601 655
601 664
601 705
601 748
601 882
601 896
601 930
601 1132
601 1180
601 1254
601 1342
601 1346
601 1370
601 1426
601 1458
601 1570
601 1652
601 1786
601 1802
601 1814
601 1830
601 1926
601 1965
601 2026
602 816
602 828
602 897
602 1082
602 1215
602 1340
602 1397
602 1472
602 1720
602 1765
602 1772
602 1794
602 1806
602 1890
602 2045
603 1975
604 814
604 1092
604 1397
604 1517
604 1584
604 1680
604 1902
604 1926
604 2057
605 653
605 765
605 833
605 1064
605 1068
605 1104
605 1167
605 1229
605 1271
605 1303
605 1529
605 1531
605 1577
605 1596
605 1682
605 1711
605 1721
605 1768
605 1912
605 1925
605 1929
605 1947
605 1964
605 1974
606 617
606 651
606 785
606 1925
607 1927
608 661
608 962
608 1153
608 1292
608 1303
608 1648
608 1767
608 1793
609 647
609 693
609 822
609 1138
609 1272
609 1476
609 1732
609 1746
609 2049
610 680
610 791
610 856
610 1023
610 1108
610 1293
610 1390
610 1492
610 1727
610 1896
610 1991
611 615
611 627
611 692
611 766
611 789
611 892
611 913
611 964
611 1021
611 1042
611 1052
611 1054
611 1138
611 1202
611 1250
611 1271
611 1303
611 1320
611 1329
611 1396
611 1544
611 1583
611 1688
611 1691
611 1707
611 1729
611 1733
611 1770
611 1888
611 1912
611 1918
611 1933
611 1991
611 2016
612 613
612 639
612 647
612 678
612 679
612 726
612 886
612 979
612 1012
612 1027
612 1055
612 1111
612 1227
612 1229
612 1265
612 1352
612 1472
612 1475
612 1499
612 1522
612 1579
612 1588
612 1590
612 1600
612 1621
612 1669
612 1702
612 1794
612 1805
612 1815
612 1873
612 1909
612 1981
612 1990
612 2007
613 777
613 1265
613 1472
613 1591
613 1677
613 1689
613 1794
613 1909
614 624
614 655
614 675
614 683
614 699
614 704
614 786
614 826
614 849
614 867
614 977
614 1060
614 1109
614 1184
614 1278
614 1300
614 1352
614 1369
614 1379
614 1413
614 1431
614 1464
614 1501
614 1554
614 1562
614 1620
614 1641
614 1743
614 1836
614 1889
614 1954
614 2010
615 627
615 664
615 789
615 913
615 935
615 1008
615 1042
615 1065
615 1087
615 1329
615 1394
615 1416
615 1627
615 1688
615 1707
615 1770
615 1772
615 1773
615 2016
616 1975
617 651
617 698
617 767
617 785
617 810
617 826
617 852
617 999
617 1043
617 1092
617 1107
617 1135
617 1141
617 1236
617 1267
617 1289
617 1300
617 1319
617 1413
617 1567
617 1569
617 1634
617 1737
617 1826
617 1832
617 1846
617 1862
617 1863
617 1909
617 2041
618 1008
618 1087
618 1204
618 1218
618 1473
618 1912
619 621
619 644
619 663
619 680
619 737
619 743
619 776
619 812
619 814
619 827
619 839
619 931
619 963
619 990
619 1048
619 1128
619 1191
619 1256
619 1308
619 1310
619 1321
619 1342
619 1422
619 1573
619 1601
619 1642
619 1655
619 1683
619 1685
619 1692
619 1849
619 1914
620 623
620 647
620 854
620 869
620 1104
620 1109
620 1329
620 1379
620 1484
620 1583
620 1762
620 1803
620 1860
620 1918
621 680
621 737
621 782
621 808
621 811
621 819
621 837
621 839
621 877
621 931
621 932
621 972
621 973
621 1000
621 1046
621 1078
621 1095
621 1119
621 1157
621 1247
621 1254
621 1290
621 1295
621 1422
621 1507
621 1511
621 1581
621 1655
621 1695
621 1720
621 1760
621 1790
621 1802
621 1838
621 1844
621 1847
621 1849
621 1884
621 1897
621 1976
621 2044
621 2045
622 654
622 1122
622 1429
623 829
623 1114
623 1119
623 1250
623 1254
623 1403
623 1611
623 1661
623 1720
623 1739
623 1895
624 639
624 675
624 867
624 991
624 1067
624 1120
624 1170
624 1300
624 1413
624 1590
624 1696
624 1725
624 1784
624 1889
624 1945
624 1974
624 1982
625 680
625 688
625 746
625 776
625 791
625 837
625 856
625 1016
625 1031
625 1062
625 1157
625 1191
625 1217
625 1293
625 1378
625 1390
625 1422
625 1517
625 1646
625 1650
625 1666
625 1804
625 1896
626 639
626 675
626 844
626 1068
626 1073
626 1077
626 1104
626 1127
626 1223
626 1229
626 1271
626 1288
626 1355
626 1467
626 1529
626 1577
626 1587
626 1596
626 1711
626 1721
626 1745
626 1768
626 1912
627 686
627 892
627 951
627 993
627 1069
627 1087
627 1104
627 1238
627 1292
627 1320
627 1329
627 1338
627 1416
627 1627
627 1670
627 1691
627 1699
627 1733
627 1774
627 1884
627 1895
627 2013
627 2016
627 2035
628 986
628 1049
628 1174
628 1230
628 1577
628 1729
629 643
629 675
629 768
629 886
629 918
629 921
629 968
629 986
629 999
629 1073
629 1109
629 1184
629 1211
629 1257
629 1271
629 1305
629 1326
629 1352
629 1413
629 1446
629 1454
629 1462
629 1463
629 1469
629 1499
629 1538
629 1539
629 1560
629 1631
629 1634
629 1681
629 1696
629 1819
629 1826
629 1850
629 1863
629 2015
629 2018
630 983
630 1035
630 1362
630 1387
630 1597
630 1680
630 1926
631 1654
631 1802
632 769
632 1475
632 1876
633 800
633 988
633 1053
633 1104
633 1241
633 1518
633 1955
634 1153
634 1292
635 778
635 962
635 1034
635 1070
635 1138
635 1180
635 1426
635 1429
635 1455
635 1503
635 1591
635 1732
636 982
636 1007
636 1446
636 1811
636 1923
636 2057
637 855
637 1534
637 1797
638 1750
638 1975
639 661
639 691
639 721
639 903
639 1027
639 1067
639 1084
639 1104
639 1119
639 1170
639 1184
639 1193
639 1229
639 1275
639 1300
639 1340
639 1352
639 1358
639 1379
639 1464
639 1469
639 1472
639 1511
639 1529
639 1538
639 1590
639 1592
639 1631
639 1720
639 1743
639 1842
639 1863
639 1873
639 1889
639 1909
639 1939
639 2023
640 675
640 1048
640 1358
640 1497
640 1650
640 1681
640 1714
640 1872
640 2012
641 1137
641 1141
642 951
642 1039
642 1104
642 1229
642 1276
642 1305
642 1386
642 1475
642 1518
642 1682
642 1799
642 1982
643 647
643 675
643 768
643 918
643 979
643 1054
643 1067
643 1133
643 1175
643 1229
643 1248
643 1267
643 1287
643 1303
643 1380
643 1469
643 1491
643 1526
643 1560
643 1614
643 1731
643 1743
643 1751
643 1779
643 1805
643 1811
643 1872
643 1877
643 1909
643 1940
643 1990
643 2004
643 2043
644 698
644 737
644 739
644 745
644 748
644 854
644 985
644 998
644 999
644 1021
644 1092
644 1191
644 1271
644 1339
644 1397
644 1422
644 1544
644 1552
644 1585
644 1687
644 1756
644 1774
644 1795
644 1907
644 1921
644 1926
644 2057
645 1008
645 1186
646 682
646 757
646 884
646 924
646 1136
646 1377
646 1646
646 1755
646 1844
646 1851
646 1894
646 2034
647 977
647 994
647 1015
647 1138
647 1232
647 1238
647 1302
647 1361
647 1379
647 1413
647 1702
647 1803
647 1872
647 1875
647 1983
648 654
648 739
648 800
648 814
648 865
648 896
648 1225
648 1399
648 1515
648 1528
648 1537
648 1899
649 1030
649 1364
649 1782
649 1902
650 974
650 1199
650 1360
650 1421
650 1512
650 1644
650 1670
650 1888
650 1938
651 785
651 852
651 1052
651 1107
651 1181
651 1236
651 1508
651 1659
651 1826
651 1832
651 1950
651 2016
651 2041
652 803
652 889
652 1008
652 1052
652 1075
652 1451
652 1670
652 1908
653 1120
653 1229
653 1529
653 1721
653 1768
654 675
654 690
654 795
654 800
654 827
654 865
654 866
654 892
654 936
654 1057
654 1096
654 1120
654 1267
654 1318
654 1333
654 1400
654 1486
654 1528
654 1537
654 1552
654 1560
654 1611
654 1671
654 1676
654 1677
654 1728
654 1754
654 1882
654 1890
654 1899
654 2010
655 682
655 745
655 753
655 765
655 778
655 783
655 837
655 892
655 896
655 897
655 995
655 1032
655 1070
655 1072
655 1088
655 1096
655 1180
655 1184
655 1212
655 1418
655 1449
655 1652
655 1784
655 1875
655 1899
655 1954
655 2026
656 1073
656 1117
656 1193
656 1275
656 1352
656 1355
656 1463
656 1475
656 1670
656 1809
656 1829
656 1949
657 1811
657 1940
657 1945
658 1719
658 1975
659 680
659 1013
659 1120
659 1596
659 1710
659 2048
660 781
660 1244
660 1291
660 1404
660 1504
660 1879
660 1891
660 1907
660 1924
661 664
661 739
661 846
661 854
661 955
661 1021
661 1153
661 1292
661 1375
661 1381
661 1774
661 2016
662 664
662 698
662 701
662 988
662 1375
662 1381
663 875
663 1957
664 698
664 701
664 727
664 747
664 755
664 814
664 816
664 865
664 895
664 913
664 966
664 988
664 1021
664 1034
664 1099
664 1172
664 1196
664 1201
664 1286
664 1292
664 1306
664 1318
664 1366
664 1375
664 1381
664 1429
664 1537
664 1553
664 1591
664 1611
664 1659
664 1677
664 1774
664 1793
664 1858
664 1878
664 1890
664 1922
664 1955
664 2012
664 2016
664 2052
665 893
665 1279
666 667
666 1157
666 1244
666 1426
666 1665
666 1891
666 1926
667 688
667 723
667 827
667 870
667 1079
667 1163
667 1234
667 1330
667 1342
667 1344
667 1362
667 1435
667 1441
667 1487
667 1657
667 1658
667 1661
667 1861
667 1965
667 2025
668 999
668 1170
668 1254
668 1517
668 1613
668 2012
669 808
669 827
669 1044
669 1192
669 1254
669 1280
669 1457
669 1480
669 1520
669 1570
669 1583
669 1657
669 1904
670 738
670 776
670 791
670 827
670 897
670 905
670 909
670 1031
670 1082
670 1083
670 1095
670 1098
670 1119
670 1123
670 1126
670 1160
670 1208
670 1241
670 1274
670 1280
670 1332
670 1341
670 1430
670 1480
670 1511
670 1520
670 1548
670 1570
670 1572
670 1603
670 1629
670 1650
670 1734
670 1816
670 1854
670 1895
670 1912
670 1937
670 1980
670 2014
670 2030
670 2045
670 2055
671 1732
672 687
672 692
672 825
672 970
672 1508
672 1659
672 1950
672 2016
674 723
674 1266
674 1514
674 1573
674 1698
675 766
675 768
675 789
675 834
675 959
675 979
675 1015
675 1067
675 1068
675 1069
675 1074
675 1101
675 1104
675 1129
675 1143
675 1152
675 1170
675 1175
675 1198
675 1229
675 1232
675 1248
675 1271
675 1275
675 1300
675 1322
675 1326
675 1352
675 1358
675 1367
675 1376
675 1379
675 1394
675 1413
675 1469
675 1491
675 1497
675 1499
675 1529
675 1530
675 1538
675 1560
675 1590
675 1621
675 1669
675 1682
675 1683
675 1689
675 1743
675 1751
675 1768
675 1811
675 1829
675 1850
675 1855
675 1863
675 1873
675 1889
675 1909
675 1910
675 1940
675 1983
675 1990
676 989
677 725
677 930
677 1891
677 1926
678 724
678 1015
678 1027
678 1472
678 1491
678 1522
678 1588
678 1681
678 1909
678 2043
679 726
679 1027
679 1872
680 737
680 738
680 776
680 788
680 791
680 816
680 827
680 830
680 856
680 896
680 912
680 933
680 952
680 990
680 1016
680 1023
680 1029
680 1040
680 1048
680 1108
680 1119
680 1225
680 1249
680 1293
680 1308
680 1374
680 1390
680 1402
680 1409
680 1432
680 1487
680 1492
680 1510
680 1511
680 1531
680 1601
680 1640
680 1649
680 1652
680 1655
680 1687
680 1742
680 1760
680 1763
680 1780
680 1804
680 1807
680 1870
680 1896
680 1902
680 1939
680 1991
680 2026
680 2034
680 2045
680 2057
682 707
682 737
682 757
682 769
682 924
682 933
682 1002
682 1026
682 1048
682 1081
682 1121
682 1192
682 1217
682 1247
682 1271
682 1344
682 1359
682 1375
682 1377
682 1422
682 1507
682 1514
682 1531
682 1603
682 1646
682 1777
682 1789
682 1858
683 822
683 826
683 851
683 1060
683 1211
683 1590
683 1684
683 1940
684 1073
684 1256
684 1281
684 1627
684 1884
684 2019
685 953
685 1211
686 909
686 993
686 1033
686 1073
686 1123
686 1126
686 1320
686 1329
686 1627
686 1657
686 1691
686 1699
686 1774
686 1884
687 825
687 860
687 964
687 970
687 1008
687 1042
687 1069
687 1174
687 1428
687 1508
687 1659
687 1773
687 1778
687 1950
687 2016
688 934
688 988
688 1251
688 1271
689 893
689 1070
689 1343
689 1823
690 705
690 734
690 791
690 839
690 877
690 899
690 1122
690 1217
690 1220
690 1244
690 1254
690 1259
690 1261
690 1378
690 1470
690 1490
690 1494
690 1517
690 1552
690 1570
690 1687
690 1896
690 1992
691 701
691 718
691 737
691 827
691 873
691 945
691 1023
691 1104
691 1119
691 1212
691 1213
691 1254
691 1328
691 1389
691 1583
691 1652
691 1720
691 1739
692 825
692 964
692 970
692 1065
692 1069
692 1181
692 1324
692 1650
693 698
693 759
693 854
693 869
693 881
693 898
693 1009
693 1038
693 1092
693 1104
693 1229
693 1233
693 1270
693 1302
693 1372
693 1416
693 1473
693 1484
693 1493
693 1707
693 1732
693 1739
693 1803
693 1833
693 1964
693 2057
694 877
694 1141
694 1254
694 1517
694 1928
695 837
695 953
695 1087
695 1100
695 1335
695 1416
695 1515
695 1644
695 1721
695 1732
695 1736
695 1832
695 1985
695 2003
696 1112
696 1120
696 1975
696 1987
697 1271
697 1472
697 1475
697 2008
698 701
698 748
698 763
698 782
698 850
698 892
698 897
698 976
698 989
698 999
698 1013
698 1071
698 1092
698 1153
698 1172
698 1187
698 1195
698 1217
698 1243
698 1246
698 1286
698 1292
698 1333
698 1335
698 1366
698 1375
698 1379
698 1381
698 1383
698 1524
698 1531
698 1544
698 1583
698 1585
698 1598
698 1613
698 1617
698 1680
698 1700
698 1784
698 1793
698 1803
698 1848
698 1871
698 1968
698 2011
698 2052
698 2057
699 1130
699 1217
699 1475
699 1481
699 1495
699 1940
700 1360
700 1375
700 1883
701 718
701 897
701 988
701 1172
701 1286
701 1375
701 1381
701 1383
701 1410
701 1467
701 1479
701 1515
701 1742
701 1804
701 1806
701 1915
701 2052
702 1972
702 2030
703 728
703 755
703 783
703 897
703 1071
703 1332
703 1340
703 1405
703 1411
703 1532
703 1772
703 1806
703 1850
704 849
704 851
704 1060
704 1195
704 1836
705 729
705 854
705 877
705 904
705 931
705 1014
705 1066
705 1097
705 1122
705 1192
705 1254
705 1317
705 1338
705 1362
705 1474
705 1500
705 1511
705 1520
705 1570
705 1782
705 1798
705 1820
705 1838
705 1839
705 1898
705 1928
705 1992
706 952
707 1046
707 1048
707 1128
707 1321
707 1344
707 1422
707 1507
707 1514
707 1740
707 1849
708 897
708 1040
708 1405
708 1519
708 2045
709 739
709 973
709 1190
709 1470
709 1597
709 1651
709 2050
710 748
710 1046
710 1390
710 1581
710 1896
711 712
711 856
711 1585
711 1784
712 743
712 1514
712 1720
713 1360
713 1888
714 814
714 1122
714 1244
714 1693
714 1926
714 1992
715 748
715 798
715 905
715 1006
715 1244
715 1346
715 1678
715 1786
715 1907
715 1911
715 1926
715 1937
715 2025
715 2038
716 1528
716 1585
718 765
718 942
718 1303
718 1305
718 1360
718 1422
718 1475
718 1508
718 1514
718 1583
718 1591
718 1652
718 1659
718 1672
718 1762
718 1797
718 1875
718 1912
718 1922
718 1950
718 2016
718 2052
719 805
720 992
720 1244
720 1531
720 1870
720 1926
720 1939
720 1970
720 2058
721 765
721 864
721 932
721 959
721 1021
721 1040
721 1104
721 1195
721 1300
721 1305
721 1322
721 1376
721 1489
721 1663
721 1816
721 1873
721 1944
721 1976
721 1985
721 1990
722 1975
723 1347
723 1698
723 1939
723 1972
724 934
724 1909
724 1981
725 750
725 853
725 882
725 985
725 1254
725 1679
725 1734
725 1891
725 1907
726 768
726 1027
726 1472
726 1588
726 1718
726 1909
726 1981
727 962
727 1225
727 1292
727 1375
727 1834
727 1835
728 755
728 1789
728 1990
730 1258
730 1316
730 1568
730 1926
731 1064
731 1167
731 1964
732 837
732 955
732 1591
732 2007
732 2016
733 808
733 827
733 926
733 1023
733 1095
733 1119
733 1241
733 1301
733 1332
733 1654
733 2038
734 844
734 877
734 904
734 990
734 1035
734 1095
734 1119
734 1316
734 1362
734 1494
734 1517
734 1665
734 1729
734 1896
734 1946
735 748
735 844
735 947
735 1129
735 1362
735 1511
735 1716
735 1920
735 1964
735 2038
735 2046
736 776
736 814
736 912
736 936
736 1023
736 1308
736 1321
736 1409
736 1422
736 1467
736 1748
736 1902
736 1920
737 748
737 794
737 830
737 904
737 936
737 990
737 1040
737 1046
737 1048
737 1071
737 1072
737 1151
737 1321
737 1344
737 1349
737 1422
737 1507
737 1514
737 1520
737 1549
737 1573
737 1626
737 1655
737 1742
737 1763
737 1784
737 1847
737 1911
737 2045
738 743
738 774
738 808
738 814
738 905
738 928
738 933
738 993
738 1073
738 1083
738 1102
738 1110
738 1212
738 1394
738 1409
738 1422
738 1470
738 1605
738 1650
738 1697
738 1698
738 1699
738 1704
738 1752
738 1871
738 1884
738 1926
738 1937
739 813
739 815
739 823
739 824
739 850
739 917
739 955
739 956
739 989
739 1022
739 1034
739 1050
739 1053
739 1064
739 1138
739 1187
739 1200
739 1201
739 1233
739 1238
739 1297
739 1318
739 1325
739 1354
739 1373
739 1396
739 1426
739 1429
739 1460
739 1465
739 1470
739 1493
739 1529
739 1531
739 1534
739 1544
739 1591
739 1617
739 1632
739 1664
739 1672
739 1774
739 1788
739 1890
739 1901
739 1918
739 1976
739 2016
739 2037
739 2056
739 2057
740 1546
740 1595
740 1660
740 1722
740 1876
740 1923
740 1939
741 1081
741 1274
741 1338
741 1355
741 1605
741 1729
741 1996
741 2010
742 809
742 836
743 808
743 905
743 935
743 952
743 990
743 1048
743 1244
743 1274
743 1338
743 1342
743 1381
743 1422
743 1655
743 1784
743 1802
743 1926
743 2010
743 2058
744 837
744 1049
744 1811
745 814
745 1217
745 1442
745 1720
745 2034
746 856
746 1128
746 1341
746 1390
746 1666
747 1133
747 1229
747 1322
747 1360
747 1469
747 1526
747 1560
747 1632
747 1811
747 1888
747 2004
748 755
748 798
748 814
748 854
748 933
748 936
748 957
748 989
748 1006
748 1064
748 1095
748 1120
748 1129
748 1157
748 1167
748 1223
748 1283
748 1301
748 1310
748 1328
748 1346
748 1395
748 1456
748 1467
748 1488
748 1510
748 1517
748 1558
748 1655
748 1662
748 1748
748 1804
748 1838
748 1874
748 1897
748 1920
748 1937
748 1973
748 2038
748 2046
749 885
749 1213
749 1360
751 777
751 1117
751 1338
751 1447
751 1729
752 990
752 1023
752 1132
752 1160
752 1244
752 1256
752 1323
752 1362
752 1912
752 2025
753 774
753 800
753 837
753 840
753 896
753 982
753 1008
753 1157
753 1159
753 1203
753 1292
753 1299
753 1367
753 1399
753 1418
753 1677
753 1723
753 1918
753 1980
753 2031
753 2057
754 1338
754 1355
754 1519
755 758
755 827
755 828
755 880
755 881
755 897
755 945
755 999
755 1023
755 1039
755 1040
755 1060
755 1095
755 1121
755 1126
755 1203
755 1212
755 1217
755 1317
755 1381
755 1389
755 1397
755 1411
755 1430
755 1473
755 1479
755 1508
755 1585
755 1602
755 1659
755 1679
755 1680
755 1720
755 1766
755 1772
755 1806
755 1850
755 1896
755 1924
755 1950
755 1967
755 2016
755 2024
755 2045
756 952
756 1390
757 924
757 952
757 1026
757 1048
757 1077
757 1136
757 1375
757 1377
757 1412
757 1604
757 1646
757 1677
757 1755
757 1777
757 1844
757 1851
758 785
758 1082
758 1096
758 1426
758 1970
759 898
759 1233
759 1484
759 1531
760 1491
760 1871
760 2043
761 1073
761 1127
761 1309
761 1352
761 1479
761 1629
761 1929
761 1976
762 959
762 1701
762 1745
763 812
763 897
763 922
763 982
763 1096
763 1212
763 1720
763 1806
763 1850
763 1983
764 1122
764 1687
765 807
765 837
765 875
765 892
765 1070
765 1180
765 1229
765 1346
765 1409
765 1418
765 1516
765 1517
765 1647
765 1838
765 1906
765 1944
765 2006
765 2057
766 834
766 921
766 977
766 1060
766 1067
766 1232
766 1271
766 1379
766 1413
766 1431
766 1508
766 1659
766 1669
766 1689
766 1785
766 1889
766 1912
766 1950
766 2016
767 810
767 826
767 960
767 1107
767 1211
767 1442
767 1745
767 1764
767 1817
767 1873
768 833
768 883
768 1229
768 1338
768 1352
768 1469
768 1491
768 1588
768 1718
768 1811
768 1886
768 1899
769 1139
769 1217
769 1380
769 1389
769 1405
769 1422
769 1469
769 1475
769 1491
769 1539
769 1588
769 1818
769 1925
770 1094
770 1197
770 1370
770 1695
771 1284
771 1926
772 1517
773 1965
774 897
774 1101
774 1329
774 1334
774 1810
774 2057
775 1083
775 1210
775 1289
775 1362
775 1397
776 827
776 839
776 933
776 947
776 978
776 1016
776 1023
776 1040
776 1068
776 1076
776 1082
776 1119
776 1120
776 1163
776 1244
776 1271
776 1290
776 1332
776 1344
776 1415
776 1422
776 1480
776 1488
776 1510
776 1511
776 1532
776 1577
776 1587
776 1613
776 1616
776 1627
776 1650
776 1655
776 1704
776 1707
776 1729
776 1734
776 1838
776 1840
776 1895
776 1964
776 1992
776 2041
776 2045
777 833
777 855
777 897
777 908
777 1072
777 1074
777 1376
777 1379
777 1389
777 1491
777 1497
777 1560
777 1714
777 1811
777 1873
777 1889
777 1940
778 837
778 900
778 937
778 952
778 1056
778 1346
778 1418
778 1426
778 1571
778 1852
778 1944
779 1243
779 1292
779 1762
779 1787
780 988
780 1021
780 1329
780 1688
780 1918
781 992
781 1167
781 1244
781 1274
781 1286
781 1355
781 1597
781 1625
782 829
782 830
782 952
782 1140
782 1212
782 1250
782 1308
782 1332
782 1473
782 1618
782 1625
782 1698
782 1847
782 1912
782 1964
782 2016
783 814
783 837
783 1016
783 1114
783 1169
783 1310
783 1328
783 1476
783 1531
783 1591
783 1700
783 1714
783 1760
783 1810
784 1670
785 795
785 1043
785 1442
785 1640
786 1632
786 2009
787 978
787 980
788 803
788 988
788 1081
788 1098
788 1213
788 1303
788 1308
788 1506
788 1572
788 1608
788 2003
788 2040
789 844
789 1042
789 1064
789 1102
789 1104
789 1170
789 1229
789 1243
789 1271
789 1300
789 1303
789 1320
789 1323
789 1324
789 1475
789 1508
789 1548
789 1582
789 1659
789 1688
789 1707
789 1711
789 1770
789 1912
789 1950
789 2012
790 1397
790 1451
790 1470
790 1597
790 1806
790 1880
791 856
791 933
791 947
791 1016
791 1023
791 1048
791 1108
791 1254
791 1266
791 1293
791 1338
791 1378
791 1390
791 1422
791 1492
791 1649
791 1655
791 1687
791 1727
791 1742
791 1769
791 1780
791 1849
791 1896
791 1991
791 2045
792 1559
793 808
793 937
793 1037
793 1153
793 1654
793 1703
794 901
794 993
794 1369
794 1650
794 1656
794 1698
794 1699
794 1752
794 1767
794 2003
795 1016
795 1217
795 1252
795 1310
795 1419
795 1591
795 1671
795 1678
795 1720
795 1811
795 1897
797 1122
798 933
798 936
798 1006
798 1346
798 1467
798 1748
798 1838
798 1920
798 2025
798 2038
799 1558
799 1919
799 2040
800 813
800 815
800 823
800 895
800 1021
800 1052
800 1185
800 1318
800 1329
800 1346
800 1399
800 1465
800 1486
800 1528
800 1537
800 1664
800 1676
800 1774
800 1792
800 1799
800 1816
800 1882
800 1890
800 1899
800 1918
800 2016
801 816
801 818
801 896
801 984
801 1225
801 1343
801 1378
801 1490
801 1511
801 1520
801 1531
801 1605
801 1652
801 1655
801 1801
801 1899
801 1925
802 877
802 1254
802 1284
802 1291
802 1420
802 1517
802 1864
803 843
803 989
803 1104
803 1229
803 1320
803 1352
803 1465
803 1627
803 1682
803 1690
803 1746
803 1799
803 2013
804 827
804 829
804 895
804 1126
804 1185
804 1435
804 1570
804 1676
804 1738
804 1802
804 1858
804 1878
804 1890
805 1732
806 1343
806 1402
806 1546
806 1650
806 1697
806 1771
806 1829
806 1939
807 1181
808 839
808 840
808 848
808 927
808 936
808 939
808 963
808 965
808 984
808 988
808 1023
808 1083
808 1095
808 1119
808 1120
808 1151
808 1212
808 1235
808 1259
808 1274
808 1304
808 1318
808 1323
808 1338
808 1342
808 1423
808 1426
808 1480
808 1511
808 1534
808 1536
808 1570
808 1605
808 1642
808 1654
808 1655
808 1698
808 1729
808 1784
808 1953
808 1961
808 1971
808 1977
808 2016
808 2045
809 836
809 944
809 1287
809 1811
810 999
810 1224
810 1247
810 1305
810 1326
810 1341
810 1420
810 1454
810 1530
810 1634
810 1811
810 1863
810 1886
811 830
811 952
811 1091
811 1108
811 1687
811 1704
812 965
812 1097
812 1217
812 1263
812 1341
812 1373
812 1381
812 1680
812 1734
813 815
813 823
813 1052
813 1110
813 1451
813 1583
813 1664
813 2016
814 821
814 828
814 838
814 839
814 892
814 922
814 998
814 1003
814 1049
814 1082
814 1106
814 1126
814 1137
814 1149
814 1217
814 1241
814 1268
814 1334
814 1341
814 1342
814 1347
814 1487
814 1494
814 1605
814 1654
814 1695
814 1769
814 1816
814 1828
814 1861
814 1937
814 1942
814 1980
814 1992
814 2014
814 2024
814 2025
814 2045
815 823
815 973
815 1052
815 1292
815 1664
815 1774
815 1792
815 1799
815 1918
815 2013
815 2016
816 839
816 855
816 1057
816 1192
816 1322
816 1335
816 1387
816 1654
816 2020
816 2053
817 893
817 895
817 1185
817 1203
817 1255
817 1279
817 1311
817 1676
817 1771
817 1812
817 1858
817 1890
817 1960
817 2045
818 859
818 919
818 927
818 1176
818 1274
818 1338
818 1342
818 1386
818 1861
818 1891
818 1908
818 1926
819 1769
820 1413
821 897
821 1040
821 1340
821 1373
821 1405
821 1720
821 1806
821 1896
822 1075
822 1138
822 1187
822 1325
822 1354
822 1361
822 1368
822 1396
822 1484
822 1493
822 1494
822 1544
822 1591
822 1644
822 1732
822 1788
822 1803
822 1936
822 1952
822 1975
822 2049
822 2052
822 2053
823 889
823 955
823 1052
823 1341
823 1451
823 1470
823 1544
823 1664
823 1729
823 1774
823 1792
823 1799
823 1918
823 2016
824 1008
824 1670
825 964
825 970
825 1174
825 1217
825 1373
825 1508
825 1659
825 1950
825 2016
826 960
826 986
826 1289
826 1446
826 1634
826 1764
826 1817
826 1863
826 2010
827 877
827 936
827 1023
827 1040
827 1044
827 1082
827 1083
827 1160
827 1207
827 1210
827 1212
827 1213
827 1281
827 1285
827 1290
827 1332
827 1362
827 1389
827 1404
827 1416
827 1430
827 1511
827 1570
827 1572
827 1583
827 1629
827 1636
827 1676
827 1734
827 1739
827 1807
827 1827
827 1854
827 1904
827 1926
827 1979
827 2014
827 2045
827 2055
827 2058
828 881
828 1389
828 1416
828 1720
828 1918
829 952
829 1095
829 1114
829 1212
829 1213
829 1235
829 1254
829 1403
829 1452
829 1725
830 934
830 952
830 984
830 1040
830 1091
830 1119
830 1293
830 1321
830 1344
830 1390
830 1514
830 1570
830 1573
830 1652
830 1655
830 1687
830 1696
830 1742
830 1780
830 1902
830 1995
830 2034
831 1048
831 1344
831 1422
832 953
832 988
832 1195
832 1558
832 1585
832 1638
832 1677
832 1993
832 2003
833 1120
833 1271
833 1288
833 1305
833 1404
833 1475
833 1529
833 1721
833 1757
833 1794
833 1811
834 941
834 1054
834 1074
834 1104
834 1109
834 1170
834 1193
834 1195
834 1229
834 1352
834 1376
834 1379
834 1485
834 1499
834 1639
834 1681
834 1716
834 1743
834 1745
834 1809
834 1873
834 1889
834 1974
834 2015
835 963
835 1023
835 1085
835 1102
835 1126
835 1657
835 1707
835 1748
836 1335
836 1597
836 1811
837 1037
837 1049
837 1137
837 1157
837 1159
837 1194
837 1294
837 1310
837 1346
837 1373
837 1394
837 1418
837 1420
837 1437
837 1516
837 1573
837 1685
837 1703
837 1804
837 1912
837 1944
837 1950
837 1957
838 1122
838 1149
839 900
839 922
839 980
839 984
839 990
839 1023
839 1031
839 1057
839 1082
839 1091
839 1119
839 1259
839 1290
839 1323
839 1338
839 1343
839 1418
839 1500
839 1511
839 1525
839 1536
839 1605
839 1655
839 1685
839 1687
839 1786
839 1801
839 1802
839 1878
839 1926
839 1951
839 2045
841 1340
842 1739
842 1930
843 1039
843 1104
843 1241
843 1447
843 1799
843 2015
844 877
844 927
844 936
844 969
844 1078
844 1104
844 1120
844 1244
844 1291
844 1295
844 1362
844 1441
844 1471
844 1518
844 1665
844 1679
844 1693
844 1710
844 1711
844 1731
844 1804
844 1891
844 1907
844 1970
844 2025
845 1244
845 2039
846 1153
846 1292
846 1335
846 1544
846 1583
846 1670
846 1762
846 2016
847 1264
848 877
848 882
848 912
848 927
848 952
848 980
848 985
848 1040
848 1078
848 1082
848 1274
848 1295
848 1330
848 1342
848 1344
848 1362
848 1375
848 1422
848 1455
848 1461
848 1494
848 1511
848 1535
848 1536
848 1578
848 1782
848 1838
848 1882
848 1898
848 1902
848 1992
849 906
849 975
849 986
849 1056
849 1060
849 1135
849 1296
849 1553
849 1558
849 1567
849 1634
849 1640
849 1757
849 1873
849 1909
850 967
850 988
850 1063
850 1187
850 1310
850 1591
850 1668
851 1060
851 1836
852 1107
852 1813
853 882
853 1441
853 1679
853 1923
854 898
854 1006
854 1021
854 1034
854 1040
854 1066
854 1087
854 1138
854 1172
854 1187
854 1217
854 1310
854 1325
854 1329
854 1338
854 1368
854 1375
854 1383
854 1416
854 1418
854 1484
854 1493
854 1515
854 1517
854 1544
854 1570
854 1655
854 1685
854 1732
854 1774
854 1803
854 1833
854 1860
854 1899
854 1918
854 1975
854 2016
854 2030
854 2052
855 1012
855 1015
855 1067
855 1217
855 1229
855 1300
855 1326
855 1352
855 1447
855 1525
855 1538
855 1621
855 1689
855 1743
855 1830
855 1850
855 1872
855 1940
855 2020
855 2053
856 952
856 1016
856 1046
856 1108
856 1264
856 1293
856 1357
856 1378
856 1390
856 1406
856 1432
856 1492
856 1649
856 1655
856 1666
856 1687
856 1742
856 1763
856 1780
856 1825
856 1834
856 1896
856 1991
856 1995
856 2034
857 998
858 1975
859 919
859 1338
859 1355
859 1519
859 1729
859 1861
859 1926
860 970
860 1069
860 1324
860 1428
860 1470
860 1508
860 1627
860 1659
860 1773
860 1950
860 2016
861 975
861 1975
862 900
862 1109
862 1975
863 1126
863 1247
863 1394
863 1491
863 1939
864 932
864 979
864 1021
864 1054
864 1088
864 1170
864 1175
864 1305
864 1322
864 1489
864 1531
864 1663
864 1816
864 1976
864 1985
864 1990
865 1036
865 1352
865 1469
865 1528
865 1537
865 1590
865 1899
866 1036
866 1528
866 1890
867 903
867 986
867 1109
867 1326
867 1352
867 1447
867 1499
867 1501
867 1553
867 1641
867 2015
868 1119
868 1680
869 891
869 898
869 994
869 1416
869 1484
869 1615
869 1803
870 935
870 993
870 1021
870 1033
870 1101
870 1150
870 1329
870 1413
870 1531
870 1627
870 1752
870 1797
870 1873
870 1918
870 1955
870 2035
871 1390
872 1450
872 1975
873 1729
873 1899
874 1961
875 904
875 1332
875 1957
875 1973
876 1298
876 1976
877 904
877 938
877 975
877 1014
877 1035
877 1044
877 1048
877 1081
877 1092
877 1122
877 1178
877 1195
877 1217
877 1235
877 1244
877 1254
877 1293
877 1316
877 1317
877 1341
877 1378
877 1387
877 1455
877 1477
877 1490
877 1494
877 1503
877 1517
877 1577
877 1585
877 1605
877 1609
877 1680
877 1728
877 1759
877 1760
877 1782
877 1796
877 1798
877 1864
877 1870
877 1891
877 1898
877 1921
877 1926
877 1933
877 1978
877 1992
877 2025
877 2031
877 2045
878 1614
878 1681
879 1022
880 881
880 1071
880 1082
880 1084
880 1095
880 1114
880 1340
880 1380
880 1397
880 1576
880 1611
880 1622
880 1850
881 933
881 952
881 1082
881 1095
881 1290
881 1352
881 1389
881 1499
881 1548
881 1766
881 1937
881 1954
881 2045
882 909
882 1086
882 1104
882 1222
882 1291
882 1403
882 1611
882 1695
882 1739
882 1965
883 1588
883 1945
884 1646
885 1360
885 1774
885 1887
886 999
886 1305
886 1326
886 1454
886 1499
886 1560
886 1634
886 1668
886 1766
886 1819
886 1850
886 1863
886 1903
886 2007
887 1235
887 1345
887 1385
887 1564
889 1008
889 1052
889 1204
889 1241
889 1508
889 1670
889 1797
889 1912
889 2012
889 2016
890 1803
891 1024
891 1167
891 1416
891 1421
891 1484
891 1803
891 1860
892 947
892 983
892 1021
892 1034
892 1035
892 1052
892 1105
892 1141
892 1149
892 1217
892 1235
892 1305
892 1381
892 1402
892 1404
892 1475
892 1487
892 1531
892 1546
892 1583
892 1591
892 1629
892 1670
892 1897
892 1918
892 1923
892 1924
892 1926
892 1933
892 1939
892 1983
893 895
893 1040
893 1149
893 1179
893 1185
893 1203
893 1255
893 1262
893 1279
893 1311
893 1402
893 1676
893 1812
893 1858
893 1890
893 1939
893 1960
893 1980
893 2045
894 1118
894 1305
894 1910
895 1089
895 1119
895 1138
895 1185
895 1219
895 1254
895 1362
895 1389
895 1487
895 1611
895 1676
895 1739
895 1854
895 1890
895 1918
895 1926
895 1948
895 1983
895 2025
896 897
896 954
896 1047
896 1096
896 1225
896 1235
896 1237
896 1243
896 1435
896 1511
896 1520
896 1531
896 1537
896 1569
896 1652
896 1738
896 1801
896 1882
896 1899
896 1925
896 2026
897 922
897 1016
897 1095
897 1096
897 1114
897 1119
897 1162
897 1207
897 1251
897 1299
897 1318
897 1373
897 1397
897 1401
897 1416
897 1517
897 1548
897 1560
897 1570
897 1583
897 1688
897 1720
897 1727
897 1765
897 1766
897 1806
897 1903
897 1967
897 2015
897 2024
897 2045
898 989
898 1024
898 1104
898 1138
898 1148
898 1166
898 1237
898 1292
898 1372
898 1470
898 1478
898 1484
898 1803
898 1860
898 1975
898 2057
899 984
899 1023
899 1132
899 1182
899 1207
899 1256
899 1258
899 1308
899 1570
899 1655
899 1769
899 1786
899 1802
899 2030
899 2045
900 1097
900 1418
900 1685
901 1177
901 1356
901 1558
901 1670
901 1767
901 2002
901 2003
901 2040
902 1787
903 1027
903 1039
903 1195
903 1229
903 1352
903 1469
903 1554
903 1567
903 1716
903 1768
903 1873
903 1889
903 2015
904 1494
904 1838
905 909
905 928
905 1023
905 1074
905 1083
905 1332
905 1409
905 1480
905 1513
905 1704
905 1707
905 1729
905 1827
905 2025
906 916
906 977
906 1533
907 1292
908 1295
908 1318
908 1450
908 1544
908 1597
908 1714
908 1850
908 1975
909 912
909 963
909 989
909 1023
909 1048
909 1083
909 1095
909 1208
909 1214
909 1254
909 1274
909 1356
909 1629
909 1748
909 1799
909 1827
909 1902
909 1937
909 2014
909 2038
909 2045
910 1803
911 1873
912 930
912 1031
912 1040
912 1157
912 1205
912 1293
912 1308
912 1316
912 1332
912 1342
912 1343
912 1390
912 1403
912 1416
912 1435
912 1441
912 1601
912 1655
912 1687
912 1739
912 1742
912 1763
912 1898
912 1902
912 1926
912 1962
912 1970
912 2034
913 935
913 951
913 1039
913 1042
913 1069
913 1202
913 1292
913 1324
913 1329
913 1518
913 1627
913 1632
913 1682
913 1688
913 1699
913 1951
913 2012
913 2013
913 2035
914 1203
914 1722
915 1192
915 1782
915 1786
915 1879
917 974
917 1229
917 1238
917 1302
917 1320
917 1322
917 1416
917 1484
917 1531
917 1542
917 1583
917 1670
917 1732
917 1743
917 1762
917 1803
917 2016
917 2041
917 2057
918 1257
918 1271
918 1305
918 1326
918 1369
918 1562
918 1634
918 1832
918 1863
918 1873
919 1274
919 1560
919 1838
919 1861
919 1926
920 1292
921 959
921 979
921 1001
921 1012
921 1104
921 1271
921 1275
921 1276
921 1352
921 1379
921 1491
921 1497
921 1567
921 1588
921 1716
921 1743
921 1757
921 1811
921 1829
921 1843
921 1889
921 1945
921 2015
921 2059
922 1104
922 1401
922 1517
922 1548
922 1605
922 1766
922 1806
922 1850
922 2045
923 971
923 988
923 1021
923 1028
923 1271
923 1328
923 1338
923 1379
923 1395
923 1531
923 1858
923 2010
923 2016
924 1026
924 1136
924 1344
924 1375
924 1377
924 1412
924 1422
924 1563
924 1604
924 1646
924 1755
925 1043
925 1295
926 1023
926 1120
926 1229
926 1308
926 1323
926 1376
927 1078
927 1082
927 1230
927 1244
927 1274
927 1291
927 1295
927 1304
927 1341
927 1346
927 1441
927 1461
927 1692
927 1695
927 1734
927 1807
927 1861
927 1924
927 1926
927 1991
927 2044
928 933
928 1266
928 1332
928 1409
928 1513
928 1704
928 1964
929 1450
929 1975
930 990
930 992
930 1057
930 1149
930 1207
930 1244
930 1426
930 1665
930 1679
930 1891
930 1925
930 1973
930 2025
931 1229
931 1422
931 1475
931 1514
931 1698
931 1804
931 1902
931 2034
932 951
932 999
932 1008
932 1290
932 1305
932 1322
932 1475
932 1663
932 1976
933 947
933 957
933 982
933 1006
933 1026
933 1344
933 1349
933 1415
933 1424
933 1488
933 1510
933 1531
933 1552
933 1603
933 1650
933 1655
933 1698
933 1720
933 1760
933 1804
933 1838
933 1840
933 2009
933 2045
934 935
934 1006
934 1117
934 1167
934 1213
934 1365
934 1373
934 1452
934 1484
934 1506
934 1591
934 1784
934 1833
935 1038
935 1042
935 1069
935 1075
935 1110
935 1179
935 1204
935 1329
935 1352
935 1413
935 1592
935 1688
935 1707
935 1743
935 1784
935 1850
935 1856
936 1006
936 1106
936 1125
936 1149
936 1207
936 1244
936 1304
936 1338
936 1415
936 1642
936 1739
936 1840
936 1907
936 1920
936 1926
936 2025
937 1244
937 1340
937 1346
937 1362
937 1425
937 1567
937 1830
937 1951
937 1970
937 1977
937 2025
937 2048
938 969
938 1097
938 1390
938 1400
939 1249
939 1304
939 1414
939 1654
939 1760
939 1953
939 2034
940 1469
940 1538
941 1811
941 1909
941 2043
942 966
942 1267
943 955
943 1021
943 1203
943 1204
943 1292
943 1318
943 1335
943 1428
943 1774
943 1803
943 1852
943 1888
945 976
945 1063
945 1087
945 1203
945 1204
945 1389
945 1447
945 1508
945 1659
945 1761
945 1892
945 1950
945 2016
946 1105
946 1335
946 1405
946 1443
946 1451
946 1746
947 1040
947 1041
947 1064
947 1159
947 1331
947 1390
947 1415
947 1456
947 1665
947 1668
947 1742
947 1964
947 2041
948 1499
948 1758
949 1373
949 1506
950 1248
950 1588
951 1039
951 1184
951 1298
951 1308
951 1376
951 1421
951 1499
951 1607
951 1799
951 1829
951 1918
951 1933
951 1951
951 1969
951 1976
951 1982
952 965
952 980
952 1096
952 1108
952 1293
952 1344
952 1346
952 1390
952 1525
952 1594
952 1666
952 1825
952 1827
952 1847
952 1902
952 1911
952 1925
952 1926
952 1983
953 988
953 1075
953 1100
953 1119
953 1408
953 1614
953 1882
953 1899
953 2040
954 1375
954 1416
954 1803
955 1064
955 1138
955 1238
955 1246
955 1470
955 1583
955 1591
955 1732
955 1774
955 1838
955 1918
955 1964
955 2016
955 2052
956 1360
956 1888
958 1853
959 1322
959 1380
959 1413
959 1976
960 2010
961 1161
961 1180
962 1153
962 1156
962 1244
962 1292
962 1360
962 1375
962 1426
962 1591
962 1632
962 1638
962 1643
962 1667
962 1846
962 1888
962 1900
962 2049
962 2052
963 1023
963 1274
963 1323
963 1480
963 1572
963 1729
963 1748
963 1787
963 1827
963 1980
963 2045
964 1065
964 1069
964 1181
964 1324
964 1428
964 1773
964 1784
965 975
965 990
965 1038
965 1096
965 1195
965 1200
965 1217
965 1259
965 1343
965 1379
965 1676
965 1680
965 1706
965 1720
965 1738
965 1789
965 1869
965 1899
966 1007
967 1064
967 1331
967 1541
967 1549
967 1668
967 1840
968 1012
968 1060
968 1067
968 1170
968 1232
968 1271
968 1305
968 1469
968 1475
968 1540
968 1590
968 1634
968 1702
968 1863
968 1909
968 1941
968 1945
968 2018
969 1426
969 1605
969 1926
970 1174
970 1181
970 1324
970 1508
970 1659
970 1950
970 2016
971 974
971 1021
971 1300
971 1583
971 1887
971 1918
972 1783
972 1804
972 1991
973 1130
973 1190
973 1335
973 1597
973 1774
974 988
974 989
974 1021
974 1033
974 1075
974 1100
974 1203
974 1329
974 1428
974 1451
974 1465
974 1506
974 1644
974 1691
974 1746
974 1774
974 1791
974 1797
974 1832
974 1880
974 1951
974 2013
974 2028
975 1200
975 1217
975 1390
975 1494
975 1668
975 1679
975 1769
975 1772
975 1789
975 1828
975 1902
975 1912
975 1950
975 1983
975 2016
975 2040
976 982
976 1038
976 1167
976 1195
976 1418
976 1950
976 1973
976 1983
977 1012
977 1379
977 1554
977 1560
978 1422
978 1920
979 991
979 999
979 1001
979 1015
979 1067
979 1175
979 1217
979 1229
979 1248
979 1339
979 1352
979 1469
979 1475
979 1588
979 1597
979 1621
979 1718
979 1729
979 1731
979 1811
979 1825
979 1899
979 1909
979 1945
979 1959
979 1983
981 1658
982 1038
982 1195
982 1200
982 1217
982 1292
982 1335
982 1373
982 1375
982 1383
982 1418
982 1437
982 1703
982 1720
982 1760
982 1835
982 1970
982 1983
982 1990
982 1999
983 1291
983 1341
983 1494
983 1926
984 1023
984 1132
984 1290
984 1338
984 1435
984 1570
984 1654
984 1707
984 1769
984 1786
984 1802
985 1517
985 1926
985 2025
986 1060
986 1107
986 1211
986 1446
986 1518
986 1817
986 1889
986 1916
986 2001
986 2016
987 1312
987 2036
988 1061
988 1100
988 1286
988 1305
988 1310
988 1324
988 1335
988 1375
988 1381
988 1383
988 1470
988 1515
988 1591
988 1659
988 1721
988 1746
988 1784
988 1955
988 1956
989 1021
989 1034
989 1038
989 1071
989 1075
989 1187
989 1196
989 1233
989 1238
989 1345
989 1356
989 1360
989 1465
989 1735
989 1793
989 1799
989 1803
989 1888
989 1975
989 2003
989 2009
989 2013
990 992
990 1016
990 1057
990 1119
990 1203
990 1207
990 1244
990 1362
990 1441
990 1514
990 1517
990 1652
990 1679
990 1734
990 1769
990 1833
990 1882
990 1896
990 1902
990 1926
990 1946
990 2045
990 2058
991 1015
991 1054
991 1067
991 1229
991 1352
991 1475
991 1640
991 1709
991 1743
991 1751
991 1872
991 1877
991 1945
991 1959
992 1057
992 1195
992 1244
992 1467
992 1517
992 1909
992 2058
993 1031
993 1033
993 1101
993 1125
993 1320
993 1329
993 1650
993 1657
993 1672
993 1691
993 1697
993 1699
993 1733
993 1735
993 1752
993 1774
994 1167
994 1238
994 1284
994 1416
994 1484
994 1732
994 1803
994 1860
995 1698
996 1567
996 1837
997 1122
998 1128
998 1591
998 1760
998 1986
998 2045
998 2057
999 1119
999 1267
999 1305
999 1310
999 1383
999 1454
999 1499
999 1560
999 1634
999 1724
999 1819
999 1850
999 1863
1000 1225
1000 1400
1000 1885
1001 1245
1001 1379
1001 1452
1001 1588
1001 1729
1001 1743
1001 2059
1003 1149
1003 1323
1003 1487
1004 1310
1005 1603
1005 1804
1006 1039
1006 1044
1006 1129
1006 1147
1006 1191
1006 1283
1006 1386
1006 1415
1006 1423
1006 1436
1006 1467
1006 1510
1006 1676
1006 1678
1006 1682
1006 1739
1006 1748
1006 1874
1006 1897
1006 1920
1006 1937
1006 1982
1006 2009
1006 2038
1006 2046
1007 1034
1007 1250
1008 1011
1008 1034
1008 1165
1008 1166
1008 1199
1008 1204
1008 1236
1008 1306
1008 1473
1008 1508
1008 1509
1008 1524
1008 1594
1008 1670
1008 1677
1008 1744
1008 1834
1008 1912
1008 1935
1008 1996
1009 1134
1009 1670
1009 1732
1009 1968
1009 1975
1009 1987
1010 1073
1010 1217
1010 1350
1010 1383
1010 1566
1010 1597
1010 1930
1010 2057
1011 1912
1012 1054
1012 1067
1012 1117
1012 1229
1012 1275
1012 1308
1012 1352
1012 1379
1012 1388
1012 1413
1012 1462
1012 1475
1012 1485
1012 1531
1012 1588
1012 1689
1012 1714
1012 1743
1012 1811
1012 1889
1012 1928
1012 2010
1013 1021
1013 1250
1013 1292
1013 1416
1013 1423
1013 1514
1013 1762
1013 1787
1013 1803
1013 1860
1013 1897
1013 2015
1013 2016
1014 1122
1014 1570
1014 1782
1015 1054
1015 1067
1015 1104
1015 1184
1015 1229
1015 1475
1015 1614
1015 1621
1015 1743
1015 1751
1015 1872
1015 1877
1015 1909
1015 1945
1015 2007
1016 1023
1016 1119
1016 1137
1016 1256
1016 1293
1016 1303
1016 1378
1016 1390
1016 1492
1016 1655
1016 1707
1016 1742
1016 1784
1016 1896
1016 2045
1019 1244
1019 1902
1019 1926
1020 1093
1021 1033
1021 1075
1021 1087
1021 1100
1021 1199
1021 1201
1021 1203
1021 1204
1021 1233
1021 1235
1021 1292
1021 1329
1021 1335
1021 1345
1021 1401
1021 1421
1021 1451
1021 1469
1021 1483
1021 1508
1021 1515
1021 1518
1021 1627
1021 1628
1021 1691
1021 1699
1021 1732
1021 1735
1021 1736
1021 1752
1021 1762
1021 1774
1021 1791
1021 1797
1021 1803
1021 1832
1021 1853
1021 1880
1021 1909
1021 1943
1021 1976
1021 2003
1021 2013
1021 2016
1021 2040
1022 1732
1022 1788
1023 1040
1023 1046
1023 1048
1023 1053
1023 1078
1023 1082
1023 1083
1023 1085
1023 1095
1023 1119
1023 1126
1023 1160
1023 1212
1023 1241
1023 1244
1023 1256
1023 1280
1023 1281
1023 1323
1023 1332
1023 1342
1023 1378
1023 1430
1023 1436
1023 1457
1023 1480
1023 1511
1023 1520
1023 1583
1023 1627
1023 1642
1023 1650
1023 1655
1023 1657
1023 1687
1023 1697
1023 1704
1023 1729
1023 1734
1023 1748
1023 1786
1023 1838
1023 1854
1023 1855
1023 1896
1023 1899
1023 1904
1023 1914
1023 1946
1023 1980
1023 2014
1023 2038
1023 2045
1023 2055
1024 1167
1024 1302
1024 1303
1024 1473
1024 1479
1024 1508
1024 1607
1024 1659
1024 1786
1024 1803
1024 1912
1024 1950
1024 1975
1024 2016
1024 2036
1025 1162
1025 1303
1025 1373
1025 1762
1025 1837
1026 1072
1026 1499
1026 1777
1027 1055
1027 1227
1027 1265
1027 1475
1027 1491
1027 1522
1027 1540
1027 1590
1027 1702
1027 1805
1027 1811
1027 1873
1027 1942
1027 1966
1027 1981
1027 2004
1027 2007
1028 1387
1029 1390
1030 1142
1030 1364
1030 1484
1030 1601
1031 1149
1031 1200
1031 1291
1031 1394
1031 1422
1031 1435
1031 1507
1031 1605
1031 1650
1031 1699
1031 1752
1033 1125
1033 1150
1033 1320
1033 1329
1033 1338
1033 1544
1033 1583
1033 1627
1033 1657
1033 1691
1033 1699
1033 1733
1033 1736
1033 1752
1033 1773
1033 1918
1033 1955
1033 2013
1033 2016
1033 2035
1034 1075
1034 1138
1034 1276
1034 1292
1034 1451
1034 1465
1034 1591
1034 1618
1034 1787
1034 1793
1034 1845
1034 1918
1034 1932
1034 1975
1034 1988
1034 2016
1034 2052
1035 1141
1035 1220
1035 1254
1035 1284
1035 1291
1035 1378
1035 1517
1035 1864
1035 1870
1035 1928
1037 1048
1037 1514
1037 1573
1037 1804
1037 1926
1038 1092
1038 1114
1038 1188
1038 1195
1038 1212
1038 1299
1038 1333
1038 1373
1038 1383
1038 1389
1038 1517
1038 1611
1038 1680
1038 1700
1038 1720
1038 1766
1038 1850
1038 1890
1038 1983
1039 1067
1039 1068
1039 1104
1039 1120
1039 1229
1039 1276
1039 1303
1039 1376
1039 1386
1039 1485
1039 1518
1039 1529
1039 1567
1039 1592
1039 1682
1039 1768
1039 1873
1039 1889
1039 1933
1039 1974
1039 1982
1039 2012
1039 2013
1039 2022
1040 1048
1040 1082
1040 1119
1040 1170
1040 1213
1040 1244
1040 1275
1040 1279
1040 1290
1040 1305
1040 1335
1040 1381
1040 1416
1040 1430
1040 1457
1040 1470
1040 1473
1040 1475
1040 1479
1040 1508
1040 1531
1040 1583
1040 1588
1040 1627
1040 1650
1040 1653
1040 1655
1040 1659
1040 1720
1040 1771
1040 1804
1040 1850
1040 1856
1040 1861
1040 1883
1040 1902
1040 1904
1040 1912
1040 1925
1040 1950
1040 2016
1041 1456
1042 1087
1042 1202
1042 1241
1042 1274
1042 1303
1042 1402
1042 1473
1042 1556
1042 1676
1042 1688
1042 1696
1042 1699
1042 1729
1042 1912
1042 1933
1042 1950
1042 1977
1043 1159
1043 1306
1043 1762
1044 1146
1044 1213
1044 1285
1044 1508
1044 1659
1044 1782
1044 1904
1044 1912
1044 1924
1044 1926
1044 1950
1044 2009
1044 2016
1046 1390
1047 1096
1047 1119
1047 1225
1047 1871
1047 1897
1047 1917
1048 1119
1048 1151
1048 1200
1048 1205
1048 1273
1048 1293
1048 1321
1048 1344
1048 1349
1048 1514
1048 1549
1048 1573
1048 1626
1048 1655
1048 1687
1048 1742
1048 1777
1048 1844
1048 1895
1048 1899
1049 1149
1049 1180
1049 1442
1049 1529
1049 1660
1049 1703
1049 1952
1049 2025
1049 2033
1050 1138
1050 1187
1050 1361
1050 1493
1050 1732
1050 1901
1050 1936
1050 2049
1051 1635
1051 1746
1051 1810
1051 1913
1052 1236
1052 1241
1052 1274
1052 1338
1052 1451
1052 1518
1052 1664
1052 1711
1052 1774
1052 1792
1052 1799
1052 1918
1052 1982
1052 2012
1052 2016
1053 1241
1053 1797
1053 1974
1053 2009
1053 2012
1054 1104
1054 1110
1054 1120
1054 1170
1054 1173
1054 1179
1054 1229
1054 1271
1054 1276
1054 1303
1054 1346
1054 1352
1054 1459
1054 1471
1054 1499
1054 1518
1054 1554
1054 1588
1054 1635
1054 1696
1054 1710
1054 1711
1054 1729
1054 1743
1054 1872
1054 1875
1054 1945
1054 2004
1054 2015
1055 1475
1055 1491
1055 1600
1055 1702
1056 1078
1056 1157
1056 1291
1056 1346
1056 1441
1056 1720
1056 1970
1056 2000
1056 2020
1057 1092
1057 1441
1057 1807
1057 1842
1057 2025
1058 1083
1058 1271
1058 1310
1058 1585
1059 2047
1060 1180
1060 1278
1060 1352
1060 1554
1060 1836
1060 1850
1060 1954
1060 1990
1060 2004
1061 1360
1061 1421
1061 1448
1061 1508
1061 1708
1061 1732
1061 1746
1061 1888
1062 1222
1062 1310
1062 1390
1062 1514
1063 1064
1063 1087
1063 1095
1063 1110
1063 1204
1063 1235
1063 1263
1063 1310
1063 1329
1063 1360
1063 1418
1063 1508
1063 1517
1063 1566
1063 1585
1063 1659
1063 1797
1063 1892
1063 1950
1063 2016
1063 2041
1064 1104
1064 1120
1064 1331
1064 1332
1064 1456
1064 1480
1064 1510
1064 1541
1064 1683
1064 1711
1064 1964
1064 2038
1065 1069
1065 1235
1065 1324
1065 1773
1065 1797
1065 1832
1066 1157
1067 1074
1067 1084
1067 1104
1067 1129
1067 1170
1067 1184
1067 1198
1067 1209
1067 1229
1067 1232
1067 1271
1067 1275
1067 1300
1067 1313
1067 1326
1067 1352
1067 1365
1067 1376
1067 1379
1067 1385
1067 1413
1067 1462
1067 1469
1067 1475
1067 1485
1067 1491
1067 1497
1067 1499
1067 1501
1067 1526
1067 1538
1067 1560
1067 1562
1067 1586
1067 1590
1067 1621
1067 1635
1067 1682
1067 1718
1067 1725
1067 1743
1067 1811
1067 1837
1067 1850
1067 1863
1067 1872
1067 1873
1067 1875
1067 1877
1067 1889
1067 1899
1067 1940
1067 1945
1067 1949
1067 2015
1068 1104
1068 1109
1068 1229
1068 1300
1068 1376
1068 1529
1068 1596
1068 1640
1068 1709
1068 1711
1068 1721
1068 1768
1068 1850
1068 1929
1068 1974
1068 1994
1068 2048
1069 1129
1069 1181
1069 1324
1069 1329
1069 1428
1069 1469
1069 1564
1069 1650
1069 1770
1069 1773
1069 1873
1069 1889
1070 1110
1070 1264
1070 1426
1070 1514
1070 2057
1071 1075
1071 1115
1071 1187
1071 1204
1071 1469
1071 1470
1071 1735
1071 1774
1071 1791
1071 1837
1071 1888
1071 1899
1071 1915
1072 1167
1072 1200
1072 1209
1072 1217
1072 1239
1072 1339
1072 1373
1072 1381
1072 1413
1072 1585
1072 1714
1072 1789
1072 1806
1072 1823
1072 1850
1072 1862
1072 1872
1072 1983
1072 1990
1072 1999
1073 1175
1073 1229
1073 1280
1073 1281
1073 1305
1073 1352
1073 1376
1073 1475
1073 1497
1073 1873
1074 1109
1074 1129
1074 1180
1074 1184
1074 1300
1074 1352
1074 1376
1074 1423
1074 1447
1074 1497
1074 1538
1074 1554
1074 1597
1074 1641
1074 1743
1074 1873
1074 1889
1074 1942
1075 1087
1075 1100
1075 1115
1075 1117
1075 1119
1075 1187
1075 1203
1075 1233
1075 1360
1075 1416
1075 1506
1075 1583
1075 1735
1075 1774
1075 1797
1075 1853
1075 1880
1075 1888
1075 1918
1075 2003
1075 2012
1075 2013
1075 2036
1076 1189
1076 1229
1076 1400
1076 1587
1077 1136
1077 1964
1077 2033
1078 1119
1078 1149
1078 1207
1078 1244
1078 1362
1078 1441
1078 1480
1078 1655
1078 1676
1078 1807
1078 1840
1078 1884
1078 1896
1078 1902
1078 1904
1078 1926
1078 1980
1078 2025
1078 2044
1078 2045
1079 1281
1079 1327
1079 1331
1079 1344
1079 1349
1079 1838
1079 2045
1081 1341
1081 2030
1082 1095
1082 1149
1082 1213
1082 1251
1082 1293
1082 1332
1082 1340
1082 1362
1082 1480
1082 1511
1082 1583
1082 1704
1082 1766
1082 1772
1082 1807
1082 1912
1082 1926
1082 2045
1083 1095
1083 1123
1083 1126
1083 1169
1083 1214
1083 1274
1083 1355
1083 1362
1083 1548
1083 1570
1083 1583
1083 1629
1083 1636
1083 1650
1083 1657
1083 1807
1083 1827
1083 1904
1083 1980
1083 2014
1083 2055
1084 1129
1084 1300
1084 1413
1084 1548
1084 1872
1084 1974
1084 1982
1084 1994
1085 1102
1085 1323
1085 1329
1085 1583
1085 1657
1085 1707
1086 1120
1086 1274
1086 1338
1086 1389
1086 1627
1086 1710
1086 1711
1086 1729
1086 1746
1086 1874
1086 1899
1087 1095
1087 1131
1087 1132
1087 1203
1087 1204
1087 1246
1087 1329
1087 1360
1087 1375
1087 1389
1087 1397
1087 1508
1087 1566
1087 1570
1087 1659
1087 1735
1087 1736
1087 1752
1087 1761
1087 1784
1087 1797
1087 1888
1087 1892
1087 1912
1087 1950
1087 2016
1087 2035
1087 2041
1088 1123
1088 1729
1088 1904
1088 2015
1089 1274
1089 1338
1089 1679
1089 1890
1089 2014
1090 1506
1091 1804
1091 1838
1091 1847
1092 1106
1092 1146
1092 1295
1092 1310
1092 1362
1092 1378
1092 1404
1092 1442
1092 1585
1092 1902
1092 1921
1092 1934
1092 1951
1092 1958
1092 1970
1092 2011
1092 2057
1093 1195
1093 1275
1093 1829
1095 1102
1095 1119
1095 1137
1095 1204
1095 1207
1095 1213
1095 1215
1095 1217
1095 1218
1095 1241
1095 1244
1095 1290
1095 1308
1095 1335
1095 1340
1095 1362
1095 1386
1095 1389
1095 1430
1095 1470
1095 1473
1095 1487
1095 1511
1095 1520
1095 1548
1095 1601
1095 1657
1095 1695
1095 1720
1095 1729
1095 1734
1095 1739
1095 1827
1095 1884
1095 1904
1095 1980
1095 1992
1095 2014
1095 2025
1095 2038
1095 2045
1096 1212
1096 1217
1096 1225
1096 1305
1096 1308
1096 1373
1096 1403
1096 1441
1096 1572
1096 1655
1096 1720
1096 1738
1096 1739
1096 1899
1096 1924
1096 2034
1097 1315
1097 1387
1097 1585
1097 1680
1097 1685
1098 1977
1098 2040
1099 1975
1100 1199
1100 1203
1100 1222
1100 1306
1100 1324
1100 1360
1100 1465
1100 1470
1100 1484
1100 1506
1100 1538
1100 1623
1100 1659
1100 1721
1100 1774
1100 1853
1100 1880
1100 1950
1100 1975
1101 1150
1101 1152
1101 1329
1101 1627
1101 1752
1101 1774
1101 1811
1101 1955
1101 2035
1102 1303
1102 1323
1102 1520
1102 1657
1102 1707
1102 1786
1102 1891
1103 1832
1104 1109
1104 1120
1104 1129
1104 1167
1104 1170
1104 1184
1104 1229
1104 1241
1104 1271
1104 1276
1104 1288
1104 1300
1104 1303
1104 1305
1104 1369
1104 1376
1104 1386
1104 1475
1104 1485
1104 1518
1104 1522
1104 1529
1104 1531
1104 1538
1104 1582
1104 1586
1104 1592
1104 1596
1104 1650
1104 1678
1104 1682
1104 1721
1104 1743
1104 1768
1104 1799
1104 1829
1104 1868
1104 1873
1104 1881
1104 1883
1104 1889
1104 1945
1104 1947
1104 1954
1104 1974
1104 1976
1104 1982
1104 1987
1104 2012
1104 2016
1104 2022
1104 2057
1105 1418
1106 1146
1106 1244
1106 1467
1106 1517
1106 1611
1106 1734
1106 1884
1106 1926
1106 2024
1106 2034
1107 1211
1107 1267
1107 1300
1107 1354
1107 1506
1107 1707
1107 1813
1107 1863
1108 1293
1108 1378
1108 1390
1108 1492
1108 1649
1108 1655
1108 1687
1108 1727
1108 1742
1108 1763
1108 1780
1108 1896
1108 1995
1108 2034
1109 1120
1109 1229
1109 1291
1109 1305
1109 1334
1109 1348
1109 1352
1109 1372
1109 1379
1109 1381
1109 1394
1109 1413
1109 1450
1109 1475
1109 1484
1109 1499
1109 1591
1109 1681
1109 1766
1109 1803
1109 1811
1109 1829
1109 1899
1109 1909
1109 1945
1109 1987
1109 2016
1110 1329
1110 1332
1110 1360
1110 1508
1110 1659
1110 1797
1110 1832
1110 1888
1110 1912
1110 1950
1110 2016
1111 2043
1112 1120
1113 1170
1113 1379
1113 1491
1113 1588
1113 1621
1113 1903
1114 1212
1114 1277
1114 1383
1114 1403
1114 1511
1114 1605
1114 1655
1114 1720
1114 1739
1114 1766
1114 1806
1114 1967
1114 2011
1115 1199
1115 1204
1115 1451
1115 1470
1115 1690
1115 1735
1115 1774
1115 1881
1116 1305
1116 1326
1116 1462
1116 1631
1116 1634
1116 1863
1116 1949
1117 1193
1117 1229
1117 1335
1117 1338
1117 1447
1117 1475
1117 1519
1117 1729
1117 1743
1117 1809
1117 1873
1117 2015
1119 1132
1119 1145
1119 1149
1119 1157
1119 1160
1119 1185
1119 1204
1119 1212
1119 1213
1119 1241
1119 1244
1119 1256
1119 1290
1119 1293
1119 1295
1119 1323
1119 1328
1119 1332
1119 1335
1119 1338
1119 1341
1119 1342
1119 1362
1119 1403
1119 1418
1119 1422
1119 1430
1119 1457
1119 1473
1119 1480
1119 1494
1119 1518
1119 1520
1119 1604
1119 1611
1119 1642
1119 1654
1119 1655
1119 1685
1119 1698
1119 1707
1119 1720
1119 1728
1119 1729
1119 1734
1119 1739
1119 1763
1119 1786
1119 1842
1119 1854
1119 1867
1119 1882
1119 1896
1119 1925
1119 1926
1119 1942
1119 2012
1119 2024
1119 2034
1119 2041
1119 2045
1120 1213
1120 1229
1120 1244
1120 1271
1120 1288
1120 1295
1120 1300
1120 1303
1120 1305
1120 1329
1120 1338
1120 1342
1120 1346
1120 1376
1120 1402
1120 1404
1120 1456
1120 1473
1120 1475
1120 1517
1120 1529
1120 1577
1120 1588
1120 1596
1120 1640
1120 1641
1120 1650
1120 1654
1120 1655
1120 1659
1120 1711
1120 1721
1120 1768
1120 1875
1120 1907
1120 1912
1120 1929
1120 1939
1120 1968
1120 1974
1120 1987
1120 2016
1121 1217
1121 1307
1121 1677
1121 1737
1121 1745
1122 1317
1122 1337
1122 1351
1122 1385
1122 1409
1122 1477
1122 1503
1122 1559
1122 1587
1122 1695
1122 1782
1122 1798
1122 1820
1122 1838
1122 1898
1122 1986
1122 1992
1122 2015
1122 2031
1123 1169
1123 1884
1124 1409
1124 2045
1125 1329
1125 1926
1126 1149
1126 1290
1126 1332
1126 1416
1126 1480
1126 1520
1126 1570
1126 1676
1126 1806
1126 1827
1126 1884
1126 2045
1127 1538
1127 1639
1127 1745
1128 1649
1128 1760
1128 2034
1129 1209
1129 1223
1129 1229
1129 1379
1129 1485
1129 1837
1129 1868
1129 1889
1129 1964
1129 2038
1129 2046
1130 2050
1131 1195
1131 1202
1131 1312
1131 1313
1131 1418
1131 1508
1131 1659
1131 1888
1131 1950
1131 2003
1131 2016
1131 2041
1132 1174
1132 1207
1132 1216
1132 1230
1132 1249
1132 1254
1132 1435
1132 1511
1132 1570
1132 1652
1132 1695
1132 1769
1132 1777
1132 1786
1132 1802
1132 1895
1132 2045
1133 1271
1133 1322
1133 1389
1133 1413
1133 1475
1133 1526
1133 1560
1133 1811
1133 1850
1133 1909
1133 1940
1133 1956
1134 1975
1135 1229
1135 1567
1135 1745
1135 1837
1136 1563
1136 1677
1137 1329
1137 1375
1137 1377
1137 1429
1137 1518
1137 1632
1137 1797
1137 1825
1137 1832
1138 1153
1138 1187
1138 1238
1138 1286
1138 1292
1138 1360
1138 1381
1138 1396
1138 1416
1138 1518
1138 1544
1138 1583
1138 1623
1138 1732
1138 1803
1138 1897
1138 1901
1138 1918
1138 1936
1138 1975
1138 1998
1138 2049
1138 2052
1139 1217
1139 1307
1139 1475
1139 1983
1140 1849
1141 1305
1141 1413
1141 1475
1141 1588
1141 2059
1142 1190
1142 1364
1142 1569
1143 1811
1144 1744
1144 1746
1145 1786
1145 1946
1145 1965
1146 1207
1146 1244
1146 1291
1146 1295
1146 1341
1146 1426
1146 1441
1146 1517
1146 1549
1146 1604
1146 1956
1147 1198
1147 1232
1147 1379
1147 1381
1147 1459
1147 1491
1147 1545
1147 1560
1147 1678
1147 1897
1147 1903
1148 1803
1149 1241
1149 1247
1149 1316
1149 1342
1149 1389
1149 1487
1149 1583
1149 1695
1149 1816
1149 1861
1149 1913
1149 1926
1149 1937
1149 1946
1149 2014
1149 2025
1149 2045
1150 1305
1150 1329
1150 1473
1150 1586
1150 1912
1151 1217
1151 1293
1151 1332
1151 1414
1151 1470
1151 1573
1151 1655
1151 1742
1151 1995
1151 2034
1152 1232
1152 1379
1152 1380
1152 1413
1152 1491
1152 1545
1153 1190
1153 1292
1153 1303
1153 1324
1153 1341
1153 1416
1153 1470
1153 1479
1153 1544
1153 1583
1153 1627
1153 1670
1153 1739
1153 1773
1153 1774
1153 1859
1153 1918
1153 1922
1153 1955
1153 1977
1153 2016
1153 2052
1154 1591
1155 1375
1156 1172
1156 1375
1156 1381
1156 1553
1156 1776
1156 1976
1157 1217
1157 1241
1157 1244
1157 1289
1157 1321
1157 1338
1157 1362
1157 1400
1157 1500
1157 1517
1157 1665
1157 1703
1157 1891
1157 1897
1157 1924
1157 1926
1157 1928
1157 2010
1157 2025
1157 2045
1157 2057
1158 1549
1159 1292
1159 1660
1159 1744
1159 1762
1159 1818
1160 1168
1160 1858
1161 1651
1161 1703
1162 1299
1162 1362
1162 1397
1162 1401
1162 1583
1162 1765
1163 1390
1163 2025
1164 1199
1164 1201
1164 1335
1164 1356
1164 1614
1165 1427
1167 1203
1167 1229
1167 1244
1167 1271
1167 1328
1167 1372
1167 1402
1167 1416
1167 1531
1167 1683
1167 1803
1167 1964
1167 1967
1168 1185
1168 1241
1168 1254
1168 1290
1168 1430
1168 1676
1168 1858
1168 1887
1169 1386
1169 1806
1169 1850
1170 1194
1170 1229
1170 1271
1170 1276
1170 1300
1170 1303
1170 1313
1170 1352
1170 1365
1170 1376
1170 1388
1170 1446
1170 1497
1170 1501
1170 1574
1170 1590
1170 1650
1170 1682
1170 1710
1170 1711
1170 1743
1170 1799
1170 1809
1170 1945
1170 1954
1170 1974
1170 1982
1170 2008
1171 1402
1171 1608
1171 1722
1171 1939
1172 1196
1172 1286
1172 1366
1172 1375
1172 1381
1172 1383
1172 1544
1172 1618
1172 1623
1172 1650
1172 1667
1172 1776
1172 1848
1172 1850
1172 1883
1172 2052
1172 2057
1173 1229
1173 1275
1173 1303
1173 1310
1173 1588
1173 1743
1173 1843
1174 1508
1174 1659
1174 1660
1174 1950
1174 2016
1175 1380
1175 1469
1175 1588
1176 1882
1177 1356
1177 1433
1177 1767
1177 1774
1177 2040
1178 1926
1179 1275
1179 1279
1179 1413
1179 1489
1179 1531
1179 1588
1179 1725
1179 1743
1179 2059
1180 1217
1180 1229
1180 1244
1180 1346
1180 1381
1180 1426
1180 1455
1180 1470
1180 1484
1180 1517
1180 1554
1180 1681
1180 1789
1180 1804
1180 1926
1180 1977
1182 1570
1182 1786
1183 2015
1184 1275
1184 1300
1184 1376
1184 1497
1184 1554
1184 1577
1184 1597
1184 1620
1184 1622
1184 1641
1184 1729
1184 1863
1184 1889
1184 1948
1184 2009
1184 2048
1185 1192
1185 1254
1185 1511
1185 1611
1185 1676
1185 1706
1185 1802
1185 1816
1185 1890
1185 1918
1186 1871
1187 1230
1187 1231
1187 1286
1187 1297
1187 1325
1187 1429
1187 1493
1187 1518
1187 1591
1187 1732
1187 1897
1187 1901
1187 1936
1187 1952
1187 1998
1187 2049
1188 1217
1188 1720
1188 2015
1189 1205
1189 1514
1189 1516
1189 1587
1189 1847
1190 1247
1190 1335
1190 1594
1190 1597
1191 1212
1191 1328
1191 1344
1191 1359
1191 1422
1191 1442
1191 1594
1191 1634
1191 1782
1191 1891
1191 1896
1191 1921
1191 1925
1191 1928
1191 1967
1191 2057
1192 1338
1192 1389
1192 1652
1192 1802
1192 1858
1192 1890
1193 1275
1193 1352
1193 1463
1193 1745
1193 1829
1193 2015
1194 1229
1194 1271
1194 1873
1194 1909
1195 1217
1195 1360
1195 1373
1195 1418
1195 1475
1195 1680
1195 1786
1195 1850
1195 1863
1195 1873
1195 1888
1195 1957
1195 1990
1195 2018
1195 2041
1196 1286
1196 1375
1196 1648
1196 1793
1197 1370
1197 1695
1197 1759
1198 1329
1198 1413
1198 1491
1198 1497
1198 1621
1198 1903
1198 1945
1198 2016
1199 1203
1199 1235
1199 1426
1199 1506
1199 1583
1199 1670
1199 1882
1199 1899
1199 1918
1199 2012
1200 1217
1200 1343
1200 1373
1200 1424
1200 1517
1200 1627
1200 1661
1200 1706
1200 1869
1200 2004
1201 1470
1201 1473
1201 1672
1201 1791
1201 1853
1201 1865
1201 1918
1202 1293
1202 1329
1202 1556
1202 1670
1202 1688
1202 1769
1202 1951
1203 1204
1203 1222
1203 1329
1203 1335
1203 1360
1203 1389
1203 1395
1203 1397
1203 1416
1203 1465
1203 1470
1203 1515
1203 1560
1203 1611
1203 1721
1203 1735
1203 1765
1203 1766
1203 1774
1203 1791
1203 1806
1203 1848
1203 1880
1203 2045
1203 2057
1204 1246
1204 1268
1204 1276
1204 1329
1204 1360
1204 1473
1204 1508
1204 1627
1204 1633
1204 1659
1204 1735
1204 1761
1204 1797
1204 1880
1204 1888
1204 1892
1204 1912
1204 1935
1204 1950
1204 1993
1204 1996
1204 2016
1205 1291
1205 1390
1205 1804
1205 1847
1206 1975
1207 1213
1207 1244
1207 1285
1207 1338
1207 1362
1207 1373
1207 1378
1207 1404
1207 1422
1207 1514
1207 1570
1207 1575
1207 1583
1207 1720
1207 1734
1207 1760
1207 1896
1207 1897
1207 1907
1207 1926
1207 2025
1207 2045
1207 2058
1208 1362
1208 1698
1208 1904
1209 1326
1209 1379
1209 1590
1209 1766
1209 1873
1210 1213
1210 1290
1210 1308
1210 1583
1210 1655
1211 1272
1211 1305
1211 1475
1211 1560
1211 1757
1211 1910
1211 1916
1211 2003
1211 2010
1212 1213
1212 1254
1212 1292
1212 1403
1212 1435
1212 1480
1212 1570
1212 1661
1212 1720
1212 1738
1212 1739
1212 1802
1212 1858
1212 1899
1212 1953
1212 1967
1213 1285
1213 1303
1213 1308
1213 1332
1213 1362
1213 1401
1213 1480
1213 1511
1213 1572
1213 1583
1213 1676
1213 1681
1213 1739
1213 1895
1213 2025
1214 1382
1214 1526
1214 1632
1214 1945
1214 1979
1215 1340
1215 1352
1215 1416
1215 1765
1215 1850
1216 1884
1216 2025
1216 2058
1217 1239
1217 1271
1217 1307
1217 1310
1217 1319
1217 1343
1217 1357
1217 1362
1217 1370
1217 1373
1217 1378
1217 1379
1217 1397
1217 1405
1217 1418
1217 1426
1217 1479
1217 1494
1217 1517
1217 1590
1217 1597
1217 1661
1217 1676
1217 1677
1217 1680
1217 1706
1217 1720
1217 1739
1217 1760
1217 1781
1217 1787
1217 1789
1217 1806
1217 1867
1217 1869
1217 1884
1217 1897
1217 1899
1217 1911
1217 1926
1217 1990
1217 1999
1218 1842
1218 1965
1219 1271
1219 1389
1219 1572
1219 1611
1219 1676
1219 1858
1219 1890
1219 1918
1219 1974
1221 1244
1222 1251
1222 1356
1222 1360
1222 1401
1222 1882
1222 1899
1222 1976
1222 2048
1223 1470
1223 1659
1223 1667
1223 1868
1224 1292
1224 1799
1225 1258
1225 1373
1225 1400
1225 1419
1225 1435
1225 1511
1225 1520
1225 1537
1225 1652
1225 1807
1225 1896
1225 1899
1225 1914
1225 2026
1227 1842
1227 1873
1227 1909
1228 1758
1228 1811
1229 1232
1229 1248
1229 1271
1229 1275
1229 1276
1229 1300
1229 1303
1229 1310
1229 1311
1229 1343
1229 1352
1229 1358
1229 1376
1229 1379
1229 1388
1229 1463
1229 1469
1229 1471
1229 1475
1229 1484
1229 1485
1229 1499
1229 1518
1229 1529
1229 1531
1229 1538
1229 1555
1229 1560
1229 1567
1229 1577
1229 1586
1229 1590
1229 1592
1229 1621
1229 1640
1229 1681
1229 1682
1229 1683
1229 1709
1229 1710
1229 1711
1229 1720
1229 1721
1229 1729
1229 1743
1229 1766
1229 1768
1229 1785
1229 1799
1229 1809
1229 1811
1229 1829
1229 1863
1229 1868
1229 1872
1229 1889
1229 1909
1229 1929
1229 1945
1229 1974
1229 1982
1229 2008
1229 2015
1230 1493
1230 1565
1230 1703
1230 1862
1230 2049
1231 1732
1231 1918
1232 1271
1232 1367
1232 1379
1232 1402
1232 1411
1232 1413
1232 1431
1232 1452
1232 1491
1232 1689
1232 1875
1233 1416
1233 1799
1233 1803
1233 1918
1234 1422
1235 1345
1235 1385
1235 1436
1235 1564
1235 1572
1236 1388
1236 1416
1236 1508
1236 1659
1236 1832
1236 1950
1236 1968
1236 1975
1236 2016
1237 1531
1237 2029
1238 1413
1238 1416
1238 1544
1238 1583
1238 1672
1238 1732
1238 1774
1238 1803
1238 1918
1238 1975
1238 2016
1239 1666
1239 1850
1239 1926
1241 1276
1241 1604
1241 1787
1241 1799
1241 1840
1241 1918
1241 1946
1241 1987
1241 2012
1241 2016
1243 1292
1243 1299
1243 1303
1243 1762
1243 1793
1243 1859
1243 2047
1244 1285
1244 1290
1244 1291
1244 1295
1244 1323
1244 1338
1244 1342
1244 1343
1244 1346
1244 1362
1244 1378
1244 1441
1244 1457
1244 1468
1244 1516
1244 1523
1244 1571
1244 1575
1244 1604
1244 1642
1244 1655
1244 1665
1244 1676
1244 1679
1244 1685
1244 1695
1244 1720
1244 1729
1244 1734
1244 1756
1244 1786
1244 1800
1244 1830
1244 1852
1244 1882
1244 1884
1244 1890
1244 1899
1244 1907
1244 1924
1244 1926
1244 1956
1244 1970
1244 2014
1244 2025
1244 2045
1244 2055
1244 2058
1245 1290
1245 1343
1245 1380
1245 1397
1245 1491
1245 1588
1246 1292
1246 1375
1246 1381
1246 1428
1246 1670
1246 1832
1246 1860
1246 2035
1246 2052
1247 1267
1247 1454
1247 1499
1247 1634
1247 1863
1247 1940
1247 1949
1248 1388
1248 1413
1248 1469
1248 1491
1248 1562
1248 1588
1248 1743
1248 1909
1248 1915
1249 1585
1249 1769
1249 1786
1249 1905
1250 1348
1250 1360
1250 1416
1250 1423
1250 1445
1250 1583
1250 1618
1250 1682
1250 1762
1250 1787
1250 1832
1250 1838
1250 1845
1250 1897
1250 1918
1250 2015
1251 1305
1251 1416
1251 1508
1251 1659
1251 1850
1251 1912
1251 1950
1251 2016
1251 2045
1252 1419
1254 1293
1254 1341
1254 1387
1254 1389
1254 1426
1254 1494
1254 1511
1254 1578
1254 1685
1254 1712
1254 1720
1254 1739
1254 1782
1254 1786
1254 1861
1254 1864
1254 1869
1254 1898
1254 1907
1254 1924
1254 1925
1254 1926
1254 1965
1254 1967
1254 1992
1254 1995
1254 2030
1255 1279
1255 1526
1256 1281
1256 1332
1256 1430
1256 1581
1256 1627
1256 1650
1256 1787
1256 1816
1256 1827
1256 1840
1256 1884
1256 1904
1256 2014
1256 2019
1257 1454
1257 1863
1257 1912
1257 1950
1258 1517
1258 1543
1258 1568
1258 1652
1258 1857
1259 1418
1259 1685
1259 1769
1259 1786
1260 1965
1262 1279
1263 1509
1263 1559
1263 1675
1263 1677
1263 1723
1263 1760
1264 1279
1264 1401
1264 1531
1264 1548
1264 1653
1264 1670
1264 1720
1264 2023
1265 1380
1265 1475
1265 1909
1265 1990
1266 1321
1266 1409
1266 1513
1266 1516
1266 1626
1266 1655
1266 1666
1266 1687
1266 1742
1266 1847
1267 1634
1267 1863
1268 1811
1268 1940
1269 1793
1269 1883
1270 1923
1270 1975
1270 1987
1271 1278
1271 1313
1271 1326
1271 1328
1271 1343
1271 1352
1271 1365
1271 1379
1271 1400
1271 1416
1271 1459
1271 1462
1271 1469
1271 1497
1271 1518
1271 1529
1271 1551
1271 1588
1271 1631
1271 1634
1271 1682
1271 1683
1271 1685
1271 1710
1271 1711
1271 1729
1271 1768
1271 1785
1271 1799
1271 1811
1271 1829
1271 1849
1271 1858
1271 1863
1271 1873
1271 1889
1271 1909
1271 1949
1271 1974
1271 1982
1271 2004
1271 2008
1271 2018
1271 2031
1271 2057
1272 1518
1272 1732
1274 1338
1274 1342
1274 1355
1274 1375
1274 1461
1274 1508
1274 1519
1274 1535
1274 1659
1274 1729
1274 1861
1274 1912
1274 1926
1274 1950
1274 2010
1274 2016
1275 1305
1275 1352
1275 1355
1275 1475
1275 1555
1275 1635
1275 1670
1275 1743
1275 1809
1275 1889
1275 2015
1276 1288
1276 1305
1276 1421
1276 1475
1276 1518
1276 1596
1276 1711
1276 1799
1276 1868
1276 1889
1276 1918
1277 1354
1277 1963
1277 1968
1277 1975
1279 1311
1279 1332
1279 1390
1279 1402
1279 1769
1279 1812
1279 1939
1280 1352
1280 1365
1280 1538
1280 1592
1280 1682
1280 1735
1280 1742
1280 1799
1280 1889
1280 1974
1280 2015
1281 1332
1281 1457
1281 1511
1281 1884
1281 2055
1282 1566
1283 1331
1283 2038
1284 1341
1284 1429
1284 1525
1284 1803
1284 1807
1284 1924
1284 1964
1284 1968
1285 1295
1285 1583
1285 1636
1285 2016
1285 2025
1286 1366
1286 1375
1286 1383
1286 1544
1286 1553
1286 1623
1286 1732
1286 1890
1286 1975
1286 2052
1287 1811
1288 1413
1288 1471
1288 1491
1288 1518
1288 1711
1289 1341
1289 1489
1289 1519
1289 1817
1289 1819
1289 1863
1289 1949
1290 1342
1290 1416
1290 1470
1290 1518
1290 1676
1290 1816
1290 1858
1290 1904
1290 1976
1291 1295
1291 1416
1291 1517
1291 1665
1291 1674
1291 1677
1291 1685
1291 1731
1291 1786
1291 1831
1291 1878
1291 1879
1291 1891
1291 1907
1291 1980
1291 1992
1291 2024
1292 1318
1292 1329
1292 1335
1292 1361
1292 1381
1292 1416
1292 1470
1292 1506
1292 1509
1292 1594
1292 1598
1292 1632
1292 1638
1292 1659
1292 1677
1292 1736
1292 1762
1292 1774
1292 1832
1292 1835
1292 1852
1292 1880
1292 1922
1292 1964
1292 1975
1292 2015
1292 2016
1292 2047
1292 2052
1293 1321
1293 1378
1293 1390
1293 1406
1293 1409
1293 1422
1293 1437
1293 1492
1293 1520
1293 1550
1293 1649
1293 1655
1293 1666
1293 1687
1293 1727
1293 1742
1293 1763
1293 1780
1293 1804
1293 1834
1293 1842
1293 1847
1293 1896
1293 1902
1293 1991
1293 1995
1293 2034
1294 1310
1294 1418
1295 1346
1295 1362
1295 1397
1295 1577
1295 1665
1295 1679
1295 1891
1295 1902
1295 1913
1295 2025
1296 1567
1296 1702
1296 1873
1296 1918
1297 1493
1297 1952
1298 1583
1298 1933
1298 1951
1298 2040
1299 1576
1299 1762
1299 1832
1299 1896
1299 2047
1300 1352
1300 1376
1300 1469
1300 1475
1300 1499
1300 1538
1300 1574
1300 1582
1300 1586
1300 1711
1300 1721
1300 1772
1300 1785
1300 1795
1300 1872
1300 1889
1300 1909
1300 1929
1300 1945
1300 1948
1300 1974
1300 2018
1301 1707
1301 2038
1302 1375
1302 1803
1303 1305
1303 1308
1303 1323
1303 1328
1303 1475
1303 1567
1303 1629
1303 1681
1303 1707
1303 1811
1303 1883
1303 1889
1303 1964
1303 2046
1304 1980
1305 1313
1305 1322
1305 1326
1305 1352
1305 1355
1305 1365
1305 1376
1305 1407
1305 1411
1305 1454
1305 1462
1305 1469
1305 1471
1305 1475
1305 1554
1305 1562
1305 1574
1305 1597
1305 1615
1305 1631
1305 1634
1305 1635
1305 1711
1305 1713
1305 1724
1305 1741
1305 1745
1305 1752
1305 1769
1305 1795
1305 1806
1305 1809
1305 1819
1305 1863
1305 1871
1305 1933
1305 1947
1305 1949
1305 2004
1305 2018
1305 2048
1306 1360
1306 1473
1306 1528
1306 1670
1306 1880
1306 1888
1307 1503
1307 1517
1307 1999
1308 1536
1308 1586
1308 1655
1308 1738
1308 1745
1308 1838
1308 1847
1308 1895
1308 1902
1308 2004
1308 2045
1309 1629
1309 1818
1310 1333
1310 1339
1310 1413
1310 1418
1310 1491
1310 1517
1310 1560
1310 1585
1310 1668
1310 1714
1310 1769
1310 1777
1310 1850
1310 1872
1310 1990
1310 2011
1310 2026
1310 2057
1311 1402
1311 1431
1311 1812
1311 2038
1312 1758
1313 1365
1313 1469
1313 1475
1313 1497
1313 1785
1313 2018
1314 1975
1315 1685
1316 1698
1316 1902
1316 1962
1316 2025
1317 1338
1317 1782
1318 1328
1318 1506
1318 1508
1318 1544
1318 1632
1318 1723
1318 1774
1318 2016
1318 2052
1319 1585
1319 1737
1320 1329
1320 1627
1320 1657
1320 1691
1320 1699
1320 1733
1320 1868
1320 2035
1321 1344
1321 1349
1321 1375
1321 1422
1321 1514
1321 1573
1321 1650
1321 1655
1321 1763
1321 1849
1321 1926
1321 2025
1322 1475
1322 1663
1322 1745
1322 1795
1322 1811
1322 1939
1322 1976
1323 1332
1323 1480
1323 1511
1323 1520
1323 1707
1323 1729
1323 1748
1323 2038
1323 2045
1324 1428
1324 1508
1324 1524
1324 1531
1324 1659
1324 1683
1324 1721
1324 1773
1324 1778
1324 1950
1324 2016
1325 1361
1325 1493
1325 1506
1325 2049
1326 1358
1326 1454
1326 1462
1326 1469
1326 1554
1326 1562
1326 1631
1326 1634
1326 1639
1326 1774
1326 1815
1326 1829
1326 1850
1326 1863
1326 1873
1326 1945
1328 1463
1328 1720
1328 1746
1328 1784
1328 1804
1328 1807
1328 1968
1329 1335
1329 1360
1329 1410
1329 1416
1329 1627
1329 1650
1329 1657
1329 1677
1329 1688
1329 1691
1329 1697
1329 1699
1329 1732
1329 1733
1329 1746
1329 1752
1329 1773
1329 1797
1329 1890
1329 1892
1329 1938
1329 1955
1329 1976
1329 2013
1329 2016
1329 2035
1329 2052
1330 1695
1330 1926
1330 2025
1331 1748
1331 1825
1332 1480
1332 1657
1332 1676
1332 1685
1332 1698
1332 1772
1332 1780
1332 1827
1332 1895
1332 1904
1332 1957
1332 1980
1332 2044
1332 2058
1333 1373
1333 1375
1333 1406
1333 1572
1333 1680
1333 1766
1333 1871
1333 1912
1333 2003
1333 2056
1335 1373
1335 1416
1335 1465
1335 1470
1335 1597
1335 1714
1335 1766
1335 1774
1335 1853
1335 1912
1336 1377
1337 1474
1337 1536
1337 1685
1338 1342
1338 1346
1338 1355
1338 1362
1338 1447
1338 1461
1338 1467
1338 1508
1338 1517
1338 1560
1338 1570
1338 1583
1338 1591
1338 1605
1338 1643
1338 1650
1338 1654
1338 1655
1338 1659
1338 1729
1338 1802
1338 1861
1338 1882
1338 1912
1338 1918
1338 1926
1338 1950
1338 1996
1338 2016
1340 1376
1340 1380
1340 1410
1340 1416
1340 1508
1340 1659
1340 1720
1340 1734
1340 1765
1340 1806
1340 1850
1340 1875
1340 1896
1340 1912
1340 1915
1340 1950
1340 1981
1340 2016
1340 2045
1341 1375
1341 1441
1341 1494
1341 1618
1341 1649
1341 1680
1341 1864
1341 1926
1341 1928
1341 1956
1341 1978
1341 1992
1341 2031
1342 1355
1342 1461
1342 1511
1342 1786
1342 1802
1342 1861
1342 1884
1342 1926
1342 1980
1343 1382
1343 1402
1343 1570
1343 1605
1343 1661
1343 1743
1343 1869
1343 1902
1344 1349
1344 1409
1344 1422
1344 1426
1344 1507
1344 1514
1344 1573
1344 1597
1344 1650
1344 1655
1344 1666
1344 1742
1344 1847
1344 2026
1345 1385
1345 1436
1345 1531
1345 1564
1345 1774
1346 1362
1346 1377
1346 1409
1346 1418
1346 1426
1346 1434
1346 1571
1346 1654
1346 1823
1346 1830
1346 1897
1346 1899
1346 1926
1346 2020
1346 2025
1346 2046
1346 2057
1346 2058
1347 1698
1348 1597
1348 1774
1348 1975
1349 1400
1349 1422
1349 1687
1349 1760
1349 1849
1350 1566
1350 1596
1350 1941
1352 1379
1352 1388
1352 1413
1352 1446
1352 1454
1352 1469
1352 1472
1352 1475
1352 1485
1352 1491
1352 1499
1352 1501
1352 1518
1352 1538
1352 1554
1352 1590
1352 1621
1352 1634
1352 1635
1352 1681
1352 1743
1352 1766
1352 1772
1352 1809
1352 1811
1352 1829
1352 1850
1352 1863
1352 1873
1352 1889
1352 1899
1352 1909
1352 1929
1352 1945
1352 1974
1352 1990
1352 2015
1352 2045
1353 1464
1353 1497
1353 1641
1353 1945
1353 2001
1354 1518
1354 1531
1354 1677
1354 1732
1354 1998
1355 1447
1355 1475
1356 1767
1356 2012
1356 2040
1357 1373
1357 1789
1358 1398
1358 1465
1358 1670
1358 1743
1358 2041
1359 1650
1360 1381
1360 1410
1360 1466
1360 1470
1360 1506
1360 1512
1360 1515
1360 1539
1360 1564
1360 1565
1360 1608
1360 1618
1360 1628
1360 1644
1360 1659
1360 1690
1360 1774
1360 1834
1360 1860
1360 1887
1360 1912
1360 1933
1360 1998
1360 2049
1361 1493
1361 1517
1361 1531
1361 1554
1361 1623
1361 1637
1361 1659
1361 1732
1361 1803
1361 1933
1361 2049
1362 1426
1362 1430
1362 1517
1362 1549
1362 1679
1362 1777
1362 1786
1362 1830
1362 1840
1362 1865
1362 1884
1362 1926
1362 1970
1362 2019
1362 2025
1362 2045
1363 1662
1365 1413
1365 1475
1365 1590
1365 1785
1365 2018
1366 1383
1366 1560
1367 1379
1367 1491
1368 1941
1369 1954
1369 2015
1370 1387
1370 1647
1370 1695
1370 1786
1371 1506
1372 1416
1372 1484
1372 1732
1372 1803
1373 1389
1373 1418
1373 1658
1373 1680
1373 1887
1373 1943
1373 1983
1373 1990
1373 2028
1374 1531
1374 1655
1374 2044
1375 1381
1375 1383
1375 1422
1375 1444
1375 1471
1375 1544
1375 1591
1375 1623
1375 1746
1375 1762
1375 1776
1375 1793
1375 1849
1375 1874
1375 1883
1375 2052
1376 1475
1376 1496
1376 1499
1376 1529
1376 1538
1376 1557
1376 1574
1376 1586
1376 1590
1376 1682
1376 1709
1376 1710
1376 1721
1376 1772
1376 1855
1376 1889
1376 1909
1376 1942
1376 1948
1376 1969
1376 1982
1376 1994
1377 1422
1378 1390
1378 1420
1378 1492
1378 1517
1378 1649
1378 1655
1378 1687
1378 1695
1378 1727
1378 1742
1378 1983
1378 1991
1378 2034
1379 1380
1379 1388
1379 1413
1379 1431
1379 1469
1379 1475
1379 1491
1379 1508
1379 1538
1379 1546
1379 1554
1379 1560
1379 1588
1379 1597
1379 1620
1379 1621
1379 1630
1379 1659
1379 1669
1379 1689
1379 1743
1379 1863
1379 1872
1379 1873
1379 1875
1379 1889
1379 1903
1379 1909
1379 1912
1379 1950
1379 1999
1379 2015
1379 2016
1379 2059
1380 1384
1380 1385
1380 1397
1380 1491
1380 1540
1380 1621
1380 1630
1380 1731
1380 1811
1380 1876
1380 1981
1380 2007
1381 1383
1381 1521
1381 1527
1381 1613
1381 1670
1381 1705
1381 1762
1381 1793
1381 1803
1381 1883
1381 1888
1381 1933
1381 1941
1381 2016
1381 2052
1382 1526
1382 1605
1383 1451
1383 1544
1383 1583
1383 1700
1383 2057
1384 1491
1384 1630
1385 1909
1385 2043
1386 1487
1386 1655
1386 1682
1386 1897
1386 1920
1387 1494
1387 1782
1387 1838
1387 1928
1388 1491
1388 1518
1388 1588
1388 1743
1389 1397
1389 1401
1389 1416
1389 1520
1389 1611
1389 1622
1389 1652
1389 1676
1389 1720
1389 1742
1389 1765
1389 1766
1389 1769
1389 1794
1389 1802
1389 1806
1389 1811
1389 1818
1389 1850
1389 1890
1389 1918
1389 1948
1389 1983
1389 1995
1390 1400
1390 1406
1390 1432
1390 1482
1390 1487
1390 1492
1390 1534
1390 1581
1390 1649
1390 1655
1390 1666
1390 1687
1390 1692
1390 1704
1390 1727
1390 1742
1390 1763
1390 1780
1390 1804
1390 1825
1390 1834
1390 1839
1390 1885
1390 1896
1390 1902
1390 1947
1390 1991
1390 1995
1390 2034
1391 1838
1393 1802
1394 1518
1394 1650
1394 1710
1395 1469
1395 1804
1395 1943
1395 2008
1395 2024
1396 1441
1396 1476
1396 1531
1396 1732
1396 1901
1396 1998
1397 1517
1397 1576
1397 1585
1397 1597
1397 1611
1397 1765
1397 1766
1397 1789
1397 1794
1397 1806
1397 1810
1397 1850
1397 1880
1397 1902
1397 1926
1397 2043
1397 2045
1399 1470
1399 1486
1399 1537
1399 1899
1399 2016
1400 1419
1400 1666
1401 1479
1401 1806
1401 1967
1401 2023
1402 1531
1402 1546
1402 1608
1402 1650
1402 1697
1402 1722
1402 1771
1402 1939
1402 1974
1402 1980
1403 1511
1403 1661
1403 1739
1403 1967
1404 1426
1404 1720
1404 1830
1404 1907
1404 1911
1404 1970
1404 2025
1404 2055
1405 1576
1405 1597
1405 1599
1409 1513
1409 1601
1409 1655
1409 1763
1409 1825
1409 1896
1409 1995
1409 2034
1411 1605
1411 1685
1411 1720
1411 1806
1411 1991
1412 1646
1412 1777
1412 2007
1413 1469
1413 1491
1413 1499
1413 1538
1413 1539
1413 1560
1413 1585
1413 1621
1413 1634
1413 1669
1413 1689
1413 1709
1413 1714
1413 1863
1413 1872
1413 1876
1413 1889
1413 1989
1413 1994
1415 1510
1415 1627
1415 1655
1416 1484
1416 1511
1416 1531
1416 1576
1416 1583
1416 1615
1416 1617
1416 1625
1416 1627
1416 1688
1416 1704
1416 1713
1416 1774
1416 1784
1416 1803
1416 1806
1416 1844
1416 1848
1416 1850
1416 1860
1416 1902
1416 1968
1416 1975
1416 1985
1416 2013
1416 2016
1416 2030
1416 2045
1417 1430
1417 1435
1417 1498
1417 1786
1417 1802
1418 1500
1418 1527
1418 1573
1418 1591
1418 1677
1418 1910
1418 2041
1419 1440
1419 1492
1419 1655
1419 1727
1419 1811
1420 1517
1420 1796
1420 1926
1421 1473
1421 1531
1421 1558
1421 1625
1421 1787
1421 1912
1421 1951
1421 1988
1422 1507
1422 1573
1422 1597
1422 1650
1422 1655
1422 1742
1422 1760
1422 1763
1422 1804
1422 1825
1422 1844
1422 1849
1422 1896
1422 1902
1422 2045
1423 1625
1423 1787
1423 1848
1424 1720
1424 1760
1424 1790
1424 1838
1425 1571
1426 1429
1426 1491
1426 1570
1426 1591
1426 1604
1426 1690
1426 1712
1426 1732
1426 1801
1426 1807
1426 1830
1426 1852
1426 1870
1426 1933
1427 1584
1428 1773
1428 1880
1429 1493
1429 1591
1429 1670
1429 1732
1429 1832
1430 1583
1430 1636
1430 1850
1430 1854
1430 1884
1430 1904
1430 2025
1430 2037
1430 2045
1431 1689
1431 1716
1431 1729
1431 1743
1433 2003
1435 1467
1435 1537
1435 1570
1435 1652
1435 1786
1435 1801
1435 1802
1435 1882
1435 1884
1435 1899
1436 1531
1436 1564
1436 1729
1436 1866
1439 1570
1439 1802
1440 2057
1441 1661
1441 1801
1441 1926
1441 1992
1442 1456
1442 1921
1442 1923
1442 1934
1443 1747
1444 2052
1445 1618
1446 1684
1446 1722
1446 1768
1446 1817
1446 1873
1447 1829
1447 2010
1448 1508
1448 1834
1449 1528
1449 1594
1450 1975
1450 1998
1451 1470
1451 1633
1451 1651
1451 1735
1451 1762
1451 1880
1451 1908
1451 1912
1451 1936
1451 2012
1451 2013
1451 2016
1452 1496
1452 1572
1452 1588
1452 1713
1452 1725
1452 1739
1452 1743
1452 1856
1452 1878
1453 1975
1454 1462
1454 1464
1454 1475
1454 1631
1454 1634
1454 1863
1454 1949
1455 1712
1456 1510
1456 1629
1456 1964
1456 1971
1456 2009
1456 2021
1457 1729
1457 1942
1457 2025
1458 1926
1461 1535
1461 1570
1461 1802
1461 1926
1461 1973
1462 1469
1462 1562
1462 1631
1462 1634
1462 1639
1462 1863
1463 1809
1463 1829
1463 1947
1463 2015
1464 1518
1464 1554
1464 1641
1464 1743
1465 1470
1465 1774
1465 1832
1465 1951
1467 1583
1467 1655
1467 1678
1467 1855
1467 2038
1467 2046
1468 1571
1468 1977
1469 1506
1469 1515
1469 1538
1469 1560
1469 1562
1469 1588
1469 1631
1469 1634
1469 1696
1469 1716
1469 1774
1469 1850
1469 1863
1469 1873
1469 1889
1469 1941
1469 1983
1469 2007
1469 2018
1470 1506
1470 1508
1470 1516
1470 1531
1470 1544
1470 1597
1470 1618
1470 1659
1470 1698
1470 1735
1470 1774
1470 1797
1470 1852
1470 1853
1470 1880
1470 1888
1470 1912
1470 1918
1470 1950
1470 1971
1470 2016
1470 2036
1470 2050
1471 1475
1471 1529
1471 1640
1471 1711
1471 1721
1472 1475
1472 1491
1472 1526
1472 1545
1472 1560
1472 1590
1472 1702
1472 1766
1472 1794
1472 1811
1472 1871
1472 1909
1472 2043
1473 1496
1473 1506
1473 1508
1473 1518
1473 1549
1473 1572
1473 1627
1473 1632
1473 1664
1473 1670
1473 1778
1473 1793
1473 1912
1473 2048
1475 1491
1475 1518
1475 1522
1475 1574
1475 1579
1475 1590
1475 1597
1475 1615
1475 1635
1475 1711
1475 1752
1475 1795
1475 1805
1475 1809
1475 1815
1475 1873
1475 1889
1475 1909
1475 1933
1475 1947
1475 1951
1476 1613
1476 1975
1478 1594
1479 1499
1479 1766
1479 1806
1479 1810
1480 1511
1480 1642
1480 1650
1480 1657
1480 1687
1480 1698
1480 1807
1480 1895
1480 1898
1480 1904
1480 1946
1480 1969
1480 1979
1480 2019
1480 2038
1482 1983
1483 1976
1484 1506
1484 1511
1484 1623
1484 1732
1484 1784
1484 1803
1484 1975
1484 2052
1484 2057
1485 1499
1485 1538
1485 1850
1485 1855
1485 1889
1485 1945
1486 1528
1486 2017
1487 1676
1487 1980
1488 1629
1488 1920
1489 1588
1489 1663
1489 1843
1489 1856
1489 1976
1490 1494
1490 1520
1490 1706
1490 1801
1491 1518
1491 1539
1491 1540
1491 1555
1491 1560
1491 1585
1491 1586
1491 1588
1491 1590
1491 1630
1491 1669
1491 1718
1491 1743
1491 1856
1491 1863
1491 1872
1491 1876
1491 1889
1491 1902
1491 1903
1491 1942
1491 1945
1491 1966
1491 1990
1492 1603
1492 1649
1492 1655
1492 1687
1492 1727
1492 1742
1492 1763
1492 1850
1492 1896
1492 1991
1492 2034
1493 1732
1493 1936
1493 1952
1493 2049
1494 1517
1494 1605
1494 1760
1494 1796
1494 1811
1494 1864
1494 1898
1496 1508
1496 1659
1496 1670
1496 1725
1496 1912
1496 1950
1496 2016
1497 1499
1497 1554
1497 1620
1497 1682
1497 1714
1497 1855
1497 1872
1497 1889
1497 2015
1498 1802
1498 1925
1499 1538
1499 1634
1499 1765
1499 1772
1499 1850
1499 1899
1499 1945
1499 2045
1500 1685
1500 1769
1501 1620
1501 1785
1501 1805
1501 1811
1501 1872
1501 1873
1502 2003
1503 1782
1505 1949
1506 1515
1506 1527
1506 1593
1506 1628
1506 1644
1506 1645
1506 1660
1506 1721
1506 1752
1506 1774
1506 1797
1506 1803
1506 1832
1506 1888
1506 1919
1506 1985
1506 2003
1506 2012
1506 2013
1506 2040
1506 2042
1506 2049
1507 1649
1507 1760
1508 1518
1508 1549
1508 1560
1508 1607
1508 1627
1508 1659
1508 1664
1508 1793
1508 1832
1508 1834
1508 1840
1508 1888
1508 1892
1508 1912
1508 2016
1509 1677
1509 1832
1509 1835
1509 1912
1510 1729
1510 2038
1510 2041
1511 1520
1511 1536
1511 1570
1511 1583
1511 1650
1511 1652
1511 1654
1511 1657
1511 1704
1511 1706
1511 1720
1511 1739
1511 1801
1511 1807
1511 1827
1511 1850
1511 1858
1511 1861
1511 1879
1511 1882
1511 1891
1511 1899
1511 1904
1511 1937
1511 1967
1511 2045
1512 1515
1512 1774
1512 1888
1513 1704
1514 1573
1514 1650
1514 1760
1514 1803
1514 1847
1514 1848
1514 1972
1514 2044
1514 2045
1515 1558
1515 1767
1515 1774
1515 1832
1515 1888
1515 1985
1515 2003
1515 2016
1515 2040
1516 1830
1517 1568
1517 1584
1517 1585
1517 1601
1517 1734
1517 1830
1517 1871
1517 1902
1517 2000
1517 2053
1518 1531
1518 1582
1518 1607
1518 1659
1518 1682
1518 1799
1518 1881
1518 1912
1518 1950
1518 1974
1518 1975
1518 2013
1518 2016
1519 1670
1519 1732
1519 1861
1519 1928
1519 2010
1520 1707
1520 1801
1520 1904
1520 1925
1520 2025
1521 1623
1521 1732
1522 1583
1522 1635
1522 1811
1522 1871
1522 1909
1523 1926
1523 2025
1524 1654
1524 1785
1525 1807
1525 1907
1525 1978
1526 1811
1528 1676
1528 1890
1529 1531
1529 1564
1529 1596
1529 1616
1529 1683
1529 1710
1529 1711
1529 1721
1529 1768
1529 1824
1529 1929
1529 1974
1529 2048
1530 1811
1530 1873
1530 1994
1531 1536
1531 1546
1531 1574
1531 1608
1531 1632
1531 1656
1531 1659
1531 1670
1531 1677
1531 1683
1531 1711
1531 1721
1531 1729
1531 1771
1531 1866
1531 1870
1531 1899
1531 1976
1531 2026
1531 2031
1531 2057
1532 1677
1532 1772
1532 1912
1535 1926
1535 2010
1535 2058
1536 1605
1536 1650
1536 1655
1536 1685
1536 2045
1537 1882
1537 1899
1538 1560
1538 1562
1538 1621
1538 1634
1538 1807
1538 1862
1538 1863
1538 1873
1538 1889
1538 1899
1538 2018
1539 1588
1539 1811
1539 1888
1540 1630
1542 1627
1542 1803
1542 2035
1543 1568
1544 1774
1544 1784
1544 1955
1544 2016
1544 2052
1546 1608
1546 1722
1546 1771
1546 1939
1547 1926
1548 1806
1548 2013
1549 1650
1549 1659
1549 1692
1549 1734
1549 1786
1549 1825
1549 1912
1549 1950
1549 1995
1549 2016
1549 2034
1550 1742
1550 1995
1551 1975
1552 1760
1552 1782
1552 1897
1553 1594
1553 1757
1553 1910
1553 2057
1554 1620
1554 1641
1554 1721
1554 1743
1554 1751
1554 1757
1554 1758
1554 1811
1554 1872
1554 1889
1554 2015
1555 1588
1555 1630
1555 1743
1556 1641
1556 1784
1556 1897
1556 1951
1557 1850
1557 2023
1558 1670
1558 1899
1558 2003
1558 2040
1559 2031
1560 1607
1560 1621
1560 1659
1560 1797
1560 1811
1560 1873
1560 1912
1560 1950
1560 1983
1560 2007
1560 2016
1560 2057
1561 1670
1561 1803
1562 1631
1562 1634
1562 1639
1562 1863
1562 1949
1564 1628
1564 1866
1564 1976
1565 1888
1566 1596
1567 1571
1567 1745
1567 1889
1568 1700
1569 1652
1570 1655
1570 1676
1570 1704
1570 1720
1570 1769
1570 1786
1570 1802
1570 1840
1570 1878
1570 1899
1570 1925
1570 2003
1570 2045
1572 1661
1572 1725
1572 1858
1572 1861
1572 1967
1572 2025
1573 1579
1573 1740
1573 1742
1573 1847
1573 1849
1574 1912
1575 1720
1576 1806
1576 1850
1576 1993
1577 1596
1577 1683
1577 1711
1577 1768
1577 1926
1577 1968
1578 1817
1578 1895
1579 1590
1579 1815
1579 1873
1580 1688
1582 1709
1582 1974
1582 1994
1583 1611
1583 1644
1583 1682
1583 1707
1583 1729
1583 1762
1583 1799
1583 1838
1583 1854
1583 1858
1583 1884
1583 1890
1583 1904
1583 1918
1583 1933
1583 1936
1583 1964
1583 1996
1583 2037
1585 1685
1585 1760
1585 1952
1585 2031
1586 1588
1586 1590
1586 1627
1586 1688
1586 1743
1587 1612
1588 1590
1588 1696
1588 1729
1588 1743
1588 1856
1588 1865
1588 1880
1588 1981
1588 2004
1588 2059
1589 1613
1589 1640
1590 1682
1590 1743
1590 1815
1590 1863
1590 1872
1590 1873
1590 1909
1590 1974
1590 1990
1591 1677
1591 1680
1591 1685
1591 1699
1591 1732
1591 1784
1591 1832
1591 1845
1591 1964
1591 1976
1591 2020
1591 2030
1592 1799
1593 1925
1594 1762
1594 1818
1595 1939
1596 1711
1596 1721
1596 1768
1596 1824
1596 1929
1596 1974
1596 2048
1597 1620
1597 1632
1597 1651
1597 1703
1597 1760
1597 2007
1597 2050
1598 1912
1601 1655
1601 1687
1601 1729
1601 1763
1601 1804
1601 1902
1603 1849
1603 1896
1603 2025
1604 1760
1604 1804
1604 1912
1604 1957
1604 2012
1605 1685
1605 1806
1605 1898
1605 1951
1606 1934
1607 1659
1607 1912
1607 1933
1607 1950
1607 1951
1607 2016
1608 1722
1608 1797
1608 1888
1608 1896
1608 1939
1608 2026
1611 1652
1611 1676
1611 1765
1611 1850
1611 1861
1611 1890
1611 1918
1611 2045
1613 1659
1613 1912
1613 2016
1614 1811
1615 1797
1615 1803
1616 1721
1616 1768
1618 1670
1618 1787
1618 1845
1618 1932
1619 1722
1620 1621
1620 1640
1620 1641
1620 1758
1620 1889
1620 2001
1620 2015
1621 1850
1621 1872
1621 1873
1621 1889
1621 1949
1622 1850
1623 1732
1623 1950
1623 2052
1625 1787
1625 1897
1625 2015
1626 1698
1627 1650
1627 1659
1627 1699
1627 1733
1627 1784
1627 1799
1627 1884
1627 1912
1627 1950
1627 2016
1627 2019
1627 2035
1627 2050
1628 1853
1629 1746
1629 1787
1629 1929
1630 1811
1631 1634
1631 1639
1631 1850
1631 1856
1631 1941
1631 1949
1632 1912
1632 1990
1632 2016
1633 1964
1634 1639
1634 1769
1634 1819
1634 1850
1634 1863
1634 1889
1634 1941
1634 1949
1634 2015
1634 2018
1635 1681
1635 1713
1635 1745
1635 1863
1637 1732
1639 1745
1639 1863
1640 1711
1640 1721
1640 1757
1640 1758
1640 1889
1640 1910
1640 2001
1640 2012
1641 1669
1641 1743
1641 1842
1641 1889
1641 1954
1641 2001
1642 1650
1642 1697
1642 2055
1643 1814
1644 1736
1644 1918
1646 1844
1647 1685
1647 2016
1648 1793
1649 1655
1649 1687
1649 1727
1649 1742
1649 1896
1649 1902
1650 1654
1650 1655
1650 1683
1650 1697
1650 1698
1650 1699
1650 1707
1650 1710
1650 1752
1650 1896
1650 1939
1650 1974
1651 2050
1652 1739
1652 1769
1652 1788
1652 1802
1652 1840
1652 1882
1652 1899
1652 2026
1654 1786
1654 1953
1655 1695
1655 1727
1655 1740
1655 1760
1655 1804
1655 1807
1655 1822
1655 1847
1655 1849
1655 1885
1655 1895
1655 1896
1655 1902
1655 1904
1655 1937
1655 1991
1655 2034
1655 2044
1655 2045
1655 2055
1656 2003
1656 2040
1657 1699
1657 1729
1657 1733
1657 1840
1657 1854
1657 1884
1657 1904
1658 1983
1659 1667
1659 1670
1659 1786
1659 1793
1659 1832
1659 1840
1659 1892
1659 1912
1659 1918
1659 1950
1659 2016
1660 1722
1660 1939
1660 1952
1661 1680
1661 1720
1661 1738
1661 1739
1661 1990
1661 2014
1661 2025
1663 1816
1663 1873
1663 1976
1664 1792
1664 1799
1664 1912
1664 1950
1664 2016
1665 1734
1665 1891
1665 1907
1665 1924
1665 1926
1665 2025
1666 1674
1666 1896
1666 1914
1666 2006
1666 2018
1667 1703
1667 2057
1668 1964
1668 2057
1669 1889
1670 1776
1670 1799
1670 1848
1670 1912
1670 2016
1670 2051
1671 1677
1671 2016
1672 1918
1673 1934
1676 1720
1676 1729
1676 1802
1676 1858
1676 1890
1676 1918
1676 1980
1676 2012
1677 1685
1677 1723
1677 1727
1677 1774
1677 1817
1677 1882
1677 1924
1677 2016
1677 2031
1677 2041
1677 2057
1678 1874
1678 1964
1678 2038
1679 1907
1679 1926
1679 1970
1680 1720
1680 1882
1680 1983
1681 1713
1681 1729
1681 1745
1681 1815
1681 1829
1682 1768
1682 1799
1682 1873
1682 1889
1682 1918
1682 1976
1682 2015
1682 2016
1683 1711
1683 1721
1683 1912
1683 1964
1683 1974
1684 1746
1684 1866
1684 1990
1685 1882
1685 1926
1685 2045
1687 1847
1687 1896
1687 1902
1687 2034
1688 1770
1688 1918
1689 1766
1689 1989
1690 1797
1690 1888
1691 1699
1691 1733
1691 1752
1691 2035
1692 1902
1692 1926
1692 2045
1693 2025
1695 1742
1695 1905
1695 1926
1695 1965
1696 1725
1696 1738
1696 1850
1697 1699
1697 1752
1698 1937
1698 1964
1698 1972
1699 1733
1699 2035
1700 1703
1700 1946
1701 1745
1701 1829
1702 1811
1702 1842
1702 1947
1702 1990
1702 2004
1704 1733
1704 1742
1704 1827
1704 1849
1704 2045
1705 1883
1706 1739
1706 1801
1706 1925
1706 1926
1709 1729
1709 1974
1709 1994
1710 1711
1710 1768
1711 1721
1711 1768
1711 1824
1711 2016
1713 1910
1714 1784
1714 1863
1714 1872
1714 1889
1714 1975
1716 1889
1716 2018
1718 1811
1718 1990
1719 1975
1720 1734
1720 1738
1720 1739
1720 1765
1720 1766
1720 1838
1720 1850
1720 1896
1720 1902
1720 1926
1720 1980
1720 1983
1720 1990
1720 2025
1721 1768
1721 1774
1721 1974
1721 2002
1722 1876
1722 1939
1722 1952
1725 1739
1725 2016
1725 2053
1726 1975
1727 1742
1727 1896
1727 1902
1729 1743
1729 1772
1729 1774
1729 1838
1729 1856
1729 1861
1729 1865
1729 1940
1729 2038
1731 1811
1731 1907
1732 1788
1732 1803
1732 1901
1732 1918
1732 1936
1732 1968
1732 1975
1732 1998
1732 2016
1732 2018
1732 2049
1733 1890
1733 1938
1734 1891
1734 2045
1734 2055
1734 2058
1735 1774
1735 1880
1735 1908
1735 1918
1735 1938
1735 1951
1735 2013
1735 2016
1736 1774
1736 1919
1736 2003
1738 1739
1738 1866
1738 1899
1738 1967
1739 1871
1741 1923
1742 1780
1742 1847
1742 1896
1742 1902
1742 1991
1742 2034
1742 2038
1743 1856
1743 1863
1743 1872
1743 1945
1743 1949
1744 1996
1745 1829
1745 2009
1746 1996
1746 2018
1748 1874
1748 1897
1749 1794
1749 2043
1750 1975
1751 1945
1751 1959
1752 1797
1752 2035
1752 2038
1753 1975
1756 1926
1756 2057
1759 1769
1759 1782
1759 1992
1760 1769
1760 1804
1760 1807
1760 1838
1760 1896
1760 1905
1760 1912
1760 2045
1762 1774
1762 1797
1762 1835
1762 1852
1762 1918
1762 2016
1762 2047
1763 1896
1763 1902
1764 1817
1765 1766
1765 1806
1765 1896
1765 1969
1766 1850
1766 1872
1766 1889
1766 2045
1767 1774
1767 1919
1767 2003
1767 2040
1768 1929
1768 1974
1769 1786
1769 1802
1769 1820
1769 1903
1769 1986
1771 1939
1772 1850
1772 1873
1772 1983
1774 1792
1774 1799
1774 1803
1774 1832
1774 1853
1774 1880
1774 1881
1774 1882
1774 1887
1774 1888
1774 1918
1774 1943
1774 1964
1774 1985
1774 2003
1774 2013
1774 2016
1774 2052
1776 1835
1777 1811
1777 1873
1777 1940
1778 1912
1780 1896
1781 1990
1781 1999
1784 1803
1784 1804
1784 1880
1784 1976
1784 2035
1784 2052
1785 1811
1785 1873
1786 1802
1786 1879
1786 1912
1786 1925
1786 2030
1787 1897
1787 1942
1787 1964
1787 2012
1787 2015
1788 2049
1789 1897
1790 1804
1791 1853
1791 2013
1792 1799
1792 1918
1792 2016
1793 1883
1793 1888
1793 1912
1793 1950
1793 2016
1793 2052
1794 1871
1794 1909
1794 2043
1795 2057
1797 1832
1797 1892
1797 1912
1797 1918
1797 1993
1799 1881
1799 1918
1799 1982
1799 2012
1799 2016
1800 2025
1801 1882
1801 1898
1801 1899
1801 1925
1802 1878
1802 2045
1803 1848
1803 1860
1803 1880
1803 1968
1803 1975
1803 2016
1803 2052
1803 2057
1804 1838
1804 1847
1804 1896
1805 1909
1806 1810
1806 1842
1806 1850
1806 1893
1806 1915
1806 2024
1806 2045
1806 2057
1807 1902
1808 1975
1809 1829
1809 2015
1810 2057
1811 1862
1811 1863
1811 1889
1811 1909
1811 1940
1811 1945
1811 1947
1811 1990
1811 2054
1812 1939
1812 1980
1814 1926
1815 1873
1816 1976
1817 1940
1817 2001
1819 1863
1819 1941
1819 1949
1821 1926
1822 2034
1825 1885
1826 1863
1827 1904
1827 1926
1827 1946
1827 2014
1828 1926
1829 1873
1829 2015
1830 1926
1830 1931
1830 1977
1830 2020
1831 1879
1832 1840
1832 1912
1832 1950
1832 1996
1832 2003
1832 2016
1832 2036
1832 2051
1834 1888
1834 1912
1834 1950
1834 2016
1834 2031
1835 2047
1838 1861
1838 1980
1838 1992
1838 2045
1840 1912
1840 1950
1840 1976
1840 1996
1840 2012
1840 2016
1841 1918
1843 1889
1847 1849
1847 1995
1847 2034
1848 1860
1848 1897
1848 2015
1849 1902
1850 1863
1850 1896
1850 1899
1850 1915
1850 1918
1850 1940
1850 1967
1850 1983
1850 2045
1852 2006
1852 2054
1853 1888
1854 1904
1855 1889
1856 1949
1858 1861
1858 1878
1858 1890
1861 1874
1861 1897
1861 1926
1861 2010
1863 1889
1863 1941
1863 1945
1863 1949
1863 2018
1864 1890
1864 1925
1864 1992
1868 1976
1870 1961
1871 1917
1872 1873
1872 1945
1873 1889
1873 1899
1873 1909
1873 2008
1874 1938
1874 2038
1874 2046
1875 1922
1876 1952
1877 1929
1877 1945
1877 1959
1877 1990
1878 1879
1880 1912
1880 1993
1881 2003
1882 1899
1882 1925
1882 1942
1882 2016
1882 2025
1882 2045
1884 1980
1884 2019
1884 2055
1888 1912
1888 1933
1888 1998
1888 2049
1889 1899
1889 1909
1889 1910
1889 1945
1889 1990
1889 2015
1889 2018
1890 1918
1890 2012
1891 1896
1891 1926
1891 2000
1891 2025
1892 1950
1892 2016
1892 2041
1893 1915
1895 2044
1896 1946
1896 1991
1896 1995
1896 2034
1896 2045
1896 2058
1897 1983
1897 2038
1897 2046
1899 1925
1899 2016
1899 2045
1901 1968
1902 1926
1902 1962
1902 2044
1902 2045
1904 2037
1907 1913
1907 2025
1907 2058
1908 1926
1909 1940
1909 1945
1909 1947
1909 1951
1909 1990
1909 2008
1909 2043
1911 1920
1911 1924
1911 1926
1911 2034
1912 1946
1912 1955
1912 2016
1912 2048
1913 2025
1918 1936
1918 1964
1918 1996
1918 2012
1918 2016
1918 2037
1919 2003
1919 2005
1919 2036
1919 2040
1920 2046
1923 1933
1923 1987
1924 1933
1924 1970
1924 2055
1926 1933
1926 1956
1926 1980
1926 2039
1926 2045
1926 2055
1928 2016
1933 1951
1934 2027
1934 2033
1936 2049
1937 2038
1938 2013
1939 1974
1939 2026
1940 1990
1940 2010
1941 1949
1941 2018
1943 1964
1944 2026
1945 1954
1945 1959
1945 1974
1945 1997
1945 2004
1946 1951
1946 1992
1946 2012
1950 2012
1950 2016
1951 2022
1952 2049
1953 1971
1954 2036
1958 1975
1959 2007
1963 1975
1963 1987
1963 1998
1964 2038
1965 1992
1967 1976
1968 1975
1968 1998
1969 1976
1970 1973
1970 2025
1973 2007
1974 1994
1974 2015
1975 1987
1975 1998
1975 2049
1975 2052
1975 2057
1978 1992
1985 2003
1990 1999
1991 2034
1996 2016
1999 2057
2001 2004
2002 2040
2003 2040
2009 2015
2009 2046
2011 2057
2012 2016
2012 2022
2014 2025
2016 2052
2025 2045
2038 2046
