# Supplementary material for: Detection of the Elite Structure in a Virtual Multiplex Social System by Means of a Generalised K-Core
Source: PLoS One. 2014 Dec 26;9(12):e112606. doi: 10.1371/journal.pone.0112606 (PMC4277282; doi:10.1371/journal.pone.0112606)
Supplement: S1 Data — Data used to generate the results of the paper. Includes: A table of indicators of social performance for each player in each period under study and the three networks of the multiplex system for each period under study. (ZIP) [file pone.0112606.s002.zip › Data/GF856.txt]

1 113
1 786
1 953
1 1073
1 1294
1 2281
1 2297
2 410
2 668
2 805
2 1921
3 480
3 790
3 1460
3 1651
3 1754
3 1758
3 2297
3 2307
3 2342
4 63
4 193
4 250
4 397
4 572
4 577
4 786
4 798
4 852
4 984
4 1010
4 1280
4 1294
4 1436
4 1550
4 1592
4 1632
4 1695
4 1739
4 2247
4 2399
5 103
5 104
5 220
5 225
5 228
5 248
5 299
5 328
5 345
5 354
5 514
5 520
5 580
5 595
5 650
5 677
5 712
5 736
5 757
5 790
5 915
5 920
5 954
5 983
5 1053
5 1065
5 1086
5 1123
5 1222
5 1226
5 1274
5 1312
5 1333
5 1374
5 1477
5 1567
5 1602
5 1623
5 1681
5 1686
5 1737
5 1759
5 1935
5 1986
5 1998
5 2042
5 2063
5 2091
5 2138
5 2148
5 2184
5 2188
5 2318
5 2350
5 2360
5 2368
6 11
6 96
6 251
6 284
6 357
6 366
6 438
6 538
6 547
6 607
6 638
6 663
6 748
6 765
6 865
6 922
6 995
6 1033
6 1178
6 1249
6 1347
6 1382
6 1421
6 1590
6 1753
6 1856
6 2018
6 2181
6 2199
6 2236
6 2242
6 2369
7 16
7 151
7 618
7 895
7 1300
7 1794
7 1886
7 2021
7 2163
7 2248
7 2356
8 1676
8 1786
8 1894
9 42
9 175
9 382
9 567
9 715
9 732
9 744
9 1414
9 1557
9 1667
9 1881
9 1892
9 2030
9 2116
9 2137
10 86
10 483
10 569
10 570
10 892
10 1076
10 1152
10 1199
10 1472
10 1691
10 1711
10 1724
10 1763
10 1916
10 2228
10 2278
10 2368
11 96
11 736
11 1173
11 1863
11 2089
12 40
12 90
12 318
12 761
12 1293
12 2225
12 2281
13 151
14 491
14 682
14 897
14 1422
14 1687
14 2224
15 49
15 83
15 115
15 130
15 301
15 306
15 651
15 673
15 867
15 1191
15 1231
15 1246
15 2046
15 2262
15 2399
16 35
16 151
16 618
16 1794
16 1886
16 2021
16 2248
17 157
17 198
17 344
17 843
17 854
17 872
17 892
17 950
17 1224
17 1250
17 1281
17 1494
17 1496
17 1611
17 1878
17 1939
17 1998
17 2121
17 2254
17 2291
17 2306
17 2360
17 2362
17 2393
18 148
18 158
18 191
18 339
18 693
18 892
18 928
18 939
18 1035
18 1280
18 1426
18 1515
18 1710
18 1742
18 1907
18 1954
18 2056
18 2074
18 2089
18 2246
19 57
19 91
19 111
19 120
19 183
19 269
19 318
19 358
19 489
19 531
19 692
19 731
19 820
19 829
19 908
19 940
19 955
19 998
19 1109
19 1208
19 1237
19 1301
19 1407
19 1450
19 1457
19 1487
19 1517
19 1542
19 1589
19 1713
19 1765
19 1799
19 1830
19 1891
19 1894
19 1928
19 2096
19 2122
19 2198
19 2204
19 2210
19 2362
20 103
20 157
20 194
20 295
20 399
20 468
20 570
20 860
20 1076
20 1148
20 1214
20 1222
20 1320
20 1419
20 1783
20 1939
20 1951
20 1971
20 2012
20 2056
20 2291
21 1344
22 501
23 771
23 1071
23 1352
23 1736
23 2040
23 2328
24 53
24 224
24 331
24 389
24 454
24 765
24 805
24 854
24 902
24 912
24 918
24 999
24 1076
24 1095
24 1187
24 1267
24 1316
24 1352
24 1426
24 1446
24 1504
24 1513
24 1712
24 1911
24 1960
24 1996
24 2011
24 2014
24 2045
24 2120
24 2240
25 210
25 495
25 761
25 898
25 1318
25 1472
25 1569
25 2042
26 101
26 201
26 247
26 285
26 341
26 342
26 349
26 357
26 402
26 498
26 591
26 651
26 707
26 725
26 1232
26 1233
26 1244
26 1332
26 1390
26 1407
26 1435
26 1490
26 1505
26 1542
26 1571
26 1717
26 1982
26 2233
26 2336
26 2348
27 36
27 178
27 448
27 595
27 791
28 157
28 198
28 415
28 527
28 570
28 754
28 801
28 827
28 839
28 860
28 901
28 905
28 1040
28 1085
28 1310
28 1320
28 1628
28 1668
28 1971
28 2178
28 2199
28 2291
29 429
29 529
29 648
29 1039
29 1776
29 1951
29 2374
30 89
30 618
30 1463
30 1815
30 1886
30 1900
30 1944
30 2015
30 2057
30 2143
30 2210
30 2244
30 2335
30 2383
31 63
31 152
31 273
31 377
31 514
31 682
31 765
31 845
31 864
31 936
31 938
31 969
31 989
31 1296
31 1349
31 1355
31 1368
31 1452
31 1508
31 1644
31 1650
31 1756
31 1804
31 1935
31 2016
31 2074
31 2082
31 2090
31 2271
32 982
33 1881
34 53
34 125
34 142
34 219
34 250
34 303
34 341
34 508
34 530
34 607
34 610
34 619
34 773
34 793
34 803
34 848
34 956
34 1065
34 1067
34 1118
34 1148
34 1166
34 1280
34 1320
34 1327
34 1426
34 1454
34 1475
34 1484
34 1485
34 1571
34 1624
34 1703
34 1740
34 1814
34 1998
34 2016
34 2079
34 2092
34 2240
34 2247
34 2291
34 2380
35 151
35 392
35 2021
36 178
36 219
36 220
36 263
36 374
36 484
36 520
36 547
36 569
36 595
36 622
36 631
36 743
36 791
36 1023
36 1035
36 1164
36 1200
36 1222
36 1364
36 1375
36 1398
36 1426
36 1465
36 1535
36 1553
36 1569
36 1781
36 1874
36 1931
36 2007
36 2063
36 2089
36 2172
36 2194
36 2304
36 2321
36 2326
36 2350
36 2368
37 538
38 1592
39 222
39 827
40 456
40 1096
41 187
41 193
41 224
41 225
41 490
41 577
41 779
41 793
41 906
41 984
41 1010
41 1015
41 1267
41 1368
41 1426
41 1592
41 2216
42 175
42 543
42 567
42 1557
42 1667
42 2116
43 83
43 306
43 342
43 514
43 548
43 569
43 673
43 774
43 867
43 1032
43 1191
43 1231
43 1246
43 1432
43 1542
43 1703
43 1719
43 2144
43 2157
43 2235
44 248
44 335
44 922
44 1138
44 1222
44 1226
44 1527
44 1686
44 1687
44 1955
45 272
45 638
45 865
46 714
46 727
46 1166
46 1224
46 1337
46 1463
46 1695
46 1903
47 48
47 63
47 157
47 466
47 475
47 501
47 520
47 599
47 654
47 736
47 767
47 808
47 873
47 903
47 928
47 950
47 957
47 1063
47 1082
47 1155
47 1213
47 1280
47 1281
47 1320
47 1333
47 1348
47 1387
47 1426
47 1487
47 1519
47 1604
47 1621
47 1629
47 1663
47 1707
47 1805
47 2012
47 2088
47 2181
47 2291
47 2306
47 2356
47 2382
48 165
48 339
48 382
48 405
48 415
48 475
48 536
48 538
48 648
48 654
48 677
48 788
48 950
48 1016
48 1063
48 1077
48 1082
48 1148
48 1232
48 1237
48 1320
48 1333
48 1407
48 1450
48 1454
48 1463
48 1618
48 1636
48 1701
48 1887
48 1909
48 1995
49 301
49 306
49 457
49 548
49 673
49 1191
49 1246
49 1522
49 1542
49 1715
49 1871
49 2399
50 161
50 480
50 644
50 733
50 751
50 948
50 1082
50 1124
50 1651
50 1754
50 1786
50 2307
50 2345
51 145
51 178
51 233
51 713
51 820
51 1025
51 1159
51 1215
51 1471
51 1473
51 1741
51 2010
51 2074
51 2148
51 2183
51 2309
51 2357
52 288
52 467
52 599
52 916
52 1030
52 1260
52 1281
52 1450
52 1791
52 2021
53 58
53 289
53 302
53 319
53 331
53 339
53 351
53 381
53 403
53 434
53 511
53 544
53 558
53 699
53 717
53 745
53 851
53 852
53 911
53 1034
53 1049
53 1074
53 1076
53 1095
53 1120
53 1179
53 1188
53 1323
53 1352
53 1355
53 1362
53 1446
53 1506
53 1513
53 1592
53 1624
53 1628
53 1645
53 1647
53 1651
53 1712
53 1732
53 1736
53 1800
53 1840
53 1850
53 1851
53 1902
53 1911
53 1952
53 1960
53 1996
53 2014
53 2040
53 2071
53 2092
53 2120
53 2142
53 2208
53 2216
53 2398
54 348
54 418
54 424
54 727
54 1209
54 1347
54 1575
54 1590
54 2366
55 491
55 837
55 927
55 1146
55 1401
55 2160
55 2224
55 2331
55 2362
56 498
56 746
56 1136
56 1244
56 1332
56 1457
56 2362
57 358
57 489
57 692
57 704
57 982
57 2079
58 170
58 265
58 565
58 594
58 892
58 1034
58 1062
58 1095
58 1120
58 1280
58 1344
58 1489
58 1513
58 1736
58 1911
58 2014
58 2051
58 2328
59 668
59 697
59 1536
59 1587
60 83
60 122
60 255
60 326
60 334
60 592
60 617
60 676
60 680
60 731
60 739
60 826
60 947
60 1036
60 1064
60 1292
60 1347
60 1409
60 1425
60 1477
60 1612
60 1691
60 1694
60 1724
60 1762
60 1916
60 1921
60 2028
60 2047
60 2058
60 2173
60 2228
60 2278
60 2322
60 2368
61 711
61 924
61 1804
61 2090
61 2246
62 1041
62 2048
63 103
63 158
63 181
63 187
63 193
63 225
63 250
63 520
63 580
63 619
63 671
63 736
63 808
63 912
63 928
63 936
63 937
63 1021
63 1045
63 1049
63 1065
63 1097
63 1134
63 1166
63 1280
63 1343
63 1383
63 1470
63 1515
63 1528
63 1618
63 1632
63 1730
63 1804
63 1846
63 1895
63 1907
63 1935
63 1938
63 2048
63 2082
63 2120
63 2188
63 2195
63 2354
63 2384
63 2415
64 545
64 920
64 1472
65 1044
66 358
66 422
66 509
66 612
66 691
66 750
66 799
66 832
66 896
66 990
66 1010
66 1218
66 1293
66 1472
66 1476
66 1542
66 1569
66 1968
66 2102
66 2144
66 2189
66 2261
66 2316
66 2368
67 1804
68 641
68 705
68 968
68 2313
69 982
70 358
70 422
70 424
70 504
70 1025
70 1413
70 1647
70 1805
70 1984
70 2166
70 2309
71 111
71 358
71 405
71 719
71 863
71 927
71 1136
71 1332
71 1340
71 1407
71 1505
71 1542
71 1575
71 2015
71 2198
71 2306
72 200
72 345
72 395
72 479
72 500
72 591
72 678
72 773
72 1067
72 1136
72 1219
72 1260
72 1281
72 1407
72 1459
72 1484
72 1542
72 1571
72 1808
72 2191
72 2317
73 83
73 255
73 1022
73 1114
73 1524
73 2059
74 186
74 846
74 2355
74 2368
75 96
75 182
75 213
75 232
75 239
75 284
75 394
75 400
75 477
75 575
75 638
75 761
75 788
75 888
75 920
75 924
75 936
75 943
75 1032
75 1033
75 1111
75 1280
75 1343
75 1347
75 1356
75 1387
75 1388
75 1395
75 1434
75 1476
75 1478
75 1549
75 1590
75 1730
75 1810
75 1935
75 1977
75 2012
75 2104
75 2131
75 2199
75 2236
75 2274
75 2359
76 410
76 504
76 668
76 788
76 1015
76 1283
76 1416
76 1951
77 160
77 165
77 475
77 555
77 645
77 733
77 820
77 979
77 1172
77 1302
77 1333
77 1452
77 1574
77 1852
78 178
78 1740
79 221
79 465
79 541
79 916
79 1010
79 1041
79 2048
79 2350
79 2394
80 187
80 793
80 803
80 906
81 122
81 1334
81 1661
81 2015
82 419
82 704
82 798
82 1323
82 1358
82 1455
82 1823
82 1992
82 2247
82 2380
83 114
83 255
83 287
83 301
83 334
83 341
83 428
83 451
83 457
83 514
83 548
83 636
83 673
83 800
83 867
83 895
83 950
83 1010
83 1036
83 1064
83 1127
83 1191
83 1222
83 1246
83 1265
83 1340
83 1391
83 1409
83 1477
83 1487
83 1522
83 1529
83 1542
83 1547
83 1596
83 1602
83 1603
83 1612
83 1713
83 1715
83 1719
83 1783
83 1998
83 2016
83 2046
83 2059
83 2094
83 2144
83 2233
83 2322
84 117
84 229
84 331
84 604
84 680
84 984
84 1318
84 1404
84 1592
84 1601
84 1903
84 1911
85 1347
85 1387
85 1805
85 1992
85 2012
86 125
86 362
86 634
86 928
86 1972
87 1078
88 928
88 1907
89 682
89 924
89 1296
89 1392
89 1613
89 1804
89 1861
89 1905
89 2016
89 2053
89 2074
89 2082
89 2090
89 2246
89 2415
90 104
90 161
90 172
90 237
90 266
90 274
90 288
90 300
90 316
90 318
90 320
90 358
90 364
90 416
90 420
90 422
90 478
90 489
90 531
90 532
90 599
90 654
90 692
90 710
90 712
90 730
90 756
90 804
90 827
90 867
90 903
90 962
90 1040
90 1051
90 1082
90 1117
90 1136
90 1182
90 1206
90 1218
90 1224
90 1248
90 1260
90 1281
90 1315
90 1348
90 1397
90 1429
90 1450
90 1457
90 1459
90 1463
90 1487
90 1501
90 1545
90 1556
90 1577
90 1665
90 1680
90 1682
90 1688
90 1717
90 1740
90 1765
90 1808
90 1833
90 1841
90 1877
90 1886
90 1894
90 1983
90 1984
90 2029
90 2043
90 2096
90 2157
90 2170
90 2270
90 2272
90 2352
90 2362
90 2407
91 119
91 358
91 473
91 692
91 914
91 1201
91 1290
91 1405
91 1463
91 2198
92 100
93 167
93 334
93 572
93 984
93 1034
93 1057
93 1061
93 1363
93 1523
93 1574
93 1592
93 1800
93 1911
93 2216
94 451
94 483
94 509
94 540
94 702
94 731
94 774
94 1218
94 1548
94 1575
94 1614
94 1711
94 1778
94 1792
94 1868
94 2028
94 2261
94 2293
95 334
95 436
95 590
95 1040
95 1114
95 1366
95 1393
95 1533
95 1805
95 1919
95 2318
95 2331
96 228
96 239
96 251
96 284
96 357
96 361
96 486
96 538
96 547
96 563
96 638
96 648
96 650
96 698
96 727
96 748
96 761
96 765
96 788
96 865
96 886
96 935
96 941
96 995
96 1033
96 1133
96 1152
96 1178
96 1180
96 1249
96 1287
96 1347
96 1382
96 1388
96 1421
96 1590
96 1763
96 1849
96 2158
96 2199
96 2242
96 2253
96 2369
97 454
97 780
97 1004
97 1624
98 160
98 581
98 605
98 1010
99 128
100 114
100 187
100 271
100 364
100 419
100 598
100 650
100 721
100 754
100 873
100 876
100 910
100 928
100 1010
100 1079
100 1083
100 1086
100 1200
100 1222
100 1280
100 1281
100 1282
100 1333
100 1361
100 1403
100 1426
100 1471
100 1528
100 1537
100 1621
100 1632
100 1882
100 1972
100 1992
100 2070
100 2078
100 2095
100 2113
100 2177
100 2247
100 2282
101 459
101 725
101 1010
101 1407
101 1822
101 1982
101 2336
102 237
102 268
102 979
102 1010
102 1277
102 1302
102 1426
102 1455
102 1457
102 1528
102 1545
102 2033
103 108
103 110
103 158
103 193
103 219
103 225
103 250
103 262
103 341
103 434
103 490
103 565
103 580
103 699
103 703
103 714
103 736
103 762
103 773
103 793
103 808
103 854
103 912
103 928
103 936
103 956
103 966
103 970
103 1053
103 1064
103 1068
103 1097
103 1134
103 1166
103 1228
103 1280
103 1288
103 1388
103 1392
103 1394
103 1464
103 1473
103 1509
103 1515
103 1523
103 1584
103 1673
103 1742
103 1824
103 1878
103 1911
103 1913
103 1935
103 1964
103 2005
103 2022
103 2162
103 2206
103 2277
103 2418
104 140
104 200
104 219
104 220
104 280
104 285
104 300
104 345
104 358
104 402
104 483
104 498
104 547
104 562
104 591
104 598
104 654
104 678
104 707
104 712
104 773
104 927
104 994
104 1010
104 1218
104 1281
104 1332
104 1407
104 1484
104 1490
104 1542
104 1571
104 1693
104 1703
104 1716
104 1717
104 1719
104 1744
104 1770
104 1822
104 1886
104 1916
104 1993
104 1995
104 2121
104 2128
104 2137
104 2228
104 2278
104 2348
104 2368
105 116
105 1393
106 199
106 376
106 522
106 620
106 714
106 783
106 1175
106 1184
106 1512
106 1520
106 1874
106 1913
106 1958
106 1966
106 2003
106 2387
107 1592
107 2247
107 2386
108 225
108 348
108 580
108 589
108 892
108 1903
108 1935
108 2185
108 2234
109 110
109 219
109 321
109 512
109 592
109 684
109 752
109 1228
109 1242
109 1426
109 1475
109 1553
109 1739
109 2124
109 2200
109 2220
109 2232
109 2247
109 2380
110 193
110 219
110 576
110 623
110 657
110 667
110 704
110 717
110 724
110 752
110 1139
110 1202
110 1228
110 1302
110 1323
110 1378
110 1382
110 1424
110 1426
110 1471
110 1942
110 2159
110 2302
111 122
111 123
111 172
111 269
111 300
111 328
111 329
111 358
111 364
111 435
111 451
111 459
111 483
111 562
111 618
111 651
111 692
111 710
111 716
111 725
111 731
111 829
111 831
111 871
111 987
111 990
111 998
111 1136
111 1156
111 1218
111 1289
111 1300
111 1332
111 1348
111 1397
111 1407
111 1430
111 1490
111 1494
111 1517
111 1542
111 1575
111 1589
111 1596
111 1665
111 1675
111 1686
111 1717
111 1719
111 1770
111 1795
111 1853
111 1880
111 1885
111 1886
111 1889
111 1928
111 2015
111 2020
111 2021
111 2128
111 2144
111 2156
111 2163
111 2198
111 2210
111 2257
111 2322
112 201
112 341
112 342
112 403
112 646
112 728
112 766
112 779
112 1477
112 1632
112 2072
113 486
113 786
113 1010
113 1157
113 1223
113 1294
113 1393
113 1492
113 2091
114 162
114 170
114 221
114 223
114 250
114 271
114 334
114 335
114 343
114 357
114 411
114 457
114 460
114 468
114 504
114 528
114 541
114 556
114 599
114 612
114 638
114 650
114 675
114 736
114 824
114 895
114 950
114 994
114 995
114 1010
114 1019
114 1041
114 1079
114 1082
114 1094
114 1098
114 1148
114 1164
114 1166
114 1197
114 1252
114 1256
114 1320
114 1328
114 1332
114 1333
114 1342
114 1348
114 1426
114 1480
114 1494
114 1537
114 1546
114 1626
114 1740
114 1759
114 1767
114 1770
114 1826
114 1920
114 2010
114 2048
114 2109
114 2144
114 2222
114 2308
114 2310
114 2312
114 2322
114 2326
114 2350
115 342
115 680
115 1078
115 1609
115 2011
116 288
116 364
116 502
116 576
116 751
116 1104
116 1182
116 1548
116 2281
116 2295
116 2331
117 199
117 280
117 1112
117 1220
117 1516
117 1634
117 2061
118 454
118 953
118 1066
118 1073
118 2281
118 2382
119 314
119 491
119 556
119 668
119 774
119 820
119 927
119 1450
119 1463
119 1533
119 1744
119 1833
119 2070
119 2093
119 2102
120 1146
120 1556
120 1883
121 186
121 757
121 795
121 846
121 1883
121 2368
122 142
122 200
122 268
122 269
122 324
122 358
122 363
122 451
122 459
122 509
122 556
122 591
122 610
122 630
122 649
122 678
122 716
122 725
122 731
122 736
122 774
122 860
122 880
122 903
122 1011
122 1136
122 1156
122 1158
122 1198
122 1226
122 1272
122 1277
122 1332
122 1337
122 1373
122 1407
122 1427
122 1497
122 1533
122 1542
122 1571
122 1589
122 1611
122 1661
122 1676
122 1686
122 1693
122 1711
122 1717
122 1719
122 1786
122 1787
122 1831
122 1833
122 1853
122 1880
122 1885
122 1900
122 1963
122 1998
122 2015
122 2034
122 2121
122 2144
122 2163
122 2178
122 2357
123 269
123 300
123 831
123 1019
123 1218
123 1589
123 1675
123 1676
123 1717
123 1770
123 1880
123 1885
123 2163
124 761
124 1133
125 808
125 928
125 936
125 1068
125 1097
125 1281
125 1318
125 1403
125 1422
125 1472
125 1528
125 1605
125 1802
125 1907
125 2022
125 2036
125 2406
126 222
126 293
126 607
126 754
126 827
126 891
126 950
126 956
126 1166
126 1232
126 1280
126 1388
126 1636
126 1824
126 2219
126 2389
127 186
127 1010
127 1079
127 1133
127 1176
127 1393
127 2075
127 2312
128 211
128 435
128 556
128 1130
128 1686
128 1690
128 2224
129 1158
129 1479
129 2331
130 198
130 201
130 223
130 250
130 341
130 434
130 658
130 671
130 736
130 766
130 773
130 779
130 783
130 1049
130 1064
130 1166
130 1228
130 1231
130 1232
130 1288
130 1418
130 1453
130 1523
130 1553
130 1730
130 1742
130 1824
130 1856
130 1911
130 1913
130 1935
130 1992
130 1998
130 2157
130 2206
130 2233
130 2236
130 2371
131 132
131 232
131 614
131 637
131 648
131 1393
131 1921
132 206
132 224
132 1050
132 1368
132 1739
132 2120
132 2216
132 2295
133 2014
134 162
134 418
134 420
134 451
134 500
134 509
134 615
134 731
134 774
134 877
134 903
134 1010
134 1075
134 1218
134 1415
134 1505
134 1547
134 1548
134 1575
134 1614
134 1637
134 1792
134 1926
134 2301
134 2310
134 2336
135 1191
136 299
136 638
136 865
136 1972
137 911
137 984
137 1095
137 1267
137 1513
137 1592
137 1780
137 1924
137 2208
137 2246
137 2307
137 2370
138 148
138 410
138 423
138 581
138 668
138 780
138 805
138 820
138 884
138 1283
138 1360
138 1361
138 1563
138 1632
138 1903
138 1962
138 2037
138 2123
139 150
139 167
139 202
139 224
139 558
139 596
139 614
139 701
139 779
139 911
139 984
139 1114
139 1133
139 1180
139 1192
139 1267
139 1358
139 1363
139 1412
139 1473
139 1483
139 1567
139 1592
139 1712
139 1850
139 1902
139 1911
139 1924
139 1943
139 1992
139 1996
139 2014
139 2144
139 2208
139 2318
140 191
140 230
140 280
140 325
140 402
140 491
140 520
140 584
140 630
140 649
140 659
140 693
140 714
140 725
140 764
140 788
140 789
140 941
140 958
140 1078
140 1112
140 1136
140 1164
140 1184
140 1218
140 1220
140 1337
140 1372
140 1487
140 1520
140 1542
140 1611
140 1691
140 1724
140 1760
140 1822
140 1874
140 1916
140 1954
140 2056
140 2112
140 2121
140 2174
140 2198
140 2228
140 2258
140 2278
140 2368
141 237
141 339
141 393
141 581
141 820
141 1055
141 1230
141 1355
141 1563
141 1587
141 1883
141 1905
141 1950
141 2221
142 157
142 198
142 227
142 250
142 253
142 272
142 295
142 341
142 357
142 457
142 589
142 678
142 754
142 873
142 916
142 918
142 928
142 981
142 1001
142 1051
142 1063
142 1148
142 1181
142 1196
142 1214
142 1260
142 1280
142 1281
142 1320
142 1333
142 1400
142 1418
142 1419
142 1449
142 1485
142 1523
142 1584
142 1596
142 1668
142 1688
142 1783
142 1903
142 1971
142 1998
142 2026
142 2059
142 2088
142 2157
142 2227
142 2240
142 2264
142 2291
142 2392
142 2402
143 239
143 250
143 487
143 1327
143 1470
143 1935
143 2299
144 331
144 604
144 1238
144 1996
145 1874
146 1905
147 358
147 491
147 509
147 634
147 902
147 943
147 1032
147 1063
147 1082
147 1198
147 1333
147 1335
147 1461
147 1477
147 1603
147 1691
147 1724
147 1759
147 1916
147 1931
147 2053
147 2058
147 2082
147 2228
147 2266
147 2278
147 2368
148 158
148 182
148 239
148 328
148 738
148 805
148 903
148 921
148 928
148 1035
148 1195
148 1441
148 1533
148 1710
148 1730
148 1742
148 1852
148 1935
148 1977
148 2089
148 2195
148 2246
149 410
149 504
149 668
149 689
149 820
149 863
149 1015
149 1950
150 191
150 277
150 280
150 296
150 403
150 446
150 602
150 917
150 919
150 1133
150 1175
150 1192
150 1248
150 1251
150 1472
150 1509
150 1520
150 1921
150 1954
150 2042
150 2144
150 2213
150 2280
150 2414
151 255
151 272
151 274
151 399
151 484
151 491
151 501
151 556
151 618
151 666
151 712
151 756
151 838
151 874
151 1199
151 1374
151 1397
151 1505
151 1681
151 1780
151 1794
151 1886
151 1900
151 1915
151 1957
151 1969
151 1989
151 2021
151 2143
151 2231
151 2248
151 2356
152 159
152 262
152 377
152 822
152 912
152 989
152 995
152 1118
152 1124
152 1368
152 1441
152 1528
152 1752
152 1804
152 2144
152 2297
153 163
153 668
153 1728
154 454
154 842
154 1303
155 162
155 280
155 542
155 690
155 1077
155 1874
155 1926
156 200
156 225
156 280
156 427
156 580
156 680
156 773
156 939
156 969
156 1020
156 1022
156 1120
156 1493
156 1515
156 1523
156 1800
156 1804
156 1911
156 1973
156 1995
156 2245
156 2286
156 2399
157 198
157 253
157 272
157 364
157 501
157 542
157 570
157 754
157 850
157 860
157 873
157 1063
157 1076
157 1077
157 1148
157 1181
157 1183
157 1214
157 1264
157 1281
157 1333
157 1419
157 1537
157 1596
157 1668
157 1684
157 1727
157 1882
157 1939
157 1971
157 2227
157 2240
157 2291
157 2356
157 2392
158 181
158 182
158 187
158 193
158 225
158 358
158 580
158 635
158 657
158 671
158 736
158 766
158 773
158 805
158 892
158 912
158 921
158 928
158 1035
158 1049
158 1182
158 1195
158 1296
158 1302
158 1388
158 1436
158 1523
158 1695
158 1710
158 1730
158 1742
158 1903
158 1907
158 1935
158 1977
158 2089
158 2109
158 2120
158 2164
158 2195
158 2216
158 2219
158 2246
158 2354
158 2415
159 580
159 822
159 1296
159 1650
159 1804
159 2010
159 2090
159 2212
160 165
160 339
160 375
160 535
160 668
160 803
160 805
160 820
160 867
160 1015
160 1050
160 1182
160 1282
160 1387
160 1399
160 1536
160 1587
160 1590
160 1632
160 1804
160 1962
160 1992
160 2012
160 2016
160 2049
160 2070
160 2082
160 2160
160 2255
161 213
161 223
161 296
161 299
161 300
161 307
161 335
161 345
161 353
161 401
161 413
161 483
161 520
161 522
161 545
161 593
161 620
161 632
161 656
161 672
161 714
161 720
161 735
161 757
161 838
161 839
161 898
161 922
161 934
161 937
161 948
161 949
161 972
161 977
161 1027
161 1053
161 1122
161 1152
161 1164
161 1175
161 1193
161 1246
161 1307
161 1347
161 1359
161 1374
161 1422
161 1472
161 1490
161 1520
161 1527
161 1687
161 1691
161 1693
161 1724
161 1744
161 1842
161 1883
161 1916
161 2006
161 2088
161 2185
161 2197
161 2228
161 2262
161 2278
161 2310
161 2338
161 2364
161 2368
161 2376
161 2406
162 300
162 418
162 420
162 451
162 483
162 491
162 500
162 509
162 540
162 580
162 615
162 630
162 755
162 877
162 950
162 983
162 1011
162 1136
162 1218
162 1362
162 1486
162 1548
162 1614
162 1637
162 1691
162 1717
162 1833
162 1868
162 1926
162 2081
162 2121
162 2144
162 2174
162 2217
162 2246
163 668
163 689
163 697
163 805
163 835
163 1323
164 1280
164 1426
164 1553
164 1739
164 2232
165 194
165 248
165 250
165 341
165 343
165 403
165 454
165 591
165 671
165 773
165 808
165 950
165 1063
165 1164
165 1166
165 1231
165 1246
165 1418
165 1426
165 1515
165 1523
165 1527
165 1691
165 1724
165 1788
165 1895
165 1911
165 1916
165 1998
165 2004
165 2063
165 2228
165 2233
165 2258
165 2278
165 2332
165 2359
165 2368
165 2372
166 448
166 595
166 861
166 1374
166 1551
166 1723
166 1897
166 2063
167 191
167 229
167 248
167 331
167 568
167 653
167 737
167 882
167 1082
167 1136
167 1273
167 1305
167 1310
167 1393
167 1492
167 1575
167 1606
167 1771
167 1777
167 1826
167 1883
167 1911
167 2014
167 2173
167 2246
167 2386
168 508
168 544
168 565
168 643
168 798
168 852
168 1188
168 1513
168 1534
168 1540
168 1624
168 2051
168 2142
169 271
169 385
170 514
170 799
170 958
170 1231
170 1246
170 1274
170 1387
170 1494
170 1529
170 1534
170 1762
170 2094
170 2144
170 2196
170 2296
171 331
171 1450
171 2073
172 202
172 269
172 300
172 483
172 1450
172 1490
172 1675
172 1744
172 1770
172 1885
172 2163
173 401
173 493
173 541
173 710
173 919
173 1010
173 1723
173 2007
173 2048
173 2237
173 2388
173 2394
174 716
174 1686
175 567
175 1557
175 1667
175 1881
175 1892
175 2030
175 2116
176 353
176 798
176 1204
176 1227
176 1422
176 1472
176 1483
176 2119
176 2368
176 2406
177 339
177 375
177 668
178 237
178 277
178 413
178 520
178 532
178 735
178 861
178 899
178 972
178 979
178 1035
178 1067
178 1119
178 1164
178 1226
178 1254
178 1277
178 1331
178 1364
178 1432
178 1455
178 1456
178 1528
178 1551
178 1667
178 1680
178 1729
178 1759
178 2081
178 2148
178 2184
178 2357
178 2360
178 2414
179 691
179 2028
180 1123
180 1624
181 262
181 635
181 736
181 752
181 904
181 906
181 912
181 913
181 928
181 936
181 957
181 1049
181 1648
181 1805
181 1874
181 1998
181 2053
181 2082
181 2249
181 2415
182 235
182 581
182 619
182 739
182 785
182 803
182 939
182 1035
182 1166
182 1195
182 1280
182 1343
182 1349
182 1361
182 1691
182 1710
182 1730
182 1742
182 1852
182 1995
182 2012
182 2016
182 2049
182 2089
182 2164
182 2199
182 2213
182 2246
182 2296
183 630
183 1686
183 1989
183 2011
184 216
184 299
184 358
184 1246
184 1332
184 2021
184 2310
184 2379
185 761
185 823
185 1010
185 1321
185 1569
186 299
186 408
186 545
186 555
186 638
186 695
186 703
186 761
186 820
186 846
186 1030
186 1073
186 1079
186 1137
186 1164
186 1169
186 1402
186 1414
186 1472
186 1478
186 1626
186 1685
186 1704
186 1729
186 1834
186 1864
186 1872
186 2042
186 2063
186 2075
186 2091
186 2211
186 2362
186 2365
186 2368
187 193
187 209
187 225
187 250
187 341
187 471
187 510
187 569
187 580
187 593
187 773
187 785
187 873
187 892
187 958
187 1134
187 1166
187 1231
187 1280
187 1316
187 1387
187 1426
187 1528
187 1534
187 1695
187 1824
187 1905
187 1907
187 1913
187 1935
187 1980
187 1998
187 2074
187 2109
187 2354
187 2399
188 277
188 2229
188 2265
188 2360
189 211
189 817
189 1002
189 1310
189 1672
190 2021
191 193
191 324
191 325
191 618
191 649
191 690
191 693
191 1136
191 1166
191 1199
191 1281
191 1393
191 1536
191 1575
191 1693
191 1756
191 1845
191 1980
191 2056
191 2171
191 2293
191 2393
192 280
192 525
192 690
192 910
192 1280
192 1372
192 1487
192 1732
192 1788
192 1980
192 2068
192 2172
193 198
193 201
193 219
193 224
193 225
193 239
193 250
193 255
193 262
193 277
193 323
193 341
193 342
193 380
193 419
193 475
193 508
193 510
193 544
193 565
193 570
193 577
193 587
193 607
193 619
193 633
193 646
193 671
193 680
193 736
193 754
193 766
193 773
193 780
193 782
193 793
193 808
193 838
193 864
193 895
193 912
193 913
193 928
193 949
193 956
193 958
193 969
193 1020
193 1033
193 1045
193 1046
193 1049
193 1064
193 1067
193 1134
193 1166
193 1228
193 1231
193 1232
193 1246
193 1280
193 1288
193 1318
193 1327
193 1344
193 1347
193 1368
193 1398
193 1426
193 1436
193 1453
193 1454
193 1464
193 1470
193 1507
193 1523
193 1553
193 1624
193 1632
193 1636
193 1644
193 1670
193 1695
193 1730
193 1739
193 1766
193 1805
193 1824
193 1845
193 1856
193 1874
193 1878
193 1903
193 1911
193 1913
193 1935
193 1938
193 1973
193 1992
193 1998
193 2012
193 2016
193 2075
193 2092
193 2103
193 2120
193 2162
193 2188
193 2208
193 2216
193 2219
193 2230
193 2249
193 2258
193 2264
193 2268
193 2361
193 2371
193 2372
193 2399
193 2418
194 262
194 405
194 426
194 460
194 494
194 827
194 950
194 1039
194 1103
194 1114
194 1333
194 1350
194 1366
194 1533
194 1767
194 1852
194 1919
194 2053
194 2074
194 2090
194 2375
195 610
195 741
195 845
195 1626
195 1644
195 2213
195 2400
196 602
196 1422
196 1472
197 668
197 728
197 738
197 1563
197 1972
198 201
198 225
198 250
198 253
198 341
198 344
198 510
198 570
198 580
198 671
198 754
198 766
198 860
198 873
198 966
198 1049
198 1111
198 1148
198 1166
198 1260
198 1281
198 1347
198 1400
198 1418
198 1451
198 1523
198 1596
198 1617
198 1668
198 1684
198 1783
198 1878
198 1911
198 1971
198 2016
198 2188
198 2227
198 2240
198 2264
198 2291
198 2377
198 2392
199 367
199 382
199 649
199 686
199 690
199 693
199 784
199 928
199 988
199 1010
199 1112
199 1184
199 1215
199 1220
199 1237
199 1318
199 1372
199 1450
199 1516
199 1520
199 1611
199 1634
199 1910
199 1966
199 1998
199 2029
199 2061
199 2067
199 2327
199 2424
200 345
200 358
200 427
200 562
200 630
200 655
200 707
200 773
200 1136
200 1140
200 1158
200 1198
200 1218
200 1340
200 1345
200 1414
200 1484
200 1716
200 1831
200 1833
200 1885
200 1995
200 2270
201 250
201 324
201 341
201 342
201 358
201 450
201 488
201 631
201 646
201 651
201 754
201 766
201 773
201 854
201 956
201 957
201 999
201 1046
201 1049
201 1232
201 1246
201 1302
201 1390
201 1462
201 1470
201 1489
201 1491
201 1545
201 1581
201 1626
201 1804
201 1805
201 1893
201 1903
201 1982
201 2092
201 2109
201 2112
201 2150
201 2264
201 2361
201 2368
201 2392
202 403
202 495
202 514
202 852
202 933
202 1040
202 1064
202 1114
202 1180
202 1248
202 1770
202 1943
202 1992
202 2010
202 2144
202 2172
202 2276
203 224
203 403
203 498
203 1847
204 1146
205 269
205 357
205 358
205 363
205 532
205 651
205 998
205 1136
205 1407
205 1542
205 1756
205 1833
205 1886
205 2021
205 2096
205 2112
205 2356
205 2362
206 219
206 224
206 250
206 403
206 604
206 674
206 710
206 779
206 795
206 807
206 878
206 939
206 1050
206 1065
206 1069
206 1368
206 1426
206 1473
206 1506
206 1592
206 1644
206 1847
206 2005
206 2045
206 2078
206 2120
206 2216
206 2289
206 2295
206 2310
206 2380
207 262
207 912
207 1021
207 1804
207 2195
207 2415
208 1838
209 239
209 466
209 477
209 932
209 1280
209 1312
209 1935
209 2074
209 2306
210 263
210 269
210 357
210 451
210 520
210 528
210 545
210 695
210 795
210 799
210 824
210 1023
210 1137
210 1175
210 1251
210 1257
210 1472
210 1520
210 1580
210 1691
210 1723
210 1724
210 1774
210 1916
210 1998
210 2003
210 2211
210 2228
210 2368
210 2406
210 2414
211 2065
211 2085
211 2187
212 2059
213 263
213 296
213 411
213 545
213 573
213 675
213 757
213 795
213 1027
213 1472
213 2368
214 1080
214 1724
214 1759
214 1936
214 2368
215 1569
215 1931
216 229
216 710
216 829
216 994
216 1160
216 1708
216 1805
216 1920
216 2310
217 536
217 754
217 1320
217 1485
217 1668
217 1785
218 358
218 406
218 454
218 1851
219 225
219 250
219 303
219 341
219 383
219 389
219 419
219 434
219 472
219 496
219 508
219 511
219 514
219 526
219 551
219 576
219 580
219 599
219 607
219 623
219 634
219 657
219 667
219 686
219 699
219 724
219 736
219 747
219 752
219 773
219 795
219 824
219 858
219 864
219 867
219 913
219 928
219 939
219 956
219 969
219 973
219 979
219 1026
219 1038
219 1045
219 1050
219 1051
219 1068
219 1072
219 1139
219 1166
219 1168
219 1184
219 1200
219 1202
219 1228
219 1231
219 1242
219 1280
219 1316
219 1368
219 1378
219 1382
219 1388
219 1426
219 1444
219 1477
219 1528
219 1537
219 1553
219 1605
219 1624
219 1695
219 1739
219 1804
219 1814
219 1839
219 1841
219 1923
219 1935
219 1942
219 1992
219 2005
219 2079
219 2082
219 2095
219 2186
219 2200
219 2213
219 2216
219 2220
219 2232
219 2233
219 2245
219 2247
219 2255
219 2291
219 2302
219 2375
219 2380
219 2422
220 280
220 492
220 514
220 520
220 861
220 1086
220 1087
220 1164
220 1212
220 1237
220 1280
220 1375
220 1380
220 1428
220 1551
220 2184
220 2368
220 2387
221 502
221 541
221 1010
221 1019
221 1041
221 2048
221 2350
221 2394
222 227
222 293
222 366
222 488
222 495
222 607
222 663
222 679
222 711
222 765
222 827
222 891
222 950
222 956
222 997
222 1182
222 1185
222 1203
222 1232
222 1245
222 1385
222 1388
222 1636
222 1824
222 2017
222 2151
222 2219
222 2330
222 2389
223 225
223 227
223 228
223 271
223 580
223 691
223 786
223 798
223 861
223 928
223 1084
223 1137
223 1197
223 1246
223 1368
223 1393
223 1763
223 1826
223 1841
223 1935
223 1973
223 1992
223 2296
224 227
224 250
224 265
224 331
224 358
224 389
224 396
224 403
224 434
224 548
224 558
224 572
224 593
224 766
224 779
224 852
224 858
224 912
224 984
224 1046
224 1050
224 1061
224 1071
224 1188
224 1246
224 1260
224 1267
224 1347
224 1419
224 1473
224 1574
224 1592
224 1608
224 1695
224 1712
224 1800
224 1847
224 1911
224 1973
224 2011
224 2014
224 2045
224 2092
224 2120
224 2139
224 2142
224 2196
224 2216
224 2219
224 2295
224 2332
225 257
225 277
225 287
225 341
225 389
225 405
225 434
225 515
225 551
225 558
225 565
225 580
225 583
225 587
225 668
225 699
225 736
225 762
225 763
225 860
225 949
225 966
225 1053
225 1057
225 1134
225 1166
225 1172
225 1195
225 1228
225 1234
225 1246
225 1278
225 1280
225 1288
225 1368
225 1378
225 1383
225 1388
225 1392
225 1426
225 1436
225 1464
225 1509
225 1515
225 1523
225 1584
225 1636
225 1673
225 1691
225 1742
225 1774
225 1856
225 1903
225 1935
225 1964
225 1980
225 1992
225 2005
225 2095
225 2150
225 2151
225 2157
225 2162
225 2188
225 2197
225 2200
225 2207
225 2219
225 2236
225 2291
225 2332
225 2398
226 410
226 668
227 293
227 405
227 502
227 515
227 551
227 565
227 569
227 580
227 744
227 754
227 763
227 773
227 905
227 956
227 1172
227 1280
227 1539
227 1584
227 1766
227 1824
227 2059
227 2103
227 2233
227 2291
227 2418
228 345
228 357
228 638
228 920
228 958
228 1102
228 1164
228 1197
228 1337
228 1375
228 1490
228 1602
228 1763
228 2103
228 2148
228 2419
228 2423
229 331
229 604
229 680
229 699
229 708
229 829
229 892
229 958
229 994
229 1069
229 1404
229 1450
229 1494
229 1601
229 1911
229 1998
229 2272
229 2352
230 277
230 288
230 522
230 690
230 795
230 937
230 2265
230 2360
231 540
231 983
231 1105
231 1145
231 1693
231 1741
231 1831
231 2015
231 2357
231 2368
232 419
232 611
232 721
232 736
232 788
232 897
232 928
232 986
232 1097
232 1420
232 1474
232 1620
232 1632
232 2421
233 358
233 401
233 411
233 471
233 741
233 818
233 1098
233 1110
233 1254
233 1358
233 1364
233 1387
233 1398
233 1532
233 1569
233 1582
233 1729
233 1769
233 1825
233 1869
233 2010
233 2213
233 2296
233 2390
233 2421
234 237
234 1228
234 1545
235 457
235 615
235 1010
235 1387
235 1756
235 1804
235 1805
235 1998
235 2005
235 2010
235 2088
235 2351
236 339
236 410
236 668
236 1590
236 2070
236 2168
236 2247
237 260
237 300
237 483
237 1218
237 1490
237 1661
237 1674
237 1717
237 1741
237 1744
237 2336
237 2346
238 1859
238 1900
238 1944
238 2057
238 2143
238 2210
238 2244
238 2335
239 246
239 400
239 560
239 586
239 638
239 657
239 674
239 748
239 798
239 805
239 879
239 917
239 920
239 924
239 928
239 1253
239 1281
239 1327
239 1334
239 1347
239 1349
239 1355
239 1356
239 1387
239 1395
239 1426
239 1434
239 1470
239 1590
239 1753
239 1757
239 1856
239 1935
239 1998
239 2016
239 2158
239 2199
239 2274
239 2299
240 512
240 551
240 1139
240 1378
240 1426
240 1739
240 2247
241 470
241 1570
241 1741
241 2002
242 593
242 639
242 780
242 848
242 892
242 1076
242 1090
242 1166
242 1295
242 1419
242 1521
242 1617
242 1727
242 1806
242 2084
242 2230
242 2260
243 668
243 1528
243 1852
244 271
244 385
244 462
244 598
244 682
244 915
244 1010
244 1079
244 1200
244 1253
244 1482
244 1537
244 1632
244 1921
244 2247
245 271
245 598
245 840
245 1253
245 1348
245 2113
246 253
246 750
246 780
246 842
246 1035
246 1387
247 340
247 1246
247 2120
248 333
248 335
248 359
248 374
248 493
248 514
248 541
248 595
248 601
248 662
248 882
248 922
248 948
248 1082
248 1136
248 1138
248 1164
248 1254
248 1275
248 1367
248 1374
248 1375
248 1450
248 1549
248 1580
248 1632
248 1667
248 1687
248 1723
248 1735
248 1737
248 1892
248 1955
248 2063
248 2081
248 2116
248 2138
248 2148
248 2184
248 2321
248 2368
249 500
249 1303
249 1338
249 1490
249 1855
249 1916
249 1994
249 2156
249 2228
249 2266
249 2368
250 262
250 341
250 342
250 357
250 431
250 508
250 510
250 511
250 565
250 569
250 573
250 583
250 607
250 619
250 671
250 714
250 754
250 766
250 773
250 782
250 808
250 820
250 928
250 949
250 956
250 963
250 966
250 1045
250 1046
250 1067
250 1134
250 1139
250 1166
250 1182
250 1228
250 1232
250 1234
250 1246
250 1249
250 1280
250 1284
250 1288
250 1327
250 1374
250 1387
250 1388
250 1418
250 1426
250 1432
250 1436
250 1453
250 1464
250 1477
250 1509
250 1523
250 1584
250 1624
250 1636
250 1695
250 1730
250 1742
250 1766
250 1814
250 1824
250 1874
250 1878
250 1895
250 1903
250 1913
250 1964
250 1998
250 2059
250 2109
250 2120
250 2151
250 2157
250 2162
250 2173
250 2188
250 2219
250 2233
250 2268
250 2271
250 2291
250 2361
250 2399
250 2418
251 793
251 803
251 1118
252 696
252 967
252 1559
252 1610
252 1841
253 754
253 860
253 1148
253 1320
253 1333
253 1596
253 1971
253 2227
253 2240
253 2264
253 2402
254 820
254 1095
254 2037
254 2112
255 301
255 357
255 457
255 558
255 570
255 636
255 673
255 744
255 800
255 892
255 1036
255 1069
255 1114
255 1166
255 1231
255 1246
255 1280
255 1393
255 1409
255 1461
255 1527
255 1739
255 1762
255 2030
255 2059
255 2095
255 2123
255 2164
255 2173
255 2235
255 2343
255 2399
255 2411
256 696
256 750
256 1641
256 2225
257 262
257 518
257 736
257 863
257 936
257 999
257 1010
257 1021
257 1036
257 1049
257 1166
257 1274
257 1280
257 1383
257 1545
257 1780
257 1846
257 2016
257 2082
257 2255
258 855
258 1921
258 2002
259 865
259 1206
259 1998
259 2225
260 403
260 572
260 1267
260 1528
260 1592
260 2208
261 457
261 599
261 1603
262 287
262 446
262 456
262 508
262 538
262 565
262 577
262 606
262 619
262 635
262 671
262 745
262 763
262 765
262 863
262 875
262 876
262 889
262 906
262 912
262 936
262 956
262 1021
262 1038
262 1049
262 1065
262 1069
262 1118
262 1178
262 1228
262 1246
262 1368
262 1383
262 1394
262 1426
262 1442
262 1624
262 1646
262 1730
262 1805
262 1846
262 1874
262 1878
262 1907
262 1938
262 1998
262 2016
262 2036
262 2053
262 2082
262 2104
262 2105
262 2150
262 2159
262 2249
262 2384
262 2415
263 317
263 374
263 480
263 791
263 820
263 958
263 1026
263 1077
263 1218
263 1284
263 1333
263 1556
263 1618
263 1691
263 1717
263 1724
263 1855
263 1944
263 2072
263 2233
263 2362
263 2414
264 339
264 410
264 668
264 805
264 1587
264 1759
264 2087
264 2123
264 2333
265 302
265 415
265 511
265 932
265 1010
265 1095
265 1280
265 1800
265 2011
265 2182
265 2255
266 300
266 358
266 364
266 416
266 483
266 509
266 618
266 1198
266 1235
266 1399
266 1407
266 1490
266 1548
266 1562
266 1647
266 1691
266 1693
266 1724
266 1744
266 1755
266 1759
266 1804
266 1822
266 1916
266 1984
266 1993
266 2052
266 2074
266 2228
266 2368
267 682
267 867
267 905
267 1650
267 1804
267 2090
268 358
268 442
268 450
268 606
268 856
268 1156
268 1260
268 1277
268 1302
268 1340
268 1371
268 1528
268 1571
268 1575
268 1661
268 1717
268 1787
268 1831
268 2357
268 2362
268 2423
269 300
269 358
269 364
269 420
269 456
269 483
269 491
269 509
269 556
269 716
269 774
269 781
269 793
269 831
269 871
269 931
269 983
269 990
269 998
269 1010
269 1013
269 1019
269 1058
269 1082
269 1117
269 1156
269 1218
269 1265
269 1276
269 1293
269 1300
269 1354
269 1384
269 1425
269 1429
269 1447
269 1450
269 1472
269 1490
269 1517
269 1542
269 1556
269 1575
269 1589
269 1614
269 1665
269 1675
269 1686
269 1693
269 1701
269 1705
269 1717
269 1770
269 1786
269 1792
269 1795
269 1880
269 1885
269 1889
269 1928
269 2020
269 2034
269 2047
269 2112
269 2128
269 2144
269 2163
269 2276
269 2390
270 1481
271 385
271 422
271 541
271 574
271 576
271 598
271 634
271 750
271 928
271 1076
271 1186
271 1203
271 1329
271 1471
271 1532
271 1537
271 1605
271 1907
271 1930
271 1990
271 2013
271 2228
271 2313
272 299
272 403
272 411
272 451
272 633
272 638
272 650
272 657
272 669
272 682
272 693
272 717
272 761
272 824
272 865
272 867
272 920
272 928
272 951
272 953
272 954
272 972
272 986
272 1152
272 1166
272 1310
272 1325
272 1374
272 1388
272 1407
272 1472
272 1527
272 1567
272 1596
272 1802
272 1883
272 2006
272 2021
272 2092
272 2172
272 2248
272 2296
272 2339
272 2368
272 2406
273 393
273 410
273 535
273 668
273 738
273 820
273 1015
273 1434
273 1632
273 1961
273 2212
273 2340
274 300
274 483
274 781
274 874
274 1199
274 1347
274 1361
274 1490
274 1637
274 1693
274 1744
274 1886
274 2021
274 2156
274 2228
274 2248
275 753
275 1095
275 1777
275 1978
276 668
277 320
277 328
277 341
277 358
277 364
277 374
277 398
277 402
277 411
277 462
277 502
277 518
277 524
277 541
277 580
277 649
277 660
277 679
277 714
277 743
277 757
277 761
277 909
277 920
277 1005
277 1010
277 1014
277 1019
277 1053
277 1077
277 1094
277 1137
277 1193
277 1196
277 1239
277 1280
277 1347
277 1364
277 1374
277 1478
277 1481
277 1497
277 1509
277 1520
277 1528
277 1529
277 1641
277 1651
277 1730
277 1790
277 1804
277 1883
277 2006
277 2048
277 2063
277 2068
277 2091
277 2164
277 2213
277 2270
277 2271
277 2350
277 2360
277 2364
277 2394
277 2399
277 2413
277 2414
278 556
278 872
278 1332
278 2254
278 2310
279 1784
280 325
280 411
280 427
280 584
280 649
280 690
280 693
280 707
280 714
280 784
280 910
280 958
280 1184
280 1220
280 1259
280 1270
280 1298
280 1402
280 1477
280 1487
280 1589
280 1634
280 1691
280 1760
280 1788
280 1818
280 1874
280 1963
280 1995
280 2029
280 2387
281 930
281 1443
281 1831
282 358
282 916
282 1903
282 2217
283 836
284 361
284 538
284 741
284 754
284 903
284 1072
284 1178
284 1450
284 1863
284 2089
284 2199
285 420
285 498
285 654
285 896
285 1010
285 1136
285 1332
285 1450
285 1501
285 1786
285 2015
285 2351
285 2362
286 389
286 779
286 850
286 984
286 1211
286 1568
286 1592
286 1695
287 341
287 457
287 548
287 580
287 636
287 673
287 793
287 803
287 867
287 1020
287 1064
287 1191
287 1231
287 1246
287 1335
287 1529
287 1935
287 2046
287 2059
287 2157
287 2298
287 2322
287 2399
288 296
288 358
288 493
288 876
288 903
288 965
288 1176
288 1260
288 1364
288 1450
288 1477
288 1509
288 1623
288 1633
288 1723
288 1763
288 1913
288 1931
288 2007
288 2112
288 2157
288 2198
288 2306
288 2359
288 2368
288 2388
288 2394
288 2414
288 2422
289 2071
290 569
290 602
290 1110
290 1133
290 1472
290 1739
290 2042
290 2119
291 1312
291 1320
291 1627
291 1800
291 2392
292 1138
293 366
293 369
293 607
293 663
293 679
293 711
293 765
293 827
293 891
293 950
293 956
293 1184
293 1185
293 1245
293 1382
293 1383
293 1388
293 1931
293 2219
294 761
294 1101
294 1359
295 754
295 850
295 860
295 1148
295 1320
295 1419
295 1526
295 1537
295 1965
295 1986
295 2175
295 2227
295 2356
295 2392
296 299
296 335
296 345
296 462
296 514
296 545
296 573
296 580
296 696
296 758
296 761
296 795
296 823
296 863
296 934
296 1137
296 1359
296 1527
296 1569
296 1582
296 1721
296 1774
296 1931
296 1935
296 1992
296 2042
296 2414
297 332
297 599
297 686
297 1814
297 1839
297 1993
298 434
298 750
298 798
298 1061
298 1218
298 1575
298 1717
298 1833
298 1904
298 2124
299 353
299 357
299 520
299 573
299 638
299 678
299 727
299 795
299 846
299 865
299 878
299 920
299 934
299 937
299 949
299 951
299 986
299 1053
299 1075
299 1152
299 1175
299 1193
299 1325
299 1374
299 1426
299 1472
299 1509
299 1520
299 1723
299 1725
299 1755
299 1759
299 1774
299 1802
299 1849
299 1922
299 1931
299 1937
299 1964
299 1993
299 2018
299 2063
299 2194
299 2197
299 2262
299 2291
299 2310
299 2364
299 2368
299 2414
300 316
300 320
300 329
300 358
300 364
300 416
300 418
300 420
300 422
300 483
300 489
300 500
300 509
300 532
300 599
300 651
300 654
300 692
300 712
300 716
300 730
300 756
300 820
300 827
300 831
300 871
300 903
300 931
300 955
300 962
300 990
300 1000
300 1011
300 1031
300 1040
300 1051
300 1058
300 1078
300 1082
300 1091
300 1096
300 1117
300 1136
300 1156
300 1182
300 1218
300 1224
300 1248
300 1260
300 1276
300 1281
300 1289
300 1300
300 1308
300 1315
300 1332
300 1397
300 1427
300 1429
300 1450
300 1454
300 1457
300 1459
300 1484
300 1487
300 1490
300 1494
300 1501
300 1517
300 1542
300 1545
300 1556
300 1571
300 1575
300 1577
300 1589
300 1665
300 1675
300 1686
300 1688
300 1693
300 1740
300 1744
300 1770
300 1808
300 1841
300 1880
300 1885
300 1886
300 1889
300 1894
300 1983
300 1984
300 2015
300 2020
300 2029
300 2096
300 2157
300 2163
300 2170
300 2198
300 2272
300 2276
300 2352
300 2362
300 2367
301 342
301 457
301 636
301 673
301 957
301 1018
301 1191
301 1231
301 1246
301 1387
301 1522
301 1529
301 1690
301 1715
301 1719
301 2046
301 2059
301 2399
302 343
302 415
302 544
302 932
302 1095
302 1241
302 1800
302 1973
302 2011
302 2092
302 2253
302 2286
303 382
303 415
303 419
303 576
303 580
303 752
303 836
303 973
303 1203
303 1228
303 1242
303 1280
303 1382
303 1426
303 1942
303 2113
303 2223
303 2227
303 2302
304 404
304 462
304 690
304 803
304 827
304 899
304 1053
304 1181
304 1184
304 1318
304 1346
304 1516
304 1930
304 1954
304 1963
304 2107
304 2126
304 2249
304 2284
304 2307
305 387
305 776
305 837
305 1686
305 1758
305 1831
305 2224
306 651
306 1020
306 1246
306 1484
306 1571
306 2262
307 353
307 720
307 757
307 1136
307 1164
307 1268
307 1307
307 1472
307 1931
307 2278
307 2368
307 2406
308 417
308 480
308 486
308 518
308 873
308 1063
308 1066
308 1082
308 1122
308 1123
308 1137
308 1260
308 1268
308 1333
308 1364
308 1618
308 1701
308 1843
308 1874
308 2091
308 2161
308 2209
309 410
309 668
309 1030
309 1632
310 558
310 984
310 1592
310 2318
311 550
311 572
311 708
311 724
311 912
311 1200
311 1426
311 1471
311 1533
311 1574
311 1756
311 2183
311 2302
311 2380
312 416
312 420
312 435
312 451
312 509
312 712
312 877
312 1218
312 1317
312 1548
312 1575
313 357
313 743
313 1551
313 1862
313 2184
314 454
314 491
314 788
314 793
314 827
314 906
315 1660
316 483
316 1490
316 1539
316 1693
316 1744
316 2021
317 687
317 733
317 737
317 855
317 1007
317 1010
317 1165
317 1284
317 1304
317 1552
317 1556
317 1672
317 1740
317 1863
317 1888
317 2002
317 2077
317 2091
317 2401
318 358
318 531
318 669
318 692
318 731
318 998
318 1010
318 1013
318 1136
318 1170
318 1208
318 1542
318 1575
318 1654
318 1686
318 1708
318 1711
318 1894
318 2198
318 2362
318 2388
319 460
319 607
319 852
319 904
319 960
319 1446
319 1456
319 1768
319 1840
319 1850
320 483
320 1123
320 1175
320 1291
320 1423
320 1490
320 1693
320 1724
320 1744
320 1916
320 2228
320 2278
320 2356
320 2368
321 512
321 684
321 825
321 1242
321 1739
322 556
322 1010
323 577
323 671
323 1239
323 1441
324 328
324 428
324 451
324 509
324 556
324 671
324 739
324 766
324 943
324 1032
324 1166
324 1232
324 1272
324 1345
324 1454
324 1461
324 1498
324 1575
324 1603
324 2016
324 2266
325 649
325 693
325 1136
325 1184
325 2056
325 2121
325 2397
326 530
326 592
326 676
326 863
326 1127
326 1454
326 1477
327 594
327 605
327 1841
327 2072
327 2387
328 357
328 358
328 364
328 402
328 451
328 570
328 598
328 649
328 678
328 693
328 845
328 895
328 943
328 1136
328 1164
328 1181
328 1260
328 1269
328 1348
328 1419
328 1459
328 1461
328 1632
328 1657
328 1740
328 1817
328 1852
328 1894
328 2056
328 2088
328 2185
328 2218
328 2266
329 409
329 562
329 931
329 1024
329 1144
329 1300
329 1517
329 1665
329 1686
329 1880
329 1885
329 2020
329 2144
329 2163
330 1426
330 2038
331 389
331 558
331 680
331 779
331 911
331 1267
331 1404
331 1592
331 1601
331 1902
331 1911
331 1953
331 2014
331 2208
331 2234
332 358
332 456
332 599
332 678
332 712
332 730
332 736
332 773
332 1010
332 1407
332 1463
332 1487
332 1494
332 1755
332 1814
332 1839
332 1885
332 1993
332 2052
332 2107
332 2136
332 2291
333 359
333 520
333 547
333 672
333 693
333 922
333 1137
333 1164
333 1372
333 1422
333 1472
333 1691
333 1724
333 1916
333 2063
333 2148
333 2228
333 2278
333 2368
333 2406
334 454
334 457
334 514
334 631
334 683
334 733
334 756
334 827
334 867
334 957
334 958
334 1010
334 1036
334 1064
334 1127
334 1292
334 1387
334 1432
334 1522
334 1529
334 1563
334 1596
334 1604
334 1612
334 1694
334 1805
334 1919
334 2012
334 2059
334 2094
334 2144
334 2235
334 2322
335 359
335 520
335 1086
335 1137
335 1275
335 1472
335 1580
335 1632
335 1687
335 1723
335 1897
335 2148
335 2184
335 2368
336 1304
336 1569
336 1743
336 1774
336 1784
336 1869
336 2414
337 358
337 930
337 1011
337 1708
337 1831
337 2015
338 930
338 1198
338 1340
338 1831
339 375
339 410
339 419
339 446
339 504
339 555
339 585
339 668
339 682
339 717
339 805
339 1015
339 1139
339 1188
339 1255
339 1393
339 1399
339 1426
339 1450
339 1452
339 1541
339 1590
339 1632
339 1945
339 2123
339 2124
339 2230
339 2247
339 2255
339 2375
340 386
340 775
340 908
340 1476
340 1694
340 1857
340 2225
341 342
341 502
341 522
341 570
341 580
341 583
341 587
341 607
341 619
341 646
341 651
341 658
341 671
341 673
341 680
341 754
341 765
341 766
341 773
341 783
341 848
341 928
341 956
341 979
341 1045
341 1046
341 1049
341 1067
341 1111
341 1134
341 1166
341 1182
341 1232
341 1233
341 1234
341 1280
341 1288
341 1344
341 1347
341 1374
341 1388
341 1390
341 1418
341 1436
341 1453
341 1470
341 1489
341 1523
341 1529
341 1546
341 1695
341 1703
341 1719
341 1814
341 1824
341 1903
341 1913
341 1935
341 1980
341 1998
341 2047
341 2109
341 2120
341 2157
341 2173
341 2219
341 2271
341 2315
341 2361
341 2368
341 2371
341 2399
342 431
342 511
342 514
342 591
342 607
342 619
342 646
342 658
342 671
342 766
342 956
342 987
342 1046
342 1049
342 1067
342 1166
342 1197
342 1231
342 1232
342 1344
342 1363
342 1436
342 1507
342 1636
342 1944
342 2029
342 2046
342 2109
342 2144
342 2219
342 2361
343 1030
343 1094
343 1260
343 1333
343 1449
343 1480
343 1481
343 1546
343 2253
343 2298
343 2359
343 2376
344 570
344 580
344 648
344 649
344 872
344 917
344 1113
344 1250
344 1320
344 1333
344 1496
344 1542
344 1684
344 1878
344 2068
344 2121
344 2254
344 2291
344 2306
344 2393
345 395
345 479
345 573
345 714
345 736
345 757
345 773
345 934
345 937
345 1053
345 1067
345 1244
345 1374
345 1463
345 1484
345 1505
345 1509
345 1571
345 1808
345 1883
345 1964
345 2063
345 2191
345 2197
345 2291
345 2364
346 581
347 466
347 705
347 736
347 873
347 1073
347 1329
347 1632
347 1707
347 1921
347 2015
347 2095
348 358
348 363
348 418
348 509
348 539
348 549
348 573
348 727
348 853
348 1156
348 1195
348 1198
348 1209
348 1384
348 1430
348 1547
348 1575
348 1599
348 1717
348 1756
348 1988
348 1989
348 2047
348 2171
349 1390
350 1891
351 771
351 830
351 1393
351 1526
351 1965
351 2092
352 959
352 2198
353 545
353 578
353 656
353 720
353 728
353 757
353 1318
353 1456
353 1472
353 1635
353 1687
353 1729
353 1898
353 1932
353 2042
353 2199
353 2368
353 2390
353 2406
354 920
355 999
355 1464
355 1805
356 387
356 509
356 1303
356 1771
356 1918
356 1994
356 2179
356 2266
356 2281
357 361
357 413
357 514
357 520
357 524
357 532
357 538
357 563
357 589
357 639
357 698
357 714
357 757
357 783
357 910
357 920
357 934
357 981
357 995
357 1030
357 1037
357 1137
357 1164
357 1175
357 1237
357 1249
357 1264
357 1333
357 1348
357 1351
357 1374
357 1375
357 1400
357 1477
357 1509
357 1520
357 1618
357 1623
357 1626
357 1664
357 1717
357 1723
357 1735
357 1737
357 1753
357 1769
357 1806
357 1848
357 1916
357 1958
357 2007
357 2063
357 2064
357 2091
357 2144
357 2184
357 2197
357 2230
357 2253
357 2284
357 2298
357 2362
357 2387
358 363
358 387
358 399
358 416
358 418
358 420
358 435
358 451
358 454
358 483
358 491
358 500
358 509
358 531
358 539
358 541
358 548
358 556
358 562
358 569
358 589
358 591
358 599
358 610
358 613
358 618
358 649
358 651
358 654
358 659
358 678
358 686
358 690
358 692
358 710
358 712
358 716
358 730
358 736
358 764
358 773
358 774
358 820
358 860
358 869
358 903
358 910
358 922
358 927
358 930
358 965
358 994
358 998
358 1011
358 1025
358 1031
358 1051
358 1066
358 1067
358 1078
358 1093
358 1096
358 1130
358 1136
358 1145
358 1156
358 1182
358 1198
358 1201
358 1208
358 1218
358 1260
358 1264
358 1272
358 1281
358 1332
358 1340
358 1345
358 1348
358 1397
358 1407
358 1413
358 1430
358 1449
358 1450
358 1457
358 1463
358 1484
358 1487
358 1490
358 1500
358 1505
358 1533
358 1542
358 1547
358 1548
358 1571
358 1575
358 1589
358 1614
358 1616
358 1633
358 1637
358 1671
358 1686
358 1688
358 1690
358 1693
358 1703
358 1711
358 1719
358 1730
358 1731
358 1740
358 1755
358 1759
358 1770
358 1786
358 1787
358 1792
358 1795
358 1799
358 1828
358 1831
358 1833
358 1835
358 1841
358 1853
358 1862
358 1868
358 1877
358 1880
358 1884
358 1885
358 1886
358 1891
358 1894
358 1944
358 1946
358 1983
358 1984
358 1987
358 1998
358 2004
358 2015
358 2045
358 2047
358 2093
358 2112
358 2128
358 2133
358 2134
358 2156
358 2163
358 2166
358 2174
358 2198
358 2210
358 2224
358 2225
358 2244
358 2248
358 2283
358 2291
358 2294
358 2310
358 2318
358 2331
358 2335
358 2362
358 2379
358 2423
359 556
359 757
359 1077
359 1123
359 1164
359 1237
359 1374
359 1634
359 1874
359 2029
359 2063
359 2075
359 2184
359 2229
360 1188
361 547
361 695
361 748
361 995
361 1178
361 1421
361 1863
361 2199
362 657
362 1989
362 2257
362 2280
363 468
363 491
363 640
363 716
363 774
363 1156
363 1171
363 1347
363 1542
363 1567
363 1614
363 1686
363 1711
363 1731
363 1770
363 1792
363 1828
363 1831
363 2015
363 2110
363 2134
363 2318
363 2331
363 2367
364 440
364 474
364 485
364 563
364 686
364 710
364 716
364 831
364 990
364 1009
364 1023
364 1137
364 1264
364 1265
364 1354
364 1423
364 1490
364 1517
364 1637
364 1665
364 1686
364 1885
364 1886
364 1901
364 1993
364 2163
364 2275
364 2364
365 874
366 580
366 788
366 799
366 827
366 852
366 1245
366 1664
366 1824
367 1220
367 1516
367 2061
368 1381
368 1624
369 891
370 1354
371 508
371 558
371 565
371 572
371 984
371 1046
371 1065
371 1368
371 1426
371 1473
371 1542
371 1592
371 1605
371 1624
371 1924
371 2062
371 2220
371 2380
372 434
372 1010
372 1592
372 2014
372 2092
372 2216
372 2386
373 456
373 2352
374 408
374 595
374 599
374 757
374 2137
374 2236
374 2368
375 410
375 624
375 641
375 668
375 805
375 820
375 1015
375 1366
375 1393
375 1563
375 1632
375 2070
375 2087
375 2124
376 522
376 620
376 649
376 714
376 783
376 1175
376 1512
376 1520
376 1551
376 1708
376 1913
376 1958
376 1966
376 2003
376 2184
377 1361
377 2037
377 2115
378 556
378 648
378 731
378 780
378 795
378 816
378 1347
378 1393
378 1524
378 1943
378 2124
378 2221
378 2421
379 668
379 1368
380 787
380 851
380 876
380 897
380 1032
380 1443
380 1597
380 1697
380 1781
380 1906
381 511
381 631
381 708
381 851
381 854
381 1095
381 1513
381 1911
381 2398
382 480
382 620
382 714
382 725
382 790
382 820
382 1037
382 1086
382 1154
382 1359
382 1428
382 1471
382 1475
382 1551
382 1569
382 1667
382 1691
382 1724
382 1874
382 1916
382 2007
382 2091
382 2184
382 2228
382 2278
382 2368
383 511
383 724
383 1382
383 1426
383 2005
383 2014
384 493
384 1010
384 1723
384 2007
384 2048
384 2388
384 2394
385 574
385 692
385 813
385 1186
385 1253
385 1482
385 1537
385 2013
385 2113
385 2373
386 501
386 716
386 750
386 908
386 1476
386 2155
386 2356
387 556
387 962
387 1146
387 1265
387 1956
387 2224
387 2362
388 1784
389 577
389 643
389 699
389 708
389 779
389 859
389 984
389 1035
389 1095
389 1111
389 1159
389 1592
389 1695
389 1935
389 1998
389 2196
390 469
390 770
390 784
390 789
390 952
390 1220
390 1346
390 1463
390 1634
390 2283
390 2424
391 795
391 1426
391 2220
392 604
392 905
392 953
392 1056
392 1293
392 1358
392 1414
392 1788
392 2075
392 2291
392 2421
393 668
393 738
393 820
393 1015
393 1434
393 1961
393 2070
393 2212
393 2340
394 400
394 454
394 650
394 876
394 920
394 924
394 943
394 968
394 1032
394 1180
394 1347
394 1356
394 1395
394 1426
394 1590
394 1935
394 2199
394 2236
394 2247
394 2274
394 2359
395 456
395 479
395 773
395 1218
395 1219
395 1260
395 1484
395 1571
395 1808
396 558
396 911
396 1010
396 1267
396 1592
396 1911
396 2014
396 2208
396 2318
397 522
397 1123
397 1175
397 1315
397 1520
397 1758
397 2359
397 2375
398 522
398 541
398 1123
398 1138
398 1164
398 1260
398 1342
398 1449
398 1509
398 1740
398 1790
398 2063
398 2120
398 2360
398 2368
399 640
399 1268
399 2021
399 2248
400 451
400 471
400 592
400 739
400 810
400 943
400 1334
400 1343
400 1345
400 1349
400 1435
400 1454
400 1461
400 1498
400 1590
400 1724
400 1856
400 1916
400 1935
400 2158
400 2199
400 2228
400 2236
400 2278
400 2368
401 1133
401 1139
401 1359
401 1472
401 1558
401 2241
402 480
402 591
402 619
402 654
402 746
402 773
402 786
402 807
402 848
402 877
402 903
402 922
402 1136
402 1175
402 1182
402 1218
402 1294
402 1332
402 1418
402 1449
402 1457
402 1477
402 1505
402 1542
402 1575
402 1719
402 1759
402 2088
402 2112
402 2358
402 2359
402 2368
403 415
403 514
403 520
403 569
403 572
403 596
403 614
403 643
403 650
403 673
403 691
403 701
403 708
403 750
403 779
403 780
403 795
403 820
403 834
403 859
403 863
403 867
403 892
403 912
403 917
403 1034
403 1050
403 1076
403 1095
403 1125
403 1134
403 1137
403 1166
403 1180
403 1222
403 1246
403 1248
403 1280
403 1285
403 1347
403 1358
403 1387
403 1393
403 1412
403 1522
403 1533
403 1536
403 1567
403 1590
403 1617
403 1651
403 1694
403 1804
403 1805
403 1847
403 1856
403 1911
403 1943
403 1992
403 2017
403 2045
403 2047
403 2074
403 2120
403 2212
403 2216
403 2221
403 2291
403 2295
403 2296
403 2303
403 2339
404 693
404 1169
405 456
405 580
405 591
405 607
405 636
405 663
405 679
405 733
405 765
405 827
405 950
405 956
405 1016
405 1182
405 1184
405 1237
405 1385
405 1636
405 1824
405 1887
405 2219
407 860
407 1095
408 428
408 502
408 545
408 656
408 675
408 695
408 904
408 922
408 1010
408 1063
408 1157
408 1175
408 1478
408 1659
408 1715
408 1864
408 1871
408 2075
408 2362
408 2364
408 2414
409 731
410 503
410 504
410 535
410 581
410 641
410 668
410 697
410 738
410 805
410 835
410 884
410 975
410 1044
410 1216
410 1255
410 1283
410 1361
410 1365
410 1439
410 1452
410 1508
410 1514
410 1536
410 1587
410 1643
410 1666
410 1820
410 1898
410 1921
410 1991
410 2037
410 2087
410 2123
410 2212
410 2292
410 2333
410 2340
411 448
411 720
411 900
411 1173
411 1532
411 1667
411 1797
411 1995
411 2321
411 2339
411 2375
412 1651
412 1852
412 2374
412 2403
413 1164
413 1222
413 1375
413 1735
413 2148
413 2229
414 466
414 957
414 1387
414 1805
414 1890
414 2012
415 520
415 648
415 702
415 932
415 953
415 1241
415 1310
415 1426
415 1697
415 2011
415 2281
416 483
416 509
416 599
416 773
416 774
416 934
416 1181
416 1198
416 1219
416 1407
416 1490
416 1603
416 1691
416 1693
416 1724
416 1744
416 1755
416 1814
416 1839
416 1891
416 1894
416 1916
416 1948
416 1984
416 1993
416 2052
416 2228
416 2266
416 2306
416 2368
417 486
417 690
417 795
417 1029
417 1030
417 1082
417 1094
417 1141
417 1181
417 1333
417 1428
417 1481
417 1551
417 1603
417 1701
417 1878
417 2091
417 2161
417 2184
417 2275
418 420
418 451
418 539
418 562
418 615
418 678
418 845
418 877
418 1011
418 1182
418 1218
418 1332
418 1548
418 1575
418 1586
418 1614
418 1717
418 1833
418 2015
418 2218
419 422
419 450
419 699
419 736
419 752
419 773
419 793
419 906
419 912
419 944
419 979
419 1010
419 1065
419 1133
419 1139
419 1200
419 1228
419 1242
419 1280
419 1302
419 1376
419 1378
419 1387
419 1426
419 1432
419 1455
419 1456
419 1475
419 1491
419 1528
419 1553
419 1587
419 1605
419 1632
419 1729
419 1745
419 1823
419 1923
419 1951
419 1972
419 2012
419 2074
419 2144
419 2146
419 2186
419 2220
419 2247
419 2271
419 2366
419 2380
419 2399
420 435
420 451
420 483
420 509
420 615
420 725
420 774
420 838
420 877
420 903
420 934
420 1011
420 1032
420 1218
420 1265
420 1333
420 1362
420 1461
420 1471
420 1490
420 1548
420 1560
420 1614
420 1637
420 1693
420 1717
420 1723
420 1724
420 1744
420 1926
420 2198
420 2228
420 2278
420 2368
421 2293
422 804
422 1058
422 1206
422 1300
422 1490
422 1686
422 1693
422 1744
422 1885
423 581
423 625
423 668
423 689
423 820
423 884
423 1283
423 1360
423 1361
423 1536
423 1563
423 1632
423 1820
423 1845
423 1962
423 2037
424 1805
425 605
425 1816
425 1833
425 1970
425 2261
426 586
426 1103
426 1114
426 1366
426 1533
427 795
427 1716
428 514
428 1036
428 1070
428 1127
428 1364
428 1391
428 1522
428 1711
428 1931
428 2268
429 529
429 1951
430 545
430 899
430 1567
430 1834
430 1931
431 450
431 569
431 587
431 956
431 1045
431 1067
431 1166
431 1280
431 1284
431 1436
431 1998
431 2109
431 2157
432 598
433 911
433 1033
433 1381
434 445
434 558
434 572
434 580
434 766
434 779
434 851
434 852
434 854
434 928
434 932
434 958
434 1046
434 1061
434 1071
434 1166
434 1231
434 1232
434 1344
434 1446
434 1473
434 1574
434 1608
434 1730
434 1800
434 1911
434 1935
434 1953
434 1973
434 2045
434 2120
434 2188
434 2398
435 451
435 539
435 573
435 691
435 716
435 746
435 810
435 1005
435 1010
435 1260
435 1300
435 1362
435 1389
435 1542
435 1603
435 1612
435 1711
435 1767
435 1828
435 2008
435 2341
435 2362
436 1114
436 1366
436 1434
436 1919
436 2152
437 836
437 1376
438 703
438 1010
438 1033
438 1528
438 1593
438 1805
438 1919
438 1992
438 2361
439 2057
439 2143
439 2210
439 2335
440 719
440 1197
440 2364
441 1784
442 659
442 1371
442 1393
443 1770
444 463
444 466
444 767
444 873
444 874
444 1519
444 1618
444 1629
444 1707
445 558
445 674
445 779
445 911
445 958
445 984
445 1010
445 1050
445 1188
445 1267
445 1344
445 1473
445 1592
445 1712
445 2011
445 2139
445 2208
445 2216
446 504
446 581
446 668
446 738
446 803
446 835
446 912
446 928
446 1118
446 1280
446 1368
446 1426
446 1509
446 1587
446 2249
447 863
447 1592
447 2092
447 2196
447 2216
448 595
448 795
448 861
448 1254
448 1527
448 1551
448 1683
448 1759
448 1838
448 1897
448 1931
448 2275
449 1943
450 682
450 686
450 740
450 766
450 824
450 928
450 934
450 944
450 1175
450 1193
450 1232
450 1302
450 1455
450 1520
450 1528
450 1545
450 1569
450 1674
450 1724
450 1741
450 1852
450 1916
450 2060
450 2162
450 2247
450 2278
450 2368
451 483
451 498
451 500
451 509
451 540
451 599
451 613
451 615
451 618
451 678
451 685
451 690
451 707
451 773
451 774
451 867
451 877
451 903
451 930
451 974
451 983
451 1011
451 1032
451 1043
451 1055
451 1099
451 1156
451 1182
451 1218
451 1265
451 1272
451 1320
451 1337
451 1345
451 1362
451 1407
451 1454
451 1461
451 1471
451 1484
451 1498
451 1542
451 1548
451 1575
451 1589
451 1614
451 1637
451 1690
451 1719
451 1756
451 1770
451 1792
451 1799
451 1828
451 1889
451 1926
451 1984
451 1998
451 2015
451 2047
451 2121
451 2156
451 2171
451 2179
451 2211
451 2224
451 2248
451 2266
451 2276
451 2283
452 504
452 805
452 2087
453 672
454 779
454 780
454 786
454 869
454 1004
454 1035
454 1066
454 1082
454 1170
454 1171
454 1272
454 1290
454 1341
454 1347
454 1450
454 1567
454 1591
454 1603
454 1702
454 1777
454 1851
454 1865
454 1884
454 1903
454 1978
454 2122
454 2134
454 2145
454 2205
454 2352
455 659
455 2283
456 468
456 489
456 599
456 678
456 716
456 867
456 903
456 905
456 940
456 950
456 968
456 982
456 983
456 993
456 1058
456 1218
456 1264
456 1281
456 1332
456 1406
456 1408
456 1450
456 1499
456 1531
456 1589
456 1590
456 1633
456 1688
456 1756
456 1765
456 1799
456 1853
456 1891
456 2015
456 2035
456 2082
456 2090
456 2112
456 2136
456 2144
456 2198
456 2204
456 2225
456 2228
456 2257
456 2346
456 2363
457 471
457 502
457 514
457 541
457 548
457 599
457 636
457 649
457 673
457 683
457 739
457 867
457 892
457 909
457 1032
457 1064
457 1127
457 1148
457 1166
457 1184
457 1246
457 1280
457 1281
457 1292
457 1387
457 1454
457 1522
457 1529
457 1575
457 1603
457 1703
457 1723
457 1724
457 1889
457 1916
457 1964
457 1998
457 2015
457 2046
457 2059
457 2094
457 2144
457 2228
457 2235
457 2278
457 2322
457 2368
458 761
458 1618
458 1884
458 1931
458 2042
458 2075
459 560
459 569
459 686
459 710
459 774
459 892
459 903
459 917
459 1051
459 1281
459 1407
459 1462
459 1542
459 1571
459 1589
459 1633
459 1814
459 1822
459 1900
459 1921
459 1951
459 1982
459 2121
459 2163
459 2198
459 2270
459 2306
459 2336
460 845
460 854
460 1260
460 1691
460 1724
460 1878
460 1916
460 2218
460 2228
460 2278
460 2368
461 984
461 1010
461 1528
461 1592
461 2130
461 2169
462 576
462 733
462 737
462 761
462 865
462 1002
462 1082
462 1100
462 1133
462 1139
462 1141
462 1149
462 1159
462 1281
462 1364
462 1429
462 1467
462 1468
462 1519
462 1569
462 1582
462 1623
462 1651
462 1684
462 1749
462 1757
462 1774
462 1784
462 1882
462 1989
462 2063
462 2091
462 2154
463 466
463 480
463 486
463 504
463 631
463 678
463 767
463 873
463 1063
463 1168
463 1565
463 1618
463 1621
463 1629
463 1805
463 1874
463 2218
463 2263
463 2309
463 2356
464 676
464 846
465 980
465 1010
465 1041
465 1342
465 2048
465 2347
465 2394
466 767
466 785
466 873
466 1063
466 1213
466 1387
466 1519
466 1621
466 1629
466 1707
466 1749
466 1805
466 1997
466 2382
467 1551
467 2063
467 2137
467 2184
468 489
468 501
468 998
468 1263
468 1348
468 1463
468 1713
468 1717
468 1731
468 1792
468 1799
468 2171
468 2318
468 2356
469 789
470 671
470 695
470 1068
470 1176
470 1431
470 1741
470 1931
470 2002
470 2075
470 2268
471 763
471 943
471 1010
471 1032
471 1461
471 1596
471 2190
471 2266
472 576
472 793
472 805
472 869
472 906
472 938
472 969
472 1066
472 1426
472 1475
472 1605
472 1951
472 2079
473 914
473 1010
474 659
474 877
474 1010
474 1136
474 1153
474 1272
474 1332
474 1575
474 1611
474 1633
474 1671
474 1822
474 2296
475 524
475 648
475 671
475 698
475 917
475 950
475 1045
475 1063
475 1246
475 1382
475 1394
475 1695
475 2253
475 2258
476 595
476 791
476 1084
476 1723
476 2252
476 2321
477 595
477 807
477 924
477 1095
477 1334
477 1356
477 1374
477 1473
477 1590
477 2158
477 2199
477 2236
477 2332
478 604
478 780
478 1137
478 1171
478 1443
478 1450
478 2066
478 2209
479 710
479 2191
480 644
480 652
480 1029
480 1037
480 1082
480 1157
480 1254
480 1304
480 1351
480 1414
480 1472
480 1618
480 1651
480 1701
480 1754
480 1758
480 1825
480 1860
480 1881
480 2002
480 2032
480 2091
480 2198
480 2307
480 2342
480 2364
481 598
481 1587
481 2417
482 761
482 1569
483 489
483 509
483 532
483 591
483 599
483 613
483 615
483 654
483 702
483 712
483 730
483 756
483 774
483 826
483 827
483 877
483 903
483 962
483 990
483 1040
483 1051
483 1116
483 1117
483 1136
483 1156
483 1182
483 1198
483 1218
483 1224
483 1248
483 1260
483 1265
483 1270
483 1281
483 1303
483 1315
483 1397
483 1407
483 1432
483 1450
483 1457
483 1459
483 1487
483 1501
483 1533
483 1542
483 1545
483 1548
483 1556
483 1575
483 1577
483 1589
483 1614
483 1665
483 1680
483 1688
483 1690
483 1740
483 1781
483 1808
483 1812
483 1841
483 1874
483 1886
483 1894
483 1983
483 1984
483 2029
483 2096
483 2157
483 2160
483 2170
483 2179
483 2198
483 2272
483 2362
483 2368
483 2407
484 501
484 673
484 790
484 955
484 1410
484 1701
484 2021
484 2091
484 2248
484 2275
485 1472
485 1592
486 653
486 1002
486 1010
486 1029
486 1333
486 1351
486 1565
486 1618
486 1651
486 1860
486 2032
486 2075
486 2091
486 2121
486 2161
486 2209
486 2274
486 2280
486 2291
487 892
487 1075
487 1327
487 1470
487 2245
488 607
488 679
488 766
488 1049
488 1182
488 1232
488 1887
488 2075
489 781
489 1143
489 1490
489 1500
489 1676
489 1693
489 1713
489 1744
489 1894
489 2034
489 2122
489 2198
489 2346
490 928
490 1242
490 1643
490 2074
490 2080
491 509
491 556
491 568
491 676
491 690
491 706
491 725
491 776
491 778
491 820
491 880
491 927
491 983
491 995
491 1010
491 1130
491 1136
491 1145
491 1156
491 1218
491 1265
491 1273
491 1308
491 1484
491 1542
491 1575
491 1606
491 1690
491 1711
491 1719
491 1721
491 1731
491 1803
491 1812
491 1833
491 1894
491 1900
491 1956
491 1959
491 2015
491 2069
491 2132
491 2144
491 2163
491 2224
491 2318
491 2331
491 2362
491 2396
492 1220
492 1375
492 2112
493 524
493 545
493 677
493 844
493 1078
493 1138
493 1157
493 1164
493 1169
493 1174
493 1175
493 1291
493 1364
493 1512
493 1535
493 1723
493 1729
493 1763
493 1918
493 1976
493 2076
493 2116
493 2137
493 2186
493 2213
493 2237
493 2253
493 2368
494 1035
494 1394
494 1441
494 1620
494 1767
494 1836
494 1951
494 2053
494 2280
494 2374
495 520
495 788
495 793
495 799
495 827
495 906
495 1180
495 1347
495 1380
495 1426
495 1590
495 2017
495 2024
495 2088
495 2172
496 701
496 1358
496 1426
496 1537
496 1553
496 1943
496 1992
496 2247
497 2261
498 591
498 630
498 651
498 678
498 716
498 903
498 1244
498 1332
498 1484
498 1505
498 1611
498 1633
498 1700
498 1935
498 2112
498 2174
498 2296
498 2348
498 2351
499 1467
499 1921
500 591
500 599
500 615
500 774
500 867
500 927
500 1156
500 1260
500 1362
500 1407
500 1548
500 1560
500 1571
500 1575
500 1614
500 1648
500 1661
500 1693
500 1758
500 1885
500 2015
500 2163
500 2341
501 618
501 756
501 873
501 908
501 957
501 1010
501 1011
501 1060
501 1348
501 1467
501 1805
501 1846
501 1886
501 2021
501 2090
501 2248
501 2356
501 2402
502 541
502 671
502 766
502 795
502 798
502 844
502 884
502 909
502 928
502 1098
502 1175
502 1198
502 1239
502 1252
502 1264
502 1342
502 1382
502 1426
502 1487
502 1602
502 1605
502 1907
502 2048
502 2079
502 2247
502 2350
502 2356
502 2368
502 2411
503 581
503 668
503 785
503 1508
503 2070
504 624
504 641
504 656
504 668
504 682
504 754
504 788
504 805
504 820
504 835
504 873
504 1015
504 1025
504 1255
504 1280
504 1283
504 1332
504 1508
504 1632
504 1652
504 1805
504 2087
504 2123
504 2216
504 2255
504 2309
505 1724
505 1916
505 1964
505 2116
505 2228
505 2278
505 2368
506 2091
507 633
507 650
507 750
507 2017
508 544
508 558
508 565
508 773
508 854
508 892
508 912
508 1172
508 1188
508 1368
508 1534
508 1540
508 1624
508 1903
508 1911
508 2014
508 2040
508 2045
508 2051
508 2082
508 2108
508 2142
508 2216
509 540
509 556
509 613
509 615
509 692
509 774
509 820
509 877
509 891
509 895
509 925
509 927
509 1011
509 1069
509 1070
509 1105
509 1121
509 1145
509 1156
509 1265
509 1272
509 1362
509 1393
509 1542
509 1548
509 1575
509 1589
509 1614
509 1637
509 1711
509 1719
509 1770
509 1780
509 1786
509 1792
509 1858
509 1998
509 2015
509 2047
509 2160
509 2163
509 2179
509 2217
509 2224
509 2248
509 2261
509 2335
509 2379
510 619
510 956
510 1111
510 1166
510 1246
510 2271
511 572
511 594
511 785
511 820
511 896
511 950
511 979
511 986
511 1132
511 1166
511 1265
511 1296
511 1378
511 1382
511 1388
511 1426
511 1537
511 1553
511 1692
511 1907
511 1992
511 2005
511 2074
511 2422
512 516
512 684
512 825
512 1323
512 1380
512 1739
512 1801
513 1624
514 520
514 592
514 657
514 662
514 673
514 674
514 795
514 800
514 810
514 860
514 863
514 867
514 874
514 950
514 1010
514 1020
514 1034
514 1036
514 1064
514 1086
514 1122
514 1137
514 1157
514 1164
514 1222
514 1246
514 1274
514 1275
514 1335
514 1359
514 1374
514 1398
514 1409
514 1428
514 1430
514 1522
514 1527
514 1542
514 1551
514 1567
514 1580
514 1596
514 1602
514 1612
514 1618
514 1636
514 1687
514 1691
514 1694
514 1713
514 1719
514 1724
514 1729
514 1754
514 1763
514 1804
514 1821
514 1834
514 1869
514 1916
514 1921
514 1992
514 2016
514 2047
514 2059
514 2082
514 2091
514 2094
514 2124
514 2144
514 2184
514 2228
514 2233
514 2235
514 2247
514 2278
514 2322
514 2360
514 2368
514 2377
514 2399
515 580
515 592
515 739
515 1032
515 1127
515 1461
515 1914
515 1935
515 2188
516 1739
517 1497
517 1614
518 618
518 909
518 991
518 994
518 1029
518 1239
518 1409
518 1641
518 1900
518 1987
518 2017
518 2213
519 1426
519 1471
520 556
520 595
520 650
520 910
520 1052
520 1063
520 1065
520 1077
520 1164
520 1222
520 1226
520 1237
520 1284
520 1347
520 1367
520 1497
520 1509
520 1520
520 1527
520 1549
520 1567
520 1634
520 1689
520 1737
520 1774
520 1805
520 1824
520 1841
520 1874
520 2029
520 2042
520 2063
520 2072
520 2368
520 2387
521 1569
521 1580
521 1691
521 1724
521 1916
521 1974
521 2085
521 2150
521 2187
521 2228
521 2278
521 2368
522 620
522 690
522 714
522 783
522 899
522 922
522 937
522 1019
522 1023
522 1078
522 1175
522 1315
522 1512
522 1520
522 1529
522 1763
522 1874
522 1913
522 1958
522 1966
522 2003
522 2029
522 2209
522 2326
522 2362
523 1754
523 2307
524 541
524 743
524 1494
524 1723
524 1896
524 2007
524 2253
524 2388
524 2394
525 690
525 910
525 1032
525 1078
525 1259
525 1487
525 1515
525 1980
525 2172
525 2326
526 599
526 668
526 682
526 824
526 954
526 1079
526 1528
526 1537
526 1632
526 2216
528 788
528 799
528 943
528 1036
528 1443
528 1461
528 1774
528 2058
528 2059
529 648
529 1776
529 1951
530 592
530 625
530 1845
531 556
531 692
531 1786
532 998
532 1206
532 1407
532 1490
532 1657
532 1693
532 1744
532 2096
532 2362
533 798
533 1711
533 2247
534 1569
535 581
535 668
535 738
535 805
535 820
535 835
535 1015
535 1216
535 1283
535 1434
535 1536
535 2340
536 682
536 863
536 1294
536 1358
536 1454
536 1488
536 1524
536 1600
536 2339
537 1076
537 1523
537 1921
537 2318
538 547
538 995
538 1178
538 1240
538 1249
538 1753
539 1010
539 1011
539 1225
539 1384
539 1547
539 1599
539 1614
539 1748
539 1781
539 1792
539 1841
539 1988
539 2047
540 731
540 774
540 844
540 880
540 1011
540 1114
540 1362
540 1393
540 1498
540 1548
540 1575
540 1614
540 1647
540 1792
541 703
541 820
541 909
541 916
541 919
541 1010
541 1041
541 1094
541 1157
541 1164
541 1173
541 1280
541 1342
541 1388
541 1412
541 1426
541 1477
541 1532
541 1602
541 1633
541 1667
541 1723
541 1735
541 1737
541 1760
541 1892
541 2007
541 2048
541 2116
541 2213
541 2237
541 2321
541 2350
541 2360
541 2394
542 1011
542 1074
542 1537
542 1939
542 2291
543 1027
543 1551
543 1729
543 2184
543 2213
544 1120
544 1122
544 1368
544 1624
544 1911
544 2040
545 589
545 656
545 675
545 695
545 757
545 820
545 922
545 977
545 1080
545 1109
545 1157
545 1164
545 1176
545 1318
545 1362
545 1369
545 1437
545 1472
545 1527
545 1551
545 1723
545 1754
545 1811
545 1842
545 1926
545 1931
545 2075
545 2125
545 2147
545 2184
545 2302
545 2368
546 666
546 668
546 1805
546 1886
546 2231
547 652
547 660
547 736
547 741
547 761
547 769
547 788
547 795
547 817
547 861
547 920
547 924
547 1010
547 1173
547 1178
547 1226
547 1249
547 1347
547 1551
547 1600
547 1618
547 1686
547 1729
547 1821
547 1846
547 1912
547 2042
547 2048
547 2089
547 2199
547 2213
547 2291
547 2364
547 2368
548 599
548 636
548 673
548 674
548 680
548 683
548 739
548 867
548 1036
548 1166
548 1231
548 1246
548 1292
548 1344
548 1391
548 1450
548 1494
548 1529
548 1542
548 1603
548 1637
548 1703
548 1715
548 1719
548 1762
548 2021
548 2059
548 2156
548 2160
548 2298
548 2301
548 2399
549 1525
549 1831
549 2015
550 1055
550 1416
550 1426
550 1471
550 2183
550 2303
551 580
551 581
551 979
551 1010
551 1050
551 1354
551 1426
551 1895
551 1935
551 2005
551 2151
551 2188
551 2247
552 682
552 1296
552 2053
552 2074
552 2090
553 565
553 568
553 1381
553 1513
553 1624
554 1382
554 1426
554 1992
555 668
555 820
555 1157
555 1166
555 1431
555 1452
555 1498
555 1632
555 1701
555 1810
555 1890
555 2075
555 2140
555 2320
556 573
556 674
556 691
556 736
556 756
556 776
556 829
556 894
556 927
556 994
556 1011
556 1130
556 1156
556 1164
556 1198
556 1199
556 1221
556 1264
556 1265
556 1316
556 1332
556 1405
556 1407
556 1602
556 1700
556 1816
556 1926
556 1970
556 2112
556 2156
556 2160
556 2198
556 2310
557 605
558 572
558 580
558 688
558 699
558 779
558 780
558 852
558 911
558 958
558 984
558 1034
558 1035
558 1095
558 1267
558 1473
558 1479
558 1574
558 1592
558 1624
558 1712
558 1911
558 1921
558 1935
558 1973
558 1996
558 2014
558 2139
558 2196
558 2208
558 2216
558 2227
558 2295
558 2337
558 2386
559 903
559 1105
559 1130
559 1145
559 1614
559 1637
559 1786
560 1463
560 1987
561 2224
562 630
562 651
562 678
562 692
562 725
562 726
562 730
562 751
562 807
562 896
562 903
562 1011
562 1181
562 1407
562 1490
562 1497
562 1542
562 1740
562 1989
562 2052
562 2088
562 2163
562 2198
562 2257
562 2358
563 638
563 739
563 1082
563 1472
563 1569
563 1635
563 1763
563 1931
563 2184
564 1196
564 1419
565 580
565 699
565 852
565 882
565 1038
565 1057
565 1188
565 1381
565 1513
565 1534
565 1540
565 1624
565 1736
565 1739
565 1911
565 1935
565 2040
565 2045
565 2051
565 2078
565 2108
565 2120
565 2216
565 2246
565 2255
566 1204
566 1472
567 1414
567 1557
567 1667
567 1881
567 1892
567 2116
568 637
568 733
568 852
568 953
568 1305
568 1417
568 1492
568 1513
568 1628
568 2045
568 2051
569 580
569 712
569 774
569 780
569 892
569 1076
569 1159
569 1166
569 1235
569 1324
569 1426
569 1436
569 1487
569 1556
569 1596
569 1814
569 1839
569 1993
569 2052
569 2216
570 593
570 754
570 850
570 860
570 873
570 895
570 1063
570 1148
570 1183
570 1214
570 1246
570 1267
570 1310
570 1320
570 1388
570 1419
570 1537
570 1596
570 1617
570 1684
570 1727
570 1730
570 1783
570 1911
570 1971
570 1998
570 2240
570 2264
570 2296
570 2392
570 2402
571 600
571 1264
571 1413
571 1759
571 1797
571 2164
571 2166
571 2310
572 593
572 699
572 708
572 779
572 939
572 1010
572 1034
572 1050
572 1076
572 1164
572 1214
572 1473
572 1535
572 1592
572 1911
572 1962
572 1973
572 2014
572 2063
572 2092
572 2108
572 2196
572 2216
572 2224
572 2260
573 874
573 965
573 1030
573 1152
573 1175
573 1364
573 1369
573 1375
573 1466
573 1509
573 2063
573 2116
573 2275
573 2423
574 840
574 1186
575 902
575 1343
575 1549
575 1810
575 1998
575 2236
576 667
576 724
576 728
576 752
576 790
576 793
576 906
576 927
576 973
576 1030
576 1079
576 1133
576 1134
576 1200
576 1280
576 1426
576 1444
576 1475
576 1528
576 1553
576 1575
576 1596
576 1605
576 1632
576 1690
576 1706
576 1942
576 2079
576 2102
576 2104
576 2220
576 2224
576 2247
576 2259
576 2302
576 2380
576 2422
576 2423
577 765
577 766
577 808
577 966
577 1045
577 1523
577 1590
577 1998
577 2188
578 728
578 1932
579 648
579 1133
580 583
580 587
580 607
580 629
580 736
580 762
580 763
580 798
580 799
580 816
580 852
580 867
580 950
580 956
580 966
580 973
580 1040
580 1053
580 1057
580 1122
580 1134
580 1172
580 1182
580 1188
580 1228
580 1234
580 1242
580 1246
580 1280
580 1288
580 1368
580 1378
580 1383
580 1388
580 1392
580 1426
580 1475
580 1509
580 1515
580 1523
580 1584
580 1624
580 1636
580 1664
580 1673
580 1742
580 1805
580 1824
580 1856
580 1964
580 1980
580 1992
580 2005
580 2045
580 2051
580 2095
580 2142
580 2150
580 2151
580 2162
580 2197
580 2200
580 2219
580 2247
580 2254
580 2291
580 2332
580 2398
581 668
581 682
581 820
581 884
581 975
581 1015
581 1050
581 1055
581 1131
581 1247
581 1355
581 1360
581 1563
581 1587
581 1632
581 1720
581 1820
581 2384
582 1426
582 1632
583 966
583 1033
583 1166
583 1234
583 1259
583 1349
583 1824
583 1935
583 1980
583 2200
584 649
584 654
584 671
584 690
584 714
584 1078
584 1136
584 1137
584 1164
584 1184
584 1267
584 1520
584 1542
584 2029
584 2056
584 2137
585 614
585 648
585 1103
585 1114
585 1366
585 1393
585 1412
585 1943
585 2168
585 2318
586 1103
586 1114
586 1366
586 1378
586 1441
586 1852
586 1923
586 2082
586 2160
586 2280
586 2403
587 671
587 773
587 916
587 981
587 1231
587 1280
587 1436
587 1470
587 1695
587 1730
587 1814
587 1903
587 1935
587 2078
587 2120
587 2268
587 2399
588 1533
588 2021
589 672
589 892
589 1166
589 1318
589 1320
589 1595
589 1612
589 1691
589 1724
589 1903
589 1916
589 2158
589 2185
589 2228
589 2234
589 2278
589 2368
589 2392
590 733
590 810
590 820
590 1148
590 1312
590 1323
590 1452
590 1563
590 1596
590 1648
590 1914
591 610
591 651
591 659
591 678
591 1075
591 1136
591 1218
591 1233
591 1244
591 1260
591 1505
591 1542
591 1571
591 1575
591 1633
591 1693
591 1703
591 1719
591 1740
591 1880
591 1989
591 2121
591 2198
591 2257
591 2274
591 2336
591 2362
592 629
592 786
592 958
592 1064
592 1076
592 1127
592 1168
592 1223
592 1225
592 1242
592 1329
592 1387
592 1454
592 2130
592 2137
593 854
593 892
593 1076
593 1142
593 1617
593 1727
593 1911
593 1935
593 2260
593 2419
594 616
594 682
594 852
594 1076
594 1095
594 1188
594 1280
594 1316
594 1489
594 1513
594 1597
594 1911
594 2014
594 2092
595 700
595 791
595 819
595 844
595 861
595 910
595 1023
595 1084
595 1098
595 1119
595 1123
595 1174
595 1237
595 1333
595 1374
595 1429
595 1509
595 1551
595 1554
595 1647
595 1653
595 1723
595 1729
595 1737
595 1759
595 1897
595 1993
595 2004
595 2007
595 2063
595 2065
595 2081
595 2194
595 2321
596 614
596 1036
596 1125
596 1133
596 1180
596 1347
596 1358
596 1567
596 1917
596 1943
596 1986
596 2144
596 2318
597 1010
598 634
598 721
598 736
598 754
598 798
598 873
598 876
598 927
598 928
598 1065
598 1109
598 1280
598 1282
598 1328
598 1348
598 1426
598 1509
598 1553
598 1621
598 1632
598 1771
598 1817
598 1851
598 1907
598 1934
598 1972
598 2113
598 2146
598 2218
598 2417
599 600
599 610
599 654
599 678
599 736
599 774
599 831
599 876
599 892
599 903
599 928
599 944
599 985
599 1010
599 1067
599 1182
599 1214
599 1219
599 1246
599 1260
599 1332
599 1340
599 1388
599 1407
599 1409
599 1420
599 1449
599 1450
599 1455
599 1487
599 1490
599 1528
599 1548
599 1570
599 1571
599 1596
599 1603
599 1691
599 1693
599 1724
599 1744
599 1755
599 1814
599 1822
599 1885
599 1903
599 1916
599 1993
599 2016
599 2052
599 2088
599 2112
599 2198
599 2228
599 2278
599 2306
599 2308
599 2322
600 647
600 739
600 824
600 1016
600 1303
600 1454
600 1461
600 1603
600 1855
600 1994
600 2058
600 2099
600 2266
600 2306
601 654
601 780
601 922
601 1123
601 1138
601 1275
602 865
602 1110
602 1133
602 1227
602 1318
602 1422
602 1472
602 1985
602 2042
602 2119
602 2241
603 622
603 1647
603 1683
603 1797
603 2166
604 766
604 907
604 1171
604 1237
604 1267
604 1382
604 1537
604 1601
604 1739
604 2066
604 2380
605 699
605 847
605 1587
605 2113
605 2146
605 2365
606 631
606 785
606 793
606 803
606 875
606 912
606 945
606 957
606 1118
606 1322
606 1387
606 1846
606 1919
606 1938
606 2249
606 2368
607 679
607 680
607 765
607 766
607 773
607 891
607 956
607 1068
607 1122
607 1166
607 1182
607 1185
607 1228
607 1231
607 1232
607 1239
607 1246
607 1388
607 1470
607 1483
607 1636
607 1730
607 1805
607 1824
607 2151
607 2219
608 1133
608 1672
608 2002
609 2098
610 613
610 659
610 712
610 1067
610 1093
610 1218
610 1264
610 1272
610 1490
610 1740
610 1831
610 1833
610 1853
610 2015
610 2096
611 723
611 876
611 968
611 1420
611 1620
612 2048
612 2144
612 2350
612 2394
613 630
613 739
613 1011
613 1218
613 1283
613 1548
613 1575
613 1614
613 1717
613 1833
613 1998
613 2179
614 648
614 701
614 795
614 933
614 1033
614 1103
614 1114
614 1125
614 1133
614 1180
614 1285
614 1347
614 1358
614 1366
614 1387
614 1393
614 1434
614 1567
614 1590
614 1694
614 1747
614 1919
614 1943
614 1992
614 2010
614 2069
614 2144
614 2152
614 2160
614 2301
614 2318
614 2331
614 2352
615 877
615 903
615 1010
615 1136
615 1218
615 1237
615 1273
615 1548
615 1575
615 1614
615 1637
615 1691
615 1724
615 1841
615 1916
615 1926
615 2198
615 2228
615 2278
615 2301
615 2356
615 2368
617 731
617 1011
617 1853
617 1928
618 673
618 696
618 716
618 1198
618 1237
618 1264
618 1300
618 1388
618 1397
618 1454
618 1794
618 1886
618 1900
618 1995
618 2021
618 2103
618 2171
618 2210
618 2248
618 2310
618 2362
619 671
619 773
619 807
619 848
619 928
619 949
619 956
619 1166
619 1231
619 1280
619 1418
619 1449
619 1470
619 1515
619 1523
619 1730
619 1814
619 1973
619 1998
619 2088
619 2109
619 2157
619 2268
619 2359
619 2398
619 2399
620 707
620 714
620 739
620 755
620 783
620 937
620 1078
620 1175
620 1419
620 1512
620 1520
620 1640
620 1874
620 1913
620 1958
620 1966
620 2003
620 2029
621 795
621 1152
621 1931
621 2262
622 638
622 1488
622 2360
623 682
623 944
623 1026
623 1426
623 1553
623 1605
623 1674
623 1942
623 2079
623 2380
624 641
624 668
624 1015
624 1632
625 1077
625 1127
625 1237
625 1845
625 2059
625 2351
626 1331
627 932
627 953
627 1104
627 2011
627 2281
628 1570
629 648
629 864
629 1280
629 1382
629 1426
629 1942
629 2232
630 726
630 774
630 779
630 927
630 1010
630 1136
630 1198
630 1218
630 1332
630 1459
630 1717
630 1946
630 1963
630 1973
630 2015
630 2174
630 2257
630 2362
631 706
631 766
631 904
631 979
631 999
631 1033
631 1274
631 1280
631 1347
631 1426
631 1434
631 1596
631 1805
631 1846
631 1919
631 2158
631 2199
632 1254
632 1472
632 1883
632 1931
632 2368
632 2406
633 782
633 886
633 981
633 1045
633 1224
633 1436
633 1464
633 1874
633 1987
633 2017
633 2188
633 2274
633 2296
634 657
634 780
634 786
634 818
634 902
634 950
634 953
634 1063
634 1082
634 1270
634 1310
634 1447
634 1454
634 1637
634 1792
634 1866
634 2005
634 2058
634 2060
634 2074
634 2079
634 2187
634 2190
634 2415
635 912
635 1742
635 2354
635 2415
636 673
636 867
636 956
636 1191
636 1246
636 1335
636 1374
636 1432
636 1502
636 1522
636 1715
636 1762
636 1811
636 2046
636 2047
636 2059
636 2144
636 2157
636 2298
636 2317
636 2322
637 656
637 702
637 712
637 798
637 1114
637 1176
637 1418
637 1580
637 1667
637 2030
637 2075
637 2119
637 2172
637 2318
637 2359
638 662
638 761
638 865
638 986
638 1106
638 1123
638 1152
638 1155
638 1164
638 1173
638 1277
638 1302
638 1325
638 1347
638 1393
638 1428
638 1448
638 1472
638 1509
638 1569
638 1580
638 1661
638 1667
638 1723
638 1729
638 1763
638 1774
638 1802
638 1812
638 1849
638 1931
638 1937
638 2015
638 2018
638 2042
638 2063
638 2104
638 2197
638 2213
638 2302
638 2368
638 2414
639 892
639 1571
639 1640
639 1693
639 1806
639 2011
639 2253
640 839
640 1404
640 1711
641 668
641 682
641 805
641 978
641 1015
641 1283
641 1450
641 1587
641 1632
641 2123
641 2340
642 851
642 892
642 1592
642 2337
643 708
643 780
643 797
643 859
643 1513
643 1592
643 1953
644 652
644 806
644 844
644 1386
644 2307
644 2404
645 733
645 950
646 671
646 969
646 1049
646 1069
646 1166
646 1232
646 1463
646 1998
646 2109
646 2218
646 2361
647 650
647 736
647 938
647 969
647 1426
647 1528
647 2082
648 864
648 933
648 939
648 1026
648 1114
648 1192
648 1223
648 1281
648 1333
648 1347
648 1366
648 1393
648 1412
648 1567
648 1570
648 1943
648 1951
648 2124
648 2168
648 2245
648 2331
648 2343
649 690
649 693
649 714
649 716
649 872
649 910
649 988
649 1078
649 1136
649 1161
649 1218
649 1220
649 1260
649 1265
649 1463
649 1477
649 1478
649 1517
649 1520
649 1529
649 1611
649 1687
649 1691
649 1724
649 1878
649 1916
649 1954
649 2015
649 2056
649 2068
649 2121
649 2163
649 2228
649 2270
649 2278
649 2326
649 2360
649 2368
649 2393
650 657
650 673
650 744
650 867
650 886
650 896
650 935
650 950
650 1036
650 1084
650 1166
650 1333
650 1347
650 1412
650 1524
650 1590
650 1988
650 2017
650 2047
650 2072
650 2274
650 2296
650 2339
651 678
651 716
651 829
651 922
651 927
651 965
651 983
651 1218
651 1225
651 1233
651 1332
651 1337
651 1348
651 1423
651 1484
651 1490
651 1497
651 1501
651 1505
651 1542
651 1575
651 1595
651 1675
651 1686
651 1693
651 1703
651 1719
651 1721
651 1740
651 1868
651 2112
651 2178
651 2198
651 2268
651 2274
651 2326
651 2362
652 957
652 1254
652 2297
652 2307
653 795
653 882
653 1393
653 1492
653 1511
653 1701
653 1771
653 1858
653 1883
653 2009
653 2091
654 678
654 686
654 731
654 880
654 893
654 903
654 922
654 927
654 934
654 1082
654 1117
654 1138
654 1198
654 1218
654 1224
654 1281
654 1372
654 1395
654 1407
654 1418
654 1450
654 1490
654 1517
654 1542
654 1614
654 1671
654 1686
654 1693
654 1717
654 1724
654 1740
654 1744
654 1831
654 1833
654 1916
654 1993
654 2088
654 2198
654 2228
654 2272
654 2278
654 2340
654 2368
655 731
655 774
655 991
655 1547
655 1686
655 1717
655 1831
655 2217
656 675
656 757
656 916
656 1110
656 1351
656 1362
656 1364
656 1369
656 1437
656 1472
656 1661
656 1723
656 1774
656 1929
656 1931
656 2018
656 2368
657 736
657 854
657 950
657 1046
657 1228
657 1274
657 1280
657 1333
657 1387
657 1805
657 1989
657 2010
657 2012
657 2095
657 2332
658 671
658 783
658 1049
658 1224
658 1288
658 1453
659 774
659 903
659 1010
659 1136
659 1218
659 1244
659 1332
659 1717
659 1721
659 2176
659 2198
659 2213
659 2283
659 2348
659 2351
660 678
660 1027
660 1450
661 1010
661 1616
661 1686
661 1711
662 1164
662 1213
662 1222
662 1226
662 1723
662 1763
662 2063
663 891
663 921
663 1016
663 1203
664 799
665 2268
666 1886
666 1931
666 1969
666 2021
666 2231
666 2248
666 2362
667 863
667 902
667 1079
667 1097
667 1200
667 1426
667 1444
667 1553
667 2079
668 682
668 689
668 697
668 738
668 805
668 815
668 820
668 825
668 835
668 841
668 884
668 975
668 978
668 1015
668 1044
668 1089
668 1126
668 1166
668 1177
668 1216
668 1235
668 1255
668 1283
668 1323
668 1360
668 1361
668 1365
668 1376
668 1399
668 1416
668 1434
668 1439
668 1452
668 1508
668 1530
668 1533
668 1536
668 1541
668 1563
668 1587
668 1598
668 1632
668 1643
668 1666
668 1820
668 1890
668 1925
668 1927
668 1945
668 1961
668 1962
668 1991
668 2037
668 2070
668 2087
668 2123
668 2153
668 2212
668 2255
668 2259
668 2292
668 2333
668 2340
668 2375
669 692
669 1524
669 1537
670 1166
670 1695
671 782
671 783
671 892
671 912
671 928
671 935
671 949
671 981
671 1045
671 1046
671 1049
671 1095
671 1166
671 1228
671 1231
671 1246
671 1280
671 1394
671 1418
671 1436
671 1453
671 1464
671 1470
671 1523
671 1670
671 1730
671 1804
671 1814
671 1824
671 1903
671 1935
671 1998
671 2075
671 2095
671 2103
671 2109
671 2157
671 2188
671 2207
671 2227
671 2268
671 2361
671 2372
671 2399
672 778
672 910
672 934
672 1059
672 1422
672 1472
672 1487
672 1563
672 1580
672 1838
673 674
673 680
673 750
673 800
673 827
673 863
673 867
673 896
673 928
673 1020
673 1036
673 1127
673 1246
673 1344
673 1358
673 1391
673 1426
673 1432
673 1450
673 1477
673 1494
673 1522
673 1527
673 1529
673 1574
673 1603
673 1687
673 1703
673 1705
673 1715
673 1719
673 1821
673 1824
673 1951
673 2046
673 2047
673 2059
673 2073
673 2120
673 2144
673 2157
673 2160
673 2233
673 2322
673 2399
674 680
674 799
674 820
674 867
674 906
674 928
674 1036
674 1137
674 1265
674 1274
674 1374
674 1393
674 1413
674 1450
674 1477
674 1520
674 1833
674 1874
674 1953
674 2014
674 2072
674 2082
674 2160
674 2255
674 2387
675 1121
675 1207
675 1226
675 1318
675 1472
675 1478
675 1774
675 1931
675 2147
675 2414
676 799
676 838
676 1182
676 1300
676 1477
676 2261
677 1723
677 2388
678 726
678 730
678 754
678 807
678 873
678 903
678 922
678 994
678 1063
678 1065
678 1067
678 1094
678 1148
678 1181
678 1219
678 1260
678 1281
678 1320
678 1407
678 1449
678 1450
678 1459
678 1462
678 1463
678 1484
678 1489
678 1505
678 1517
678 1542
678 1571
678 1584
678 1724
678 1740
678 1833
678 1835
678 1868
678 1916
678 1946
678 2052
678 2088
678 2103
678 2112
678 2121
678 2213
678 2228
678 2270
678 2278
678 2306
678 2317
678 2348
678 2358
678 2364
678 2368
678 2376
678 2402
679 795
679 861
679 950
679 956
679 1016
679 1246
679 1281
679 1347
679 1383
679 1388
679 1398
679 1494
679 1695
679 1804
679 1824
679 1998
679 2150
679 2219
680 867
680 892
680 903
680 972
680 979
680 1020
680 1102
680 1123
680 1190
680 1246
680 1450
680 1489
680 1494
680 1523
680 1529
680 2059
680 2073
680 2172
680 2300
681 852
681 2031
682 706
682 712
682 745
682 750
682 805
682 820
682 824
682 842
682 860
682 876
682 950
682 954
682 1021
682 1035
682 1290
682 1296
682 1419
682 1434
682 1536
682 1537
682 1563
682 1590
682 1632
682 1802
682 1804
682 1805
682 1905
682 1971
682 2070
682 2074
682 2090
682 2113
682 2126
682 2162
682 2247
682 2292
682 2339
682 2340
683 939
683 1191
683 1391
683 1502
683 1529
683 2059
683 2399
684 1739
685 991
686 747
686 876
686 903
686 1010
686 1407
686 1420
686 1487
686 1528
686 1596
686 1755
686 1839
686 1971
686 1972
686 2052
686 2246
687 737
687 2002
687 2024
688 779
688 911
688 984
688 1010
688 1034
688 1166
688 1267
688 1426
688 1473
688 1592
688 1712
688 2208
689 805
689 820
689 867
689 1283
690 693
690 714
690 789
690 877
690 910
690 934
690 1030
690 1053
690 1112
690 1136
690 1164
690 1184
690 1193
690 1198
690 1236
690 1372
690 1450
690 1487
690 1512
690 1520
690 1611
690 1691
690 1724
690 1788
690 1809
690 1916
690 1954
690 1958
690 1980
690 1998
690 2003
690 2056
690 2121
690 2228
690 2259
690 2278
690 2326
690 2332
690 2368
691 896
691 1265
691 1358
691 1445
691 1690
691 1834
691 1937
691 2224
691 2293
691 2326
692 750
692 804
692 908
692 955
692 982
692 998
692 1013
692 1128
692 1136
692 1206
692 1208
692 1279
692 1348
692 1542
692 1562
692 1575
692 1612
692 1614
692 1676
692 1680
692 1786
692 1866
692 1894
692 2015
692 2198
692 2283
692 2357
692 2362
693 714
693 820
693 910
693 941
693 975
693 1078
693 1136
693 1184
693 1215
693 1237
693 1291
693 1520
693 1611
693 1874
693 1954
693 1980
693 2056
693 2059
693 2061
693 2121
693 2368
694 2307
695 807
695 846
695 1087
695 1805
695 1998
695 2075
695 2122
695 2211
695 2339
695 2360
695 2368
696 744
696 795
696 1008
696 1013
696 1301
696 1332
696 1799
696 1834
696 1885
697 805
697 1541
698 1152
698 1237
698 1375
698 1394
698 1551
698 1691
698 1724
698 1916
698 2184
698 2228
698 2278
698 2368
699 838
699 852
699 858
699 892
699 969
699 1034
699 1074
699 1111
699 1139
699 1285
699 1436
699 1450
699 1494
699 1513
699 1624
699 1847
699 1895
699 1911
699 1935
699 1951
699 1960
699 2078
699 2142
699 2195
699 2234
699 2255
699 2268
699 2313
700 1164
700 1737
700 2063
700 2116
700 2368
701 1114
701 1125
701 1358
701 1426
701 1450
701 1533
701 1992
702 827
702 896
702 927
702 1065
702 1095
702 1218
702 1265
702 1614
702 1937
702 2011
702 2178
702 2293
702 2329
703 706
703 737
703 1002
703 1260
703 1268
703 1575
703 1701
703 2042
703 2091
703 2161
703 2184
704 734
704 749
704 836
704 862
704 1200
704 1370
704 1475
704 1507
704 1553
704 1739
704 1839
704 2038
704 2159
704 2239
704 2247
705 1921
706 785
706 957
706 999
706 1010
706 1097
706 1199
706 1213
706 1274
706 1347
706 1431
706 1629
706 1805
706 1919
706 1992
706 2012
707 714
707 773
707 774
707 998
707 1218
707 1337
707 1484
707 1833
707 1963
707 1995
707 2072
707 2198
707 2367
707 2418
708 779
708 797
708 799
708 859
708 892
708 911
708 984
708 1172
708 1329
708 1393
708 1450
708 1473
708 1592
708 1903
708 1924
708 1964
708 2092
708 2208
709 939
709 1695
709 2219
710 795
710 829
710 994
710 1075
710 1164
710 1175
710 1260
710 1332
710 1388
710 1397
710 1407
710 1571
710 1603
710 1708
710 1846
710 1920
710 2164
710 2306
710 2310
711 827
711 1426
711 2242
711 2247
712 773
712 774
712 808
712 1010
712 1051
712 1213
712 1219
712 1224
712 1260
712 1289
712 1332
712 1400
712 1407
712 1490
712 1684
712 1693
712 1730
712 1744
712 1755
712 1814
712 1839
712 2021
712 2052
712 2248
713 1469
713 1472
714 783
714 1160
714 1228
714 1237
714 1260
714 1423
714 1477
714 1512
714 1520
714 1874
714 1931
714 1958
714 1966
714 2003
714 2004
714 2063
714 2184
714 2188
714 2207
714 2209
714 2360
714 2387
715 821
715 1557
715 1667
715 1881
715 1892
715 2116
715 2228
716 731
716 774
716 831
716 871
716 880
716 990
716 1005
716 1024
716 1117
716 1136
716 1300
716 1348
716 1397
716 1437
716 1450
716 1490
716 1497
716 1517
716 1542
716 1658
716 1665
716 1675
716 1686
716 1731
716 1770
716 1771
716 1781
716 1880
716 1885
716 1928
716 1963
716 2144
716 2163
716 2362
716 2366
716 2370
717 933
717 1412
717 1553
717 1841
717 1943
717 2247
718 1907
718 2090
718 2246
719 920
719 1082
719 1136
719 1137
719 1197
719 1218
719 1260
719 1418
719 1449
719 1740
719 1833
719 2257
719 2284
719 2364
720 728
720 1318
720 1472
720 1929
721 723
721 876
721 897
721 1508
721 1537
721 1666
721 1722
721 1766
721 1882
721 2282
722 1150
723 983
723 1635
723 1766
723 2313
724 1026
724 1050
724 1079
724 1378
724 1382
724 1413
724 1426
724 1444
724 1605
724 1905
724 1942
724 2005
724 2079
724 2302
724 2352
724 2375
724 2380
725 757
725 788
725 853
725 903
725 1042
725 1218
725 1265
725 1348
725 1407
725 1457
725 1484
725 1497
725 1529
725 1542
725 1547
725 1575
725 1676
725 1690
725 1755
725 1770
725 1880
725 2132
725 2163
725 2224
725 2266
726 871
726 896
726 1500
726 1542
726 1770
726 2155
726 2266
727 774
727 853
727 1188
727 1547
727 1628
727 1717
727 1903
727 1944
727 1988
727 2171
727 2359
728 933
728 1059
728 1472
728 1932
728 2012
728 2042
728 2408
729 1014
729 2156
730 1094
730 1181
730 1198
730 1260
730 1449
730 1459
730 1490
730 1584
730 1693
730 1740
730 1744
730 1946
730 2088
730 2317
730 2358
731 774
731 798
731 880
731 1011
731 1058
731 1082
731 1117
731 1130
731 1195
731 1198
731 1210
731 1218
731 1371
731 1377
731 1407
731 1430
731 1487
731 1500
731 1631
731 1686
731 1690
731 1705
731 1821
731 1829
731 1831
731 1859
731 1868
731 1944
731 2015
731 2028
731 2052
731 2093
731 2171
731 2180
731 2293
732 1798
733 855
733 948
733 950
733 1114
733 1136
733 1149
733 1214
733 1304
733 1325
733 1333
733 1393
733 1432
733 1477
733 1501
733 1556
733 1887
733 2002
733 2073
733 2077
733 2233
733 2255
733 2318
734 1139
734 1370
734 2247
735 953
735 1010
735 1152
736 750
736 763
736 795
736 808
736 844
736 863
736 876
736 920
736 936
736 970
736 1053
736 1065
736 1068
736 1097
736 1118
736 1193
736 1286
736 1288
736 1316
736 1355
736 1387
736 1407
736 1443
736 1450
736 1454
736 1509
736 1523
736 1537
736 1596
736 1682
736 1730
736 1742
736 1753
736 1802
736 1846
736 1906
736 1911
736 1935
736 1961
736 1972
736 2006
736 2016
736 2046
736 2072
736 2082
736 2112
736 2120
736 2159
736 2188
736 2233
736 2247
736 2352
736 2368
737 855
737 948
737 992
737 1037
737 1141
737 1304
737 1415
737 1486
737 1575
737 1614
737 1646
737 1756
737 2091
737 2171
737 2307
738 820
738 1015
738 1283
738 1355
738 1434
738 1494
738 1537
738 2082
739 763
739 795
739 1032
739 1221
739 1426
739 1443
739 1454
739 1592
739 1602
739 1603
739 1611
739 1742
739 1786
739 1811
739 1906
739 1914
739 2144
739 2373
740 805
740 1742
740 2082
741 748
741 795
741 845
741 855
741 920
741 935
741 995
741 1600
741 1682
741 1729
741 1737
741 1753
741 1769
741 1825
741 2213
741 2400
742 2216
743 1123
743 1175
743 1520
743 1551
743 1623
743 1735
743 1897
743 1931
743 2149
743 2184
743 2265
744 955
744 1008
744 1013
744 1022
744 1346
744 1557
744 1881
744 1892
744 2154
744 2368
745 1285
745 1358
745 1368
745 2286
745 2305
746 755
746 903
746 1454
746 1546
746 1603
746 1833
746 1886
746 2266
746 2362
747 1281
747 1407
747 1755
747 2052
747 2126
748 920
748 1281
748 1347
748 1509
748 1753
748 1863
748 2154
748 2199
748 2213
749 836
750 780
750 824
750 842
750 876
750 897
750 928
750 954
750 968
750 1030
750 1035
750 1036
750 1040
750 1221
750 1223
750 1239
750 1248
750 1347
750 1348
750 1387
750 1477
750 1537
750 1570
750 1597
750 1632
750 1662
750 1972
750 2072
750 2178
750 2213
750 2283
751 902
751 943
751 948
751 972
751 1032
751 1207
751 1333
751 1454
751 1461
751 1491
751 1523
751 1691
751 1724
751 1916
751 2074
751 2228
751 2278
751 2307
751 2336
751 2348
751 2368
752 803
752 834
752 1242
752 1426
752 1471
752 1553
752 1605
752 1739
752 1923
752 1938
752 1942
752 2079
752 2220
752 2380
753 942
753 1588
753 1777
753 1978
754 766
754 850
754 860
754 873
754 918
754 928
754 981
754 1049
754 1077
754 1095
754 1148
754 1183
754 1196
754 1214
754 1280
754 1281
754 1320
754 1400
754 1419
754 1436
754 1466
754 1485
754 1518
754 1584
754 1596
754 1668
754 1684
754 1783
754 1986
754 2026
754 2144
754 2175
754 2211
754 2219
754 2227
754 2230
754 2240
754 2264
754 2291
754 2325
754 2402
755 1693
755 1931
756 1397
756 1490
756 1681
756 1693
756 1744
756 1886
756 2021
756 2248
757 761
757 977
757 1152
757 1164
757 1318
757 1472
757 1569
757 1580
757 2368
758 761
758 795
758 799
758 1137
758 1569
758 1580
759 1450
760 1030
760 1246
760 2266
761 795
761 799
761 839
761 867
761 886
761 935
761 939
761 995
761 1133
761 1137
761 1164
761 1176
761 1253
761 1278
761 1359
761 1367
761 1468
761 1472
761 1478
761 1491
761 1509
761 1558
761 1566
761 1569
761 1580
761 1635
761 1746
761 1757
761 1769
761 1784
761 1834
761 1856
761 1898
761 1916
761 2063
761 2085
761 2158
761 2181
761 2199
761 2284
761 2368
761 2390
761 2414
762 1323
762 1426
762 1632
762 1935
762 1997
762 2247
762 2382
763 786
763 830
763 943
763 966
763 1242
763 1454
763 1914
763 1935
763 2216
763 2332
763 2415
764 1450
764 1475
764 1739
765 827
765 891
765 950
765 956
765 1203
765 1355
765 1382
765 1434
765 1462
765 1636
765 1695
765 1742
765 1752
765 1804
765 1805
765 1824
765 1887
765 1913
765 2219
765 2359
766 773
766 805
766 824
766 854
766 911
766 956
766 1036
766 1046
766 1049
766 1172
766 1231
766 1246
766 1280
766 1284
766 1288
766 1327
766 1347
766 1383
766 1418
766 1455
766 1462
766 1489
766 1503
766 1523
766 1636
766 1695
766 1730
766 1742
766 1804
766 1805
766 1834
766 1856
766 1878
766 1903
766 2005
766 2157
766 2173
766 2207
766 2233
766 2264
766 2299
766 2361
766 2397
766 2399
766 2418
767 873
767 1063
767 1333
767 1519
767 1621
767 1629
767 1707
767 2382
768 1066
768 1572
769 2002
770 789
770 952
771 830
771 1526
771 1736
771 1965
772 774
772 810
772 1226
772 1277
773 824
773 892
773 916
773 956
773 1181
773 1182
773 1202
773 1219
773 1228
773 1231
773 1232
773 1246
773 1260
773 1281
773 1388
773 1426
773 1462
773 1484
773 1571
773 1605
773 1624
773 1721
773 1730
773 1755
773 1770
773 1808
773 1895
773 1903
773 1993
773 2016
773 2245
773 2306
773 2418
774 803
774 826
774 877
774 880
774 927
774 1011
774 1130
774 1158
774 1218
774 1225
774 1260
774 1265
774 1308
774 1317
774 1337
774 1362
774 1377
774 1407
774 1425
774 1430
774 1457
774 1484
774 1517
774 1542
774 1547
774 1548
774 1560
774 1571
774 1575
774 1614
774 1686
774 1711
774 1717
774 1719
774 1731
774 1758
774 1792
774 1833
774 1868
774 1988
774 2028
774 2052
774 2144
774 2155
774 2163
774 2216
774 2224
774 2270
774 2318
774 2331
774 2367
775 1128
775 1724
775 1916
775 2228
775 2278
775 2368
776 820
776 832
776 927
776 1010
776 1105
776 1158
776 1625
776 1690
776 1711
776 1744
776 1831
776 1944
776 2224
776 2396
777 1103
777 1114
777 1533
777 2124
777 2375
778 1756
778 2171
779 834
779 852
779 854
779 909
779 911
779 958
779 984
779 1034
779 1035
779 1050
779 1095
779 1166
779 1182
779 1188
779 1267
779 1280
779 1320
779 1473
779 1494
779 1568
779 1592
779 1603
779 1608
779 1646
779 1712
779 1727
779 1730
779 1759
779 1847
779 1883
779 1905
779 1911
779 1953
779 2014
779 2082
779 2092
779 2196
779 2208
779 2216
779 2266
779 2386
780 842
780 869
780 882
780 892
780 903
780 1030
780 1050
780 1066
780 1076
780 1136
780 1230
780 1265
780 1280
780 1290
780 1355
780 1393
780 1429
780 1450
780 1534
780 1597
780 1624
780 1804
780 2208
780 2209
780 2246
780 2340
781 1717
781 1833
781 1949
782 1045
782 1224
782 1436
782 1464
782 1874
782 2188
782 2371
783 1049
783 1175
783 1224
783 1284
783 1288
783 1453
783 1512
783 1520
783 1874
783 1913
783 1958
783 1966
783 2063
783 2188
784 988
784 1112
784 1184
784 1220
784 1516
784 1634
784 2061
784 2067
784 2327
785 867
785 873
785 902
785 904
785 923
785 958
785 1049
785 1051
785 1097
785 1134
785 1182
785 1264
785 1343
785 1387
785 1508
785 1528
785 1545
785 1692
785 1805
785 1846
785 1938
785 2011
785 2070
785 2074
785 2082
785 2159
786 1077
786 1127
786 1137
786 1174
786 1294
786 1397
786 1432
786 1450
786 1454
786 1596
786 1611
786 1829
786 2233
786 2351
787 840
787 1032
787 1221
787 1357
787 1533
787 2106
787 2190
788 799
788 827
788 852
788 956
788 1010
788 1166
788 1260
788 1280
788 1347
788 1387
788 1388
788 1434
788 1519
788 1590
788 1824
788 1905
788 1992
788 2012
789 1112
789 1215
789 1220
789 1346
789 1516
789 1784
789 1903
789 2004
789 2424
790 915
790 1002
790 1020
790 1030
790 1037
790 1082
790 1154
790 1180
790 1347
790 1407
790 1409
790 1410
790 1419
790 1477
790 1486
790 1618
790 1621
790 1691
790 1701
790 1754
790 1971
790 1980
790 2002
790 2091
790 2255
790 2291
790 2421
791 1084
791 1098
791 1173
791 1237
791 1254
791 1527
791 1618
791 1737
791 2007
791 2116
791 2321
791 2350
792 1491
792 1724
792 1931
793 799
793 876
793 939
793 1280
793 1383
793 1434
793 1470
793 1644
793 1688
793 1851
793 1874
793 2036
793 2053
793 2074
793 2082
793 2105
793 2159
793 2170
793 2271
794 904
795 799
795 823
795 867
795 876
795 900
795 905
795 920
795 1010
795 1030
795 1036
795 1076
795 1099
795 1125
795 1137
795 1138
795 1157
795 1164
795 1175
795 1180
795 1242
795 1285
795 1347
795 1358
795 1369
795 1393
795 1428
795 1468
795 1472
795 1509
795 1520
795 1524
795 1558
795 1566
795 1567
795 1569
795 1580
795 1582
795 1759
795 1770
795 1784
795 1792
795 1842
795 1897
795 1943
795 1967
795 2072
795 2085
795 2091
795 2158
795 2255
795 2310
795 2368
795 2390
795 2414
795 2421
796 1393
796 1696
797 1142
797 1924
798 955
798 1030
798 1040
798 1042
798 1072
798 1095
798 1146
798 1159
798 1224
798 1445
798 1575
798 1609
798 1686
798 1773
798 1792
798 1857
798 1911
798 1937
798 2163
798 2247
799 827
799 906
799 1036
799 1124
799 1137
799 1245
799 1569
799 1580
799 1582
799 1596
799 1609
799 1664
799 1684
799 1694
799 1737
799 2002
799 2014
799 2092
799 2094
799 2235
799 2322
799 2390
799 2414
800 1022
800 1369
800 1523
800 1529
800 1612
800 1762
800 2059
801 1310
802 1838
802 2214
802 2307
803 876
803 1228
803 1494
803 1644
803 1874
803 2053
803 2074
803 2105
803 2120
803 2124
803 2159
803 2170
803 2186
803 2259
803 2314
804 982
804 1206
805 820
805 1074
805 1195
805 1283
805 1302
805 1349
805 1355
805 1450
805 1455
805 1508
805 1528
805 1541
805 1632
805 1652
805 1720
805 1730
805 1742
805 1767
805 2049
805 2070
805 2087
805 2123
805 2212
806 2290
806 2307
806 2342
807 903
807 1152
807 1181
807 1260
807 1407
807 1418
807 1449
807 1459
807 1462
807 1717
807 1740
807 2088
807 2228
807 2338
807 2358
807 2359
807 2368
808 892
808 912
808 928
808 956
808 999
808 1097
808 1118
808 1166
808 1243
808 1281
808 1730
808 1846
808 1907
808 2158
808 2219
808 2282
808 2354
808 2415
809 863
809 2199
810 1036
810 1182
810 1407
810 1477
811 942
811 1122
811 1687
811 1777
811 1826
811 1841
811 1904
811 2411
812 1382
812 1426
812 1992
813 1533
813 1632
813 2373
814 1010
814 2350
814 2394
815 1587
816 984
816 1040
816 2072
817 1169
817 2296
818 1532
818 1769
818 2021
818 2186
818 2213
818 2310
819 844
819 1095
820 835
820 912
820 924
820 928
820 958
820 1015
820 1114
820 1126
820 1137
820 1157
820 1164
820 1166
820 1184
820 1195
820 1216
820 1230
820 1280
820 1281
820 1323
820 1347
820 1361
820 1387
820 1413
820 1426
820 1434
820 1450
820 1452
820 1473
820 1508
820 1509
820 1533
820 1563
820 1581
820 1594
820 1632
820 1637
820 1643
820 1680
820 1804
820 1805
820 1852
820 1905
820 1911
820 1925
820 1945
820 1961
820 1962
820 2015
820 2053
820 2063
820 2070
820 2089
820 2123
820 2132
820 2135
820 2212
820 2255
820 2301
820 2340
820 2368
820 2403
823 953
823 1428
823 1569
823 1580
823 1784
823 2203
823 2414
824 954
824 1035
824 1049
824 1232
824 1537
824 1632
824 1802
824 2010
824 2422
825 1015
825 1283
825 1587
825 1643
825 1961
825 2333
826 1710
826 2028
826 2270
827 876
827 950
827 1016
827 1085
827 1203
827 1244
827 1245
827 1332
827 1369
827 1487
827 1490
827 1693
827 1744
827 1804
827 1824
827 1857
827 1905
827 2158
827 2178
827 2241
827 2322
827 2359
828 1426
828 1759
828 2266
828 2302
828 2422
829 994
829 1075
829 1107
829 1164
829 1332
829 1463
829 1484
829 1497
829 1571
829 1708
829 1833
829 1920
829 2310
829 2321
830 1294
830 1454
830 1526
830 1539
830 1965
830 2266
830 2304
831 990
831 1010
831 1031
831 1276
831 1490
831 1665
831 1675
831 1686
831 1795
831 1880
831 1885
831 1889
831 1928
831 2163
831 2276
831 2362
832 1077
832 2224
832 2316
833 1022
833 1352
834 928
834 1026
834 1075
834 1133
834 1180
834 1242
834 1426
834 1553
834 2005
834 2220
834 2380
835 975
835 1015
835 1283
836 862
836 1739
836 2005
836 2200
836 2220
837 927
837 1146
837 1690
837 1803
837 1831
837 2224
838 1137
838 1202
838 1246
838 1280
838 1393
838 1492
838 1511
838 1724
838 2021
838 2174
838 2228
838 2248
838 2278
838 2331
838 2343
838 2368
839 1080
839 1110
839 1404
839 1472
839 1569
839 2118
839 2119
840 851
840 958
840 1221
840 1357
840 1371
840 1413
840 1648
840 1752
840 1781
840 1914
841 873
842 1246
842 1382
842 1537
842 1597
842 2178
842 2246
843 1678
843 1971
843 2049
843 2082
843 2291
844 1156
844 1398
844 1551
844 1723
844 1809
844 2007
844 2027
844 2156
844 2321
844 2388
845 854
845 1508
845 1626
845 1644
845 1769
845 1825
845 2096
845 2158
845 2195
845 2213
845 2400
846 1073
846 1101
846 1704
846 1834
846 2355
846 2368
848 928
848 956
848 1067
848 1418
848 1485
848 1523
848 1907
848 2359
848 2392
849 1310
850 860
850 1090
850 1188
850 1214
850 1320
850 1347
850 1356
850 1419
850 1628
850 1684
850 1732
850 1971
850 1989
850 2026
850 2240
850 2291
850 2392
850 2402
850 2419
851 892
851 1050
851 1061
851 1166
851 1363
851 1368
851 1513
851 2216
852 863
852 916
852 958
852 1142
852 1152
852 1167
852 1188
852 1222
852 1223
852 1316
852 1381
852 1513
852 1534
852 1540
852 1624
852 1664
852 1686
852 1736
852 1742
852 1911
852 2014
852 2045
852 2051
852 2062
852 2072
852 2139
852 2150
852 2172
852 2227
852 2328
852 2368
853 886
853 1087
853 1384
853 1804
853 1988
853 2013
853 2047
854 858
854 928
854 999
854 1034
854 1046
854 1061
854 1071
854 1076
854 1102
854 1224
854 1232
854 1259
854 1270
854 1344
854 1387
854 1419
854 1595
854 1608
854 1624
854 1667
854 1805
854 1852
854 1903
854 1973
854 2084
854 2188
854 2218
854 2247
854 2264
854 2393
855 931
855 1037
855 1165
855 1304
855 1350
855 1565
855 1598
855 1740
855 2002
855 2024
855 2077
855 2215
855 2297
856 1230
856 1455
856 1528
856 1545
856 1852
856 1998
856 2147
856 2338
856 2357
857 1082
857 2255
858 928
858 1046
858 1078
858 1095
858 1118
858 1139
858 1188
858 1198
858 1426
858 1522
858 1528
858 1624
858 1823
858 1845
858 1911
858 2072
858 2090
858 2357
858 2422
859 984
859 1592
859 1924
860 918
860 1076
860 1148
860 1214
860 1246
860 1264
860 1281
860 1285
860 1320
860 1400
860 1419
860 1466
860 1485
860 1487
860 1519
860 1537
860 1668
860 1684
860 1783
860 1911
860 1986
860 2026
860 2092
860 2175
860 2211
860 2240
860 2264
860 2291
860 2305
860 2392
860 2402
861 1023
861 1388
861 1551
861 2308
862 1255
863 1022
863 1034
863 1137
863 1149
863 1212
863 1229
863 1274
863 1286
863 1355
863 1450
863 1477
863 1490
863 1524
863 1536
863 1567
863 1651
863 1682
863 1759
863 1804
863 1821
863 1988
863 2047
863 2089
863 2092
863 2094
863 2144
863 2246
864 1026
864 1166
864 1242
864 1296
864 1426
864 1553
864 2079
864 2380
865 920
865 953
865 986
865 1152
865 1325
865 1341
865 1472
865 1483
865 1600
865 1725
865 1802
865 1937
865 2310
866 1528
866 1741
867 999
867 1018
867 1036
867 1094
867 1127
867 1156
867 1166
867 1181
867 1206
867 1246
867 1282
867 1347
867 1374
867 1387
867 1426
867 1477
867 1497
867 1527
867 1580
867 1590
867 1612
867 1636
867 1691
867 1694
867 1719
867 1724
867 1805
867 1827
867 1849
867 1916
867 1921
867 1942
867 1943
867 2047
867 2059
867 2079
867 2094
867 2144
867 2160
867 2220
867 2228
867 2278
867 2296
867 2322
867 2339
867 2368
867 2380
867 2399
868 1095
868 2344
869 1066
869 1851
870 1711
871 987
871 1014
871 1267
871 1312
871 1443
871 1770
871 2075
871 2163
872 1113
872 1224
872 1250
872 1289
872 1496
872 1542
872 1694
872 1878
872 2254
872 2310
872 2393
873 903
873 915
873 928
873 957
873 999
873 1051
873 1073
873 1082
873 1148
873 1213
873 1214
873 1269
873 1281
873 1320
873 1329
873 1333
873 1348
873 1351
873 1413
873 1467
873 1487
873 1565
873 1580
873 1618
873 1621
873 1629
873 1632
873 1663
873 1684
873 1707
873 1749
873 1805
873 1882
873 1896
873 1971
873 2012
873 2091
873 2218
873 2254
873 2264
873 2291
873 2309
873 2313
873 2356
873 2382
873 2402
874 1107
874 2021
874 2248
875 912
875 928
875 936
875 1021
875 1545
875 2036
875 2053
875 2195
875 2415
876 897
876 926
876 968
876 1012
876 1030
876 1118
876 1221
876 1368
876 1537
876 1597
876 1608
876 1620
876 1632
876 1635
876 1738
876 1898
876 2123
876 2124
876 2421
877 903
877 965
877 1218
877 1265
877 1450
877 1548
877 1575
877 1614
877 1637
877 1717
877 1926
877 2073
877 2198
877 2336
878 1653
878 1770
878 2310
879 984
880 1542
880 1686
880 1711
880 2213
881 1592
882 968
882 1136
882 1273
882 1305
882 1310
882 1393
882 1590
882 1606
882 1624
882 1686
882 1693
882 1711
882 1771
882 1831
882 2104
882 2246
882 2261
883 1293
884 1195
884 1360
884 1563
884 1820
884 1962
885 1488
885 1573
886 1164
886 1302
886 1347
886 1528
886 1990
886 2017
886 2144
886 2162
886 2375
887 892
887 1264
888 1035
889 2195
890 1196
890 1214
890 1730
891 950
891 956
891 1232
891 1385
891 2359
892 917
892 956
892 969
892 975
892 1076
892 1090
892 1166
892 1182
892 1219
892 1231
892 1281
892 1320
892 1330
892 1368
892 1378
892 1426
892 1450
892 1454
892 1470
892 1523
892 1571
892 1587
892 1617
892 1624
892 1695
892 1705
892 1706
892 1727
892 1730
892 1739
892 1762
892 1791
892 1857
892 1862
892 1874
892 1895
892 1903
892 1911
892 1980
892 1998
892 2016
892 2084
892 2120
892 2162
892 2173
892 2207
892 2230
892 2271
892 2291
892 2301
892 2368
892 2399
893 1450
893 1989
893 2336
893 2362
894 1010
895 957
895 958
895 1348
895 1654
895 1817
895 1866
895 2210
895 2351
896 903
896 917
896 1036
896 1124
896 1223
896 1225
896 1347
896 1567
896 1575
896 1590
896 1711
896 1717
896 1723
896 1724
896 1856
896 1988
896 2098
896 2160
896 2198
896 2199
896 2228
897 968
897 1039
897 1079
897 1095
897 1200
897 1420
897 1537
897 1632
898 1422
898 1472
898 2042
898 2075
899 1064
899 1136
899 1137
899 1164
899 1175
899 1520
899 1954
899 2230
900 1582
901 1310
901 1668
901 1937
902 1121
902 1333
902 1426
902 1455
902 1468
902 1545
902 1841
902 1872
902 2375
903 922
903 1030
903 1042
903 1053
903 1063
903 1065
903 1117
903 1136
903 1181
903 1198
903 1213
903 1260
903 1265
903 1268
903 1274
903 1281
903 1333
903 1337
903 1373
903 1407
903 1450
903 1462
903 1487
903 1490
903 1497
903 1519
903 1542
903 1543
903 1548
903 1575
903 1693
903 1724
903 1740
903 1744
903 1755
903 1770
903 1792
903 1831
903 1885
903 1993
903 2021
903 2052
903 2073
903 2088
903 2121
903 2167
903 2198
903 2228
903 2278
903 2336
903 2351
903 2352
903 2359
904 912
904 957
904 958
904 971
904 999
904 1095
904 1174
904 1176
904 1306
904 1352
904 1363
904 1387
904 1431
904 1451
904 1478
904 1494
904 1523
904 1526
904 1691
904 1724
904 1805
904 1846
904 1864
904 1872
904 1907
904 1916
904 1965
904 2011
904 2139
904 2228
904 2258
904 2278
904 2291
904 2368
904 2415
905 1082
905 1274
905 1335
905 2097
906 912
906 939
906 1280
906 1470
906 1688
906 1851
906 1995
906 2074
906 2207
906 2271
907 1739
907 1891
907 1911
907 2079
908 1883
908 2356
909 922
909 1010
909 1137
909 1230
909 1252
909 1388
909 1477
909 1487
909 1494
909 1723
909 1805
909 2350
909 2394
910 1010
910 1175
910 1184
910 1259
910 1260
910 1422
910 1487
910 1512
910 1515
910 1516
910 1693
910 1724
910 1916
910 1954
910 1980
910 2004
910 2056
910 2068
910 2172
910 2228
910 2278
910 2326
910 2359
910 2368
911 984
911 1010
911 1076
911 1090
911 1267
911 1363
911 1473
911 1528
911 1574
911 1592
911 1610
911 1624
911 1712
911 1902
911 1911
911 1953
911 2014
911 2078
911 2120
911 2142
911 2208
911 2295
911 2419
912 913
912 928
912 936
912 956
912 958
912 971
912 979
912 1021
912 1049
912 1069
912 1118
912 1280
912 1344
912 1368
912 1383
912 1387
912 1426
912 1470
912 1489
912 1508
912 1523
912 1528
912 1533
912 1545
912 1624
912 1730
912 1742
912 1804
912 1805
912 1846
912 1878
912 1905
912 1911
912 1938
912 1998
912 2011
912 2016
912 2074
912 2082
912 2090
912 2354
912 2384
912 2415
913 928
913 936
913 1079
913 1097
913 1426
913 1802
913 1907
913 1972
915 1268
915 1357
915 1629
915 1635
916 1041
916 1264
916 1562
916 1903
916 1912
916 1965
916 2048
916 2350
917 1009
917 1148
917 1231
917 1242
917 1347
917 1387
917 1388
917 1759
917 1901
917 1939
917 1992
917 2046
917 2207
918 1148
918 1320
918 1537
918 1596
918 1680
918 1684
918 2240
918 2392
919 1010
919 1790
919 2237
919 2394
920 995
920 1010
920 1033
920 1053
920 1164
920 1173
920 1175
920 1240
920 1334
920 1343
920 1347
920 1349
920 1380
920 1436
920 1490
920 1509
920 1520
920 1600
920 1682
920 1729
920 1753
920 1763
920 1769
920 1840
920 1856
920 1935
920 2063
920 2103
920 2186
920 2199
920 2213
920 2236
920 2242
920 2310
920 2345
920 2364
920 2368
920 2419
921 938
921 939
921 944
921 1035
921 1134
921 1195
921 1533
921 1574
921 1710
921 1730
921 1742
921 1759
921 1852
921 1905
921 1911
921 2089
921 2195
921 2213
921 2246
922 972
922 1019
922 1138
922 1260
922 1407
922 1423
922 1478
922 1481
922 1512
922 1516
922 1542
922 1681
922 1763
922 1874
922 1946
922 1955
922 2024
922 2063
922 2088
922 2229
922 2326
922 2358
922 2360
923 957
923 1387
923 1604
923 1805
924 956
924 957
924 1033
924 1288
924 1343
924 1347
924 1349
924 1356
924 1590
924 1644
924 1804
924 1805
924 1856
924 1935
924 2010
924 2012
924 2090
924 2158
924 2181
924 2199
924 2236
924 2249
924 2258
924 2424
925 1533
925 1603
925 1778
925 1903
925 1965
925 2058
925 2112
925 2266
925 2375
926 1346
927 1130
927 1136
927 1156
927 1158
927 1174
927 1218
927 1393
927 1407
927 1450
927 1542
927 1575
927 1690
927 1711
927 1786
927 1803
927 1841
927 2015
927 2198
927 2224
927 2270
927 2396
928 936
928 969
928 979
928 1068
928 1097
928 1100
928 1111
928 1114
928 1134
928 1137
928 1166
928 1189
928 1232
928 1246
928 1281
928 1316
928 1347
928 1387
928 1400
928 1403
928 1413
928 1426
928 1441
928 1455
928 1487
928 1515
928 1528
928 1626
928 1632
928 1657
928 1695
928 1730
928 1767
928 1802
928 1804
928 1846
928 1852
928 1895
928 1896
928 1903
928 1907
928 1930
928 1965
928 1998
928 2036
928 2072
928 2082
928 2120
928 2195
928 2255
928 2282
928 2303
928 2312
928 2354
928 2415
929 967
930 1011
930 1035
930 1218
930 1264
930 1427
930 1443
930 1547
930 1708
930 1717
930 1831
930 1833
930 1884
930 1906
930 2165
931 1517
932 958
932 1095
932 1241
932 1267
932 1344
932 1358
932 1800
932 1953
932 1973
932 2011
932 2253
933 1114
933 1567
933 1943
933 2186
933 2390
934 937
934 949
934 1193
934 1270
934 1455
934 1922
934 2184
934 2364
934 2368
935 1423
935 2268
936 1097
936 1403
936 1450
936 1478
936 1802
936 1907
936 2036
936 2082
936 2358
936 2415
937 949
937 1010
937 1122
937 1175
937 1193
937 1472
937 1509
937 1922
937 2360
937 2364
937 2368
938 969
938 1172
938 1231
938 1387
938 1413
938 1620
938 1776
938 1951
938 2074
938 2403
939 969
939 1202
939 1278
939 1347
939 1355
939 1527
939 1587
939 1907
939 2120
939 2195
940 982
941 1082
941 1220
941 1874
942 1777
942 1978
943 1032
943 1033
943 1073
943 1174
943 1343
943 1349
943 1435
943 1454
943 1461
943 1498
943 1590
943 1856
943 1935
943 2016
943 2058
943 2099
943 2158
943 2199
943 2236
943 2339
944 985
944 1068
944 1455
944 1528
944 1584
944 1823
944 2162
946 1614
946 1729
947 1182
947 1477
948 1010
948 1150
948 1552
948 1598
948 1701
948 1786
948 2002
948 2091
948 2101
948 2307
949 1027
949 1193
949 1436
949 1922
949 1998
949 2364
949 2368
950 956
950 1016
950 1063
950 1121
950 1155
950 1182
950 1203
950 1280
950 1333
950 1374
950 1382
950 1385
950 1388
950 1407
950 1419
950 1471
950 1483
950 1553
950 1603
950 1611
950 1759
950 1824
950 1852
950 1887
950 1921
950 1998
950 2064
950 2151
950 2294
951 986
951 1152
951 1931
952 1112
952 1393
952 1567
953 975
953 986
953 1212
953 1273
953 1305
953 1347
953 1393
953 1580
953 1652
953 1697
953 1739
953 1752
953 1802
953 1916
953 2318
953 2390
954 1537
954 1602
954 1723
954 1755
954 1802
954 1931
954 2007
954 2308
955 1885
955 2163
955 2357
956 1045
956 1122
956 1166
956 1182
956 1203
956 1231
956 1232
956 1327
956 1347
956 1382
956 1385
956 1387
956 1388
956 1426
956 1470
956 1523
956 1528
956 1553
956 1590
956 1605
956 1636
956 1730
956 1804
956 1805
956 1824
956 1878
956 1887
956 2005
956 2012
956 2109
956 2150
956 2151
956 2299
956 2315
956 2399
956 2422
957 999
957 1063
957 1095
957 1097
957 1213
957 1246
957 1274
957 1347
957 1387
957 1388
957 1413
957 1434
957 1596
957 1604
957 1805
957 1846
957 1995
958 1077
958 1095
958 1102
958 1134
958 1182
958 1241
958 1280
958 1344
958 1347
958 1473
958 1489
958 1513
958 1528
958 1534
958 1592
958 1736
958 1800
958 1804
958 1905
958 1911
958 1953
958 1963
958 2011
958 2014
958 2216
958 2258
958 2328
958 2337
958 2386
959 1227
959 1472
960 1896
961 1021
961 1846
962 982
962 1146
962 1490
962 1693
962 1744
962 1891
964 2307
965 1113
965 1136
965 1198
965 1225
965 1337
965 1358
965 1407
965 1454
965 1542
965 1571
965 1575
965 1633
965 1719
965 1833
965 1889
965 1989
965 2015
965 2021
965 2096
965 2198
965 2248
965 2301
965 2306
965 2335
965 2362
966 1111
966 1166
966 1234
966 1259
966 1280
966 1288
966 1590
966 1913
966 1935
966 1980
967 1527
967 1610
967 1841
967 2111
968 983
968 986
968 1420
968 1474
968 1537
968 1620
968 1724
968 1777
968 1859
968 2228
968 2243
968 2278
968 2286
968 2368
969 1039
969 1132
969 1134
969 1139
969 1166
969 1172
969 1202
969 1231
969 1280
969 1361
969 1426
969 1441
969 1470
969 1515
969 1528
969 1533
969 1620
969 1720
969 1749
969 1852
969 1911
969 1951
969 1953
969 2074
969 2089
969 2090
969 2181
969 2195
969 2247
969 2280
969 2340
969 2399
969 2415
970 1097
971 999
971 1010
971 1805
971 1819
972 1181
972 1260
972 1449
972 1661
972 2088
972 2157
972 2362
972 2364
973 979
973 1068
973 1228
973 1426
973 1471
973 1475
973 1942
973 2092
973 2095
973 2208
973 2302
973 2307
974 1145
974 1831
974 2015
975 1372
975 1434
975 1587
975 2123
976 1326
976 1426
977 1318
977 1472
977 1527
977 1931
977 2042
977 2368
978 1015
978 1632
978 1951
979 1021
979 1050
979 1095
979 1132
979 1139
979 1182
979 1228
979 1231
979 1302
979 1347
979 1378
979 1426
979 1452
979 1455
979 1553
979 1569
979 1674
979 1824
979 1852
979 2070
979 2135
979 2186
979 2199
979 2212
979 2216
979 2340
980 1041
980 1342
980 1635
980 2048
980 2222
980 2347
980 2350
981 1148
981 1320
981 1783
982 1047
982 1206
982 1301
982 1380
982 1476
982 1784
982 1799
982 1891
982 2034
982 2055
982 2079
983 1010
983 1156
983 1158
983 1407
983 1542
983 1749
983 1770
983 1868
983 1884
983 2015
983 2144
983 2171
984 1095
984 1159
984 1187
984 1267
984 1443
984 1473
984 1574
984 1592
984 1607
984 1638
984 1712
984 1873
984 1902
984 1911
984 1924
984 1953
984 1960
984 1996
984 2014
984 2045
984 2108
984 2169
984 2208
984 2337
984 2386
984 2419
985 1528
985 1741
985 1823
985 1998
986 1036
986 1037
986 1460
986 1477
986 1620
986 1651
986 1802
986 1827
986 1834
986 1937
986 2160
987 1000
987 1300
987 1490
987 1686
987 2163
988 1010
988 1220
988 1516
988 1634
988 2061
988 2067
989 1038
989 1804
989 2074
990 1024
990 1058
990 1300
990 1354
990 1490
990 1665
990 1675
990 1686
990 1693
990 1744
990 1880
990 1885
990 2144
990 2163
990 2276
990 2313
991 1288
991 1429
991 1454
991 1595
991 2266
992 1618
992 2091
993 1218
993 1833
994 1075
994 1164
994 1198
994 1239
994 1264
994 1332
994 1397
994 1463
994 1611
994 1677
994 1708
994 1759
994 1920
994 2103
994 2231
994 2310
994 2321
994 2348
995 1051
995 1178
995 1249
995 1347
995 1833
995 1846
995 2089
995 2213
996 1178
998 1517
998 1542
998 1661
998 1682
998 1894
998 2362
999 1097
999 1111
999 1259
999 1274
999 1347
999 1387
999 1395
999 1413
999 1590
999 1604
999 1805
999 1846
999 2012
999 2213
999 2296
999 2309
1000 1490
1000 1675
1000 1780
1000 2163
1001 1108
1001 1400
1001 2026
1001 2240
1002 1029
1002 1037
1002 1141
1002 1618
1002 1701
1002 1860
1002 2091
1003 2394
1004 1066
1005 1078
1005 1164
1005 1450
1006 1592
1007 2002
1008 1212
1008 1739
1008 2394
1009 1114
1009 1433
1009 1857
1009 1901
1009 2054
1009 2241
1010 1034
1010 1035
1010 1041
1010 1051
1010 1076
1010 1082
1010 1098
1010 1111
1010 1156
1010 1198
1010 1241
1010 1244
1010 1252
1010 1296
1010 1332
1010 1333
1010 1374
1010 1405
1010 1431
1010 1432
1010 1445
1010 1447
1010 1455
1010 1459
1010 1484
1010 1517
1010 1562
1010 1580
1010 1593
1010 1613
1010 1633
1010 1665
1010 1667
1010 1674
1010 1686
1010 1693
1010 1709
1010 1712
1010 1751
1010 1790
1010 1803
1010 1807
1010 1816
1010 1822
1010 1823
1010 1825
1010 1833
1010 1872
1010 1885
1010 1911
1010 1912
1010 1933
1010 1960
1010 1970
1010 1975
1010 1995
1010 1998
1010 2010
1010 2012
1010 2048
1010 2068
1010 2093
1010 2100
1010 2102
1010 2138
1010 2160
1010 2163
1010 2174
1010 2187
1010 2199
1010 2213
1010 2219
1010 2237
1010 2254
1010 2306
1010 2316
1010 2347
1010 2350
1010 2354
1010 2394
1010 2419
1011 1124
1011 1156
1011 1264
1011 1362
1011 1397
1011 1407
1011 1533
1011 1542
1011 1614
1011 1686
1011 1711
1011 1717
1011 1792
1011 1831
1011 1979
1011 1988
1011 2015
1011 2156
1011 2163
1011 2366
1012 1523
1012 1800
1012 2286
1012 2305
1013 1208
1013 1654
1013 1799
1013 2064
1013 2198
1014 1481
1014 2310
1015 1044
1015 1205
1015 1216
1015 1280
1015 1283
1015 1434
1015 1507
1015 1530
1015 1536
1015 1587
1015 2087
1015 2259
1015 2333
1015 2340
1017 2143
1017 2210
1018 1191
1018 1231
1018 1246
1018 1297
1019 1138
1019 1182
1019 1252
1019 1260
1019 1347
1019 1380
1019 1520
1019 1546
1019 1848
1019 1987
1019 2007
1019 2193
1019 2255
1019 2362
1020 1076
1020 1095
1020 1191
1020 1231
1020 1246
1020 1470
1020 1542
1020 1719
1020 2011
1020 2264
1020 2283
1020 2322
1020 2399
1021 1049
1021 1235
1021 1260
1021 1398
1021 1604
1021 1856
1021 2012
1022 1069
1022 1222
1022 1762
1022 1962
1022 2059
1022 2173
1023 1551
1023 2030
1023 2063
1023 2194
1024 1144
1024 1300
1024 1490
1024 1517
1024 1665
1024 1686
1024 1885
1024 1928
1024 2144
1025 1413
1025 1535
1025 1797
1025 2309
1026 1202
1026 1311
1026 1426
1026 1604
1026 2220
1026 2231
1026 2380
1027 1152
1027 1193
1027 1375
1027 1418
1027 1724
1027 1846
1027 1931
1027 2086
1027 2147
1027 2228
1027 2359
1027 2368
1028 2091
1029 1082
1029 1168
1029 1333
1029 1618
1029 1623
1029 1701
1029 2091
1029 2161
1029 2209
1029 2342
1030 1086
1030 1176
1030 1261
1030 1333
1030 1393
1030 1478
1030 1570
1030 1580
1030 1603
1030 1605
1030 1759
1030 1778
1030 1834
1030 1852
1030 1878
1030 1931
1030 2080
1030 2184
1030 2211
1030 2259
1030 2266
1030 2275
1031 1276
1031 1490
1031 1675
1031 1770
1031 1828
1031 1880
1031 1885
1031 1889
1031 2015
1031 2276
1032 1033
1032 1073
1032 1127
1032 1133
1032 1343
1032 1345
1032 1349
1032 1357
1032 1435
1032 1454
1032 1461
1032 1498
1032 1603
1032 1829
1032 1856
1032 1914
1032 1935
1032 2099
1032 2158
1032 2199
1032 2236
1032 2266
1033 1356
1033 1395
1033 1434
1033 1590
1033 1757
1033 1856
1033 2012
1033 2199
1033 2236
1033 2274
1034 1036
1034 1049
1034 1074
1034 1090
1034 1120
1034 1182
1034 1347
1034 1429
1034 1473
1034 1506
1034 1574
1034 1592
1034 1695
1034 1849
1034 1851
1034 1911
1034 1988
1034 1996
1034 2014
1034 2026
1034 2092
1034 2094
1034 2118
1034 2120
1034 2228
1034 2255
1034 2408
1035 1036
1035 1040
1035 1100
1035 1195
1035 1248
1035 1264
1035 1413
1035 1422
1035 1532
1035 1710
1035 1730
1035 1742
1035 1747
1035 1759
1035 1769
1035 1905
1035 2010
1035 2016
1035 2082
1035 2089
1035 2172
1035 2186
1035 2213
1035 2246
1036 1084
1036 1246
1036 1248
1036 1274
1036 1280
1036 1281
1036 1344
1036 1347
1036 1432
1036 1477
1036 1483
1036 1497
1036 1509
1036 1522
1036 1542
1036 1602
1036 1804
1036 1805
1036 1954
1036 1992
1036 1996
1036 2047
1036 2157
1036 2217
1036 2228
1036 2296
1036 2300
1037 1260
1037 1304
1037 1565
1037 1701
1037 1754
1037 2091
1037 2161
1037 2184
1037 2307
1037 2421
1038 1296
1038 1368
1038 1382
1038 1436
1038 1494
1038 1804
1038 1805
1038 1911
1038 2053
1038 2074
1038 2090
1038 2246
1038 2255
1038 2399
1039 1620
1039 1756
1039 1951
1039 2041
1040 1050
1040 1248
1040 1347
1040 1368
1040 1387
1040 1490
1040 1497
1040 1680
1040 1693
1040 1744
1040 1805
1040 1992
1040 2010
1041 1342
1041 1546
1041 1805
1041 1931
1041 2048
1041 2326
1041 2347
1041 2350
1041 2394
1042 1181
1042 1208
1042 1407
1042 1686
1042 1786
1042 1799
1042 1989
1042 2052
1042 2198
1042 2362
1043 1648
1044 1347
1044 1587
1045 1224
1045 1280
1045 1368
1045 1436
1045 1464
1045 1874
1045 2120
1045 2188
1045 2219
1045 2372
1045 2422
1046 1049
1046 1071
1046 1166
1046 1225
1046 1232
1046 1344
1046 1523
1046 1695
1046 1973
1046 1980
1046 1998
1046 2109
1047 1765
1048 1472
1049 1050
1049 1111
1049 1138
1049 1166
1049 1188
1049 1232
1049 1246
1049 1383
1049 1390
1049 1455
1049 1546
1049 1846
1049 1878
1049 2026
1049 2088
1049 2109
1049 2120
1049 2216
1049 2264
1049 2354
1049 2361
1049 2392
1049 2399
1049 2415
1050 1069
1050 1089
1050 1172
1050 1182
1050 1323
1050 1426
1050 1450
1050 1473
1050 1494
1050 1507
1050 1523
1050 1533
1050 1592
1050 1644
1050 1800
1050 1847
1050 1911
1050 1953
1050 2014
1050 2016
1050 2026
1050 2045
1050 2060
1050 2120
1050 2212
1050 2216
1050 2247
1050 2289
1050 2302
1050 2380
1050 2386
1051 1067
1051 1219
1051 1235
1051 1407
1051 1420
1051 1487
1051 1490
1051 1548
1051 1596
1051 1693
1051 1744
1051 1755
1051 1839
1051 1846
1051 1993
1051 2107
1051 2200
1051 2278
1051 2297
1052 1304
1052 1380
1052 2002
1053 1078
1053 1175
1053 1184
1053 1372
1053 1477
1053 1502
1053 1516
1053 1611
1053 1740
1053 1874
1053 1883
1053 1935
1053 1946
1053 1954
1053 2121
1053 2280
1053 2359
1053 2360
1053 2387
1054 1303
1054 1374
1054 1994
1055 1355
1055 1397
1055 1514
1055 1950
1055 2016
1055 2070
1055 2074
1055 2079
1055 2183
1057 1347
1057 1407
1057 1415
1057 1486
1057 1512
1057 1618
1057 1701
1057 1759
1057 1931
1057 2002
1057 2015
1057 2042
1057 2091
1057 2368
1058 1437
1058 1490
1058 1517
1058 1562
1058 1885
1059 1472
1060 1145
1060 1616
1060 1799
1060 1831
1060 2098
1060 2133
1060 2198
1060 2270
1060 2362
1061 1071
1061 1344
1061 1608
1061 1800
1062 2051
1062 2328
1063 1181
1063 1213
1063 1260
1063 1281
1063 1320
1063 1333
1063 1387
1063 1407
1063 1519
1063 1618
1063 1621
1063 1629
1063 1707
1063 1805
1063 1882
1063 2012
1063 2088
1063 2291
1063 2377
1063 2382
1064 1127
1064 1477
1064 1522
1064 1596
1064 1852
1064 2094
1064 2144
1064 2150
1065 1119
1065 1137
1065 1164
1065 1378
1065 1450
1065 1519
1065 1575
1065 1759
1065 2158
1065 2368
1066 1572
1066 1843
1066 1851
1066 2209
1067 1166
1067 1260
1067 1281
1067 1407
1067 1449
1067 1453
1067 1494
1067 1515
1067 1571
1067 1589
1067 1637
1067 2157
1067 2336
1068 1228
1068 1231
1068 1530
1068 1674
1068 1933
1068 1960
1068 1962
1068 2095
1068 2245
1068 2332
1068 2398
1069 1090
1069 1156
1069 1267
1069 1348
1069 1608
1069 1973
1069 2120
1069 2216
1069 2386
1070 1191
1070 1218
1070 1246
1070 1391
1070 1477
1070 2068
1071 1076
1071 1344
1071 1446
1071 1523
1071 1608
1071 1800
1071 1973
1071 2291
1072 1382
1072 1426
1072 1632
1072 1942
1073 1347
1073 1621
1073 1632
1073 1882
1073 2059
1074 1407
1074 1526
1074 1596
1074 1624
1074 1693
1074 1736
1074 1965
1074 2092
1074 2216
1074 2386
1075 1094
1075 1152
1075 1470
1075 1920
1075 2310
1076 1090
1076 1148
1076 1171
1076 1320
1076 1454
1076 1504
1076 1509
1076 1617
1076 1646
1076 1706
1076 1727
1076 1758
1076 1759
1076 1903
1076 1965
1076 2082
1076 2084
1076 2092
1076 2130
1076 2230
1076 2260
1076 2356
1077 1078
1077 1080
1077 1148
1077 1277
1077 1320
1077 1333
1077 1388
1077 1450
1077 1556
1077 1567
1077 1684
1077 1701
1077 1723
1077 1845
1077 2002
1077 2072
1078 1136
1078 1180
1078 1184
1078 1220
1078 1226
1078 1345
1078 1375
1078 1520
1078 1542
1078 1614
1078 1835
1078 1954
1078 1980
1078 2015
1078 2072
1078 2144
1078 2156
1078 2295
1079 1368
1079 1426
1079 1529
1079 1537
1079 1553
1079 1799
1079 2172
1079 2280
1079 2302
1079 2312
1079 2380
1079 2407
1080 1916
1080 2118
1080 2368
1081 1441
1082 1138
1082 1168
1082 1182
1082 1197
1082 1291
1082 1310
1082 1318
1082 1333
1082 1347
1082 1351
1082 1410
1082 1450
1082 1490
1082 1542
1082 1565
1082 1570
1082 1606
1082 1667
1082 1687
1082 1693
1082 1701
1082 1744
1082 1754
1082 1792
1082 1804
1082 1891
1082 1931
1082 1941
1082 2091
1082 2161
1082 2408
1083 2021
1083 2302
1084 1723
1085 1353
1085 2178
1085 2368
1086 1101
1086 1164
1086 1237
1086 1374
1086 1375
1086 1472
1086 1509
1086 1527
1086 1634
1086 1874
1086 2029
1086 2063
1086 2091
1086 2116
1086 2161
1086 2387
1087 1125
1087 1237
1087 1375
1087 1661
1088 1527
1088 2024
1089 2247
1090 1196
1090 1521
1090 1592
1090 1617
1090 2014
1090 2230
1090 2291
1091 2101
1092 1567
1092 1723
1093 1430
1093 1831
1094 1181
1094 1348
1094 1407
1094 1449
1094 1481
1094 1489
1094 1494
1094 1571
1094 1623
1094 1719
1094 1790
1094 1805
1094 1854
1094 2068
1094 2088
1094 2112
1094 2259
1094 2280
1094 2298
1094 2310
1094 2317
1095 1114
1095 1132
1095 1248
1095 1267
1095 1473
1095 1534
1095 1537
1095 1592
1095 1749
1095 1819
1095 1838
1095 1924
1095 2011
1095 2108
1095 2109
1095 2120
1095 2139
1095 2172
1095 2216
1095 2227
1095 2246
1095 2258
1095 2318
1096 1393
1096 1531
1096 1999
1096 2034
1096 2198
1097 1118
1097 1286
1097 1316
1097 1387
1097 1403
1097 1802
1097 1896
1097 1907
1097 1930
1097 2022
1097 2036
1097 2082
1097 2249
1097 2282
1097 2303
1097 2415
1098 1226
1098 1254
1098 1477
1098 1532
1098 1859
1098 2016
1098 2186
1098 2213
1098 2394
1100 1351
1100 1569
1100 1618
1100 2091
1101 1428
1101 1551
1101 1834
1101 2184
1102 1188
1102 1316
1102 1800
1102 1911
1103 1114
1103 1347
1103 1349
1103 1366
1103 1387
1103 1393
1103 1524
1103 1943
1103 1992
1103 2060
1103 2124
1103 2144
1103 2168
1103 2216
1104 1624
1104 1865
1104 2281
1105 1130
1105 1145
1105 1614
1105 1637
1105 1831
1105 1998
1106 2148
1108 1158
1109 1328
1109 2368
1110 1321
1110 1472
1110 1551
1110 1569
1110 2184
1111 1166
1111 1455
1111 1515
1111 1695
1111 1805
1111 1998
1111 2075
1111 2109
1111 2157
1111 2233
1111 2399
1112 1215
1112 1220
1112 1346
1112 1516
1112 1634
1112 1784
1112 2004
1112 2061
1112 2072
1112 2327
1112 2424
1113 1831
1113 1878
1113 2393
1114 1139
1114 1180
1114 1248
1114 1347
1114 1358
1114 1366
1114 1393
1114 1412
1114 1441
1114 1533
1114 1575
1114 1901
1114 1935
1114 1943
1114 1977
1114 1992
1114 2010
1114 2080
1114 2168
1114 2213
1114 2295
1114 2301
1115 1310
1117 1206
1117 1450
1117 1490
1117 1536
1117 1693
1117 1744
1117 1885
1117 2224
1118 1228
1118 1368
1118 1550
1118 1644
1118 1846
1118 1874
1118 2016
1118 2053
1118 2159
1118 2170
1118 2415
1119 1123
1119 1164
1119 1484
1119 1551
1119 2184
1119 2194
1120 1645
1120 2071
1120 2092
1120 2332
1121 1224
1121 1333
1121 1465
1121 1487
1121 1691
1121 1724
1121 1756
1121 1841
1121 1916
1121 2075
1121 2228
1121 2278
1121 2368
1121 2405
1122 1137
1122 1168
1122 1353
1122 1407
1122 1559
1122 1723
1122 1777
1122 1826
1122 2063
1122 2095
1122 2209
1122 2228
1123 1138
1123 1164
1123 1175
1123 1226
1123 1254
1123 1374
1123 1506
1123 1520
1123 1532
1123 1634
1123 1681
1123 1958
1123 2081
1123 2086
1123 2209
1123 2360
1123 2364
1123 2370
1124 1173
1124 1393
1124 1424
1124 1650
1124 1724
1124 1916
1124 1942
1124 1981
1124 2053
1124 2059
1124 2216
1124 2228
1124 2250
1124 2278
1124 2368
1124 2394
1125 1133
1125 1180
1125 1246
1125 1285
1125 1358
1125 1570
1125 1699
1125 1752
1125 1901
1125 1903
1125 1917
1125 1964
1125 2278
1125 2305
1125 2318
1127 1292
1127 1454
1127 1461
1127 1596
1127 1602
1127 1829
1127 1914
1127 2058
1127 2059
1127 2322
1128 1830
1129 2240
1130 1145
1130 1218
1130 1264
1130 1265
1130 1393
1130 1407
1130 1616
1130 1686
1130 1693
1130 1831
1130 1841
1130 1998
1130 2001
1130 2028
1130 2108
1130 2224
1130 2318
1130 2379
1131 2132
1132 1302
1133 1180
1133 1347
1133 1358
1133 1393
1133 1472
1133 1488
1133 1524
1133 1527
1133 1532
1133 1567
1133 1569
1133 1582
1133 1792
1133 1796
1133 1827
1133 1937
1133 1972
1133 2042
1133 2119
1133 2144
1133 2302
1134 1166
1134 1280
1134 1296
1134 1470
1134 1528
1134 1644
1134 1804
1134 1907
1134 1935
1134 1980
1134 2053
1134 2074
1134 2090
1135 1499
1135 2393
1136 1140
1136 1153
1136 1184
1136 1218
1136 1224
1136 1225
1136 1233
1136 1244
1136 1273
1136 1332
1136 1372
1136 1384
1136 1405
1136 1406
1136 1407
1136 1450
1136 1484
1136 1490
1136 1505
1136 1542
1136 1571
1136 1575
1136 1589
1136 1633
1136 1637
1136 1676
1136 1693
1136 1721
1136 1744
1136 1770
1136 1771
1136 1786
1136 1826
1136 1841
1136 1868
1136 1880
1136 1891
1136 1954
1136 2020
1136 2056
1136 2091
1136 2112
1136 2121
1136 2163
1136 2174
1136 2213
1136 2274
1136 2336
1136 2360
1136 2362
1136 2368
1136 2393
1137 1175
1137 1207
1137 1351
1137 1468
1137 1477
1137 1527
1137 1569
1137 1570
1137 1580
1137 1582
1137 1687
1137 1729
1137 1737
1137 1757
1137 1916
1137 2024
1137 2072
1137 2160
1137 2184
1137 2284
1138 1155
1138 1180
1138 1222
1138 1226
1138 1359
1138 1535
1138 2085
1138 2091
1139 1166
1139 1242
1139 1280
1139 1347
1139 1370
1139 1378
1139 1382
1139 1426
1139 1438
1139 1553
1139 1739
1139 1756
1139 1804
1139 1905
1139 1942
1139 2005
1139 2079
1139 2124
1139 2216
1139 2228
1139 2247
1139 2255
1139 2380
1139 2422
1140 1158
1140 1198
1140 1982
1140 2015
1140 2028
1140 2171
1140 2180
1140 2270
1140 2287
1141 1149
1141 1333
1141 1415
1141 1467
1141 1618
1141 1701
1141 2002
1141 2091
1141 2161
1142 1228
1142 1473
1142 1624
1143 1799
1143 2122
1144 1300
1144 1490
1144 1665
1145 1156
1145 1199
1145 1427
1145 1575
1145 1637
1145 1831
1145 1998
1145 2015
1145 2121
1145 2423
1146 1210
1146 1690
1146 1693
1146 1833
1146 2093
1147 1515
1147 1921
1148 1181
1148 1214
1148 1260
1148 1281
1148 1312
1148 1320
1148 1354
1148 1400
1148 1419
1148 1466
1148 1584
1148 1596
1148 1617
1148 1626
1148 1632
1148 1647
1148 1684
1148 1721
1148 1727
1148 1759
1148 1760
1148 1770
1148 1939
1148 1946
1148 1965
1148 1971
1148 2026
1148 2084
1148 2088
1148 2175
1148 2182
1148 2211
1148 2264
1148 2317
1148 2356
1148 2392
1148 2402
1149 1270
1149 1632
1150 1353
1150 1472
1150 1838
1151 1897
1152 1155
1152 1173
1152 1176
1152 1325
1152 1364
1152 1687
1152 1691
1152 1724
1152 1725
1152 1931
1152 1936
1152 1937
1152 1959
1152 2228
1152 2262
1152 2338
1152 2383
1153 1218
1153 1717
1153 2310
1154 1168
1154 1651
1154 1931
1154 2002
1154 2297
1154 2307
1155 1477
1155 1522
1155 2228
1156 1195
1156 1198
1156 1264
1156 1265
1156 1277
1156 1302
1156 1407
1156 1457
1156 1494
1156 1542
1156 1575
1156 1589
1156 1614
1156 1618
1156 1637
1156 1675
1156 1717
1156 1831
1156 1884
1156 1988
1156 2015
1156 2156
1156 2198
1156 2244
1156 2357
1156 2379
1157 1164
1157 1351
1157 1431
1157 1472
1157 1576
1157 1618
1157 1626
1157 1704
1157 1715
1157 1729
1157 1736
1157 2042
1157 2075
1157 2091
1157 2161
1157 2211
1157 2255
1157 2362
1157 2365
1157 2368
1158 1198
1158 1218
1158 1260
1158 1348
1158 1407
1158 1868
1158 2015
1158 2028
1158 2160
1158 2171
1158 2180
1158 2270
1158 2293
1159 1166
1159 1280
1159 1487
1159 1592
1159 1911
1159 1980
1159 2014
1159 2072
1160 1523
1160 1611
1160 1740
1160 1763
1160 2004
1160 2068
1162 1426
1162 2216
1162 2247
1163 2307
1164 1174
1164 1175
1164 1226
1164 1237
1164 1254
1164 1351
1164 1364
1164 1367
1164 1374
1164 1375
1164 1410
1164 1413
1164 1432
1164 1472
1164 1477
1164 1478
1164 1520
1164 1527
1164 1529
1164 1535
1164 1602
1164 1611
1164 1623
1164 1680
1164 1686
1164 1700
1164 1724
1164 1737
1164 1763
1164 1874
1164 1877
1164 1958
1164 1966
1164 2002
1164 2006
1164 2007
1164 2042
1164 2063
1164 2081
1164 2091
1164 2116
1164 2148
1164 2184
1164 2224
1164 2229
1164 2300
1164 2310
1164 2350
1164 2360
1164 2368
1164 2394
1165 2002
1165 2077
1166 1182
1166 1187
1166 1197
1166 1232
1166 1234
1166 1246
1166 1280
1166 1288
1166 1289
1166 1344
1166 1347
1166 1368
1166 1387
1166 1418
1166 1426
1166 1436
1166 1453
1166 1462
1166 1515
1166 1523
1166 1574
1166 1632
1166 1636
1166 1647
1166 1695
1166 1730
1166 1742
1166 1791
1166 1812
1166 1824
1166 1874
1166 1895
1166 1903
1166 1911
1166 1913
1166 1953
1166 1964
1166 1973
1166 1998
1166 2005
1166 2011
1166 2074
1166 2120
1166 2151
1166 2155
1166 2213
1166 2219
1166 2234
1166 2322
1166 2361
1166 2392
1166 2399
1167 1188
1167 1628
1167 1723
1167 1871
1167 1931
1168 1486
1168 1691
1168 1724
1168 1916
1168 2074
1168 2091
1168 2228
1168 2278
1168 2307
1168 2368
1168 2388
1169 1226
1169 2075
1170 1290
1170 1329
1170 1487
1170 1495
1170 1567
1170 2122
1170 2368
1171 1719
1171 2066
1172 1366
1172 1471
1172 1624
1172 1644
1172 1852
1172 1908
1172 1935
1172 2060
1172 2195
1173 1651
1173 1752
1173 2187
1173 2213
1173 2368
1173 2406
1174 1461
1174 1498
1174 1603
1174 1681
1174 2185
1174 2308
1175 1251
1175 1374
1175 1423
1175 1455
1175 1463
1175 1481
1175 1497
1175 1512
1175 1520
1175 1527
1175 1528
1175 1567
1175 1618
1175 1622
1175 1636
1175 1681
1175 1716
1175 1755
1175 1759
1175 1763
1175 1774
1175 1862
1175 1874
1175 1913
1175 1958
1175 1964
1175 1966
1175 2003
1175 2007
1175 2088
1175 2121
1175 2147
1175 2175
1175 2194
1175 2199
1175 2209
1175 2236
1175 2310
1175 2326
1175 2348
1175 2360
1175 2368
1175 2387
1175 2389
1176 1472
1176 1623
1176 1704
1176 1834
1176 1864
1176 2075
1176 2365
1176 2368
1176 2414
1178 1249
1178 1840
1178 2319
1179 1736
1179 2092
1180 1242
1180 1347
1180 1358
1180 1387
1180 1477
1180 1483
1180 1524
1180 1532
1180 1567
1180 1582
1180 1590
1180 1943
1180 1967
1180 1992
1180 2047
1180 2144
1180 2199
1180 2318
1181 1219
1181 1260
1181 1281
1181 1320
1181 1407
1181 1449
1181 1459
1181 1487
1181 1571
1181 1584
1181 1703
1181 1740
1181 1755
1181 1799
1181 1833
1181 1835
1181 1946
1181 2052
1181 2068
1181 2164
1181 2259
1181 2358
1181 2359
1181 2360
1181 2376
1182 1231
1182 1235
1182 1280
1182 1337
1182 1347
1182 1351
1182 1388
1182 1409
1182 1426
1182 1457
1182 1470
1182 1490
1182 1527
1182 1618
1182 1691
1182 1693
1182 1694
1182 1724
1182 1759
1182 1817
1182 1824
1182 1831
1182 1906
1182 1911
1182 1916
1182 2011
1182 2058
1182 2092
1182 2164
1182 2216
1182 2219
1182 2228
1182 2255
1182 2278
1182 2322
1182 2368
1182 2380
1183 1320
1183 1368
1183 1668
1183 1678
1183 2026
1184 1237
1184 1298
1184 1372
1184 1418
1184 1454
1184 1455
1184 1487
1184 1520
1184 1528
1184 1575
1184 1603
1184 1691
1184 1724
1184 1788
1184 1916
1184 1935
1184 1954
1184 1963
1184 1966
1184 1998
1184 2173
1184 2228
1184 2259
1184 2278
1184 2312
1184 2359
1184 2368
1185 1426
1185 2247
1187 1592
1188 1280
1188 1316
1188 1366
1188 1368
1188 1451
1188 1473
1188 1513
1188 1526
1188 1534
1188 1540
1188 1736
1188 1911
1188 1953
1188 2014
1188 2051
1188 2213
1188 2258
1188 2328
1189 2159
1191 1231
1191 1246
1191 1391
1191 1432
1191 1494
1191 1529
1191 1703
1191 1715
1191 1811
1191 2046
1191 2144
1192 1886
1192 1915
1192 2024
1192 2097
1192 2232
1193 1418
1193 1455
1193 1509
1193 1528
1193 1922
1193 2359
1193 2364
1193 2368
1194 2091
1195 1223
1195 1508
1195 1533
1195 2037
1195 2089
1195 2123
1195 2246
1196 1466
1196 1521
1196 1783
1196 2227
1196 2360
1197 1332
1197 1418
1197 1763
1197 2306
1197 2356
1197 2359
1197 2364
1197 2419
1198 1260
1198 1270
1198 1281
1198 1337
1198 1340
1198 1345
1198 1407
1198 1454
1198 1457
1198 1459
1198 1487
1198 1537
1198 1671
1198 1688
1198 1740
1198 1786
1198 1831
1198 1886
1198 1963
1198 1983
1198 1984
1198 1998
1198 2015
1198 2171
1198 2244
1198 2270
1198 2352
1198 2362
1198 2379
1199 1575
1199 1711
1199 1812
1199 1883
1199 1970
1200 1228
1200 1378
1200 1426
1200 1537
1200 1632
1200 1992
1200 2255
1200 2302
1201 1348
1201 1463
1201 1817
1201 1838
1202 1845
1202 2132
1202 2380
1203 1232
1203 1827
1204 2406
1206 1320
1206 1640
1206 1786
1206 1830
1206 2283
1206 2352
1207 1623
1207 1724
1207 1981
1207 2002
1207 2024
1207 2082
1208 1301
1208 1407
1208 1799
1208 1891
1208 2064
1208 2198
1209 1771
1209 1781
1209 2015
1209 2366
1210 1894
1210 2028
1211 1592
1212 1214
1212 1237
1212 1358
1212 1375
1212 1520
1212 1739
1212 1881
1212 2184
1212 2203
1213 1281
1213 1333
1213 1387
1213 1519
1213 1524
1213 1621
1213 1629
1213 1663
1213 1707
1213 1805
1213 2012
1213 2382
1214 1281
1214 1521
1214 1523
1214 1668
1214 1695
1214 1727
1214 1756
1214 1783
1214 2084
1214 2175
1214 2291
1214 2392
1215 1220
1215 1373
1215 1413
1215 1784
1215 2061
1215 2116
1215 2327
1215 2424
1216 1323
1216 2340
1217 1526
1217 1965
1218 1225
1218 1233
1218 1246
1218 1265
1218 1277
1218 1337
1218 1348
1218 1362
1218 1373
1218 1401
1218 1407
1218 1457
1218 1484
1218 1542
1218 1543
1218 1548
1218 1571
1218 1575
1218 1614
1218 1665
1218 1675
1218 1686
1218 1693
1218 1703
1218 1711
1218 1717
1218 1719
1218 1721
1218 1770
1218 1795
1218 1828
1218 1833
1218 1862
1218 1866
1218 1884
1218 1886
1218 1946
1218 1995
1218 2015
1218 2073
1218 2144
1218 2163
1218 2171
1218 2174
1218 2178
1218 2180
1218 2198
1218 2213
1218 2218
1218 2293
1218 2393
1219 1260
1219 1332
1219 1407
1219 1484
1219 1571
1219 1755
1219 1839
1219 1891
1219 1982
1219 1984
1219 1993
1219 2052
1219 2254
1219 2306
1219 2336
1219 2407
1220 1346
1220 1516
1220 1520
1220 1634
1220 1784
1220 1797
1220 1809
1220 2056
1220 2061
1221 1270
1221 1357
1221 1443
1221 1596
1221 1736
1221 1781
1221 2421
1222 1226
1222 1275
1222 1375
1222 1686
1222 1687
1222 1694
1222 2046
1222 2063
1222 2081
1222 2122
1222 2213
1222 2235
1223 1384
1223 1580
1223 1614
1223 1651
1223 1729
1223 1761
1223 1988
1223 2094
1223 2106
1223 2144
1223 2171
1223 2300
1224 1453
1224 1462
1224 1464
1224 1490
1224 1542
1224 1571
1224 1651
1224 1717
1224 1744
1224 1745
1224 1891
1224 1937
1224 2405
1225 1348
1225 1484
1225 1497
1225 1571
1225 1626
1225 1657
1225 1661
1225 1717
1225 1770
1225 1786
1225 1833
1225 1841
1225 1894
1225 2015
1225 2198
1225 2218
1225 2268
1226 1254
1226 1275
1226 1277
1226 1302
1226 1347
1226 1374
1226 1410
1226 2063
1226 2148
1227 1339
1227 1472
1228 1280
1228 1302
1228 1368
1228 1382
1228 1426
1228 1553
1228 1695
1228 1823
1228 1911
1228 1935
1228 2095
1228 2188
1228 2219
1228 2291
1228 2380
1228 2398
1229 1518
1231 1246
1231 1388
1231 1432
1231 1473
1231 1523
1231 1529
1231 1542
1231 1553
1231 1695
1231 1724
1231 1730
1231 1824
1231 1916
1231 1973
1231 2047
1231 2059
1231 2079
1231 2095
1231 2173
1231 2228
1231 2247
1231 2278
1231 2332
1231 2368
1231 2399
1232 1246
1232 1284
1232 1288
1232 1335
1232 1390
1232 1455
1232 1489
1232 1545
1232 1553
1232 1804
1232 1824
1232 1878
1232 1887
1232 1903
1232 1913
1232 2109
1232 2219
1232 2299
1232 2361
1232 2418
1233 1505
1233 1717
1233 1833
1233 2336
1233 2348
1234 1259
1234 1426
1234 1515
1234 1520
1234 1824
1234 1913
1234 1935
1234 1980
1235 1281
1235 1590
1235 1983
1235 1984
1235 1998
1235 2024
1235 2161
1235 2213
1237 1280
1237 1293
1237 1296
1237 1375
1237 1428
1237 1520
1237 1551
1237 1804
1237 2072
1237 2184
1237 2228
1237 2368
1237 2387
1238 1404
1238 1450
1239 1284
1239 1397
1239 1463
1239 1641
1239 1681
1239 1770
1239 1998
1239 2064
1239 2219
1239 2310
1239 2362
1240 1249
1240 1347
1240 1863
1240 2199
1241 1800
1241 2139
1242 1311
1242 1368
1242 1426
1242 1471
1242 1475
1242 1553
1242 1574
1242 1605
1242 1739
1242 1821
1242 2079
1242 2124
1242 2200
1242 2247
1242 2280
1242 2302
1242 2380
1243 1592
1243 1824
1243 2295
1244 1332
1244 1457
1244 1463
1244 1505
1244 2112
1244 2348
1245 1280
1245 1339
1245 1347
1245 1664
1245 1931
1246 1259
1246 1280
1246 1388
1246 1391
1246 1393
1246 1394
1246 1418
1246 1450
1246 1470
1246 1477
1246 1494
1246 1522
1246 1527
1246 1529
1246 1570
1246 1584
1246 1590
1246 1636
1246 1691
1246 1715
1246 1730
1246 1847
1246 1856
1246 1913
1246 1935
1246 1992
1246 1998
1246 2046
1246 2059
1246 2068
1246 2109
1246 2157
1246 2188
1246 2233
1246 2322
1246 2379
1246 2392
1246 2399
1248 1387
1248 1393
1248 1490
1248 1494
1248 1744
1248 1805
1248 1911
1248 1992
1248 2010
1248 2012
1248 2079
1248 2261
1248 2368
1248 2386
1250 1496
1251 1257
1251 1400
1251 1472
1251 1520
1251 1846
1251 1916
1251 2414
1252 2301
1252 2394
1253 1347
1253 1954
1253 2113
1254 1364
1254 1374
1254 1398
1254 1477
1254 1532
1254 1681
1254 1701
1254 1723
1254 1754
1254 1770
1254 1869
1254 1916
1254 1993
1254 2063
1254 2138
1254 2148
1254 2184
1254 2278
1254 2307
1254 2383
1255 1393
1255 1587
1258 1967
1259 1487
1259 1515
1259 1645
1259 1742
1259 1913
1259 1980
1259 2074
1259 2150
1259 2157
1259 2172
1259 2200
1260 1268
1260 1281
1260 1320
1260 1332
1260 1337
1260 1348
1260 1373
1260 1399
1260 1407
1260 1418
1260 1419
1260 1449
1260 1450
1260 1459
1260 1484
1260 1487
1260 1490
1260 1562
1260 1571
1260 1584
1260 1611
1260 1684
1260 1693
1260 1703
1260 1740
1260 1744
1260 1755
1260 1770
1260 1822
1260 1828
1260 1835
1260 1839
1260 1903
1260 1939
1260 1946
1260 1993
1260 2015
1260 2020
1260 2052
1260 2088
1260 2121
1260 2167
1260 2174
1260 2185
1260 2187
1260 2198
1260 2264
1260 2272
1260 2283
1260 2306
1260 2317
1260 2358
1260 2359
1260 2368
1260 2376
1261 1620
1262 1520
1264 1272
1264 1347
1264 1457
1264 1695
1264 1740
1264 1831
1264 1874
1264 1877
1264 1884
1264 1903
1264 2015
1264 2166
1264 2317
1265 1308
1265 1393
1265 1407
1265 1450
1265 1517
1265 1542
1265 1575
1265 1671
1265 1690
1265 1721
1265 1758
1265 1816
1265 1868
1265 2015
1265 2224
1265 2313
1266 1980
1267 1404
1267 1473
1267 1574
1267 1592
1267 1712
1267 1902
1267 1911
1267 1953
1267 1996
1267 2011
1267 2014
1267 2045
1267 2159
1267 2196
1267 2208
1267 2279
1267 2337
1267 2386
1267 2419
1268 1407
1268 1471
1268 1565
1268 1701
1268 2047
1268 2091
1268 2307
1268 2342
1270 1423
1270 1724
1270 1846
1270 1916
1270 2116
1270 2228
1270 2278
1270 2368
1271 1281
1272 1337
1272 1831
1273 1310
1273 1393
1273 1609
1273 1771
1274 1347
1274 1387
1274 1488
1274 1522
1274 1582
1274 1604
1274 1730
1274 1805
1274 1821
1274 1852
1274 1900
1274 1911
1274 1992
1274 2012
1274 2047
1274 2082
1274 2094
1274 2150
1274 2296
1275 1687
1275 1955
1275 2185
1276 1490
1276 1517
1276 1675
1276 1770
1276 1880
1276 1885
1276 2163
1276 2276
1277 1527
1277 1528
1277 1661
1277 1717
1277 1741
1277 1833
1277 1998
1277 2015
1277 2096
1277 2362
1278 2004
1280 1347
1280 1349
1280 1358
1280 1368
1280 1369
1280 1375
1280 1387
1280 1388
1280 1418
1280 1426
1280 1475
1280 1515
1280 1523
1280 1527
1280 1528
1280 1553
1280 1571
1280 1590
1280 1624
1280 1632
1280 1636
1280 1691
1280 1695
1280 1724
1280 1739
1280 1805
1280 1821
1280 1824
1280 1851
1280 1856
1280 1895
1280 1907
1280 1911
1280 1916
1280 1935
1280 1951
1280 1980
1280 1986
1280 1992
1280 1998
1280 2016
1280 2045
1280 2074
1280 2084
1280 2132
1280 2151
1280 2162
1280 2199
1280 2247
1280 2268
1280 2278
1280 2359
1280 2368
1280 2380
1280 2386
1280 2399
1280 2415
1281 1388
1281 1407
1281 1426
1281 1484
1281 1490
1281 1528
1281 1537
1281 1571
1281 1596
1281 1603
1281 1632
1281 1691
1281 1693
1281 1724
1281 1744
1281 1755
1281 1814
1281 1831
1281 1839
1281 1891
1281 1894
1281 1903
1281 1907
1281 1911
1281 1916
1281 1930
1281 1993
1281 2052
1281 2178
1281 2228
1281 2266
1281 2278
1281 2297
1281 2368
1282 1393
1282 1492
1282 1937
1282 2009
1282 2021
1283 1416
1283 1508
1283 1652
1283 1722
1283 1962
1283 2070
1283 2087
1283 2123
1283 2212
1283 2333
1284 1335
1284 1453
1284 1573
1284 2188
1285 1358
1285 1393
1285 1986
1285 2305
1286 1426
1286 2247
1288 1453
1288 1470
1288 1523
1288 1695
1288 1742
1288 1804
1288 1935
1288 2109
1288 2158
1288 2188
1288 2299
1289 1681
1289 1770
1289 1889
1289 2021
1289 2128
1290 1329
1290 1393
1290 1495
1290 1606
1290 1915
1290 1972
1290 2053
1290 2060
1291 1723
1291 1790
1291 2347
1291 2350
1291 2388
1292 1409
1292 1522
1292 2235
1292 2399
1293 1372
1293 1499
1293 1501
1293 2025
1294 1450
1294 1454
1294 1829
1294 2058
1294 2295
1295 1755
1296 1382
1296 1434
1296 1644
1296 1730
1296 1804
1296 1905
1296 1962
1296 2053
1296 2074
1296 2082
1296 2090
1296 2207
1296 2249
1296 2255
1296 2399
1297 1318
1297 1472
1297 2042
1298 1809
1299 1359
1299 1931
1300 1450
1300 1490
1300 1517
1300 1665
1300 1748
1300 1880
1300 1885
1300 1969
1300 2144
1300 2163
1300 2205
1300 2248
1301 1407
1301 1799
1301 2021
1301 2122
1302 1323
1302 1455
1302 1528
1302 1657
1302 1661
1302 1788
1302 1823
1302 1998
1302 2033
1302 2049
1302 2074
1302 2147
1302 2223
1302 2357
1303 1338
1303 1408
1303 1591
1303 1603
1303 1759
1303 1778
1303 1855
1303 1901
1303 1918
1303 1994
1303 2134
1303 2179
1303 2266
1303 2381
1304 1350
1304 1472
1304 1580
1304 1618
1304 1672
1304 1729
1304 1740
1304 1754
1304 1796
1304 1869
1304 2002
1304 2091
1304 2211
1304 2215
1304 2263
1304 2307
1304 2414
1305 1393
1305 1693
1305 2318
1305 2331
1306 2142
1307 1472
1309 2120
1309 2271
1310 1380
1310 1450
1310 1668
1310 2264
1311 1426
1311 1471
1311 1475
1311 1739
1311 1851
1311 2285
1312 1320
1312 1362
1312 1425
1312 1525
1312 1575
1312 1671
1312 1775
1312 1783
1312 1792
1312 1939
1312 2211
1312 2217
1313 2091
1314 2237
1314 2353
1315 1490
1315 1520
1315 1691
1315 1693
1315 1724
1315 1744
1315 1756
1315 1758
1315 1828
1315 1916
1315 2228
1315 2278
1315 2368
1316 1347
1316 1393
1316 1473
1316 1489
1316 1523
1316 1615
1316 1911
1316 2014
1316 2328
1316 2331
1316 2337
1316 2386
1317 1575
1317 1614
1317 1775
1317 2001
1318 1472
1318 1487
1318 1516
1318 1694
1318 1763
1318 1931
1318 2125
1318 2241
1318 2284
1318 2312
1318 2368
1319 1569
1320 1333
1320 1419
1320 1466
1320 1470
1320 1485
1320 1528
1320 1596
1320 1684
1320 1783
1320 1939
1320 1986
1320 2026
1320 2088
1320 2175
1320 2211
1320 2240
1320 2264
1320 2356
1320 2392
1320 2402
1321 1569
1321 1580
1321 1784
1321 2065
1322 1441
1322 1620
1322 1852
1322 2403
1323 1393
1323 1403
1323 1426
1323 1513
1323 1720
1323 1739
1323 1823
1323 2247
1323 2357
1323 2380
1323 2421
1325 1472
1325 1918
1325 2104
1326 1426
1326 2380
1327 1334
1327 2158
1327 2299
1328 1904
1328 1972
1329 2095
1330 1592
1331 1364
1331 1367
1331 1527
1331 1798
1331 1859
1331 2164
1332 1369
1332 1384
1332 1418
1332 1449
1332 1457
1332 1463
1332 1484
1332 1505
1332 1523
1332 1571
1332 1611
1332 1633
1332 1637
1332 1797
1332 1882
1332 1998
1332 2010
1332 2015
1332 2016
1332 2112
1332 2156
1332 2202
1332 2274
1332 2296
1332 2310
1332 2346
1332 2348
1332 2351
1332 2359
1332 2362
1332 2368
1333 1374
1333 1407
1333 1426
1333 1477
1333 1480
1333 1565
1333 1603
1333 1618
1333 1759
1333 1805
1333 2091
1333 2190
1333 2206
1333 2209
1333 2255
1333 2277
1333 2291
1333 2296
1334 1349
1334 1434
1334 1470
1334 1636
1334 1935
1334 2158
1334 2194
1334 2299
1334 2359
1335 1454
1335 1502
1335 1522
1335 1584
1335 1715
1335 2094
1335 2144
1336 2088
1336 2091
1337 1407
1337 1463
1337 1484
1337 1497
1337 1542
1337 1571
1337 1589
1337 1833
1337 1983
1337 2015
1337 2020
1337 2068
1337 2088
1337 2121
1337 2283
1337 2358
1338 1855
1338 1994
1338 2266
1338 2368
1339 1422
1339 1472
1339 1694
1339 1931
1339 2119
1339 2406
1340 1371
1340 1407
1340 1457
1340 1487
1340 1493
1340 1616
1340 1831
1340 2015
1340 2133
1340 2366
1341 1369
1342 1477
1342 1546
1342 1639
1342 1763
1342 1976
1342 2048
1342 2394
1343 1476
1343 1810
1343 2236
1344 1473
1344 1494
1344 1523
1344 1528
1344 1686
1344 1783
1344 1800
1344 1847
1344 1903
1344 1911
1344 1953
1344 1973
1344 2011
1344 2398
1345 1454
1345 1457
1345 1461
1345 1548
1345 1614
1345 1637
1345 1759
1345 1831
1345 1995
1345 2015
1345 2423
1346 2327
1346 2424
1347 1349
1347 1356
1347 1358
1347 1366
1347 1387
1347 1388
1347 1393
1347 1395
1347 1410
1347 1434
1347 1533
1347 1567
1347 1575
1347 1590
1347 1596
1347 1604
1347 1614
1347 1632
1347 1701
1347 1730
1347 1804
1347 1805
1347 1824
1347 1852
1347 1856
1347 1886
1347 1905
1347 1908
1347 1911
1347 1919
1347 1935
1347 1980
1347 1990
1347 1992
1347 2010
1347 2012
1347 2016
1347 2017
1347 2082
1347 2124
1347 2150
1347 2158
1347 2181
1347 2199
1347 2213
1347 2236
1347 2242
1347 2274
1347 2286
1347 2296
1347 2299
1347 2318
1347 2359
1347 2416
1348 1397
1348 1457
1348 1484
1348 1493
1348 1616
1348 1627
1348 1657
1348 1717
1348 1814
1348 1817
1348 1833
1348 1841
1348 1894
1348 1998
1348 2163
1348 2198
1348 2218
1348 2274
1348 2326
1348 2356
1348 2407
1349 1355
1349 1434
1349 1536
1349 1730
1349 1757
1349 1935
1349 1977
1349 2016
1349 2090
1349 2103
1349 2199
1349 2299
1350 1740
1350 2002
1350 2211
1350 2263
1351 1472
1351 1618
1351 1656
1351 1723
1351 1758
1351 1774
1351 1824
1351 2063
1351 2091
1351 2161
1351 2359
1351 2414
1352 1736
1352 2139
1352 2207
1352 2328
1353 1429
1353 1838
1353 1841
1353 2411
1354 1387
1354 1450
1354 1477
1354 1519
1354 1838
1354 1885
1354 2296
1355 1514
1355 1528
1355 1590
1355 1905
1355 1950
1355 2090
1355 2158
1355 2199
1355 2374
1356 1395
1356 1590
1356 1757
1356 1767
1356 1856
1356 1900
1356 1935
1356 1944
1356 2090
1356 2143
1356 2199
1356 2210
1356 2274
1357 1443
1357 1454
1357 1461
1357 1781
1357 1906
1357 2106
1357 2190
1357 2421
1358 1393
1358 1426
1358 1567
1358 1917
1358 1943
1358 1992
1358 2010
1358 2040
1358 2074
1358 2124
1358 2144
1358 2286
1358 2305
1358 2331
1358 2339
1359 1569
1359 1699
1359 2085
1360 1361
1360 1563
1360 1820
1360 1962
1360 2037
1361 1471
1361 1730
1361 2037
1361 2079
1361 2183
1361 2271
1362 1548
1362 1614
1362 1717
1362 1833
1362 1868
1362 2217
1363 1513
1363 1780
1363 2142
1363 2304
1363 2386
1364 1413
1364 1632
1364 1723
1364 1824
1364 1931
1364 2186
1364 2213
1364 2339
1364 2359
1366 1393
1366 1533
1366 1628
1366 1915
1366 1919
1366 1977
1366 2051
1366 2060
1366 2124
1366 2157
1366 2168
1366 2352
1366 2375
1367 1687
1367 1691
1367 2081
1367 2148
1367 2165
1368 1378
1368 1426
1368 1473
1368 1475
1368 1574
1368 1587
1368 1592
1368 1624
1368 1643
1368 1739
1368 1742
1368 1749
1368 1751
1368 1804
1368 1879
1368 1911
1368 1921
1368 1935
1368 1942
1368 1973
1368 1992
1368 2014
1368 2045
1368 2072
1368 2123
1368 2142
1368 2150
1368 2162
1368 2188
1368 2200
1368 2216
1368 2219
1368 2289
1368 2291
1368 2295
1368 2302
1368 2337
1369 1542
1369 1921
1369 2414
1370 1605
1370 2247
1371 1717
1371 1754
1371 1787
1372 1473
1372 1520
1372 1788
1372 1931
1372 1954
1372 2053
1372 2082
1372 2280
1373 1709
1373 1711
1374 1375
1374 1398
1374 1477
1374 1520
1374 1527
1374 1618
1374 1681
1374 1687
1374 1737
1374 2063
1374 2081
1374 2138
1374 2184
1374 2229
1375 1428
1375 1551
1375 1691
1375 1723
1375 1724
1375 1763
1375 1874
1375 1916
1375 2030
1375 2184
1375 2197
1375 2228
1375 2262
1375 2278
1375 2338
1375 2368
1376 1823
1376 1992
1376 2145
1377 2001
1377 2179
1378 1382
1378 1426
1378 1553
1378 1605
1378 1935
1378 1951
1378 1992
1378 2005
1378 2220
1378 2247
1378 2302
1378 2380
1378 2422
1379 1881
1379 2307
1380 1497
1380 1739
1380 1891
1380 2079
1381 1540
1381 1624
1382 1388
1382 1426
1382 1444
1382 1528
1382 1553
1382 1567
1382 1574
1382 1605
1382 1804
1382 1992
1382 2005
1382 2079
1382 2208
1382 2220
1382 2247
1382 2375
1382 2380
1382 2422
1383 1935
1383 2219
1383 2415
1384 1517
1384 1575
1384 1717
1384 1833
1384 2047
1384 2348
1384 2378
1385 1388
1385 1470
1385 1494
1385 1824
1385 1911
1385 2011
1386 1460
1386 2290
1386 2297
1386 2307
1387 1388
1387 1434
1387 1472
1387 1522
1387 1532
1387 1604
1387 1621
1387 1629
1387 1644
1387 1680
1387 1695
1387 1804
1387 1805
1387 1812
1387 1846
1387 1919
1387 1992
1387 2010
1387 2012
1387 2016
1387 2090
1387 2158
1387 2172
1387 2213
1387 2282
1387 2296
1387 2339
1388 1487
1388 1494
1388 1523
1388 1602
1388 1695
1388 1730
1388 1805
1388 1824
1388 1846
1388 1935
1388 1944
1388 2012
1388 2016
1388 2150
1388 2207
1390 1505
1390 1576
1390 1581
1390 1883
1390 2270
1390 2315
1391 1529
1391 1542
1391 1618
1391 2046
1391 2144
1391 2300
1392 1632
1392 1935
1392 2188
1392 2422
1393 1492
1393 1511
1393 1533
1393 1563
1393 1567
1393 1574
1393 1575
1393 1597
1393 1606
1393 1632
1393 1694
1393 1826
1393 1833
1393 1841
1393 1919
1393 1977
1393 1992
1393 2012
1393 2040
1393 2069
1393 2075
1393 2094
1393 2124
1393 2168
1393 2213
1393 2227
1393 2247
1393 2331
1393 2349
1394 2132
1395 1450
1395 1590
1395 1596
1395 1805
1395 1856
1395 1935
1395 2158
1395 2199
1395 2236
1395 2306
1396 1590
1397 1463
1397 1490
1397 1681
1397 1693
1397 1744
1397 1805
1397 1886
1397 1920
1397 1957
1397 2015
1397 2021
1397 2057
1397 2103
1397 2210
1397 2248
1397 2310
1397 2321
1397 2335
1397 2362
1398 1432
1398 1532
1398 1546
1398 1602
1398 2049
1398 2115
1398 2186
1398 2213
1398 2229
1398 2407
1399 1524
1400 1477
1400 1687
1400 1916
1400 1971
1400 2167
1402 1472
1402 2088
1402 2358
1402 2409
1403 1528
1403 1720
1403 1802
1403 1823
1403 1907
1403 2075
1403 2170
1403 2415
1404 1601
1404 1996
1404 2234
1405 1616
1405 2224
1407 1413
1407 1430
1407 1449
1407 1450
1407 1454
1407 1457
1407 1459
1407 1463
1407 1484
1407 1487
1407 1497
1407 1498
1407 1533
1407 1542
1407 1547
1407 1548
1407 1571
1407 1575
1407 1589
1407 1701
1407 1703
1407 1740
1407 1755
1407 1759
1407 1770
1407 1787
1407 1799
1407 1814
1407 1835
1407 1884
1407 1921
1407 1946
1407 1982
1407 1983
1407 1984
1407 1993
1407 1998
1407 2015
1407 2016
1407 2047
1407 2052
1407 2073
1407 2088
1407 2112
1407 2137
1407 2144
1407 2163
1407 2167
1407 2198
1407 2224
1407 2254
1407 2270
1407 2306
1407 2351
1407 2362
1408 1429
1408 1490
1409 1502
1409 1602
1409 1719
1410 1618
1410 2091
1411 1624
1412 1524
1412 1567
1413 1535
1413 1647
1413 1783
1413 1797
1413 1805
1413 2030
1414 1557
1414 1667
1414 1754
1414 1758
1414 1881
1414 2116
1414 2297
1415 1551
1415 1614
1415 1618
1415 1656
1415 2023
1415 2091
1415 2184
1416 1652
1416 2123
1416 2333
1417 1924
1418 1449
1418 1459
1418 2088
1418 2236
1418 2271
1418 2359
1418 2364
1418 2368
1419 1684
1419 2139
1419 2291
1419 2392
1420 1632
1420 1814
1420 1839
1420 1984
1420 1987
1420 1993
1420 2052
1422 1472
1422 1483
1422 1487
1422 1714
1422 1929
1422 2042
1422 2406
1423 1520
1423 2360
1424 2380
1426 1444
1426 1470
1426 1471
1426 1475
1426 1507
1426 1515
1426 1520
1426 1528
1426 1533
1426 1553
1426 1574
1426 1605
1426 1617
1426 1632
1426 1738
1426 1739
1426 1780
1426 1844
1426 1851
1426 1911
1426 1923
1426 1935
1426 1942
1426 1951
1426 1992
1426 1998
1426 2005
1426 2010
1426 2016
1426 2074
1426 2079
1426 2080
1426 2113
1426 2146
1426 2186
1426 2188
1426 2200
1426 2213
1426 2216
1426 2220
1426 2223
1426 2228
1426 2245
1426 2247
1426 2254
1426 2302
1426 2312
1426 2357
1426 2375
1426 2380
1426 2390
1426 2415
1426 2422
1427 1470
1427 1533
1427 1711
1427 1831
1427 2293
1428 1569
1428 1580
1428 1634
1428 1931
1428 2116
1428 2161
1428 2387
1428 2414
1429 1665
1429 1748
1429 1885
1430 1525
1430 1589
1430 1614
1430 1686
1430 1831
1430 2015
1430 2224
1430 2235
1431 1618
1431 1626
1431 1715
1431 1864
1431 2075
1431 2211
1431 2362
1432 1490
1432 1637
1432 1715
1432 1724
1432 1916
1432 2228
1432 2278
1432 2300
1432 2368
1432 2399
1433 1901
1433 2054
1434 1536
1434 1590
1434 1632
1434 1730
1434 1992
1434 2012
1434 2078
1434 2168
1434 2212
1434 2296
1435 1461
1435 1846
1435 2016
1436 1464
1436 1489
1436 1523
1436 1636
1436 1874
1436 1903
1436 2016
1436 2075
1436 2103
1436 2109
1436 2157
1436 2188
1436 2219
1436 2361
1436 2371
1437 1665
1437 1724
1437 1916
1437 2163
1437 2228
1437 2278
1438 1510
1438 1555
1438 1801
1438 1905
1440 1921
1441 1538
1441 1620
1441 2016
1441 2403
1443 1596
1443 1759
1443 1906
1443 1931
1443 2177
1443 2299
1443 2310
1443 2377
1444 1632
1444 2220
1444 2232
1444 2302
1445 2293
1445 2362
1446 1608
1446 1800
1446 1924
1446 2031
1447 1804
1447 1885
1447 2163
1448 2085
1448 2187
1449 1459
1449 1462
1449 1740
1449 1755
1449 1835
1449 1931
1449 1946
1449 2088
1449 2358
1449 2359
1450 1477
1450 1488
1450 1490
1450 1497
1450 1501
1450 1517
1450 1519
1450 1542
1450 1548
1450 1556
1450 1575
1450 1601
1450 1618
1450 1671
1450 1686
1450 1690
1450 1693
1450 1717
1450 1724
1450 1740
1450 1744
1450 1755
1450 1831
1450 1880
1450 1885
1450 1916
1450 1951
1450 1970
1450 1998
1450 2015
1450 2020
1450 2052
1450 2073
1450 2088
1450 2142
1450 2158
1450 2163
1450 2186
1450 2198
1450 2224
1450 2276
1450 2278
1450 2340
1450 2352
1450 2358
1450 2359
1450 2362
1450 2368
1452 2090
1452 2340
1453 1462
1454 1461
1454 1487
1454 1498
1454 1522
1454 1603
1454 1612
1454 1749
1454 1903
1454 1906
1454 2016
1454 2058
1454 2130
1454 2190
1454 2266
1454 2292
1454 2339
1454 2421
1455 1520
1455 1528
1455 1545
1455 1569
1455 1724
1455 1741
1455 1823
1455 1916
1455 1998
1455 2083
1455 2162
1455 2228
1455 2278
1455 2357
1455 2368
1457 1490
1457 1542
1457 1545
1457 1548
1457 1693
1457 1744
1457 1756
1457 1787
1457 1822
1457 1833
1457 1886
1457 1931
1457 2015
1457 2096
1457 2121
1457 2198
1457 2336
1457 2362
1458 1986
1458 2008
1458 2385
1459 1490
1459 1623
1459 1693
1459 1740
1459 1744
1459 1839
1459 2088
1459 2198
1459 2358
1460 1651
1460 1754
1460 1758
1460 2290
1460 2297
1460 2307
1461 1498
1461 1523
1461 1603
1461 2053
1461 2099
1461 2266
1462 1542
1462 1556
1462 1770
1462 1835
1462 1946
1462 2014
1462 2088
1462 2198
1462 2216
1462 2306
1462 2358
1462 2362
1463 1520
1463 1577
1463 1833
1463 1889
1463 1909
1463 2198
1463 2335
1463 2393
1464 1523
1464 2188
1464 2253
1464 2418
1465 1537
1465 1737
1465 2007
1465 2405
1466 1521
1466 1783
1466 2392
1467 1570
1467 1621
1467 1749
1467 1921
1467 2091
1467 2095
1467 2297
1467 2382
1468 1569
1468 1582
1468 1869
1468 2002
1468 2199
1468 2307
1468 2310
1468 2414
1468 2421
1469 1472
1470 1677
1470 1740
1470 1935
1470 2103
1470 2120
1470 2158
1470 2219
1470 2299
1470 2310
1471 1475
1471 1618
1471 1739
1471 1756
1471 1923
1471 1937
1471 1951
1471 2074
1471 2079
1471 2181
1471 2183
1471 2195
1471 2220
1472 1520
1472 1527
1472 1551
1472 1552
1472 1580
1472 1651
1472 1663
1472 1664
1472 1667
1472 1687
1472 1698
1472 1723
1472 1725
1472 1729
1472 1760
1472 1802
1472 1838
1472 1842
1472 1883
1472 1929
1472 1937
1472 2007
1472 2010
1472 2042
1472 2119
1472 2125
1472 2184
1472 2241
1472 2362
1472 2364
1472 2368
1472 2406
1472 2408
1472 2414
1473 1574
1473 1592
1473 1624
1473 1712
1473 1732
1473 1742
1473 1791
1473 1902
1473 1911
1473 1924
1473 1950
1473 1953
1473 1996
1473 2011
1473 2014
1473 2092
1473 2118
1473 2132
1473 2139
1473 2196
1473 2208
1473 2216
1473 2230
1473 2332
1473 2337
1473 2370
1473 2386
1473 2419
1474 1620
1474 1949
1475 1553
1475 1814
1475 1923
1475 1942
1475 2216
1475 2232
1475 2380
1476 1799
1476 1970
1476 2236
1477 1494
1477 1509
1477 1512
1477 1596
1477 1618
1477 1621
1477 1623
1477 1687
1477 1713
1477 1724
1477 1790
1477 1821
1477 1824
1477 1903
1477 1988
1477 2004
1477 2017
1477 2029
1477 2046
1477 2072
1477 2117
1477 2198
1477 2228
1477 2309
1477 2326
1477 2334
1477 2360
1477 2367
1478 2072
1478 2075
1479 1838
1479 2114
1480 1546
1481 2068
1481 2259
1481 2280
1481 2368
1481 2394
1482 2113
1483 2042
1483 2116
1483 2368
1483 2406
1484 1505
1484 1542
1484 1571
1484 1693
1484 1719
1484 1770
1484 1808
1484 1828
1484 2073
1484 2121
1484 2191
1484 2198
1484 2254
1484 2274
1484 2326
1484 2418
1485 1783
1485 1980
1485 2182
1485 2392
1486 1569
1486 1656
1486 2091
1487 1490
1487 1494
1487 1515
1487 1519
1487 1611
1487 1693
1487 1732
1487 1744
1487 1799
1487 1878
1487 1944
1487 1980
1487 2068
1487 2121
1487 2187
1487 2291
1487 2326
1487 2402
1488 1492
1488 1532
1488 1769
1488 2186
1488 2272
1488 2339
1489 1502
1489 1911
1489 2059
1489 2298
1490 1501
1490 1517
1490 1542
1490 1545
1490 1556
1490 1571
1490 1577
1490 1606
1490 1612
1490 1665
1490 1675
1490 1686
1490 1688
1490 1740
1490 1770
1490 1781
1490 1786
1490 1795
1490 1808
1490 1841
1490 1880
1490 1885
1490 1886
1490 1983
1490 1984
1490 1987
1490 2020
1490 2021
1490 2029
1490 2094
1490 2096
1490 2128
1490 2163
1490 2170
1490 2226
1490 2257
1490 2272
1490 2276
1490 2301
1490 2348
1490 2352
1490 2362
1490 2370
1490 2407
1491 1931
1491 2278
1491 2412
1492 1573
1492 1722
1492 1731
1492 2343
1493 2132
1494 1536
1494 1767
1494 1828
1494 1911
1494 2010
1494 2021
1494 2033
1494 2082
1494 2139
1494 2207
1494 2322
1494 2326
1494 2352
1494 2399
1495 1915
1496 1878
1497 1520
1497 1542
1497 1614
1497 1686
1497 1717
1497 1755
1497 1763
1497 1792
1497 2006
1497 2072
1497 2174
1497 2198
1498 1603
1498 1637
1498 1760
1498 2099
1498 2190
1498 2392
1499 2035
1501 1556
1501 1693
1501 1717
1501 1744
1501 2073
1503 1592
1504 1513
1504 1590
1504 1624
1504 2014
1504 2078
1505 1542
1505 1547
1505 1611
1505 2393
1507 2216
1507 2289
1507 2380
1508 1528
1508 1632
1508 2070
1508 2090
1509 1519
1509 1667
1509 1723
1509 1724
1509 1763
1509 1883
1509 1935
1509 2029
1509 2063
1509 2197
1509 2201
1509 2229
1509 2280
1509 2310
1509 2368
1509 2414
1510 2152
1511 1573
1511 2009
1512 1520
1512 1874
1512 1913
1512 1958
1512 1966
1512 2003
1512 2167
1512 2308
1512 2387
1513 1534
1513 1540
1513 1624
1513 1736
1513 1903
1513 1911
1513 2045
1513 2051
1513 2139
1513 2142
1513 2247
1513 2328
1514 1950
1515 1523
1515 1695
1515 1730
1515 1935
1515 1980
1515 1998
1515 2016
1515 2130
1515 2172
1515 2368
1515 2392
1515 2399
1516 1634
1516 2061
1516 2067
1516 2195
1516 2327
1517 1547
1517 1665
1517 1675
1517 1686
1517 1786
1517 1795
1517 1880
1517 1885
1517 1889
1517 2144
1517 2163
1519 1621
1519 1629
1519 1663
1519 1707
1519 1992
1519 2072
1519 2092
1519 2095
1519 2297
1519 2382
1520 1527
1520 1528
1520 1609
1520 1618
1520 1636
1520 1729
1520 1755
1520 1759
1520 1763
1520 1774
1520 1862
1520 1874
1520 1903
1520 1913
1520 1937
1520 1954
1520 1958
1520 1964
1520 1966
1520 1993
1520 2003
1520 2029
1520 2061
1520 2063
1520 2147
1520 2184
1520 2199
1520 2209
1520 2236
1520 2265
1520 2310
1520 2326
1520 2360
1520 2368
1520 2387
1520 2389
1520 2414
1521 2026
1521 2108
1522 1602
1522 1612
1522 1998
1522 2025
1522 2046
1522 2094
1522 2097
1522 2144
1522 2235
1522 2296
1522 2322
1523 1695
1523 1800
1523 1913
1523 1935
1523 1951
1523 1965
1523 2059
1523 2109
1523 2207
1523 2219
1523 2233
1523 2286
1523 2397
1523 2398
1523 2422
1524 1567
1524 1569
1524 1607
1524 1629
1524 1699
1524 1724
1524 1805
1524 1806
1524 1916
1524 1943
1524 2047
1524 2170
1524 2228
1524 2278
1524 2309
1524 2368
1524 2420
1525 1831
1526 1628
1526 1668
1526 1680
1526 1695
1526 1754
1526 1965
1526 2172
1526 2266
1526 2291
1526 2304
1527 1559
1527 1567
1527 1681
1527 1687
1527 1724
1527 1841
1527 1988
1527 2047
1527 2063
1527 2148
1527 2228
1527 2408
1528 1537
1528 1545
1528 1553
1528 1570
1528 1632
1528 1657
1528 1661
1528 1674
1528 1684
1528 1692
1528 1724
1528 1792
1528 1804
1528 1823
1528 1852
1528 1903
1528 1907
1528 1911
1528 1916
1528 1998
1528 2090
1528 2162
1528 2186
1528 2228
1528 2278
1528 2368
1528 2380
1529 1571
1529 1609
1529 1618
1529 1715
1529 1811
1529 2046
1529 2144
1529 2157
1529 2178
1529 2235
1529 2300
1529 2316
1529 2393
1531 1765
1531 2001
1531 2357
1532 1723
1532 1818
1532 1987
1532 2144
1532 2213
1532 2318
1533 1581
1533 1603
1533 1643
1533 1804
1533 1852
1533 1884
1533 1919
1533 2015
1533 2022
1533 2060
1533 2157
1533 2168
1533 2216
1533 2255
1533 2375
1534 1624
1534 1632
1534 1736
1534 1911
1534 1917
1534 1924
1534 2014
1534 2051
1534 2120
1534 2139
1534 2328
1535 1647
1535 1797
1536 1581
1536 1632
1536 1890
1536 2340
1537 1553
1537 1620
1537 1632
1537 1642
1537 1723
1537 1802
1537 1845
1537 1907
1537 1971
1537 1972
1537 2106
1537 2113
1537 2213
1537 2380
1537 2402
1537 2422
1538 2403
1539 1965
1539 2043
1540 1624
1540 2040
1541 1804
1542 1575
1542 1589
1542 1611
1542 1633
1542 1686
1542 1690
1542 1693
1542 1703
1542 1719
1542 1721
1542 1731
1542 1740
1542 1770
1542 1781
1542 1786
1542 1811
1542 1841
1542 1868
1542 1886
1542 1944
1542 2015
1542 2047
1542 2096
1542 2112
1542 2121
1542 2144
1542 2157
1542 2163
1542 2174
1542 2198
1542 2213
1542 2224
1542 2254
1542 2270
1542 2306
1542 2335
1542 2362
1542 2393
1542 2399
1543 1676
1543 1733
1543 1833
1543 1894
1543 2346
1544 1551
1544 1672
1544 1729
1544 1740
1544 1754
1544 1759
1544 2002
1544 2184
1545 1661
1545 1693
1545 1744
1545 1915
1545 2322
1546 2048
1546 2359
1546 2394
1547 1599
1547 1681
1547 1931
1547 2015
1548 1575
1548 1614
1548 1637
1548 2015
1548 2100
1548 2156
1548 2217
1548 2293
1548 2362
1549 1724
1549 2063
1549 2236
1550 2009
1551 1598
1551 1618
1551 1623
1551 1630
1551 1634
1551 1664
1551 1723
1551 1735
1551 1737
1551 1797
1551 1877
1551 1883
1551 1897
1551 1958
1551 2007
1551 2063
1551 2116
1551 2149
1551 2161
1551 2164
1551 2194
1551 2308
1551 2387
1551 2413
1552 1729
1552 1869
1552 1888
1552 1916
1552 2002
1552 2091
1553 1632
1553 1739
1553 1942
1553 2113
1553 2188
1553 2302
1553 2371
1555 1801
1555 1823
1556 1693
1556 1744
1556 2073
1557 1667
1557 1723
1557 1892
1557 2030
1557 2116
1558 1582
1558 1672
1558 1792
1558 2390
1561 1928
1562 2283
1562 2362
1563 1587
1563 1898
1563 1962
1563 2074
1563 2195
1564 2224
1565 1618
1565 1656
1565 1701
1565 2002
1565 2091
1566 2390
1567 1759
1567 1943
1567 2194
1567 2318
1567 2331
1568 1759
1568 1911
1568 2398
1569 1580
1569 1582
1569 1630
1569 1655
1569 1757
1569 1869
1569 2024
1569 2065
1569 2085
1569 2172
1569 2187
1569 2309
1569 2390
1569 2414
1570 1598
1570 1804
1570 2101
1570 2357
1571 1693
1571 1716
1571 1719
1571 1755
1571 1789
1571 1808
1571 1828
1571 1833
1571 1946
1571 1982
1571 1983
1571 2191
1571 2198
1571 2268
1571 2274
1571 2298
1571 2317
1571 2336
1574 1592
1574 1712
1574 1911
1574 1962
1574 1996
1574 2208
1575 1589
1575 1614
1575 1633
1575 1637
1575 1693
1575 1711
1575 1717
1575 1756
1575 1770
1575 1778
1575 1786
1575 1792
1575 1831
1575 1866
1575 1868
1575 1879
1575 1926
1575 2015
1575 2121
1575 2163
1575 2171
1575 2174
1575 2198
1575 2217
1575 2224
1575 2343
1575 2362
1575 2423
1576 1581
1576 1770
1576 1931
1577 1744
1578 2081
1578 2148
1578 2321
1579 1711
1579 1868
1579 1879
1579 2001
1579 2098
1579 2179
1579 2261
1579 2293
1579 2316
1579 2355
1580 1582
1580 1743
1580 1752
1580 1931
1580 1974
1580 2042
1580 2085
1580 2091
1580 2187
1580 2259
1580 2368
1580 2414
1581 1852
1582 1774
1582 1967
1582 2390
1583 2002
1584 1911
1584 1935
1584 1946
1584 2211
1584 2240
1585 2368
1587 1783
1587 1820
1587 1921
1587 2070
1587 2123
1587 2333
1588 1777
1588 1978
1589 1711
1589 1740
1589 1831
1589 2015
1589 2367
1590 1742
1590 1811
1590 1856
1590 1861
1590 1905
1590 1935
1590 1992
1590 2014
1590 2016
1590 2046
1590 2053
1590 2090
1590 2104
1590 2144
1590 2199
1590 2236
1590 2274
1590 2337
1591 1592
1591 1712
1591 1994
1592 1601
1592 1607
1592 1697
1592 1712
1592 1726
1592 1732
1592 1751
1592 1766
1592 1867
1592 1873
1592 1902
1592 1911
1592 1953
1592 1960
1592 1973
1592 1996
1592 2014
1592 2025
1592 2045
1592 2092
1592 2108
1592 2118
1592 2129
1592 2169
1592 2196
1592 2208
1592 2216
1592 2256
1592 2272
1592 2332
1592 2337
1592 2378
1592 2386
1592 2419
1593 1805
1594 2090
1595 1740
1595 1903
1595 1983
1595 2154
1596 1604
1596 1684
1596 1783
1596 1798
1596 1821
1596 1839
1596 1885
1596 1984
1596 1993
1596 2012
1596 2046
1596 2094
1596 2107
1596 2144
1596 2211
1596 2240
1596 2392
1597 1620
1597 2247
1597 2421
1598 1643
1598 1715
1598 2002
1598 2184
1598 2215
1600 1825
1600 2213
1600 2345
1601 1924
1601 2272
1602 1623
1602 1694
1602 1759
1602 2094
1602 2296
1602 2322
1602 2339
1602 2368
1602 2377
1603 1759
1603 1778
1603 1855
1603 1903
1603 1964
1603 1994
1603 2058
1603 2266
1603 2306
1604 1730
1604 1805
1604 1919
1604 1977
1604 2012
1604 2024
1604 2124
1604 2296
1605 1632
1605 1739
1605 1992
1605 2113
1605 2220
1605 2227
1605 2302
1605 2380
1605 2418
1606 1858
1607 2120
1608 1800
1608 1847
1608 1911
1608 2011
1608 2031
1608 2045
1608 2295
1609 1970
1611 1693
1611 2068
1611 2112
1611 2121
1611 2174
1611 2230
1611 2310
1611 2326
1611 2360
1612 1852
1612 1951
1612 2013
1612 2097
1612 2332
1613 2036
1614 1711
1614 1792
1614 1868
1614 1885
1614 1926
1614 1988
1614 2100
1614 2163
1614 2179
1614 2261
1614 2329
1616 1799
1616 1831
1616 2133
1616 2198
1617 1727
1617 1874
1617 1911
1617 2084
1617 2260
1618 1701
1618 1729
1618 1759
1618 1824
1618 1860
1618 1872
1618 1874
1618 1987
1618 2063
1618 2072
1618 2091
1618 2140
1618 2161
1618 2233
1618 2297
1618 2307
1618 2321
1618 2368
1619 1644
1619 1718
1619 2090
1620 1720
1620 2403
1621 1707
1621 1805
1621 1882
1621 2382
1622 1855
1622 2266
1622 2368
1623 1691
1623 1723
1623 1724
1623 1759
1623 1790
1623 1872
1623 1916
1623 1971
1623 2075
1623 2228
1623 2278
1623 2280
1623 2323
1623 2368
1624 1903
1624 1911
1624 1933
1624 2014
1624 2040
1624 2045
1624 2051
1624 2078
1624 2092
1624 2108
1624 2142
1624 2216
1625 1669
1626 1872
1626 2075
1626 2218
1628 2213
1628 2227
1629 1805
1629 1882
1629 2247
1629 2382
1630 2184
1630 2197
1632 1643
1632 1666
1632 1711
1632 1728
1632 1766
1632 1804
1632 1851
1632 1882
1632 1950
1632 1955
1632 2079
1632 2083
1632 2089
1632 2095
1632 2113
1632 2259
1632 2271
1632 2415
1633 1686
1633 1770
1633 2015
1633 2096
1633 2257
1633 2306
1634 1809
1634 2061
1634 2184
1634 2424
1635 1931
1636 1824
1636 1887
1636 1935
1636 2151
1636 2188
1636 2389
1637 1717
1637 1798
1637 1872
1637 1989
1637 1998
1637 2015
1637 2157
1637 2211
1637 2266
1637 2352
1640 1973
1640 2283
1640 2307
1641 2219
1643 1809
1643 2070
1644 1684
1644 1769
1644 1804
1644 1905
1644 2074
1644 2082
1644 2089
1644 2090
1644 2186
1644 2188
1644 2195
1644 2213
1644 2246
1645 1840
1646 1723
1646 2213
1647 1759
1647 1797
1647 1998
1647 2166
1648 1914
1648 2377
1649 2043
1650 2090
1651 1777
1651 1921
1651 2040
1651 2092
1651 2307
1653 1723
1654 1799
1655 2414
1656 2091
1657 1817
1657 1841
1657 1866
1657 1981
1657 2357
1658 1949
1658 1994
1658 2052
1660 1816
1661 2020
1661 2112
1661 2322
1661 2357
1662 1838
1663 1707
1663 2382
1664 2184
1665 1675
1665 1676
1665 1693
1665 1880
1665 1885
1665 2163
1667 1723
1667 1735
1667 1737
1667 1881
1667 1892
1667 2024
1667 2030
1667 2063
1667 2091
1667 2116
1667 2137
1667 2321
1667 2368
1668 1878
1668 1901
1668 1971
1668 2240
1668 2291
1669 2144
1670 1998
1670 2016
1670 2202
1670 2268
1672 2002
1674 1804
1674 2090
1674 2255
1674 2305
1674 2309
1675 1686
1675 1770
1675 1795
1675 1880
1675 1885
1675 1889
1675 2163
1675 2276
1676 1740
1676 1786
1676 1894
1676 2015
1676 2176
1677 1920
1678 1971
1678 2026
1679 2002
1679 2255
1680 1744
1680 1804
1680 1905
1681 2063
1681 2128
1681 2229
1681 2350
1682 2199
1682 2213
1684 1759
1684 1783
1684 1824
1684 1911
1684 1939
1684 1971
1684 2155
1684 2291
1684 2392
1684 2402
1685 2312
1686 1717
1686 1723
1686 1731
1686 1737
1686 1770
1686 1792
1686 1795
1686 1831
1686 1880
1686 1885
1686 1963
1686 2063
1686 2163
1686 2318
1686 2362
1687 1759
1687 1841
1687 1864
1687 1965
1687 2063
1687 2138
1687 2148
1687 2184
1687 2368
1687 2411
1688 1693
1688 1744
1688 1755
1688 1891
1690 1693
1690 1711
1690 1833
1690 1970
1690 2039
1690 2170
1690 2224
1690 2396
1691 1716
1691 1723
1691 1740
1691 1780
1691 1805
1691 1874
1691 1883
1691 1922
1691 1931
1691 2004
1691 2067
1691 2085
1691 2228
1691 2407
1693 1717
1693 1740
1693 1808
1693 1816
1693 1825
1693 1841
1693 1886
1693 1983
1693 1984
1693 2029
1693 2096
1693 2102
1693 2157
1693 2170
1693 2224
1693 2272
1693 2280
1693 2293
1693 2362
1693 2407
1694 1719
1694 2047
1694 2094
1694 2097
1695 1730
1695 1845
1695 1895
1695 1903
1695 1913
1695 1953
1695 1965
1695 2095
1695 2207
1695 2212
1695 2219
1695 2271
1695 2298
1695 2315
1695 2371
1695 2392
1697 2318
1699 1845
1699 2010
1699 2085
1700 2310
1701 1723
1701 1729
1701 1730
1701 1754
1701 1758
1701 1869
1701 2002
1701 2072
1701 2091
1701 2275
1701 2307
1701 2414
1701 2421
1703 1717
1703 1719
1703 1833
1703 2144
1703 2155
1703 2157
1703 2198
1704 1864
1705 2163
1706 1878
1706 1971
1706 2240
1707 2382
1708 1831
1708 1920
1708 2310
1709 1711
1710 1742
1710 1868
1710 1977
1710 2089
1710 2195
1710 2246
1711 1740
1711 1758
1711 1771
1711 1777
1711 1787
1711 1828
1711 1831
1711 1833
1711 1870
1711 1879
1711 1926
1711 1959
1711 2015
1711 2156
1711 2179
1711 2261
1711 2293
1711 2331
1712 1902
1712 1911
1712 1953
1712 1996
1712 2014
1712 2045
1712 2208
1712 2419
1713 1719
1713 1724
1713 1916
1713 2228
1713 2278
1713 2368
1715 1872
1715 2046
1715 2075
1715 2101
1715 2157
1715 2368
1715 2399
1716 1724
1716 1916
1716 1931
1716 2228
1716 2278
1716 2368
1717 1719
1717 1721
1717 1770
1717 1795
1717 1816
1717 1828
1717 1833
1717 1920
1717 1946
1717 1988
1717 2015
1717 2073
1717 2155
1717 2163
1717 2171
1717 2178
1717 2362
1718 2090
1718 2246
1719 1770
1719 1811
1719 2046
1719 2059
1719 2144
1719 2368
1719 2399
1720 1921
1720 1951
1720 2053
1721 1756
1721 1770
1721 1866
1721 2073
1721 2093
1721 2171
1721 2174
1721 2291
1722 2070
1723 1737
1723 1790
1723 1837
1723 1877
1723 1881
1723 1892
1723 1897
1723 1918
1723 1976
1723 1993
1723 2063
1723 2091
1723 2116
1723 2137
1723 2184
1723 2237
1723 2253
1723 2308
1723 2321
1723 2350
1723 2359
1723 2360
1723 2383
1723 2394
1724 1740
1724 1762
1724 1780
1724 1792
1724 1808
1724 1854
1724 1874
1724 1883
1724 1922
1724 2004
1724 2067
1724 2082
1724 2085
1724 2116
1724 2118
1724 2130
1724 2157
1724 2228
1724 2368
1724 2407
1725 2116
1725 2119
1725 2228
1725 2368
1726 2172
1727 1806
1727 1901
1727 1911
1727 1998
1727 2392
1729 1737
1729 1740
1729 1998
1729 2018
1729 2091
1729 2186
1729 2213
1729 2307
1729 2368
1730 1742
1730 1767
1730 1804
1730 1903
1730 1905
1730 1907
1730 1913
1730 1973
1730 1977
1730 1992
1730 2012
1730 2016
1730 2060
1730 2079
1730 2089
1730 2095
1730 2109
1730 2158
1730 2162
1730 2183
1730 2186
1730 2199
1730 2213
1730 2219
1730 2243
1730 2246
1730 2264
1730 2296
1730 2301
1730 2399
1731 1770
1731 1792
1733 1786
1733 1894
1733 2198
1734 2247
1735 1737
1735 2063
1735 2184
1736 2091
1736 2138
1736 2139
1736 2304
1736 2398
1737 1790
1737 1848
1737 1892
1737 2048
1737 2063
1737 2116
1737 2184
1737 2321
1737 2350
1737 2368
1737 2394
1739 1847
1739 1992
1739 2005
1739 2079
1739 2193
1739 2200
1739 2216
1739 2380
1739 2418
1740 1744
1740 1754
1740 1759
1740 1822
1740 1916
1740 1946
1740 2088
1740 2121
1740 2157
1740 2185
1740 2198
1740 2228
1740 2278
1740 2307
1740 2358
1740 2360
1740 2368
1741 1931
1741 2002
1742 1935
1742 1980
1742 2089
1742 2195
1742 2246
1742 2354
1742 2415
1743 1869
1743 2002
1744 1808
1744 1841
1744 1886
1744 1983
1744 1984
1744 2029
1744 2096
1744 2157
1744 2170
1744 2224
1744 2272
1744 2362
1744 2407
1747 1905
1747 2213
1748 1853
1749 1882
1749 1921
1749 2095
1749 2313
1750 2209
1751 1902
1753 1863
1753 1935
1753 2199
1754 1876
1754 1918
1754 1965
1754 2002
1754 2091
1754 2290
1754 2307
1755 1763
1755 1797
1755 1839
1755 1862
1755 1983
1755 1993
1755 2052
1755 2107
1755 2254
1755 2306
1755 2407
1756 1786
1756 1804
1756 2171
1756 2183
1756 2269
1756 2301
1756 2303
1756 2362
1757 2199
1758 1881
1758 2091
1758 2307
1759 1767
1759 1778
1759 1846
1759 1855
1759 1883
1759 1912
1759 1921
1759 1931
1759 1949
1759 1998
1759 2058
1759 2164
1759 2166
1759 2213
1759 2266
1759 2310
1759 2326
1759 2366
1759 2368
1759 2381
1761 1869
1761 2002
1762 1916
1762 2059
1762 2164
1762 2228
1762 2278
1762 2368
1763 1871
1763 1988
1763 2048
1763 2148
1763 2198
1763 2306
1763 2326
1763 2360
1763 2362
1763 2364
1763 2368
1763 2419
1763 2423
1764 2107
1765 2346
1767 1852
1767 1903
1767 1911
1767 1951
1767 2060
1767 2078
1769 1825
1769 2186
1769 2213
1769 2400
1770 1795
1770 1868
1770 1880
1770 1885
1770 1889
1770 2033
1770 2095
1770 2144
1770 2163
1770 2174
1770 2198
1770 2291
1771 1831
1772 2002
1773 2021
1774 2072
1774 2284
1774 2414
1776 1804
1776 1921
1776 1951
1776 2247
1777 1901
1777 1978
1778 1855
1778 1994
1778 2058
1778 2266
1778 2293
1779 2247
1780 1903
1780 1911
1780 1916
1780 1964
1780 2074
1780 2228
1780 2249
1780 2278
1780 2337
1780 2368
1782 1918
1783 1939
1783 1971
1783 2182
1783 2211
1783 2240
1783 2291
1783 2325
1783 2392
1784 1838
1784 1891
1784 2421
1786 1894
1786 1947
1786 1993
1786 2015
1786 2028
1786 2171
1786 2176
1786 2198
1786 2257
1786 2362
1787 1831
1787 1879
1787 2015
1788 1894
1788 2072
1788 2211
1788 2280
1789 2144
1789 2377
1790 1931
1790 2213
1790 2394
1791 1824
1791 2082
1792 1868
1792 1881
1792 1916
1792 2228
1792 2278
1792 2318
1792 2355
1792 2368
1793 2091
1794 1886
1794 2021
1794 2248
1795 1833
1795 1880
1795 1885
1795 1889
1795 2163
1796 2278
1796 2368
1797 1877
1797 2166
1797 2310
1798 2059
1799 2021
1799 2198
1800 1973
1800 2092
1800 2097
1800 2271
1800 2397
1800 2398
1802 1883
1802 1907
1802 2036
1802 2368
1803 1833
1803 2102
1804 1805
1804 1935
1804 1973
1804 1992
1804 2016
1804 2053
1804 2074
1804 2090
1804 2130
1804 2181
1804 2213
1804 2246
1804 2255
1805 1819
1805 1845
1805 1899
1805 1905
1805 1919
1805 1992
1805 1995
1805 2010
1805 2012
1805 2144
1805 2150
1805 2199
1805 2238
1805 2296
1805 2309
1805 2368
1805 2415
1806 1845
1808 1822
1808 1916
1808 2228
1808 2278
1808 2368
1809 1813
1809 1874
1809 2044
1809 2127
1809 2387
1810 1931
1810 2236
1811 2337
1812 1903
1814 1839
1814 1948
1814 2052
1814 2247
1814 2297
1815 1944
1815 2057
1815 2143
1815 2210
1815 2335
1816 1833
1816 2102
1816 2257
1817 1841
1818 1954
1819 1919
1819 2012
1819 2150
1820 1962
1820 2333
1822 1982
1822 2096
1822 2306
1822 2336
1823 1875
1823 2186
1824 1887
1824 1980
1824 1998
1824 2030
1824 2042
1824 2046
1824 2151
1824 2158
1824 2188
1824 2219
1824 2254
1825 2186
1825 2213
1825 2400
1826 1841
1826 1904
1826 2411
1827 1951
1828 1831
1828 1833
1828 1874
1828 1954
1828 2015
1829 2058
1830 2283
1831 1833
1831 1963
1831 1998
1831 2015
1831 2156
1831 2165
1831 2184
1831 2251
1831 2316
1831 2352
1831 2366
1831 2423
1832 1891
1833 1862
1833 1866
1833 1946
1833 2015
1833 2088
1833 2102
1833 2163
1833 2171
1833 2178
1833 2213
1833 2224
1833 2306
1833 2362
1834 1943
1834 1951
1834 2072
1834 2082
1835 2088
1838 2042
1838 2104
1839 2052
1839 2107
1839 2306
1839 2407
1840 1965
1841 1866
1841 1883
1841 1904
1841 1972
1841 2111
1841 2218
1841 2324
1841 2411
1842 2228
1843 2091
1843 2209
1845 2268
1845 2351
1846 1907
1846 1938
1846 2249
1846 2415
1847 1911
1847 1953
1847 2045
1847 2092
1847 2120
1847 2216
1847 2295
1848 2184
1851 2040
1851 2092
1852 1951
1852 1986
1852 2082
1852 2195
1852 2212
1852 2280
1853 2163
1853 2366
1854 2228
1854 2280
1855 1949
1855 1994
1855 2266
1855 2366
1855 2381
1856 1905
1856 1935
1856 2199
1856 2236
1856 2359
1857 1901
1857 2054
1858 2293
1858 2331
1859 2143
1859 2210
1860 2091
1861 1905
1861 2053
1862 1993
1862 2052
1863 2369
1864 1931
1864 2075
1866 1891
1866 1894
1866 2198
1866 2346
1866 2362
1867 1895
1868 2144
1869 2002
1869 2278
1869 2414
1870 2261
1871 2308
1872 2075
1872 2211
1872 2362
1873 1960
1874 1903
1874 1916
1874 1966
1874 2003
1874 2004
1874 2072
1874 2188
1874 2228
1874 2278
1874 2368
1874 2371
1874 2387
1874 2411
1876 2307
1877 2148
1877 2308
1878 2024
1878 2075
1878 2254
1878 2393
1880 1885
1880 1889
1880 2144
1880 2156
1880 2163
1880 2276
1881 1892
1881 2116
1881 2137
1881 2342
1881 2345
1882 1921
1883 1916
1883 2164
1883 2184
1883 2228
1883 2278
1883 2331
1883 2368
1884 2015
1884 2224
1885 1889
1885 2020
1885 2144
1885 2163
1885 2267
1885 2276
1885 2362
1886 1900
1886 1944
1886 1987
1886 2021
1886 2163
1886 2210
1886 2248
1888 2002
1889 2021
1889 2128
1889 2163
1889 2276
1890 2319
1891 1928
1891 2198
1891 2225
1891 2393
1892 2063
1892 2116
1892 2184
1894 1926
1894 2015
1894 2132
1894 2176
1894 2198
1894 2283
1894 2346
1895 1903
1895 1964
1895 2397
1895 2418
1896 1921
1896 2253
1898 1951
1898 2368
1900 1944
1900 1969
1900 2057
1900 2143
1900 2198
1900 2210
1900 2244
1901 2054
1902 2208
1902 2216
1902 2295
1903 1907
1903 1964
1903 1965
1903 1980
1903 1983
1903 2154
1903 2208
1903 2266
1903 2306
1904 2411
1905 2012
1905 2016
1905 2044
1905 2053
1905 2077
1905 2090
1905 2130
1905 2186
1905 2213
1905 2246
1905 2255
1907 1930
1907 1938
1907 2022
1907 2036
1907 2073
1907 2074
1907 2082
1907 2090
1907 2107
1907 2282
1907 2354
1907 2415
1908 1951
1908 2280
1910 2224
1910 2396
1911 1962
1911 1996
1911 2011
1911 2040
1911 2082
1911 2092
1911 2095
1911 2105
1911 2120
1911 2139
1911 2142
1911 2172
1911 2192
1911 2195
1911 2196
1911 2207
1911 2208
1911 2216
1911 2230
1911 2258
1911 2264
1911 2328
1911 2398
1911 2418
1912 2326
1912 2350
1912 2394
1913 1966
1913 1998
1913 2003
1913 2188
1915 2021
1915 2248
1916 1922
1916 1931
1916 2004
1916 2067
1916 2085
1916 2116
1916 2118
1916 2130
1916 2184
1916 2197
1916 2228
1916 2407
1918 1921
1918 1994
1918 2179
1918 2266
1918 2281
1919 1943
1919 1992
1919 2010
1919 2012
1919 2150
1919 2331
1919 2361
1920 2103
1920 2310
1920 2379
1921 1937
1921 2019
1921 2040
1921 2046
1921 2075
1921 2092
1921 2144
1921 2277
1921 2288
1921 2313
1921 2332
1921 2357
1921 2422
1922 2228
1922 2278
1922 2364
1922 2368
1923 2216
1923 2375
1924 1934
1924 2208
1924 2234
1924 2370
1924 2419
1927 2025
1928 2198
1928 2276
1928 2370
1930 2107
1930 2126
1931 1936
1931 2004
1931 2065
1931 2068
1931 2088
1931 2140
1931 2228
1931 2368
1931 2412
1931 2413
1932 2368
1935 1964
1935 1980
1935 1992
1935 1998
1935 2005
1935 2016
1935 2090
1935 2095
1935 2158
1935 2162
1935 2197
1935 2199
1935 2200
1935 2219
1935 2236
1935 2291
1935 2299
1935 2332
1935 2359
1935 2398
1937 1951
1937 2158
1937 2221
1937 2421
1938 2249
1938 2368
1939 2175
1939 2291
1939 2392
1940 2246
1941 2091
1942 2079
1942 2220
1942 2247
1942 2302
1942 2375
1943 1992
1943 2186
1943 2318
1943 2375
1944 1987
1944 1998
1944 2021
1944 2057
1944 2143
1944 2210
1944 2244
1944 2335
1945 2255
1946 2052
1946 2088
1946 2198
1946 2368
1949 2024
1949 2166
1949 2331
1950 2216
1951 2247
1951 2374
1953 2011
1953 2139
1953 2208
1953 2216
1954 2056
1954 2127
1955 2148
1957 2021
1957 2248
1958 1966
1958 2003
1958 2029
1958 2184
1958 2387
1960 2216
1960 2247
1962 2014
1963 1995
1963 2010
1963 2144
1964 2154
1964 2308
1965 2043
1965 2175
1965 2207
1965 2264
1965 2291
1965 2304
1966 2003
1966 2387
1968 2157
1969 2021
1969 2248
1970 2132
1970 2331
1970 2352
1971 2052
1971 2175
1971 2211
1971 2227
1971 2264
1971 2291
1973 2003
1973 2011
1973 2014
1973 2109
1973 2142
1974 2187
1975 1987
1976 2007
1976 2350
1976 2388
1976 2394
1977 1992
1977 2012
1977 2089
1977 2199
1977 2246
1981 2082
1982 2306
1982 2336
1983 2052
1984 2052
1984 2368
1986 2008
1986 2082
1986 2092
1986 2385
1988 2072
1988 2171
1988 2198
1988 2307
1988 2339
1989 2198
1989 2257
1990 2017
1992 2005
1992 2010
1992 2012
1992 2047
1992 2082
1992 2124
1992 2144
1992 2247
1992 2318
1992 2331
1992 2380
1992 2384
1993 2052
1993 2063
1993 2347
1993 2383
1994 2179
1994 2266
1994 2281
1995 2012
1995 2238
1995 2368
1996 2120
1996 2196
1996 2208
1996 2216
1998 2015
1998 2059
1998 2063
1998 2147
1998 2156
1998 2162
1998 2165
1998 2210
1998 2288
1998 2299
1998 2322
1998 2335
1998 2392
1999 2210
2000 2214
2000 2261
2001 2261
2002 2077
2002 2091
2002 2101
2002 2161
2002 2215
2002 2263
2002 2297
2002 2307
2002 2342
2002 2368
2002 2401
2002 2410
2003 2199
2003 2265
2004 2068
2004 2072
2004 2228
2004 2262
2004 2278
2004 2360
2004 2368
2005 2082
2005 2273
2005 2375
2005 2380
2005 2422
2006 2063
2006 2265
2006 2280
2006 2360
2006 2368
2007 2063
2007 2137
2007 2184
2007 2237
2007 2253
2007 2350
2008 2385
2010 2012
2010 2166
2010 2213
2010 2296
2011 2074
2014 2050
2014 2139
2014 2196
2014 2208
2014 2216
2014 2392
2015 2156
2015 2163
2015 2171
2015 2270
2015 2276
2015 2293
2015 2322
2015 2348
2015 2368
2015 2379
2016 2044
2016 2074
2016 2082
2016 2195
2016 2207
2016 2213
2016 2246
2016 2361
2016 2415
2017 2144
2018 2338
2020 2362
2021 2210
2021 2231
2021 2248
2021 2301
2021 2356
2023 2091
2024 2229
2024 2338
2026 2175
2027 2307
2028 2270
2028 2287
2029 2137
2029 2387
2029 2392
2030 2116
2030 2135
2030 2194
2032 2307
2034 2393
2037 2053
2037 2070
2037 2333
2040 2092
2040 2228
2042 2063
2042 2119
2042 2368
2045 2208
2045 2216
2045 2295
2046 2094
2046 2298
2047 2082
2047 2144
2047 2171
2047 2198
2047 2270
2047 2322
2047 2399
2048 2063
2048 2237
2048 2350
2048 2360
2048 2394
2051 2139
2052 2254
2052 2306
2053 2074
2053 2082
2053 2090
2053 2217
2053 2311
2056 2121
2056 2397
2056 2408
2057 2143
2057 2210
2057 2244
2057 2335
2057 2383
2057 2395
2058 2266
2059 2144
2059 2164
2059 2173
2059 2233
2059 2318
2059 2322
2060 2375
2061 2424
2063 2116
2063 2148
2063 2185
2063 2186
2063 2194
2063 2197
2063 2291
2063 2321
2063 2350
2063 2360
2063 2368
2063 2414
2065 2390
2067 2228
2067 2368
2068 2121
2068 2326
2068 2360
2069 2124
2069 2331
2069 2343
2070 2135
2070 2255
2072 2091
2072 2092
2072 2127
2072 2184
2072 2310
2072 2387
2072 2414
2074 2082
2074 2090
2074 2183
2074 2246
2074 2253
2074 2255
2075 2211
2075 2268
2075 2291
2075 2362
2075 2368
2077 2401
2078 2216
2079 2083
2079 2154
2079 2183
2079 2231
2079 2232
2079 2302
2080 2259
2081 2137
2081 2148
2081 2360
2082 2090
2082 2246
2082 2415
2084 2097
2084 2230
2084 2421
2085 2187
2085 2228
2085 2278
2085 2368
2085 2414
2086 2229
2088 2120
2088 2185
2088 2301
2088 2317
2088 2358
2088 2359
2088 2362
2089 2186
2089 2195
2089 2212
2089 2213
2089 2246
2090 2162
2090 2181
2090 2399
2091 2161
2091 2184
2091 2209
2091 2255
2091 2297
2091 2307
2091 2364
2091 2368
2091 2414
2091 2421
2092 2120
2092 2139
2093 2224
2094 2097
2094 2132
2094 2235
2094 2322
2096 2112
2096 2121
2096 2362
2097 2421
2098 2270
2099 2266
2102 2293
2103 2310
2105 2386
2106 2190
2109 2219
2109 2247
2109 2271
2109 2361
2112 2174
2112 2362
2113 2247
2113 2312
2115 2333
2116 2130
2116 2137
2116 2184
2116 2228
2116 2278
2116 2338
2116 2368
2116 2388
2118 2228
2118 2278
2118 2368
2119 2406
2120 2216
2120 2271
2120 2272
2120 2295
2120 2399
2120 2422
2121 2174
2121 2362
2130 2228
2130 2278
2130 2338
2130 2368
2131 2236
2132 2198
2133 2198
2134 2233
2137 2185
2137 2388
2138 2148
2139 2142
2139 2328
2139 2337
2139 2386
2141 2399
2142 2216
2142 2328
2143 2210
2143 2244
2143 2335
2143 2383
2143 2395
2144 2157
2144 2163
2144 2172
2144 2213
2144 2233
2144 2235
2144 2296
2144 2322
2144 2339
2148 2197
2148 2229
2149 2184
2154 2247
2154 2368
2155 2198
2156 2276
2156 2379
2157 2228
2157 2271
2157 2278
2157 2359
2157 2360
2157 2368
2158 2181
2158 2199
2158 2299
2158 2368
2158 2416
2159 2162
2159 2380
2161 2184
2163 2198
2163 2276
2163 2370
2164 2197
2170 2224
2171 2270
2171 2366
2172 2211
2172 2213
2172 2301
2172 2400
2172 2409
2173 2377
2174 2230
2175 2265
2175 2392
2175 2402
2176 2198
2178 2241
2180 2254
2180 2270
2180 2287
2180 2331
2181 2183
2184 2228
2184 2275
2184 2284
2184 2310
2184 2387
2184 2413
2185 2350
2186 2195
2186 2213
2186 2246
2186 2268
2186 2345
2186 2368
2186 2380
2186 2399
2187 2247
2188 2233
2188 2371
2188 2372
2188 2418
2189 2198
2195 2213
2196 2216
2197 2310
2198 2210
2198 2213
2198 2225
2198 2257
2198 2362
2198 2363
2199 2236
2199 2416
2201 2339
2206 2247
2207 2216
2207 2398
2208 2328
2208 2337
2208 2386
2208 2419
2208 2422
2209 2368
2209 2389
2210 2244
2210 2335
2210 2383
2210 2395
2211 2392
2211 2402
2213 2246
2213 2368
2213 2400
2216 2255
2216 2256
2216 2289
2216 2332
2216 2398
2219 2231
2219 2389
2219 2397
2220 2223
2220 2232
2220 2302
2220 2380
2220 2422
2221 2339
2222 2350
2224 2280
2224 2293
2224 2396
2227 2240
2227 2245
2227 2247
2227 2386
2228 2368
2228 2390
2228 2407
2229 2368
2230 2260
2230 2291
2230 2296
2231 2248
2232 2380
2233 2377
2237 2350
2237 2353
2237 2388
2237 2394
2240 2402
2244 2335
2244 2383
2245 2418
2247 2285
2247 2357
2248 2356
2253 2388
2253 2394
2254 2393
2259 2280
2261 2293
2264 2392
2265 2360
2266 2306
2266 2381
2267 2370
2270 2283
2270 2287
2270 2306
2270 2341
2270 2352
2271 2280
2271 2359
2275 2368
2278 2359
2278 2407
2283 2388
2290 2307
2290 2342
2291 2356
2291 2392
2292 2333
2293 2316
2295 2419
2296 2310
2296 2339
2296 2351
2297 2307
2297 2342
2297 2345
2298 2310
2300 2399
2301 2310
2302 2305
2302 2380
2305 2355
2306 2336
2307 2342
2307 2345
2307 2404
2307 2414
2307 2421
2310 2335
2310 2379
2321 2350
2326 2362
2331 2343
2335 2395
2338 2368
2342 2345
2346 2352
2346 2391
2346 2393
2347 2394
2348 2351
2350 2383
2350 2394
2354 2384
2354 2415
2356 2362
2356 2402
2358 2362
2358 2368
2359 2364
2359 2368
2359 2376
2360 2362
2360 2387
2364 2368
2367 2368
2368 2407
2368 2414
2371 2372
2375 2380
2379 2423
2380 2390
2390 2421
2392 2402
2397 2398
