# Supplementary material for: Detection of the Elite Structure in a Virtual Multiplex Social System by Means of a Generalised K-Core
Source: PLoS One. 2014 Dec 26;9(12):e112606. doi: 10.1371/journal.pone.0112606 (PMC4277282; doi:10.1371/journal.pone.0112606)
Supplement: S1 Data — Data used to generate the results of the paper. Includes: A table of indicators of social performance for each player in each period under study and the three networks of the multiplex system for each period under study. (ZIP) [file pone.0112606.s002.zip › Data/GT1200.txt]

1 367
1 508
1 577
1 1433
1 1597
2 279
2 556
2 606
2 683
2 852
2 1107
2 1278
2 1369
2 1446
2 1764
2 1813
2 1954
3 70
3 89
3 215
3 219
3 356
3 436
3 516
3 804
3 895
3 919
3 1086
3 1089
3 1243
3 1611
3 1676
3 1818
3 1858
3 1878
3 1890
4 49
4 96
4 130
4 479
4 528
4 569
4 600
4 770
4 915
4 1081
4 1197
4 1341
4 1455
4 1609
4 1728
4 1741
4 1756
4 1802
4 1882
4 1898
4 1992
4 2030
5 96
5 227
5 306
5 450
5 563
5 589
5 690
5 771
5 802
5 877
5 1035
5 1441
5 1490
5 1609
5 1879
5 1956
6 19
6 30
6 90
6 101
6 169
6 172
6 425
6 508
6 544
6 577
6 603
6 646
6 655
6 658
6 682
6 692
6 757
6 803
6 862
6 924
6 1026
6 1136
6 1140
6 1232
6 1264
6 1311
6 1377
6 1403
6 1412
6 1453
6 1476
6 1517
6 1526
6 1560
6 1563
6 1646
6 1677
6 1726
6 1777
6 1923
6 1963
6 1975
6 1987
6 2050
7 695
7 1282
7 1566
7 1694
8 25
8 51
8 86
8 164
8 199
8 236
8 298
8 388
8 456
8 525
8 598
8 663
8 667
8 776
8 811
8 856
8 930
8 1023
8 1078
8 1085
8 1091
8 1095
8 1142
8 1229
8 1244
8 1256
8 1290
8 1293
8 1344
8 1362
8 1400
8 1406
8 1457
8 1479
8 1492
8 1550
8 1626
8 1742
8 1847
8 1854
8 1861
8 1917
8 1956
8 1957
8 1991
8 2025
9 15
9 34
9 35
9 36
9 69
9 89
9 104
9 118
9 168
9 214
9 270
9 299
9 322
9 325
9 354
9 356
9 420
9 490
9 496
9 510
9 578
9 626
9 654
9 693
9 698
9 716
9 776
9 833
9 862
9 865
9 866
9 873
9 892
9 936
9 990
9 991
9 1024
9 1036
9 1040
9 1049
9 1086
9 1092
9 1110
9 1119
9 1165
9 1176
9 1188
9 1204
9 1207
9 1217
9 1225
9 1230
9 1232
9 1236
9 1242
9 1267
9 1268
9 1276
9 1299
9 1322
9 1334
9 1363
9 1379
9 1403
9 1416
9 1470
9 1486
9 1517
9 1518
9 1528
9 1549
9 1583
9 1611
9 1617
9 1636
9 1650
9 1677
9 1720
9 1792
9 1803
9 1818
9 1838
9 1840
9 1858
9 1871
9 1872
9 1874
9 1897
9 2017
9 2020
10 609
10 620
10 759
10 869
10 898
10 910
10 917
10 994
10 1024
10 1109
10 1233
10 1615
10 1719
10 1963
10 1968
11 22
11 229
11 307
11 419
11 437
11 683
11 986
11 1211
11 1369
11 1640
11 1641
11 1757
11 1916
11 1954
11 2001
11 2010
12 16
12 112
12 154
12 214
12 482
12 506
12 596
12 643
12 657
12 991
12 1015
12 1133
12 1143
12 1232
12 1265
12 1380
12 1501
12 1614
12 1702
12 1718
12 1751
12 1877
12 1945
12 1959
12 2043
13 486
13 1736
13 2011
14 15
14 51
14 166
14 195
14 241
14 425
14 507
14 596
14 627
14 933
14 947
14 967
14 1007
14 1008
14 1079
14 1080
14 1086
14 1138
14 1232
14 1241
14 1381
14 1424
14 1603
14 1732
14 1852
14 2050
15 36
15 69
15 89
15 118
15 202
15 212
15 250
15 322
15 325
15 354
15 371
15 481
15 490
15 493
15 501
15 519
15 601
15 648
15 654
15 676
15 681
15 716
15 752
15 798
15 804
15 810
15 862
15 865
15 866
15 892
15 990
15 1006
15 1024
15 1036
15 1038
15 1049
15 1064
15 1075
15 1153
15 1160
15 1188
15 1225
15 1242
15 1276
15 1303
15 1363
15 1379
15 1399
15 1470
15 1471
15 1486
15 1493
15 1518
15 1528
15 1537
15 1549
15 1565
15 1611
15 1613
15 1617
15 1732
15 1756
15 1792
15 1816
15 1818
15 1874
15 1928
15 2020
16 53
16 154
16 161
16 275
16 343
16 380
16 394
16 473
16 506
16 601
16 747
16 768
16 836
16 847
16 959
16 1015
16 1133
16 1143
16 1245
16 1264
16 1265
16 1380
16 1479
16 1495
16 1584
16 1653
16 1702
16 1751
16 1823
16 1842
16 1877
16 1945
16 1959
17 82
17 310
17 793
17 808
17 840
17 841
17 874
17 939
17 1151
17 1167
17 1208
17 1304
17 1347
17 1414
17 1547
17 1654
17 1953
17 1961
17 1971
18 98
18 128
18 146
18 164
18 244
18 271
18 275
18 289
18 300
18 459
18 464
18 497
18 515
18 521
18 594
18 615
18 627
18 800
18 823
18 828
18 835
18 846
18 880
18 893
18 897
18 913
18 1033
18 1052
18 1101
18 1153
18 1244
18 1256
18 1318
18 1323
18 1329
18 1405
18 1520
18 1544
18 1657
18 1735
18 1765
18 1792
18 1799
18 1850
18 1951
18 1980
18 2012
18 2013
19 682
19 757
19 924
20 25
20 51
20 121
20 135
20 298
20 311
20 391
20 392
20 517
20 526
20 674
20 737
20 738
20 791
20 830
20 1236
20 1309
20 1321
20 1422
20 1513
20 1603
20 1678
20 1847
20 1896
20 1905
20 1991
21 63
21 188
21 354
21 368
21 411
21 478
21 493
21 533
21 567
21 618
21 659
21 692
21 854
21 889
21 920
21 1008
21 1011
21 1086
21 1101
21 1196
21 1366
21 1381
21 1403
21 1506
21 1613
21 1659
21 1708
21 1853
21 1950
21 2016
22 30
22 39
22 45
22 55
22 85
22 160
22 229
22 239
22 285
22 286
22 301
22 413
22 419
22 433
22 437
22 470
22 556
22 602
22 614
22 648
22 657
22 675
22 683
22 704
22 833
22 849
22 867
22 878
22 894
22 903
22 906
22 960
22 977
22 986
22 996
22 1054
22 1060
22 1093
22 1107
22 1211
22 1228
22 1278
22 1312
22 1502
22 1533
22 1611
22 1673
22 1757
22 1815
22 1836
22 1889
22 1910
22 1916
22 1954
22 2001
22 2010
23 38
23 65
23 69
23 100
23 107
23 128
23 129
23 147
23 162
23 330
23 376
23 415
23 472
23 480
23 496
23 586
23 606
23 629
23 765
23 810
23 852
23 886
23 918
23 1093
23 1116
23 1127
23 1142
23 1288
23 1305
23 1343
23 1454
23 1462
23 1562
23 1639
23 1681
23 1715
23 1745
23 1764
23 1819
23 1826
23 1863
23 1866
23 1903
23 1941
23 1949
23 2054
24 34
24 98
24 164
24 169
24 199
24 308
24 388
24 493
24 497
24 510
24 515
24 521
24 525
24 539
24 548
24 591
24 598
24 715
24 733
24 752
24 776
24 827
24 835
24 899
24 936
24 1006
24 1023
24 1095
24 1160
24 1207
24 1244
24 1256
24 1268
24 1290
24 1323
24 1457
24 1467
24 1480
24 1520
24 1657
24 1748
24 1854
24 1920
24 1937
24 1980
24 2046
25 51
25 56
25 74
25 79
25 86
25 88
25 115
25 134
25 146
25 183
25 184
25 186
25 206
25 236
25 257
25 259
25 261
25 290
25 298
25 318
25 343
25 391
25 392
25 397
25 407
25 503
25 517
25 522
25 532
25 588
25 619
25 630
25 663
25 707
25 710
25 711
25 712
25 736
25 737
25 738
25 748
25 782
25 787
25 796
25 798
25 811
25 828
25 830
25 831
25 837
25 856
25 873
25 874
25 875
25 904
25 912
25 914
25 922
25 931
25 933
25 938
25 957
25 972
25 982
25 1002
25 1005
25 1037
25 1048
25 1076
25 1091
25 1128
25 1137
25 1140
25 1151
25 1189
25 1217
25 1224
25 1239
25 1240
25 1308
25 1330
25 1391
25 1415
25 1422
25 1424
25 1432
25 1436
25 1437
25 1492
25 1514
25 1516
25 1552
25 1566
25 1587
25 1612
25 1655
25 1686
25 1687
25 1695
25 1704
25 1727
25 1740
25 1783
25 1789
25 1790
25 1798
25 1804
25 1806
25 1822
25 1847
25 1849
25 1862
25 1896
25 1904
25 1921
25 2026
25 2031
25 2045
26 51
26 135
26 195
26 507
26 933
26 947
26 967
26 1424
26 1549
26 1603
27 187
27 189
27 201
27 263
27 265
27 328
27 335
27 363
27 429
27 462
27 474
27 488
27 537
27 579
27 595
27 637
27 645
27 660
27 661
27 662
27 664
27 700
27 753
27 779
27 795
27 804
27 854
27 982
27 1025
27 1043
27 1155
27 1156
27 1159
27 1196
27 1237
27 1246
27 1269
27 1297
27 1324
27 1366
27 1375
27 1381
27 1383
27 1429
27 1444
27 1519
27 1527
27 1557
27 1565
27 1613
27 1659
27 1670
27 1705
27 1775
27 1776
27 1793
27 1852
27 1883
27 1912
27 1950
27 1955
27 2029
28 38
28 53
28 58
28 76
28 105
28 111
28 161
28 214
28 267
28 288
28 314
28 347
28 394
28 430
28 440
28 446
28 473
28 506
28 553
28 585
28 596
28 612
28 639
28 643
28 657
28 678
28 679
28 724
28 726
28 742
28 747
28 768
28 979
28 1055
28 1067
28 1227
28 1245
28 1287
28 1288
28 1310
28 1379
28 1412
28 1452
28 1472
28 1475
28 1522
28 1590
28 1600
28 1718
28 1745
28 1751
28 1794
28 1805
28 1886
28 1909
28 1949
28 1981
28 2004
28 2007
29 177
29 213
29 251
29 312
29 357
29 500
29 509
29 576
29 582
29 624
29 675
29 767
29 911
29 921
29 1068
29 1084
29 1209
29 1214
29 1229
29 1255
29 1300
29 1352
29 1376
29 1379
29 1382
29 1454
29 1485
29 1530
29 1620
29 1621
29 1660
29 1709
29 1724
29 1772
29 1785
29 1899
29 1948
29 1994
30 35
30 50
30 69
30 92
30 129
30 132
30 162
30 173
30 281
30 286
30 287
30 295
30 373
30 449
30 469
30 500
30 502
30 517
30 533
30 586
30 592
30 597
30 601
30 651
30 655
30 657
30 676
30 695
30 697
30 768
30 788
30 801
30 804
30 816
30 873
30 878
30 887
30 896
30 953
30 956
30 991
30 1054
30 1093
30 1098
30 1103
30 1117
30 1204
30 1277
30 1350
30 1443
30 1454
30 1483
30 1499
30 1506
30 1515
30 1531
30 1558
30 1656
30 1663
30 1681
30 1687
30 1694
30 1713
30 1721
30 1746
30 1747
30 1774
30 1816
30 1862
30 1866
30 1884
30 1939
30 1943
30 2050
30 2054
31 381
31 428
31 600
31 853
31 1097
31 1315
31 1685
31 1824
31 1953
32 181
32 286
32 303
32 595
32 832
32 878
32 1040
32 1093
32 1103
32 1193
32 1333
32 1815
32 1866
33 124
33 130
33 136
33 137
33 157
33 163
33 169
33 227
33 525
33 528
33 598
33 631
33 667
33 776
33 835
33 842
33 881
33 899
33 912
33 915
33 984
33 1047
33 1095
33 1132
33 1145
33 1159
33 1182
33 1207
33 1249
33 1317
33 1393
33 1417
33 1457
33 1520
33 1536
33 1570
33 1578
33 1650
33 1654
33 1695
33 1786
33 1802
33 1838
33 1861
33 1905
33 1925
33 1926
33 2024
33 2030
34 98
34 116
34 135
34 164
34 184
34 193
34 199
34 205
34 224
34 226
34 242
34 254
34 298
34 302
34 306
34 309
34 456
34 493
34 497
34 503
34 515
34 517
34 521
34 525
34 539
34 569
34 591
34 604
34 619
34 635
34 666
34 667
34 690
34 705
34 714
34 734
34 752
34 776
34 814
34 818
34 827
34 835
34 844
34 870
34 893
34 895
34 899
34 930
34 936
34 947
34 1003
34 1023
34 1078
34 1085
34 1088
34 1095
34 1112
34 1125
34 1149
34 1160
34 1163
34 1216
34 1232
34 1234
34 1244
34 1290
34 1301
34 1316
34 1318
34 1321
34 1342
34 1344
34 1362
34 1430
34 1435
34 1441
34 1457
34 1480
34 1487
34 1513
34 1525
34 1534
34 1570
34 1572
34 1581
34 1609
34 1636
34 1650
34 1661
34 1720
34 1732
34 1734
34 1742
34 1797
34 1838
34 1847
34 1858
34 1861
34 1902
34 1907
34 1926
34 1979
34 1980
34 1991
34 1992
34 2025
34 2055
35 63
35 101
35 122
35 135
35 153
35 163
35 166
35 173
35 188
35 192
35 244
35 274
35 281
35 286
35 291
35 300
35 375
35 398
35 406
35 424
35 457
35 486
35 508
35 533
35 544
35 577
35 615
35 618
35 627
35 635
35 646
35 689
35 717
35 828
35 842
35 889
35 893
35 924
35 947
35 1052
35 1086
35 1093
35 1117
35 1188
35 1217
35 1224
35 1232
35 1264
35 1334
35 1350
35 1479
35 1484
35 1515
35 1528
35 1560
35 1597
35 1654
35 1732
35 1737
35 1770
35 1789
35 1814
35 1838
35 1858
35 1861
35 1866
35 1939
35 1943
35 2050
36 89
36 325
36 368
36 490
36 493
36 654
36 681
36 716
36 833
36 866
36 1036
36 1038
36 1075
36 1188
36 1207
36 1363
36 1486
36 1528
36 1611
36 1708
36 1858
36 1950
36 2017
37 41
37 51
37 86
37 119
37 205
37 298
37 610
37 663
37 711
37 756
37 791
37 856
37 874
37 1000
37 1029
37 1048
37 1308
37 1391
37 1400
37 1422
37 1432
37 1492
37 1587
37 1601
37 1655
37 1692
37 1742
37 1789
37 1825
37 1896
37 1991
38 58
38 100
38 228
38 314
38 415
38 473
38 496
38 606
38 608
38 657
38 676
38 765
38 768
38 809
38 991
38 1305
38 1379
38 1462
38 1501
38 1540
38 1560
38 1597
38 1639
38 1764
38 1826
38 1866
38 1945
38 1947
38 1981
39 286
39 413
39 704
39 878
39 903
39 977
39 996
39 1054
39 1093
39 1135
39 1352
39 1567
39 2001
40 80
40 108
40 135
40 1064
40 1080
40 1436
40 1456
40 1668
40 1684
41 49
41 86
41 116
41 119
41 121
41 232
41 252
41 298
41 334
41 392
41 407
41 511
41 610
41 625
41 710
41 736
41 791
41 811
41 837
41 856
41 1016
41 1029
41 1076
41 1108
41 1189
41 1293
41 1341
41 1432
41 1649
41 1655
41 1666
41 1692
41 1704
41 1727
41 1742
41 1806
41 1825
41 1896
41 1991
42 273
42 300
42 594
42 774
42 828
42 922
42 1373
42 1405
42 1479
42 1765
42 1806
42 1850
43 48
43 126
43 153
43 196
43 303
43 324
43 337
43 369
43 409
43 410
43 484
43 511
43 512
43 542
43 550
43 584
43 713
43 749
43 943
43 946
43 1071
43 1115
43 1201
43 1345
43 1360
43 1470
43 1506
43 1515
43 1690
43 1736
43 1791
43 1853
43 1993
43 2003
43 2042
44 233
44 249
44 433
44 451
44 534
44 738
44 794
44 806
44 1031
44 1394
44 1549
44 1650
44 1697
44 1728
44 1871
45 786
45 894
45 987
45 996
45 2001
46 208
46 239
46 323
46 617
46 651
46 918
46 940
46 1093
46 1469
46 1538
46 2018
46 2054
47 179
47 253
47 303
47 603
47 638
47 671
47 858
47 862
47 872
47 1009
47 1134
47 1206
47 1726
47 1753
47 1880
47 1963
47 1975
47 1998
48 153
48 333
48 511
48 542
48 713
48 1633
48 1736
48 1853
48 1880
48 1881
49 54
49 57
49 59
49 121
49 127
49 219
49 227
49 342
49 378
49 479
49 493
49 600
49 690
49 705
49 734
49 776
49 791
49 801
49 899
49 1036
49 1081
49 1242
49 1341
49 1393
49 1403
49 1432
49 1435
49 1455
49 1494
49 1520
49 1536
49 1756
49 1769
49 1978
49 1992
49 2017
50 92
50 586
50 608
50 878
50 1054
50 1103
50 1305
50 1502
50 1656
50 1716
50 1889
50 1945
51 56
51 79
51 86
51 88
51 90
51 135
51 146
51 180
51 184
51 205
51 216
51 217
51 232
51 236
51 257
51 259
51 318
51 344
51 391
51 392
51 397
51 407
51 425
51 426
51 477
51 494
51 507
51 517
51 522
51 532
51 588
51 610
51 619
51 621
51 630
51 655
51 663
51 682
51 736
51 737
51 738
51 743
51 748
51 761
51 791
51 798
51 811
51 830
51 831
51 837
51 841
51 874
51 884
51 888
51 893
51 897
51 904
51 912
51 928
51 931
51 933
51 947
51 972
51 978
51 982
51 1002
51 1005
51 1016
51 1029
51 1032
51 1037
51 1048
51 1076
51 1079
51 1080
51 1091
51 1124
51 1128
51 1136
51 1137
51 1140
51 1158
51 1163
51 1180
51 1189
51 1205
51 1208
51 1234
51 1240
51 1249
51 1266
51 1308
51 1309
51 1311
51 1321
51 1327
51 1330
51 1344
51 1349
51 1391
51 1415
51 1422
51 1424
51 1436
51 1438
51 1456
51 1488
51 1492
51 1510
51 1513
51 1516
51 1517
51 1526
51 1534
51 1566
51 1587
51 1603
51 1612
51 1626
51 1646
51 1649
51 1654
51 1666
51 1686
51 1692
51 1704
51 1720
51 1727
51 1755
51 1760
51 1771
51 1783
51 1789
51 1790
51 1798
51 1804
51 1812
51 1822
51 1839
51 1847
51 1849
51 1851
51 1896
51 1905
51 1957
51 1971
51 1991
51 2038
51 2044
52 182
52 237
52 239
52 251
52 315
52 330
52 362
52 448
52 480
52 500
52 576
52 803
52 911
52 1103
52 1109
52 1120
52 1170
52 1183
52 1209
52 1275
52 1305
52 1312
52 1350
52 1367
52 1379
52 1398
52 1435
52 1497
52 1501
52 1530
52 1538
52 1714
52 1715
52 1724
52 1766
52 1889
52 1899
53 58
53 64
53 92
53 105
53 111
53 161
53 267
53 347
53 352
53 380
53 394
53 482
53 596
53 643
53 657
53 699
53 857
53 959
53 1015
53 1055
53 1067
53 1265
53 1379
53 1380
53 1385
53 1412
53 1540
53 1600
53 1673
53 1702
53 1718
53 1779
53 1805
53 1858
53 1875
53 1886
53 1949
53 1990
53 2007
53 2043
54 59
54 71
54 77
54 83
54 117
54 124
54 127
54 130
54 136
54 157
54 248
54 277
54 290
54 336
54 341
54 348
54 377
54 388
54 403
54 475
54 495
54 510
54 594
54 631
54 819
54 829
54 838
54 842
54 881
54 915
54 957
54 1031
54 1086
54 1145
54 1159
54 1192
54 1208
54 1235
54 1260
54 1261
54 1304
54 1330
54 1417
54 1430
54 1441
54 1455
54 1490
54 1494
54 1536
54 1578
54 1652
54 1654
54 1786
54 1796
54 1817
54 1857
54 1861
54 1870
54 1895
54 1925
54 1926
54 1978
54 2015
54 2026
54 2032
55 85
55 129
55 160
55 239
55 285
55 413
55 470
55 556
55 602
55 867
55 894
55 903
55 906
55 960
55 977
55 987
55 996
55 1211
55 1369
55 1533
55 1640
55 1910
55 1954
55 2001
56 88
56 236
56 257
56 318
56 391
56 397
56 630
56 663
56 707
56 798
56 811
56 828
56 830
56 904
56 931
56 972
56 982
56 998
56 1091
56 1205
56 1437
56 1603
56 1789
56 1804
56 1806
57 96
57 157
57 342
57 519
57 528
57 600
57 622
57 631
57 801
57 915
57 1197
57 1341
57 1455
57 1728
57 1756
57 1992
57 2030
58 106
58 161
58 214
58 314
58 347
58 430
58 446
58 596
58 643
58 657
58 678
58 724
58 742
58 747
58 768
58 836
58 857
58 878
58 979
58 1015
58 1133
58 1245
58 1265
58 1287
58 1380
58 1388
58 1452
58 1472
58 1495
58 1702
58 1718
58 1909
58 1959
58 1981
59 124
59 130
59 136
59 169
59 227
59 341
59 479
59 690
59 705
59 848
59 915
59 1132
59 1260
59 1290
59 1293
59 1362
59 1393
59 1536
59 1578
59 1825
59 1925
59 1926
59 1992
59 2030
60 173
60 282
60 412
60 486
60 505
60 650
60 949
60 1466
60 1506
60 1512
60 1624
60 1644
60 2051
61 129
61 148
61 196
61 286
61 472
61 542
61 832
61 901
61 953
61 974
61 1088
61 1115
61 1177
61 1433
61 1558
61 2003
62 179
62 638
62 858
62 1719
63 166
63 271
63 354
63 368
63 408
63 627
63 800
63 813
63 846
63 913
63 1008
63 1101
63 1138
63 1153
63 1318
63 1329
63 1544
63 1735
63 1774
63 1792
63 1799
63 1853
63 1918
63 1950
63 1951
63 1964
63 2012
63 2037
64 161
64 214
64 314
64 446
64 923
64 959
64 1032
64 1067
64 1245
64 1380
64 1600
64 1702
64 1718
64 1858
64 1886
64 1949
64 2007
64 2043
65 85
65 107
65 147
65 228
65 229
65 286
65 376
65 590
65 606
65 697
65 704
65 878
65 886
65 918
65 1278
65 1433
65 1462
65 1836
65 1863
65 1947
66 101
66 114
66 533
66 1405
66 1515
66 1853
66 1993
67 86
67 88
67 522
67 588
67 663
67 710
67 738
67 754
67 791
67 931
67 972
67 1205
67 1234
67 1513
67 1894
67 1907
68 145
68 146
68 219
68 395
68 655
68 703
68 821
68 1110
68 1236
68 1442
68 1517
68 1531
68 1603
69 100
69 239
69 286
69 330
69 586
69 606
69 651
69 977
69 987
69 1054
69 1093
69 1138
69 1232
69 1271
69 1305
69 1469
69 1560
69 1586
69 1838
69 1861
69 2043
70 125
70 215
70 270
70 284
70 356
70 420
70 424
70 427
70 436
70 453
70 481
70 523
70 541
70 609
70 668
70 691
70 739
70 842
70 862
70 895
70 898
70 910
70 919
70 929
70 992
70 994
70 1009
70 1038
70 1086
70 1089
70 1109
70 1138
70 1168
70 1185
70 1188
70 1372
70 1611
70 1625
70 1676
70 1732
70 1738
70 1788
70 1803
70 1818
70 1840
70 1858
70 1878
70 1890
70 1948
70 1963
70 1968
70 1987
70 1988
71 86
71 96
71 101
71 136
71 377
71 519
71 589
71 622
71 663
71 690
71 728
71 783
71 816
71 848
71 947
71 1047
71 1066
71 1080
71 1121
71 1145
71 1192
71 1254
71 1258
71 1259
71 1293
71 1307
71 1370
71 1528
71 1536
71 1597
71 1609
71 1712
71 1728
71 1796
71 1802
71 1861
71 1898
71 1978
71 1992
71 2030
72 194
72 291
72 331
72 353
72 463
72 573
72 611
72 615
72 618
72 627
72 692
72 695
72 945
72 964
72 1045
72 1062
72 1063
72 1069
72 1087
72 1131
72 1203
72 1204
72 1675
72 1761
72 1866
72 1892
73 77
73 86
73 93
73 124
73 135
73 141
73 184
73 210
73 227
73 242
73 268
73 277
73 280
73 378
73 390
73 479
73 513
73 514
73 520
73 546
73 551
73 557
73 569
73 604
73 660
73 677
73 690
73 714
73 723
73 725
73 750
73 758
73 802
73 844
73 845
73 853
73 882
73 930
73 969
73 985
73 990
73 1019
73 1035
73 1044
73 1106
73 1132
73 1145
73 1218
73 1221
73 1258
73 1279
73 1284
73 1295
73 1441
73 1461
73 1477
73 1490
73 1504
73 1604
73 1654
73 1665
73 1674
73 1679
73 1693
73 1720
73 1800
73 1812
73 1821
73 1891
73 1907
73 1913
73 1924
73 1926
73 1956
73 1999
73 2030
73 2039
73 2058
74 146
74 183
74 300
74 335
74 395
74 439
74 471
74 494
74 508
74 544
74 588
74 593
74 663
74 708
74 728
74 811
74 1114
74 1217
74 1405
74 1442
74 1552
74 1603
74 1606
74 1653
74 1658
74 1789
74 1921
74 1934
75 488
75 516
75 579
75 627
75 846
75 854
75 1008
75 1021
75 1034
75 1052
75 1196
75 1243
75 1298
75 1318
75 1381
75 1473
75 1544
75 1618
75 1659
75 1664
75 1735
75 1776
75 1792
75 1799
75 1848
75 1852
75 2012
75 2013
75 2047
76 314
76 612
76 1886
76 1981
76 2007
77 109
77 124
77 136
77 146
77 184
77 210
77 213
77 378
77 551
77 557
77 569
77 604
77 621
77 738
77 741
77 743
77 771
77 791
77 802
77 853
77 927
77 1132
77 1145
77 1178
77 1192
77 1216
77 1254
77 1258
77 1342
77 1378
77 1403
77 1441
77 1455
77 1461
77 1490
77 1494
77 1517
77 1520
77 1535
77 1543
77 1584
77 1603
77 1717
77 1742
77 1782
77 1783
77 1798
77 1827
77 1861
77 1882
77 1891
77 1973
77 2000
78 186
78 497
78 539
78 1173
78 1189
78 1865
79 86
79 115
79 119
79 121
79 298
79 354
79 391
79 392
79 426
79 532
79 588
79 675
79 680
79 738
79 782
79 791
79 830
79 831
79 856
79 933
79 938
79 1047
79 1078
79 1208
79 1225
79 1240
79 1308
79 1321
79 1400
79 1406
79 1409
79 1422
79 1424
79 1566
79 1573
79 1646
79 1742
79 1825
79 1847
79 1962
79 1991
80 82
80 354
80 385
80 516
80 579
80 748
80 874
80 939
80 1008
80 1151
80 1347
80 1364
80 1414
80 1654
80 1776
80 1961
80 1971
81 120
81 130
81 140
81 169
81 227
81 277
81 378
81 461
81 479
81 517
81 563
81 589
81 690
81 705
81 729
81 734
81 764
81 838
81 1035
81 1047
81 1066
81 1122
81 1145
81 1188
81 1254
81 1317
81 1351
81 1378
81 1503
81 1609
81 1782
81 1898
81 1925
82 108
82 310
82 318
82 457
82 723
82 782
82 793
82 808
82 840
82 874
82 995
82 1151
82 1180
82 1208
82 1301
82 1304
82 1347
82 1414
82 1456
82 1547
82 1654
82 1953
82 1961
82 1971
83 124
83 130
83 137
83 157
83 169
83 528
83 594
83 631
83 881
83 915
83 1132
83 1417
83 1578
83 1925
83 1926
83 2030
84 85
84 239
84 286
84 422
84 576
84 614
84 675
84 683
84 704
84 721
84 851
84 867
84 903
84 1129
84 1170
84 1184
84 1229
84 1289
84 1352
84 1413
84 1538
84 1785
84 1836
85 162
85 173
85 301
85 307
85 413
85 470
85 614
85 675
85 683
85 867
85 903
85 906
85 916
85 921
85 960
85 977
85 1184
85 1228
85 1312
85 1353
85 1554
85 1567
85 1611
85 1757
85 1802
85 1889
85 2001
85 2010
85 2027
86 88
86 98
86 115
86 116
86 119
86 121
86 136
86 141
86 158
86 205
86 217
86 227
86 232
86 250
86 252
86 268
86 280
86 298
86 334
86 344
86 374
86 382
86 390
86 391
86 392
86 407
86 420
86 426
86 477
86 497
86 503
86 511
86 514
86 517
86 520
86 522
86 532
86 557
86 568
86 599
86 604
86 610
86 619
86 621
86 625
86 660
86 677
86 680
86 690
86 710
86 712
86 725
86 736
86 737
86 738
86 743
86 748
86 755
86 756
86 758
86 787
86 791
86 802
86 811
86 830
86 831
86 838
86 844
86 845
86 848
86 853
86 856
86 882
86 884
86 888
86 927
86 928
86 930
86 931
86 938
86 952
86 972
86 985
86 1016
86 1019
86 1028
86 1029
86 1031
86 1037
86 1046
86 1051
86 1057
86 1076
86 1092
86 1106
86 1124
86 1146
86 1157
86 1189
86 1207
86 1208
86 1224
86 1225
86 1240
86 1253
86 1266
86 1273
86 1293
86 1294
86 1295
86 1321
86 1330
86 1344
86 1349
86 1359
86 1378
86 1391
86 1400
86 1404
86 1406
86 1409
86 1422
86 1424
86 1432
86 1441
86 1458
86 1487
86 1490
86 1492
86 1504
86 1513
86 1514
86 1550
86 1573
86 1581
86 1584
86 1601
86 1646
86 1649
86 1655
86 1665
86 1666
86 1679
86 1692
86 1693
86 1704
86 1720
86 1727
86 1734
86 1740
86 1742
86 1760
86 1763
86 1782
86 1783
86 1800
86 1804
86 1825
86 1831
86 1839
86 1847
86 1849
86 1879
86 1882
86 1891
86 1896
86 1902
86 1907
86 1913
86 1914
86 1924
86 1926
86 1962
86 1991
86 1992
86 1995
86 2000
86 2024
86 2026
86 2039
86 2044
86 2058
87 98
87 322
87 493
87 503
87 521
87 752
87 1525
87 1581
87 1861
88 121
88 146
88 392
88 439
88 594
88 663
88 689
88 748
88 782
88 791
88 798
88 811
88 817
88 828
88 830
88 893
88 933
88 1080
88 1082
88 1137
88 1142
88 1249
88 1321
88 1391
88 1422
88 1424
88 1603
88 1654
88 1704
88 1727
88 1765
88 1781
88 1789
88 1790
88 1847
88 1902
88 1982
89 250
89 322
89 325
89 490
89 654
89 681
89 716
89 804
89 865
89 866
89 1036
89 1038
89 1086
89 1188
89 1242
89 1363
89 1399
89 1403
89 1486
89 1528
89 1537
89 2017
90 172
90 192
90 367
90 425
90 443
90 570
90 646
90 682
90 707
90 757
90 924
90 1026
90 1136
90 1240
90 1377
90 1412
90 1514
90 1526
90 1563
90 1755
90 1777
90 1844
90 1851
90 1894
90 2050
91 94
91 142
91 151
91 171
91 184
91 212
91 218
91 221
91 231
91 237
91 241
91 247
91 258
91 268
91 290
91 292
91 299
91 343
91 375
91 381
91 417
91 428
91 508
91 535
91 581
91 587
91 600
91 628
91 632
91 649
91 697
91 719
91 744
91 790
91 810
91 816
91 818
91 833
91 837
91 853
91 855
91 859
91 868
91 913
91 956
91 961
91 968
91 1018
91 1040
91 1049
91 1071
91 1112
91 1120
91 1141
91 1161
91 1176
91 1204
91 1226
91 1239
91 1295
91 1313
91 1338
91 1346
91 1362
91 1409
91 1418
91 1427
91 1429
91 1452
91 1471
91 1484
91 1517
91 1518
91 1549
91 1583
91 1591
91 1596
91 1597
91 1632
91 1643
91 1655
91 1700
91 1703
91 1774
91 1803
91 1814
91 1830
91 1838
91 1893
91 1897
91 1911
91 1931
91 1970
91 2006
91 2020
91 2048
91 2053
92 100
92 176
92 181
92 220
92 238
92 239
92 249
92 286
92 323
92 422
92 448
92 454
92 472
92 480
92 499
92 576
92 586
92 643
92 675
92 678
92 721
92 724
92 767
92 768
92 878
92 940
92 1001
92 1054
92 1074
92 1088
92 1093
92 1133
92 1170
92 1173
92 1214
92 1248
92 1288
92 1343
92 1352
92 1380
92 1446
92 1491
92 1582
92 1634
92 1654
92 1731
92 1872
92 1899
92 1903
92 1909
92 1981
92 1994
92 2059
93 268
93 300
93 395
93 403
93 557
93 677
93 725
93 758
93 802
93 853
93 882
93 985
93 990
93 1019
93 1441
93 1674
93 1693
93 1789
93 1800
93 1891
93 1907
94 100
94 149
94 286
94 472
94 536
94 1376
94 1560
94 1721
94 1803
95 549
95 627
95 993
95 1101
95 1320
95 1329
95 1699
96 114
96 124
96 130
96 136
96 158
96 227
96 255
96 280
96 296
96 305
96 341
96 348
96 351
96 355
96 377
96 378
96 396
96 403
96 424
96 444
96 450
96 479
96 489
96 513
96 519
96 559
96 563
96 622
96 690
96 705
96 729
96 764
96 802
96 804
96 816
96 829
96 842
96 848
96 899
96 969
96 997
96 1031
96 1086
96 1089
96 1108
96 1121
96 1132
96 1145
96 1146
96 1188
96 1197
96 1218
96 1260
96 1307
96 1337
96 1341
96 1392
96 1403
96 1432
96 1435
96 1441
96 1455
96 1477
96 1490
96 1500
96 1503
96 1511
96 1536
96 1559
96 1604
96 1665
96 1695
96 1717
96 1759
96 1798
96 1801
96 1820
96 1831
96 1838
96 1879
96 1898
96 1902
96 1925
96 1991
96 2030
97 109
97 213
97 604
97 660
97 1362
97 1517
97 1584
97 1891
97 2000
98 116
98 134
98 164
98 168
98 174
98 193
98 199
98 204
98 205
98 211
98 224
98 226
98 227
98 230
98 235
98 242
98 252
98 254
98 302
98 308
98 309
98 332
98 349
98 388
98 390
98 423
98 493
98 497
98 503
98 515
98 517
98 520
98 521
98 525
98 539
98 548
98 557
98 571
98 591
98 598
98 667
98 670
98 714
98 725
98 733
98 752
98 758
98 775
98 776
98 798
98 814
98 823
98 827
98 835
98 837
98 844
98 845
98 853
98 856
98 895
98 899
98 905
98 912
98 930
98 936
98 1003
98 1019
98 1023
98 1031
98 1049
98 1078
98 1085
98 1095
98 1119
98 1123
98 1160
98 1163
98 1208
98 1213
98 1216
98 1221
98 1225
98 1244
98 1256
98 1281
98 1290
98 1295
98 1301
98 1316
98 1321
98 1323
98 1332
98 1342
98 1344
98 1362
98 1386
98 1430
98 1441
98 1457
98 1480
98 1520
98 1523
98 1534
98 1548
98 1572
98 1581
98 1583
98 1649
98 1650
98 1657
98 1661
98 1676
98 1697
98 1720
98 1729
98 1731
98 1734
98 1807
98 1816
98 1854
98 1861
98 1895
98 1904
98 1907
98 1913
98 1926
98 1956
98 1969
98 1979
98 1980
98 2014
98 2019
98 2025
98 2055
99 223
99 234
99 484
99 946
99 953
99 971
99 1101
99 1171
99 1515
99 1608
99 1656
99 1736
99 1985
99 2042
100 107
100 118
100 152
100 176
100 228
100 237
100 238
100 239
100 262
100 272
100 295
100 323
100 330
100 376
100 404
100 415
100 422
100 437
100 448
100 483
100 529
100 575
100 576
100 617
100 629
100 657
100 675
100 697
100 777
100 803
100 833
100 852
100 864
100 873
100 886
100 918
100 932
100 968
100 991
100 999
100 1012
100 1054
100 1067
100 1074
100 1104
100 1107
100 1109
100 1120
100 1129
100 1170
100 1209
100 1230
100 1248
100 1275
100 1276
100 1280
100 1288
100 1289
100 1303
100 1305
100 1310
100 1322
100 1350
100 1352
100 1369
100 1435
100 1446
100 1454
100 1497
100 1501
100 1505
100 1518
100 1530
100 1538
100 1560
100 1562
100 1582
100 1620
100 1631
100 1639
100 1724
100 1764
100 1785
100 1815
100 1817
100 1819
100 1863
100 1868
100 1873
100 1889
100 1939
100 1941
100 1947
100 1949
100 1994
100 2054
101 114
101 122
101 151
101 155
101 183
101 214
101 239
101 300
101 482
101 508
101 514
101 527
101 535
101 566
101 583
101 601
101 631
101 639
101 657
101 665
101 699
101 810
101 956
101 968
101 972
101 979
101 981
101 1026
101 1062
101 1105
101 1113
101 1141
101 1143
101 1190
101 1202
101 1204
101 1225
101 1232
101 1234
101 1310
101 1336
101 1353
101 1412
101 1416
101 1420
101 1563
101 1617
101 1677
101 1687
101 1718
101 1737
101 1740
101 1746
101 1751
101 1777
101 1805
101 1846
101 1877
101 1880
101 1947
101 1959
101 1990
101 2011
102 104
102 166
102 175
102 331
102 406
102 611
102 615
102 692
102 964
102 1065
102 1069
102 1181
102 1320
102 1773
103 157
103 158
103 169
103 690
103 795
103 798
103 915
103 1047
103 1089
103 1252
103 1341
103 1370
103 1490
103 1717
103 1754
103 1866
103 1871
103 1917
104 166
104 286
104 398
104 651
104 1008
104 1181
104 1852
104 2030
105 161
105 380
105 614
105 1491
105 1600
105 1702
105 1886
105 1981
105 2007
106 110
106 238
106 239
106 352
106 362
106 404
106 500
106 529
106 545
106 576
106 643
106 657
106 675
106 721
106 1015
106 1084
106 1129
106 1152
106 1170
106 1173
106 1229
106 1245
106 1376
106 1380
106 1413
106 1485
106 1489
106 1497
106 1530
106 1538
106 1582
106 1620
106 1621
106 1718
106 1779
106 1865
106 1873
106 1994
106 2008
107 129
107 162
107 228
107 239
107 330
107 376
107 404
107 496
107 502
107 526
107 586
107 606
107 656
107 721
107 886
107 918
107 968
107 1127
107 1193
107 1247
107 1305
107 1352
107 1368
107 1407
107 1462
107 1497
107 1501
107 1621
107 1663
107 1745
107 1764
107 1819
107 1941
107 1947
107 1994
108 261
108 310
108 354
108 385
108 702
108 808
108 841
108 874
108 939
108 1044
108 1151
108 1208
108 1347
108 1414
108 1547
108 1654
108 1961
108 1971
109 184
109 210
109 213
109 283
109 508
109 551
109 557
109 604
109 607
109 660
109 741
109 743
109 818
109 927
109 1056
109 1106
109 1157
109 1176
109 1178
109 1216
109 1276
109 1342
109 1362
109 1461
109 1517
109 1584
109 1611
109 1861
109 1882
109 1891
109 1973
109 2000
110 112
110 267
110 326
110 386
110 482
110 506
110 747
110 883
110 1133
110 1143
110 1380
110 1384
110 1472
110 1702
110 1718
110 1811
110 1858
110 1940
110 1959
111 288
111 314
111 430
111 499
111 553
111 596
111 612
111 768
111 857
111 1265
111 1472
111 1702
111 1718
111 1886
111 1981
111 2007
112 214
112 220
112 352
112 430
112 506
112 596
112 643
112 657
112 959
112 1133
112 1312
112 1702
112 1718
112 2007
113 168
113 224
113 273
113 300
113 308
113 517
113 544
113 594
113 602
113 619
113 828
113 922
113 1256
113 1405
113 1765
114 151
114 183
114 300
114 395
114 471
114 508
114 527
114 544
114 563
114 572
114 577
114 646
114 783
114 828
114 983
114 1217
114 1232
114 1239
114 1310
114 1357
114 1373
114 1484
114 1494
114 1560
114 1597
114 1789
114 1821
114 1828
114 1867
114 1869
114 1983
114 1990
115 119
115 121
115 180
115 217
115 257
115 298
115 426
115 532
115 588
115 610
115 663
115 712
115 738
115 743
115 791
115 831
115 904
115 938
115 972
115 1046
115 1124
115 1273
115 1293
115 1321
115 1378
115 1409
115 1487
115 1514
115 1581
115 1587
115 1601
115 1603
115 1626
115 1649
115 1727
115 1740
115 1754
115 1763
115 1804
115 1847
115 1849
115 1902
115 1962
115 1965
115 1991
116 168
116 174
116 199
116 388
116 436
116 503
116 515
116 521
116 539
116 714
116 776
116 856
116 1023
116 1029
116 1078
116 1083
116 1160
116 1290
116 1316
116 1362
116 1430
116 1480
116 1523
116 1650
116 1980
116 1991
116 2025
117 130
117 157
117 348
117 528
117 631
117 877
117 881
117 969
117 1031
117 1145
117 1159
117 1259
117 1260
117 1304
117 1578
117 2030
118 152
118 239
118 286
118 330
118 415
118 448
118 472
118 480
118 577
118 586
118 615
118 627
118 678
118 683
118 724
118 977
118 1265
118 1288
118 1367
118 1379
118 1560
118 1641
118 1837
118 1903
118 2001
119 184
119 232
119 298
119 318
119 392
119 407
119 477
119 497
119 504
119 507
119 517
119 532
119 588
119 610
119 619
119 663
119 680
119 743
119 755
119 756
119 787
119 791
119 816
119 831
119 838
119 856
119 874
119 912
119 922
119 933
119 952
119 1016
119 1029
119 1048
119 1076
119 1128
119 1189
119 1224
119 1225
119 1293
119 1308
119 1321
119 1400
119 1406
119 1422
119 1424
119 1432
119 1436
119 1492
119 1514
119 1516
119 1534
119 1550
119 1655
119 1666
119 1687
119 1692
119 1695
119 1727
119 1804
119 1825
119 1896
119 1902
119 1921
119 1962
119 1965
119 1991
119 2026
119 2045
120 277
120 348
120 479
120 513
120 546
120 569
120 622
120 705
120 729
120 764
120 877
120 997
120 1014
120 1122
120 1159
120 1315
120 1317
120 1337
120 1351
120 1477
120 1503
120 1520
120 1536
120 1559
120 1695
120 1706
120 1782
120 1798
120 1820
120 1986
121 184
121 217
121 232
121 252
121 269
121 278
121 298
121 426
121 477
121 497
121 504
121 522
121 625
121 711
121 712
121 756
121 791
121 816
121 831
121 837
121 856
121 874
121 922
121 931
121 933
121 938
121 952
121 972
121 982
121 1031
121 1079
121 1124
121 1128
121 1208
121 1224
121 1321
121 1378
121 1395
121 1406
121 1409
121 1415
121 1418
121 1422
121 1424
121 1432
121 1436
121 1437
121 1442
121 1487
121 1492
121 1507
121 1514
121 1534
121 1552
121 1573
121 1587
121 1601
121 1603
121 1646
121 1686
121 1687
121 1692
121 1727
121 1740
121 1760
121 1790
121 1806
121 1825
121 1858
121 1896
121 1902
121 1905
121 1962
121 1971
121 1995
121 2026
121 2034
121 2045
122 151
122 155
122 291
122 324
122 410
122 527
122 530
122 596
122 608
122 692
122 893
122 901
122 953
122 981
122 1177
122 1306
122 1737
122 1767
122 1791
122 1927
122 1993
122 2002
122 2036
123 274
123 406
123 611
123 692
123 774
123 822
123 945
123 1101
123 1181
123 1329
123 1986
124 127
124 130
124 136
124 137
124 157
124 215
124 248
124 336
124 341
124 342
124 348
124 378
124 388
124 450
124 479
124 495
124 510
124 528
124 580
124 594
124 622
124 631
124 729
124 734
124 801
124 802
124 816
124 819
124 842
124 881
124 899
124 915
124 957
124 1031
124 1081
124 1132
124 1145
124 1159
124 1192
124 1258
124 1260
124 1261
124 1330
124 1339
124 1341
124 1393
124 1417
124 1435
124 1439
124 1441
124 1455
124 1494
124 1500
124 1511
124 1536
124 1570
124 1578
124 1652
124 1654
124 1717
124 1728
124 1756
124 1769
124 1786
124 1796
124 1802
124 1817
124 1839
124 1857
124 1905
124 1921
124 1925
124 1946
124 1965
124 1992
124 2015
124 2030
124 2032
125 164
125 436
125 456
125 493
125 548
125 667
125 668
125 716
125 856
125 930
125 1023
125 1086
125 1089
125 1160
125 1256
125 1290
125 1342
125 1344
125 1362
125 1611
125 1650
125 1858
125 1890
126 153
126 265
126 271
126 294
126 337
126 412
126 486
126 511
126 512
126 627
126 1062
126 1101
126 1329
126 1356
126 1515
126 1558
126 1566
126 1853
126 1993
126 2037
126 2042
127 130
127 136
127 341
127 351
127 479
127 690
127 848
127 915
127 1035
127 1047
127 1132
127 1145
127 1192
127 1259
127 1362
127 1511
127 1570
127 1578
127 1769
127 1802
127 2030
128 132
128 271
128 282
128 294
128 406
128 408
128 410
128 442
128 530
128 542
128 550
128 611
128 685
128 774
128 800
128 901
128 1088
128 1098
128 1101
128 1177
128 1199
128 1408
128 1502
128 1745
128 1774
128 1799
128 1918
128 1949
128 2002
128 2054
129 135
129 148
129 162
129 181
129 228
129 330
129 496
129 526
129 530
129 547
129 554
129 586
129 608
129 676
129 695
129 762
129 834
129 901
129 986
129 1073
129 1093
129 1095
129 1177
129 1193
129 1433
129 1443
129 1483
129 1501
129 1502
129 1558
129 1562
129 1569
129 1639
129 1654
129 1687
129 1713
129 1716
129 1747
129 1866
129 1944
129 2025
129 2054
130 137
130 157
130 169
130 215
130 298
130 306
130 341
130 444
130 479
130 594
130 601
130 631
130 690
130 705
130 819
130 848
130 881
130 927
130 957
130 969
130 1000
130 1132
130 1145
130 1159
130 1208
130 1249
130 1259
130 1260
130 1261
130 1293
130 1297
130 1304
130 1332
130 1393
130 1417
130 1435
130 1439
130 1441
130 1455
130 1494
130 1500
130 1511
130 1536
130 1570
130 1578
130 1609
130 1654
130 1717
130 1796
130 1801
130 1802
130 1817
130 1857
130 1861
130 1895
130 1925
130 1946
130 1978
130 2015
130 2030
130 2032
131 161
131 432
131 473
131 482
131 498
131 613
131 724
131 760
131 857
131 941
131 1111
131 1385
131 1472
131 1495
131 1702
131 1749
131 1794
131 1909
131 1942
131 2043
132 291
132 324
132 398
132 406
132 433
132 487
132 493
132 586
132 615
132 627
132 878
132 897
132 946
132 1086
132 1088
132 1188
132 1325
132 1442
132 1586
132 1853
132 1866
132 1919
133 168
133 178
133 211
133 366
133 389
133 596
133 602
133 708
133 763
133 821
133 880
133 897
133 1299
133 1340
133 1397
133 1405
133 1411
133 1517
133 1548
133 1576
133 1599
133 1806
133 1842
133 1850
133 1896
133 1960
134 242
134 254
134 298
134 391
134 493
134 497
134 521
134 525
134 539
134 598
134 667
134 733
134 776
134 798
134 830
134 835
134 899
134 1023
134 1095
134 1151
134 1244
134 1256
134 1281
134 1323
134 1513
134 1520
134 1650
134 1657
134 1858
134 1861
134 1905
134 1991
134 2025
135 145
135 168
135 178
135 195
135 257
135 270
135 289
135 294
135 308
135 310
135 311
135 335
135 354
135 371
135 379
135 393
135 412
135 469
135 488
135 497
135 507
135 508
135 522
135 548
135 549
135 561
135 568
135 570
135 579
135 618
135 619
135 626
135 628
135 631
135 649
135 653
135 655
135 676
135 690
135 723
135 731
135 738
135 748
135 756
135 801
135 810
135 821
135 827
135 837
135 838
135 850
135 856
135 874
135 877
135 925
135 933
135 956
135 969
135 972
135 991
135 1016
135 1040
135 1041
135 1044
135 1057
135 1064
135 1077
135 1078
135 1080
135 1092
135 1122
135 1151
135 1158
135 1163
135 1167
135 1180
135 1194
135 1225
135 1230
135 1234
135 1239
135 1309
135 1322
135 1324
135 1325
135 1331
135 1364
135 1391
135 1400
135 1422
135 1432
135 1436
135 1456
135 1470
135 1494
135 1510
135 1518
135 1531
135 1538
135 1547
135 1549
135 1654
135 1658
135 1665
135 1668
135 1681
135 1687
135 1740
135 1760
135 1783
135 1817
135 1840
135 1857
135 1865
135 1868
135 1881
135 1905
135 1911
135 1943
135 1952
135 1961
135 1971
135 2014
135 2020
135 2021
136 137
136 158
136 162
136 164
136 169
136 215
136 219
136 227
136 230
136 248
136 277
136 290
136 291
136 305
136 336
136 377
136 378
136 456
136 472
136 475
136 479
136 510
136 522
136 559
136 563
136 569
136 586
136 589
136 594
136 600
136 615
136 622
136 631
136 667
136 690
136 705
136 729
136 734
136 764
136 797
136 801
136 818
136 842
136 848
136 877
136 878
136 881
136 904
136 912
136 1014
136 1017
136 1023
136 1031
136 1047
136 1078
136 1080
136 1081
136 1122
136 1132
136 1145
136 1159
136 1182
136 1192
136 1197
136 1220
136 1249
136 1252
136 1259
136 1304
136 1315
136 1317
136 1330
136 1337
136 1351
136 1386
136 1417
136 1425
136 1455
136 1494
136 1503
136 1511
136 1520
136 1536
136 1550
136 1559
136 1570
136 1652
136 1654
136 1687
136 1695
136 1706
136 1734
136 1741
136 1754
136 1756
136 1759
136 1782
136 1786
136 1838
136 1858
136 1861
136 1866
136 1870
136 1895
136 1898
136 1925
136 1946
136 1956
136 1978
136 1992
136 2000
136 2030
136 2031
136 2046
137 157
137 528
137 631
137 915
137 1047
137 1132
137 1417
137 1578
137 1695
137 2030
138 146
138 273
138 300
138 544
138 594
138 602
138 664
138 828
138 922
138 1162
138 1397
138 1405
138 1765
138 1766
138 1806
138 1850
139 335
139 354
139 406
139 451
139 464
139 627
139 870
139 993
139 1008
139 1150
139 1186
139 1320
139 1329
139 1448
139 1471
139 1627
139 1670
139 1752
139 1832
139 1912
139 1950
139 2035
140 219
140 277
140 563
140 569
140 622
140 705
140 764
140 997
140 1014
140 1040
140 1315
140 1351
140 1455
140 1477
140 1559
141 227
141 390
141 520
141 557
141 725
141 844
141 845
141 853
141 1019
141 1295
141 1665
141 1679
141 1800
141 1907
141 1926
141 1956
142 218
142 221
142 231
142 319
142 417
142 488
142 516
142 535
142 579
142 581
142 587
142 754
142 790
142 853
142 854
142 879
142 1049
142 1154
142 1161
142 1196
142 1204
142 1295
142 1315
142 1346
142 1366
142 1381
142 1418
142 1434
142 1700
142 1703
142 1775
142 1814
142 1821
142 1852
142 1859
142 1883
142 1931
142 2006
143 265
143 294
143 337
143 512
143 533
143 695
143 946
143 1062
143 1506
143 1515
143 1558
143 1608
143 1853
143 2042
144 183
144 220
144 439
144 471
144 544
144 577
144 632
144 769
144 1217
144 1239
144 1560
144 1737
145 146
145 275
145 527
145 655
145 663
145 689
145 738
145 783
145 847
145 897
145 962
145 1086
145 1093
145 1114
145 1217
145 1264
145 1479
145 1653
145 1861
145 1896
146 153
146 168
146 178
146 219
146 236
146 275
146 289
146 290
146 316
146 354
146 366
146 384
146 393
146 416
146 460
146 503
146 544
146 570
146 588
146 596
146 601
146 602
146 607
146 631
146 655
146 663
146 666
146 680
146 688
146 689
146 708
146 728
146 745
146 753
146 763
146 804
146 811
146 817
146 821
146 828
146 830
146 922
146 952
146 957
146 995
146 1040
146 1072
146 1079
146 1092
146 1103
146 1105
146 1114
146 1122
146 1159
146 1180
146 1189
146 1217
146 1236
146 1239
146 1279
146 1324
146 1340
146 1373
146 1391
146 1427
146 1479
146 1517
146 1576
146 1584
146 1599
146 1603
146 1606
146 1653
146 1655
146 1704
146 1731
146 1798
146 1804
146 1806
146 1810
146 1842
146 1849
146 1850
146 1896
146 1902
146 1904
146 1921
146 2011
146 2034
146 2045
147 330
147 547
147 651
147 886
147 1054
147 1305
147 2054
148 167
148 196
148 303
148 398
148 452
148 547
148 586
148 790
148 901
148 1098
148 1558
148 1656
148 1919
148 2003
149 258
149 287
149 319
149 354
149 414
149 512
149 516
149 564
149 565
149 637
149 645
149 661
149 668
149 810
149 822
149 846
149 854
149 860
149 907
149 1043
149 1059
149 1075
149 1110
149 1165
149 1203
149 1237
149 1263
149 1269
149 1286
149 1292
149 1297
149 1460
149 1470
149 1589
149 1613
149 1667
149 1683
149 1723
149 1744
149 1766
149 1792
149 1829
149 1832
149 1834
149 1835
149 1852
149 2047
150 212
150 378
150 546
150 563
150 589
150 1494
150 1789
150 1821
150 1867
151 155
151 183
151 218
151 490
151 508
151 516
151 527
151 535
151 544
151 635
151 646
151 655
151 657
151 699
151 848
151 1015
151 1080
151 1217
151 1225
151 1232
151 1243
151 1264
151 1412
151 1524
151 1560
151 1677
151 1746
151 1814
151 1824
151 1861
151 2047
152 238
152 249
152 320
152 321
152 330
152 352
152 373
152 394
152 400
152 431
152 448
152 454
152 473
152 480
152 483
152 543
152 643
152 657
152 678
152 724
152 747
152 766
152 777
152 935
152 1012
152 1113
152 1147
152 1152
152 1179
152 1245
152 1248
152 1367
152 1379
152 1380
152 1388
152 1413
152 1489
152 1491
152 1540
152 1560
152 1669
152 1714
152 1718
152 1766
152 1779
152 1856
152 1858
152 1876
152 1903
152 1966
152 1981
152 2059
153 282
153 286
153 294
153 324
153 337
153 410
153 412
153 484
153 492
153 511
153 512
153 533
153 584
153 615
153 943
153 946
153 949
153 953
153 974
153 1054
153 1062
153 1101
153 1115
153 1177
153 1200
153 1201
153 1297
153 1350
153 1360
153 1371
153 1405
153 1479
153 1506
153 1512
153 1515
153 1558
153 1608
153 1610
153 1644
153 1690
153 1736
153 1770
153 1791
153 1853
153 1919
153 1993
153 1997
153 2003
153 2011
153 2036
153 2040
153 2042
154 161
154 482
154 506
154 643
154 657
154 991
154 1015
154 1133
154 1143
154 1380
154 1501
154 1702
154 1718
154 1751
154 1877
154 1945
154 1959
155 183
155 244
155 394
155 457
155 527
155 544
155 577
155 682
155 689
155 796
155 924
155 981
155 1136
155 1204
155 1232
155 1560
155 1563
155 1653
155 1677
155 1687
155 1737
155 1789
155 1939
156 286
156 300
156 330
156 415
156 499
156 657
156 747
156 768
156 836
156 878
156 1088
156 1133
156 1245
156 1265
156 1462
156 1495
156 1597
156 1718
156 1811
157 169
157 261
157 305
157 313
157 351
157 378
157 489
157 804
157 816
157 896
157 899
157 984
157 1016
157 1047
157 1132
157 1145
157 1197
157 1207
157 1249
157 1260
157 1261
157 1341
157 1417
157 1435
157 1439
157 1441
157 1455
157 1498
157 1578
157 1717
157 1754
157 1786
157 1917
157 1925
157 1926
157 1978
157 2030
157 2032
158 600
158 690
158 838
158 1341
158 1455
158 1578
158 1728
158 1756
158 1796
158 1802
158 1898
158 1992
159 902
159 1007
159 1445
159 1591
159 1618
159 1625
159 1845
159 1848
159 1984
160 285
160 301
160 376
160 437
160 602
160 675
160 894
160 906
160 921
160 977
160 1092
160 1211
160 1533
160 1586
160 1713
160 1916
160 1947
160 2027
161 288
161 314
161 347
161 352
161 380
161 430
161 473
161 482
161 499
161 506
161 553
161 585
161 596
161 612
161 613
161 643
161 657
161 679
161 726
161 768
161 804
161 857
161 959
161 1055
161 1067
161 1133
161 1245
161 1265
161 1287
161 1289
161 1380
161 1385
161 1412
161 1472
161 1475
161 1590
161 1600
161 1631
161 1702
161 1718
161 1749
161 1794
161 1805
161 1858
161 1886
161 1909
161 1981
161 1990
161 2004
161 2007
161 2043
162 181
162 228
162 245
162 286
162 323
162 413
162 470
162 496
162 606
162 695
162 765
162 785
162 864
162 867
162 878
162 886
162 894
162 918
162 932
162 977
162 1054
162 1088
162 1093
162 1103
162 1135
162 1193
162 1305
162 1322
162 1369
162 1462
162 1562
162 1567
162 1586
162 1663
162 1713
162 1718
162 1764
162 2054
163 168
163 335
163 429
163 442
163 459
163 510
163 512
163 591
163 618
163 619
163 657
163 664
163 715
163 716
163 761
163 833
163 873
163 892
163 925
163 947
163 976
163 990
163 1054
163 1060
163 1064
163 1078
163 1086
163 1119
163 1138
163 1159
163 1196
163 1207
163 1217
163 1230
163 1241
163 1276
163 1290
163 1322
163 1416
163 1422
163 1467
163 1470
163 1518
163 1549
163 1551
163 1565
163 1603
163 1607
163 1664
163 1665
163 1668
163 1720
163 1818
163 1858
163 1861
163 1871
163 1874
163 1892
163 1896
163 1897
163 1918
163 1920
163 1925
163 1945
163 1947
163 1980
163 1992
163 1996
163 2052
164 168
164 174
164 193
164 197
164 199
164 224
164 226
164 235
164 242
164 252
164 254
164 269
164 302
164 349
164 436
164 456
164 497
164 503
164 515
164 517
164 521
164 548
164 562
164 571
164 591
164 598
164 610
164 667
164 684
164 752
164 776
164 814
164 835
164 856
164 895
164 899
164 936
164 1003
164 1023
164 1078
164 1082
164 1085
164 1095
164 1119
164 1126
164 1149
164 1160
164 1163
164 1208
164 1213
164 1216
164 1217
164 1218
164 1225
164 1234
164 1244
164 1256
164 1290
164 1321
164 1332
164 1344
164 1362
164 1386
164 1430
164 1441
164 1480
164 1487
164 1511
164 1523
164 1525
164 1534
164 1538
164 1642
164 1679
164 1720
164 1734
164 1807
164 1827
164 1861
164 1895
164 1937
164 1979
164 1980
164 1992
164 2019
164 2024
164 2025
164 2045
164 2055
165 171
165 414
165 442
165 503
165 534
165 713
165 823
165 843
165 1052
165 1075
165 1199
165 1276
165 1298
165 1451
165 1611
165 1627
165 1644
165 1672
165 1735
165 1762
165 1853
165 1888
165 1908
165 2013
166 171
166 194
166 207
166 274
166 281
166 291
166 294
166 511
166 549
166 572
166 611
166 632
166 651
166 676
166 692
166 774
166 790
166 823
166 826
166 885
166 913
166 920
166 1062
166 1063
166 1069
166 1087
166 1103
166 1110
166 1141
166 1165
166 1202
166 1204
166 1234
166 1286
166 1329
166 1428
166 1481
166 1493
166 1544
166 1569
166 1580
166 1627
166 1636
166 1687
166 1711
166 1727
166 1735
166 1752
166 1770
166 1778
166 1783
166 1791
166 1810
166 1892
166 1986
167 335
167 406
167 547
167 586
167 592
167 774
167 822
167 878
167 1101
167 1502
167 1677
167 1866
167 1964
168 199
168 224
168 252
168 254
168 291
168 302
168 406
168 493
168 515
168 521
168 539
168 548
168 570
168 596
168 610
168 692
168 703
168 733
168 776
168 814
168 878
168 899
168 936
168 1019
168 1023
168 1095
168 1119
168 1160
168 1188
168 1244
168 1256
168 1281
168 1323
168 1329
168 1362
168 1386
168 1403
168 1430
168 1441
168 1457
168 1480
168 1517
168 1523
168 1528
168 1534
168 1650
168 1734
168 1739
168 1850
168 1854
168 1858
168 1980
169 212
169 230
169 248
169 264
169 282
169 308
169 334
169 374
169 375
169 396
169 429
169 475
169 510
169 530
169 622
169 623
169 657
169 676
169 680
169 715
169 716
169 802
169 804
169 826
169 856
169 899
169 912
169 933
169 936
169 956
169 969
169 985
169 990
169 992
169 1005
169 1006
169 1047
169 1057
169 1060
169 1078
169 1086
169 1106
169 1125
169 1132
169 1157
169 1187
169 1203
169 1230
169 1236
169 1254
169 1290
169 1297
169 1330
169 1417
169 1425
169 1430
169 1439
169 1441
169 1467
169 1500
169 1536
169 1551
169 1552
169 1570
169 1578
169 1587
169 1603
169 1668
169 1695
169 1741
169 1777
169 1838
169 1864
169 1865
169 1870
169 1874
169 1882
169 1895
169 1897
169 1905
169 1917
169 1925
169 1945
169 1948
169 2024
170 362
170 404
170 500
170 675
170 1152
170 1288
170 1312
170 1350
170 1413
170 1485
170 1497
170 1505
170 1538
170 1621
170 1837
170 1889
170 1899
171 360
171 442
171 508
171 615
171 698
171 815
171 823
171 843
171 855
171 913
171 1052
171 1233
171 1298
171 1416
171 1451
171 1506
171 1644
171 1735
171 1938
171 2022
171 2037
172 367
172 425
172 682
172 803
172 924
172 1026
172 1136
172 1140
172 1240
172 1321
172 1377
172 1514
172 1563
172 1617
172 1646
172 1777
173 256
173 265
173 282
173 286
173 294
173 324
173 346
173 398
173 409
173 410
173 412
173 442
173 452
173 468
173 484
173 486
173 487
173 512
173 533
173 550
173 586
173 650
173 692
173 713
173 783
173 832
173 842
173 878
173 946
173 949
173 953
173 1004
173 1075
173 1089
173 1090
173 1098
173 1100
173 1115
173 1222
173 1325
173 1350
173 1360
173 1403
173 1466
173 1470
173 1506
173 1512
173 1515
173 1560
173 1566
173 1593
173 1644
173 1645
173 1736
173 1853
173 1881
173 1993
173 2003
173 2036
173 2042
173 2049
173 2051
174 308
174 379
174 388
174 525
174 548
174 591
174 827
174 850
174 1023
174 1095
174 1256
174 1456
174 1480
174 1650
174 1854
174 1980
175 244
175 271
175 406
175 441
175 464
175 627
175 692
175 913
175 974
175 1033
175 1034
175 1042
175 1101
175 1181
175 1318
175 1329
175 1481
175 1735
175 1792
175 1799
175 2037
176 238
176 251
176 326
176 404
176 422
176 500
176 639
176 675
176 921
176 950
176 1054
176 1142
176 1170
176 1173
176 1229
176 1275
176 1280
176 1310
176 1343
176 1350
176 1352
176 1376
176 1413
176 1454
176 1497
176 1538
176 1555
176 1582
176 1588
176 1620
176 1743
176 1826
176 1865
176 1889
176 1994
176 2018
176 2056
177 404
177 576
177 582
177 675
177 767
177 1084
177 1214
177 1255
177 1300
177 1382
177 1497
177 2018
178 228
178 272
178 273
178 335
178 415
178 596
178 828
178 880
178 1126
178 1248
178 1305
178 1479
178 1501
178 1505
178 1548
178 1562
178 1576
178 1639
178 1715
178 1850
178 2054
179 284
179 427
179 603
179 616
179 638
179 1009
179 1086
179 1134
179 1270
179 1277
179 1314
179 1421
179 1453
179 1476
179 1726
179 1732
179 1808
179 1923
179 1958
179 1963
179 1975
179 1987
180 448
180 527
180 532
180 588
180 743
180 938
180 1273
180 1321
180 1359
180 1367
180 1424
180 1573
180 1849
180 1962
181 213
181 214
181 472
181 502
181 547
181 586
181 656
181 675
181 721
181 765
181 834
181 878
181 1054
181 1073
181 1088
181 1093
181 1117
181 1170
181 1183
181 1193
181 1229
181 1275
181 1305
181 1352
181 1463
181 1499
181 1502
181 1539
181 1586
181 1681
181 1696
181 1701
181 1713
181 1809
181 1815
181 1829
181 1945
181 1947
181 2015
182 228
182 330
182 415
182 480
182 490
182 911
182 999
182 1209
182 1267
182 1288
182 1289
182 1305
182 1312
182 1462
182 1505
182 1562
182 1639
182 1715
182 1724
182 1764
183 300
183 391
183 425
183 439
183 448
183 471
183 496
183 508
183 527
183 544
183 577
183 588
183 682
183 728
183 738
183 745
183 772
183 811
183 830
183 884
183 990
183 998
183 1136
183 1217
183 1232
183 1310
183 1378
183 1389
183 1405
183 1442
183 1552
183 1560
183 1585
183 1597
183 1603
183 1606
183 1658
183 1737
183 1756
183 1789
183 1828
183 1847
183 1869
183 1983
183 1990
183 2027
183 2050
184 210
184 218
184 242
184 298
184 392
184 604
184 607
184 660
184 663
184 690
184 738
184 791
184 802
184 811
184 830
184 1054
184 1056
184 1106
184 1132
184 1207
184 1258
184 1315
184 1321
184 1420
184 1424
184 1426
184 1494
184 1513
184 1528
184 1601
184 1603
184 1626
184 1665
184 1732
184 1814
184 1824
184 1847
184 1861
184 1868
184 1991
184 2000
184 2024
185 255
185 563
185 694
185 771
185 1035
185 1254
185 1258
185 1284
185 1387
185 1458
186 298
186 344
186 392
186 477
186 621
186 663
186 711
186 748
186 798
186 837
186 928
186 972
186 1002
186 1076
186 1189
186 1266
186 1330
186 1374
186 1391
186 1400
186 1406
186 1436
186 1513
186 1612
186 1692
186 1704
186 1760
186 1822
186 1991
186 2044
187 354
187 700
187 854
187 861
187 1243
187 1297
187 1366
187 1375
187 1381
187 1557
187 1776
187 1814
187 1883
187 1900
187 2029
187 2047
188 354
188 368
188 438
188 478
188 1008
188 1186
188 1950
189 263
189 429
189 462
189 700
189 1144
189 1196
189 1237
189 1557
189 1648
189 1776
189 1793
189 2029
190 480
190 496
190 765
190 932
190 1173
190 1288
190 1322
190 1343
190 1663
191 310
191 318
191 874
191 1180
191 1325
191 1698
191 1823
191 1971
192 367
192 443
192 508
192 646
192 699
192 708
192 924
192 1015
192 1113
192 1136
192 1240
192 1377
192 1563
192 1844
192 1861
193 224
193 308
193 515
193 521
193 539
193 549
193 591
193 610
193 752
193 776
193 835
193 899
193 993
193 1023
193 1033
193 1095
193 1256
193 1320
193 1323
193 1329
193 1430
193 1480
193 1520
193 1657
193 1699
193 1854
193 1980
194 271
194 353
194 463
194 512
194 573
194 618
194 627
194 692
194 695
194 945
194 1021
194 1062
194 1063
194 1087
194 1131
194 1203
194 1204
194 1566
194 1675
194 1761
194 1892
194 1955
195 216
195 261
195 338
195 507
195 925
195 947
195 967
195 1000
195 1079
195 1158
195 1327
195 1331
195 1415
195 1488
195 1510
195 1840
195 1885
196 286
196 346
196 452
196 465
196 484
196 487
196 542
196 608
196 799
196 832
196 901
196 943
196 946
196 953
196 1088
196 1177
196 1506
196 1515
196 1558
196 1656
196 1767
196 1919
196 1927
196 2003
196 2042
197 261
197 456
197 539
197 667
197 856
197 1023
197 1160
197 1256
197 1290
197 1344
197 1362
197 1386
197 1734
197 2025
198 835
198 1095
198 1344
198 1657
199 205
199 226
199 242
199 252
199 254
199 269
199 308
199 388
199 456
199 497
199 503
199 515
199 517
199 521
199 525
199 591
199 598
199 667
199 733
199 798
199 814
199 856
199 895
199 899
199 930
199 936
199 1003
199 1023
199 1031
199 1078
199 1213
199 1216
199 1244
199 1256
199 1301
199 1321
199 1332
199 1344
199 1362
199 1386
199 1430
199 1441
199 1457
199 1480
199 1523
199 1581
199 1603
199 1650
199 1657
199 1676
199 1720
199 1734
199 1854
199 1861
199 1937
199 1980
199 2019
199 2024
199 2025
199 2055
200 300
200 395
200 471
200 544
200 579
200 588
200 708
200 728
200 854
200 956
200 1086
200 1217
200 1381
200 1405
200 1442
200 1852
200 1934
200 1950
200 2027
201 335
201 435
201 754
201 1224
201 1263
201 1677
201 1814
201 1852
201 2047
202 258
202 264
202 343
202 381
202 510
202 581
202 601
202 671
202 715
202 717
202 855
202 936
202 1018
202 1045
202 1188
202 1243
202 1268
202 1403
202 1434
202 1467
202 1528
202 1643
202 1835
202 1858
202 1874
202 1897
202 1920
202 1931
202 2038
203 439
203 728
203 1552
203 1921
204 308
204 814
204 1023
204 1044
204 1256
204 1362
204 1386
204 1707
204 1854
204 2025
205 298
205 392
205 493
205 497
205 504
205 507
205 517
205 521
205 539
205 568
205 591
205 598
205 599
205 610
205 752
205 776
205 856
205 874
205 899
205 947
205 1000
205 1002
205 1047
205 1095
205 1224
205 1256
205 1308
205 1323
205 1342
205 1400
205 1480
205 1520
205 1657
205 1742
205 1847
205 1905
205 1991
206 273
206 391
206 544
206 594
206 763
206 774
206 828
206 830
206 880
206 922
206 1405
206 1479
206 1603
206 1765
206 1806
206 1991
207 274
207 364
207 406
207 424
207 615
207 627
207 692
207 774
207 1008
207 1167
207 1329
207 1481
207 1575
207 1688
207 1770
207 1861
208 238
208 239
208 383
208 448
208 454
208 480
208 502
208 566
208 576
208 1084
208 1109
208 1310
208 1435
208 1545
208 1569
208 1579
208 1813
208 1994
209 304
209 574
209 1022
209 1043
209 1050
209 1270
209 1277
209 1286
209 1846
210 213
210 382
210 551
210 694
210 725
210 730
210 741
210 743
210 758
210 771
210 818
210 853
210 882
210 925
210 927
210 930
210 1035
210 1056
210 1092
210 1157
210 1178
210 1216
210 1258
210 1316
210 1342
210 1458
210 1461
210 1535
210 1543
210 1568
210 1665
210 1734
210 1857
210 1861
210 1882
210 1891
210 1907
210 2000
211 324
211 438
211 539
211 596
211 752
211 776
211 821
211 828
211 880
211 897
211 952
211 993
211 1023
211 1069
211 1095
211 1162
211 1264
211 1397
211 1405
211 1416
211 1480
211 1520
211 1576
211 1627
211 1677
211 1792
211 1799
211 1806
211 1996
212 218
212 227
212 230
212 378
212 546
212 563
212 654
212 690
212 714
212 717
212 734
212 754
212 802
212 812
212 844
212 855
212 983
212 985
212 1051
212 1258
212 1334
212 1434
212 1490
212 1494
212 1665
212 1680
212 1693
212 1814
212 1821
212 1828
212 1861
212 1867
212 1878
212 1925
212 1999
213 286
213 472
213 576
213 660
213 675
213 771
213 853
213 878
213 1093
213 1170
213 1193
213 1229
213 1258
213 1300
213 1352
213 1376
213 1485
213 1497
213 1538
213 1543
213 1568
213 1709
213 1809
213 1861
213 1891
214 220
214 286
214 288
214 314
214 394
214 415
214 440
214 472
214 473
214 506
214 596
214 643
214 657
214 678
214 747
214 768
214 878
214 1015
214 1054
214 1093
214 1193
214 1232
214 1245
214 1312
214 1358
214 1380
214 1489
214 1495
214 1501
214 1560
214 1586
214 1614
214 1702
214 1718
214 1811
214 1815
214 1819
214 1959
214 1981
214 2043
215 270
215 356
215 424
215 436
215 479
215 541
215 668
215 690
215 691
215 716
215 804
215 842
215 848
215 895
215 1038
215 1086
215 1089
215 1132
215 1168
215 1185
215 1188
215 1219
215 1259
215 1536
215 1611
215 1676
215 1782
215 1818
215 1858
215 1861
215 1878
215 1890
215 1918
215 1948
215 2030
216 507
216 933
216 947
216 967
216 1064
216 1158
216 1327
216 1391
216 1488
216 1510
216 1603
216 1885
217 391
217 392
217 426
217 503
217 570
217 619
217 712
217 737
217 738
217 743
217 791
217 831
217 856
217 884
217 938
217 1048
217 1124
217 1208
217 1273
217 1321
217 1344
217 1349
217 1359
217 1378
217 1409
217 1507
217 1573
217 1581
217 1646
217 1692
217 1849
217 1962
218 221
218 241
218 275
218 381
218 493
218 521
218 581
218 689
218 703
218 754
218 776
218 816
218 827
218 828
218 853
218 855
218 859
218 881
218 913
218 937
218 956
218 969
218 1040
218 1045
218 1049
218 1056
218 1095
218 1176
218 1204
218 1207
218 1226
218 1264
218 1295
218 1313
218 1325
218 1346
218 1362
218 1425
218 1429
218 1493
218 1520
218 1571
218 1655
218 1665
218 1774
218 1814
218 1824
218 1827
218 1830
218 1846
218 1874
218 1900
218 1904
218 1931
218 2020
218 2053
219 275
219 277
219 300
219 325
219 377
219 439
219 479
219 489
219 569
219 588
219 622
219 663
219 703
219 705
219 728
219 770
219 783
219 848
219 866
219 880
219 915
219 1081
219 1092
219 1114
219 1122
219 1145
219 1192
219 1317
219 1334
219 1351
219 1387
219 1399
219 1442
219 1479
219 1503
219 1511
219 1520
219 1528
219 1536
219 1559
219 1609
219 1756
219 1759
219 1782
219 1789
219 1802
219 1838
219 1921
219 1925
219 1934
219 2030
220 237
220 394
220 430
220 473
220 476
220 499
220 632
220 643
220 657
220 769
220 833
220 857
220 1015
220 1111
220 1245
220 1265
220 1310
220 1380
220 1472
220 1560
220 1597
220 1600
220 1614
220 1631
220 1658
220 1702
220 1718
220 1749
220 1858
220 1877
220 1945
220 1959
220 1990
220 2050
221 241
221 375
221 581
221 717
221 855
221 879
221 923
221 1018
221 1154
221 1226
221 1346
221 1429
221 1643
221 1703
221 1814
221 1821
221 1830
221 1893
221 1931
222 323
222 576
222 767
222 828
222 880
222 1084
222 1530
222 2018
222 2054
223 511
223 946
223 971
223 1101
223 1171
223 1360
223 1595
223 1608
223 1985
223 2042
224 226
224 254
224 308
224 388
224 456
224 493
224 497
224 515
224 521
224 525
224 539
224 548
224 591
224 667
224 733
224 752
224 814
224 827
224 835
224 856
224 899
224 930
224 1023
224 1044
224 1078
224 1095
224 1149
224 1160
224 1213
224 1244
224 1256
224 1290
224 1344
224 1362
224 1386
224 1430
224 1480
224 1511
224 1520
224 1523
224 1534
224 1650
224 1657
224 1661
224 1874
224 1980
224 2014
224 2024
224 2025
224 2055
225 244
225 340
225 1130
225 1136
225 1190
225 1597
225 2050
226 239
226 242
226 287
226 308
226 388
226 497
226 515
226 521
226 539
226 586
226 591
226 598
226 669
226 670
226 733
226 752
226 776
226 814
226 827
226 835
226 899
226 1078
226 1093
226 1119
226 1193
226 1244
226 1256
226 1316
226 1323
226 1457
226 1480
226 1604
226 1636
226 1650
226 1657
226 1854
226 1994
226 2025
227 242
227 280
227 378
227 382
227 390
227 395
227 436
227 467
227 520
227 557
227 604
227 660
227 677
227 705
227 720
227 725
227 758
227 802
227 844
227 845
227 853
227 882
227 930
227 980
227 984
227 990
227 1028
227 1051
227 1092
227 1145
227 1146
227 1160
227 1176
227 1178
227 1207
227 1221
227 1258
227 1291
227 1295
227 1316
227 1317
227 1341
227 1362
227 1404
227 1435
227 1490
227 1498
227 1504
227 1520
227 1523
227 1665
227 1674
227 1679
227 1720
227 1734
227 1769
227 1821
227 1831
227 1879
227 1882
227 1891
227 1898
227 1907
227 1913
227 1926
227 1956
227 1973
227 2024
227 2025
227 2039
227 2058
228 295
228 323
228 330
228 376
228 415
228 472
228 480
228 502
228 526
228 606
228 617
228 629
228 765
228 852
228 918
228 940
228 968
228 1116
228 1127
228 1407
228 1454
228 1462
228 1469
228 1501
228 1538
228 1562
228 1634
228 1639
228 1745
228 1819
228 1863
228 1949
228 2018
228 2054
229 279
229 285
229 301
229 307
229 376
229 413
229 437
229 556
229 683
229 704
229 906
229 916
229 960
229 979
229 1060
229 1184
229 1229
229 1278
229 1312
229 1586
229 1713
229 1757
229 1836
229 1889
229 1910
229 1916
229 1954
229 2001
230 277
230 306
230 348
230 355
230 378
230 517
230 569
230 591
230 600
230 690
230 734
230 827
230 838
230 844
230 877
230 899
230 900
230 915
230 1047
230 1078
230 1132
230 1244
230 1259
230 1315
230 1341
230 1351
230 1474
230 1490
230 1494
230 1520
230 1523
230 1609
230 1650
230 1798
230 1861
230 1867
230 1898
230 1905
230 1980
230 2031
231 375
231 535
231 581
231 587
231 1049
231 1429
231 1597
231 1814
231 1893
231 1900
231 1931
231 2053
232 278
232 342
232 407
232 504
232 610
232 619
232 680
232 856
232 1029
232 1046
232 1224
232 1492
232 1550
232 1727
232 1885
232 1991
233 249
233 433
233 534
233 597
233 626
233 738
233 774
233 794
233 1031
233 1119
233 1329
233 1394
233 1402
233 1435
233 1549
233 1650
233 1697
233 1728
233 1871
234 410
234 484
234 946
234 1115
234 1506
234 1515
234 1736
235 254
235 269
235 406
235 456
235 493
235 497
235 515
235 517
235 521
235 619
235 627
235 635
235 667
235 692
235 752
235 776
235 878
235 899
235 1023
235 1160
235 1316
235 1480
235 1566
235 1581
235 1734
235 1905
235 2020
235 2038
236 397
236 588
236 663
236 707
236 811
236 897
236 931
236 982
236 1091
236 1321
236 1330
236 1789
236 1847
237 244
237 286
237 536
237 576
237 577
237 626
237 675
237 682
237 724
237 735
237 844
237 1049
237 1112
237 1120
237 1170
237 1473
237 1529
237 1560
237 1582
237 1586
237 1596
237 1641
237 1721
237 1732
237 1737
237 1919
237 2001
238 239
238 251
238 285
238 323
238 357
238 362
238 404
238 422
238 500
238 575
238 582
238 606
238 617
238 629
238 639
238 777
238 857
238 886
238 911
238 941
238 999
238 1012
238 1073
238 1074
238 1084
238 1109
238 1129
238 1170
238 1173
238 1195
238 1229
238 1275
238 1310
238 1350
238 1364
238 1376
238 1398
238 1435
238 1446
238 1462
238 1485
238 1538
238 1545
238 1560
238 1582
238 1620
238 1621
238 1639
238 1709
238 1718
238 1815
238 1865
238 1873
238 1889
238 1994
238 2010
238 2018
238 2054
238 2056
239 251
239 286
239 323
239 373
239 376
239 404
239 415
239 422
239 480
239 500
239 502
239 545
239 556
239 576
239 586
239 597
239 617
239 624
239 642
239 648
239 651
239 665
239 675
239 683
239 767
239 918
239 940
239 968
239 1074
239 1084
239 1129
239 1136
239 1170
239 1194
239 1229
239 1232
239 1276
239 1296
239 1305
239 1310
239 1313
239 1322
239 1369
239 1376
239 1379
239 1413
239 1435
239 1446
239 1454
239 1462
239 1469
239 1485
239 1497
239 1501
239 1530
239 1538
239 1560
239 1562
239 1579
239 1620
239 1621
239 1634
239 1639
239 1663
239 1673
239 1764
239 1772
239 1785
239 1815
239 1817
239 1873
239 1889
239 1899
239 1903
239 1909
239 1941
239 1994
239 2008
239 2010
239 2018
239 2050
240 1288
240 1639
241 277
241 375
241 417
241 581
241 827
241 855
241 961
241 1018
241 1040
241 1045
241 1226
241 1277
241 1434
241 1607
241 1830
241 1857
241 1931
241 2006
241 2020
242 356
242 382
242 390
242 493
242 497
242 521
242 525
242 548
242 557
242 580
242 660
242 666
242 677
242 725
242 750
242 758
242 776
242 814
242 835
242 844
242 845
242 853
242 882
242 930
242 1019
242 1244
242 1281
242 1323
242 1430
242 1457
242 1650
242 1674
242 1679
242 1720
242 1800
242 1861
242 1891
242 1907
242 1913
242 1924
242 1956
242 1980
242 2024
242 2025
242 2039
242 2055
242 2058
243 547
243 586
243 878
243 1040
243 1088
243 1093
244 370
244 374
244 414
244 438
244 442
244 508
244 512
244 514
244 534
244 549
244 583
244 620
244 698
244 699
244 757
244 780
244 813
244 822
244 823
244 824
244 843
244 870
244 892
244 913
244 924
244 942
244 955
244 964
244 971
244 974
244 988
244 1024
244 1034
244 1052
244 1101
244 1110
244 1130
244 1136
244 1138
244 1199
244 1276
244 1298
244 1310
244 1318
244 1322
244 1338
244 1348
244 1377
244 1383
244 1405
244 1416
244 1451
244 1465
244 1531
244 1544
244 1583
244 1604
244 1611
244 1627
244 1644
244 1664
244 1682
244 1735
244 1774
244 1792
244 1797
244 1799
244 1828
244 1832
244 1833
244 1858
244 1888
244 1936
244 1943
244 1964
244 2011
244 2013
244 2028
245 323
245 496
245 765
245 932
245 1663
245 1718
246 307
246 380
246 500
246 556
246 655
246 675
246 786
246 849
246 911
246 960
246 1060
246 1209
246 1296
246 1369
246 1579
246 1620
246 1764
246 1948
246 1966
246 1994
247 375
248 479
248 690
248 705
248 848
248 1132
248 1145
248 1403
248 1536
248 1782
248 1861
248 1925
248 2030
249 291
249 320
249 330
249 376
249 404
249 406
249 433
249 448
249 451
249 534
249 615
249 627
249 629
249 647
249 697
249 738
249 794
249 803
249 806
249 864
249 950
249 1031
249 1067
249 1086
249 1109
249 1247
249 1275
249 1329
249 1350
249 1379
249 1394
249 1549
249 1650
249 1697
249 1728
249 1770
249 1863
249 1865
249 1889
249 1950
250 322
250 325
250 490
250 493
250 716
250 866
250 1036
250 1188
250 1363
250 1486
251 323
251 404
251 422
251 558
251 576
251 767
251 940
251 1073
251 1074
251 1084
251 1209
251 1214
251 1229
251 1413
251 1446
251 1485
251 1497
251 1538
251 1579
251 1582
251 1621
251 1731
251 1785
251 1815
251 1872
251 1889
251 1909
251 1994
251 2018
251 2054
252 388
252 456
252 497
252 525
252 539
252 591
252 598
252 610
252 667
252 831
252 856
252 899
252 930
252 1023
252 1029
252 1078
252 1160
252 1256
252 1281
252 1344
252 1362
252 1480
252 1854
252 1991
253 601
253 603
253 717
253 722
253 858
253 862
253 872
253 1009
253 1134
253 1277
253 1434
253 1450
253 1643
253 1732
253 1753
253 1814
253 1963
254 273
254 302
254 349
254 455
254 493
254 497
254 515
254 521
254 525
254 539
254 544
254 548
254 576
254 591
254 598
254 602
254 684
254 728
254 733
254 763
254 775
254 776
254 827
254 828
254 835
254 899
254 922
254 1023
254 1078
254 1095
254 1160
254 1244
254 1256
254 1281
254 1323
254 1430
254 1457
254 1480
254 1520
254 1650
254 1657
254 1695
254 1827
254 1854
254 1980
254 2025
255 286
255 390
255 563
255 694
255 705
255 725
255 802
255 848
255 892
255 925
255 997
255 1035
255 1192
255 1254
255 1258
255 1284
255 1441
255 1490
255 1782
255 1864
255 1870
255 1879
255 1956
255 2030
256 452
256 573
256 584
256 953
256 1515
256 1919
256 1927
256 2003
256 2005
256 2012
256 2016
257 391
257 392
257 397
257 663
257 707
257 811
257 830
257 931
257 982
257 1080
257 1321
257 1424
257 1513
257 1789
257 1790
257 1849
258 354
258 537
258 822
258 1059
258 1165
258 1597
258 1723
258 1832
258 2047
259 273
259 300
259 310
259 354
259 385
259 477
259 544
259 594
259 602
259 621
259 702
259 723
259 748
259 763
259 774
259 828
259 841
259 874
259 922
259 931
259 933
259 939
259 972
259 1095
259 1208
259 1218
259 1290
259 1330
259 1347
259 1405
259 1438
259 1480
259 1612
259 1704
259 1760
259 1765
259 1790
259 1806
259 1854
259 1957
259 1971
259 1980
259 2044
260 282
260 398
260 410
260 695
260 953
260 1115
260 1177
260 1506
260 1515
261 309
261 310
261 318
261 329
261 354
261 365
261 375
261 392
261 510
261 715
261 716
261 804
261 827
261 873
261 1040
261 1044
261 1180
261 1191
261 1207
261 1208
261 1213
261 1224
261 1249
261 1347
261 1467
261 1734
261 1854
261 1904
261 1925
261 1965
261 2009
262 415
262 454
262 480
262 1288
262 1454
262 1462
262 1491
262 1639
262 1819
263 335
263 411
263 429
263 593
263 664
263 700
263 718
263 822
263 854
263 1043
263 1047
263 1086
263 1188
263 1196
263 1242
263 1246
263 1297
263 1381
263 1403
263 1448
263 1481
263 1648
263 1793
263 1950
263 2047
264 378
264 495
264 510
264 546
264 651
264 715
264 720
264 725
264 743
264 802
264 842
264 845
264 936
264 990
264 1028
264 1047
264 1086
264 1132
264 1146
264 1188
264 1258
264 1283
264 1403
264 1441
264 1467
264 1490
264 1528
264 1665
264 1748
264 1858
264 1861
264 1874
264 1891
264 1897
264 1907
265 294
265 324
265 337
265 354
265 360
265 369
265 409
265 412
265 442
265 486
265 487
265 501
265 511
265 512
265 514
265 554
265 567
265 650
265 698
265 700
265 713
265 747
265 749
265 790
265 956
265 958
265 962
265 974
265 1021
265 1061
265 1062
265 1071
265 1087
265 1100
265 1110
265 1187
265 1195
265 1203
265 1235
265 1297
265 1306
265 1318
265 1322
265 1345
265 1350
265 1360
265 1366
265 1381
265 1465
265 1466
265 1506
265 1508
265 1512
265 1515
265 1532
265 1539
265 1565
265 1566
265 1583
265 1608
265 1633
265 1659
265 1690
265 1735
265 1776
265 1791
265 1797
265 1834
265 1880
265 1881
265 1888
265 1912
265 1933
265 1938
265 1943
265 1952
265 1993
265 1998
265 2013
265 2028
266 317
266 480
266 629
266 649
266 950
266 1142
266 1248
266 1310
266 1343
266 1350
266 1505
266 1588
266 1865
266 1999
267 314
267 499
267 657
267 768
267 828
267 1001
267 1133
267 1245
267 1287
267 1472
267 1495
267 1718
267 1811
267 1949
267 1981
268 493
268 677
268 725
268 743
268 758
268 827
268 855
268 980
268 990
268 1028
268 1056
268 1057
268 1188
268 1258
268 1268
268 1290
268 1291
268 1611
268 1665
268 1674
268 1739
268 1821
268 1861
268 1882
268 1891
268 1907
268 1956
268 2024
269 298
269 342
269 493
269 497
269 507
269 562
269 667
269 947
269 1000
269 1023
269 1149
269 1163
269 1253
269 1293
269 1308
269 1332
269 1400
269 1406
269 1480
269 1534
269 1550
269 1734
269 1742
269 1885
269 1991
269 2019
270 284
270 324
270 379
270 410
270 412
270 484
270 550
270 608
270 609
270 739
270 913
270 946
270 953
270 1009
270 1086
270 1089
270 1090
270 1115
270 1177
270 1318
270 1506
270 1528
270 1611
270 1659
270 1736
270 1791
270 1799
270 1803
270 1858
270 1881
270 1890
270 1919
270 1993
270 2003
270 2040
271 276
271 310
271 319
271 324
271 360
271 399
271 408
271 414
271 438
271 441
271 442
271 459
271 512
271 554
271 627
271 686
271 698
271 780
271 800
271 813
271 815
271 823
271 824
271 846
271 885
271 889
271 892
271 913
271 917
271 942
271 951
271 964
271 971
271 974
271 989
271 993
271 1033
271 1052
271 1138
271 1153
271 1174
271 1198
271 1201
271 1233
271 1238
271 1250
271 1276
271 1318
271 1329
271 1346
271 1383
271 1416
271 1435
271 1465
271 1522
271 1544
271 1583
271 1623
271 1627
271 1644
271 1664
271 1672
271 1682
271 1688
271 1691
271 1735
271 1736
271 1762
271 1773
271 1774
271 1792
271 1799
271 1838
271 1887
271 1888
271 1890
271 1918
271 1936
271 1943
271 1964
271 1996
271 2012
271 2013
271 2016
271 2022
271 2037
271 2052
272 295
272 323
272 330
272 415
272 480
272 500
272 576
272 606
272 629
272 657
272 721
272 767
272 857
272 886
272 918
272 935
272 999
272 1084
272 1093
272 1142
272 1170
272 1194
272 1247
272 1288
272 1289
272 1305
272 1343
272 1368
272 1454
272 1462
272 1491
272 1497
272 1499
272 1501
272 1505
272 1538
272 1562
272 1639
272 1715
272 1764
272 1795
272 1819
272 1863
272 2008
272 2018
272 2054
273 275
273 300
273 389
273 544
273 594
273 596
273 602
273 708
273 804
273 828
273 880
273 881
273 922
273 1082
273 1126
273 1162
273 1264
273 1373
273 1397
273 1405
273 1499
273 1548
273 1765
273 1766
273 1806
273 1850
274 291
274 301
274 364
274 406
274 433
274 575
274 579
274 611
274 615
274 692
274 774
274 789
274 860
274 871
274 913
274 935
274 1008
274 1017
274 1042
274 1101
274 1110
274 1202
274 1263
274 1303
274 1329
274 1350
274 1481
274 1532
274 1575
274 1688
274 1696
274 1697
274 1752
274 1770
275 393
275 494
275 503
275 522
275 601
275 655
275 703
275 708
275 763
275 804
275 821
275 828
275 847
275 1092
275 1105
275 1159
275 1162
275 1264
275 1405
275 1418
275 1479
275 1524
275 1531
275 1569
275 1576
275 1610
275 1653
275 1655
275 1756
275 1765
275 1842
275 1850
275 1869
275 2011
276 408
276 425
276 442
276 682
276 757
276 800
276 924
276 1026
276 1136
276 1199
276 1597
276 1774
276 1918
276 2012
277 306
277 589
277 600
277 622
277 631
277 690
277 705
277 818
277 997
277 1014
277 1122
277 1145
277 1208
277 1259
277 1315
277 1317
277 1341
277 1351
277 1455
277 1536
277 1559
277 1609
277 1712
277 1717
277 1782
277 1798
277 1898
277 1992
278 392
278 791
278 927
278 1157
278 1176
278 1293
278 1316
278 1891
279 413
279 437
279 556
279 683
279 704
279 852
279 987
279 1107
279 1278
279 1369
279 1464
279 1764
279 1813
279 1836
279 1916
279 1954
280 403
280 467
280 563
280 725
280 802
280 844
280 1249
280 1258
280 1291
280 1351
280 1362
280 1490
280 1800
280 1831
280 1879
280 1891
280 1926
280 2025
281 398
281 406
281 412
281 484
281 533
281 550
281 832
281 946
281 964
281 971
281 1090
281 1101
281 1115
281 1297
281 1443
281 1515
281 1566
281 1736
281 1747
281 1770
281 1881
281 1993
281 2042
281 2051
282 291
282 294
282 335
282 396
282 406
282 410
282 412
282 424
282 442
282 468
282 486
282 505
282 533
282 550
282 627
282 650
282 692
282 713
282 842
282 949
282 1004
282 1086
282 1100
282 1101
282 1115
282 1222
282 1403
282 1466
282 1506
282 1512
282 1515
282 1556
282 1564
282 1593
282 1628
282 1644
282 1656
282 1688
282 1696
282 1736
282 1738
282 1838
282 1955
282 1993
282 2036
282 2051
283 467
283 660
283 844
283 1035
283 1291
283 1362
283 1517
283 1674
283 1800
283 1879
283 1891
283 2000
284 402
284 416
284 574
284 609
284 638
284 658
284 739
284 805
284 850
284 858
284 861
284 862
284 872
284 873
284 954
284 1022
284 1050
284 1138
284 1231
284 1270
284 1302
284 1314
284 1361
284 1396
284 1449
284 1623
284 1637
284 1719
284 1726
284 1732
284 1788
284 1808
284 1833
284 1846
284 1901
284 1936
284 1968
284 1987
284 2057
285 307
285 404
285 413
285 556
285 675
285 704
285 977
285 987
285 1084
285 1129
285 1369
285 1497
285 1538
285 1758
285 1910
285 2001
286 287
286 295
286 301
286 307
286 330
286 343
286 371
286 374
286 376
286 392
286 413
286 472
286 482
286 502
286 511
286 526
286 530
286 545
286 566
286 578
286 590
286 617
286 624
286 629
286 643
286 651
286 655
286 657
286 665
286 672
286 683
286 694
286 697
286 745
286 762
286 768
286 816
286 833
286 867
286 868
286 873
286 903
286 906
286 917
286 923
286 948
286 968
286 998
286 1012
286 1021
286 1035
286 1073
286 1098
286 1122
286 1141
286 1153
286 1168
286 1194
286 1211
286 1214
286 1228
286 1236
286 1254
286 1267
286 1276
286 1284
286 1303
286 1310
286 1322
286 1353
286 1379
286 1387
286 1443
286 1460
286 1490
286 1494
286 1496
286 1514
286 1518
286 1530
286 1531
286 1558
286 1567
286 1584
286 1614
286 1617
286 1635
286 1656
286 1687
286 1696
286 1709
286 1711
286 1713
286 1714
286 1716
286 1725
286 1747
286 1757
286 1760
286 1889
286 1927
286 1944
286 1945
286 1947
286 1954
286 2002
286 2008
286 2010
286 2054
287 406
287 408
287 615
287 627
287 752
287 783
287 895
287 1023
287 1086
287 1350
287 1770
287 1955
288 430
288 490
288 553
288 678
288 768
288 857
288 1312
288 1472
288 1522
288 1794
288 2007
288 2043
289 515
289 521
289 752
289 835
289 1085
289 1088
289 1232
289 1311
289 1433
289 1479
289 1525
289 1558
290 306
290 348
290 354
290 367
290 378
290 391
290 392
290 424
290 551
290 569
290 595
290 607
290 646
290 655
290 663
290 682
290 689
290 690
290 705
290 738
290 745
290 791
290 817
290 842
290 845
290 893
290 947
290 990
290 995
290 1035
290 1047
290 1103
290 1192
290 1254
290 1279
290 1321
290 1400
290 1422
290 1427
290 1479
290 1528
290 1536
290 1546
290 1560
290 1570
290 1597
290 1599
290 1603
290 1609
290 1626
290 1742
290 1782
290 1802
290 1812
290 1823
290 1842
290 1847
290 1858
290 1907
291 370
291 406
291 412
291 487
291 530
291 545
291 549
291 579
291 597
291 611
291 774
291 780
291 822
291 830
291 833
291 860
291 892
291 901
291 913
291 920
291 947
291 962
291 974
291 993
291 1008
291 1060
291 1061
291 1062
291 1063
291 1087
291 1101
291 1105
291 1110
291 1124
291 1181
291 1202
291 1236
291 1271
291 1277
291 1422
291 1470
291 1481
291 1513
291 1531
291 1549
291 1608
291 1627
291 1644
291 1688
291 1735
291 1736
291 1783
291 1792
291 1810
291 1834
291 1892
291 1964
291 1986
292 300
292 410
292 412
292 487
292 508
292 527
292 544
292 577
292 832
292 845
292 1115
292 1217
292 1239
292 1405
292 1420
292 1442
292 1506
292 1560
292 1585
292 1736
292 1881
292 1993
293 366
293 821
293 847
293 1340
293 1405
293 1517
293 1599
293 1842
293 1960
294 303
294 324
294 333
294 337
294 369
294 398
294 409
294 410
294 412
294 428
294 442
294 465
294 468
294 484
294 486
294 492
294 512
294 530
294 533
294 535
294 550
294 618
294 650
294 713
294 744
294 846
294 949
294 953
294 974
294 1004
294 1021
294 1049
294 1090
294 1110
294 1115
294 1201
294 1222
294 1325
294 1360
294 1443
294 1460
294 1466
294 1470
294 1502
294 1506
294 1512
294 1515
294 1564
294 1593
294 1624
294 1644
294 1645
294 1688
294 1700
294 1736
294 1853
294 1880
294 1881
294 1888
294 1927
294 1993
294 2003
294 2005
294 2036
294 2042
294 2049
294 2051
295 415
295 617
295 629
295 643
295 657
295 878
295 886
295 987
295 1054
295 1093
295 1127
295 1248
295 1288
295 1305
295 1368
295 1454
295 1462
295 1501
295 1505
295 1562
295 1639
295 1715
295 1764
295 1819
295 1941
295 2054
296 403
296 563
296 750
296 844
296 845
296 990
296 1146
296 1258
296 1284
296 1504
296 1827
296 1831
296 1891
296 1956
297 619
297 776
298 334
298 407
298 494
298 504
298 507
298 517
298 522
298 568
298 570
298 588
298 599
298 610
298 663
298 680
298 710
298 711
298 743
298 745
298 755
298 756
298 791
298 816
298 831
298 856
298 874
298 925
298 952
298 972
298 1016
298 1047
298 1078
298 1189
298 1208
298 1224
298 1225
298 1249
298 1293
298 1308
298 1349
298 1395
298 1400
298 1406
298 1424
298 1432
298 1436
298 1456
298 1492
298 1513
298 1514
298 1550
298 1552
298 1601
298 1655
298 1686
298 1687
298 1695
298 1697
298 1704
298 1720
298 1727
298 1740
298 1742
298 1760
298 1783
298 1822
298 1825
298 1847
298 1896
298 1902
298 1914
298 1921
298 1962
298 1991
298 1995
298 2034
298 2045
299 371
299 439
299 577
299 600
299 626
299 653
299 853
299 893
299 1112
299 1280
299 1315
299 1429
299 1517
299 1596
299 1640
299 1721
299 1768
299 1814
299 1824
300 395
300 439
300 471
300 496
300 508
300 544
300 566
300 572
300 577
300 593
300 632
300 728
300 880
300 922
300 983
300 1082
300 1121
300 1200
300 1217
300 1232
300 1236
300 1239
300 1307
300 1357
300 1389
300 1405
300 1442
300 1524
300 1560
300 1680
300 1706
300 1765
300 1781
300 1789
300 1806
300 1828
300 1867
300 1869
300 1934
300 1982
300 1983
300 1990
300 1999
301 470
301 579
301 615
301 704
301 774
301 786
301 860
301 894
301 903
301 913
301 977
301 987
301 996
301 1008
301 1271
301 1329
301 1481
301 1575
301 1770
301 1785
301 1836
301 2001
302 322
302 349
302 388
302 455
302 456
302 493
302 497
302 503
302 515
302 521
302 525
302 539
302 591
302 598
302 667
302 733
302 752
302 776
302 835
302 856
302 899
302 1023
302 1078
302 1095
302 1188
302 1244
302 1256
302 1281
302 1290
302 1323
302 1342
302 1344
302 1362
302 1430
302 1457
302 1480
302 1650
302 1654
302 1854
302 1861
302 1980
302 2025
303 333
303 410
303 487
303 542
303 846
303 878
303 953
303 1075
303 1088
303 1090
303 1115
303 1177
303 1397
303 1408
303 1460
303 1502
303 1506
303 1539
303 1681
303 1736
303 1746
303 1853
303 1881
303 1919
303 1963
303 1968
303 1993
303 2036
304 328
304 574
304 583
304 671
304 698
304 719
304 739
304 805
304 822
304 954
304 1043
304 1050
304 1138
304 1172
304 1203
304 1231
304 1286
304 1354
304 1361
304 1444
304 1449
304 1482
304 1521
304 1537
304 1544
304 1565
304 1615
304 1623
304 1732
304 1833
304 1846
304 1901
304 1936
304 2057
305 600
305 705
305 915
305 1197
305 1317
305 1341
305 1455
305 1706
305 1728
305 1756
305 1839
305 1992
305 2030
306 348
306 420
306 479
306 524
306 563
306 589
306 690
306 734
306 838
306 839
306 844
306 873
306 900
306 997
306 1132
306 1259
306 1304
306 1315
306 1341
306 1351
306 1418
306 1425
306 1437
306 1490
306 1494
306 1500
306 1605
306 1665
306 1798
306 1867
306 1926
306 1992
306 2045
307 704
307 786
307 849
307 903
307 977
307 987
307 1060
307 1278
307 1296
307 1312
307 1502
307 1554
307 1713
307 1836
308 497
308 515
308 521
308 525
308 539
308 570
308 576
308 591
308 667
308 776
308 827
308 936
308 1023
308 1044
308 1047
308 1244
308 1256
308 1362
308 1430
308 1523
308 1538
308 1650
308 1657
308 1707
308 1838
308 1854
308 1861
308 1884
308 1971
308 2024
308 2025
308 2055
309 715
309 1044
309 1160
309 1362
309 1467
309 1707
309 1748
309 1854
309 2025
310 318
310 354
310 362
310 385
310 464
310 493
310 525
310 568
310 576
310 595
310 596
310 655
310 674
310 675
310 702
310 723
310 753
310 782
310 827
310 840
310 841
310 850
310 874
310 897
310 913
310 995
310 1032
310 1044
310 1064
310 1077
310 1080
310 1125
310 1180
310 1208
310 1229
310 1232
310 1264
310 1347
310 1414
310 1438
310 1456
310 1485
310 1497
310 1538
310 1547
310 1626
310 1654
310 1698
310 1737
310 1741
310 1771
310 1792
310 1823
310 1838
310 1861
310 1953
310 1972
310 1980
310 1994
311 517
311 619
311 761
311 1080
311 1309
311 1629
311 1678
311 1905
311 2038
312 357
312 576
312 1376
313 600
313 915
313 1341
313 1992
314 347
314 352
314 415
314 440
314 446
314 482
314 578
314 585
314 596
314 639
314 643
314 657
314 678
314 768
314 836
314 857
314 959
314 979
314 1001
314 1015
314 1227
314 1245
314 1287
314 1310
314 1312
314 1388
314 1452
314 1472
314 1489
314 1501
314 1546
314 1588
314 1702
314 1718
314 1745
314 1751
314 1794
314 1836
314 1886
314 1893
314 1939
314 1945
314 1959
314 1981
315 480
315 655
315 893
315 911
315 1080
315 1209
315 1312
315 1350
315 1364
315 1367
315 1398
315 1517
315 1653
315 1724
315 1837
316 366
316 552
316 639
316 655
316 821
316 828
316 1299
316 1340
316 1411
316 1517
316 1584
316 1599
316 1842
316 1850
317 383
317 415
317 454
317 480
317 649
317 675
317 1030
317 1142
317 1173
317 1224
317 1288
317 1343
317 1491
318 338
318 354
318 385
318 391
318 392
318 655
318 674
318 702
318 723
318 737
318 738
318 782
318 791
318 811
318 817
318 841
318 874
318 884
318 939
318 956
318 995
318 1032
318 1044
318 1080
318 1180
318 1208
318 1321
318 1347
318 1359
318 1438
318 1456
318 1513
318 1547
318 1603
318 1626
318 1668
318 1698
318 1742
318 1953
318 1971
318 1972
318 2034
319 474
319 516
319 537
319 634
319 661
319 779
319 790
319 813
319 872
319 907
319 1059
319 1144
319 1153
319 1165
319 1269
319 1366
319 1381
319 1416
319 1429
319 1613
319 1647
319 1671
319 1703
319 1762
319 1774
319 1952
319 2016
319 2047
320 330
320 352
320 383
320 431
320 454
320 480
320 483
320 1142
320 1152
320 1248
320 1288
320 1364
320 1379
320 1413
320 1431
320 1489
320 1491
320 1669
320 1813
320 1837
320 1876
320 1903
321 352
321 383
321 448
321 454
321 473
321 500
321 675
321 768
321 1084
321 1129
321 1152
321 1229
321 1288
321 1350
321 1364
321 1413
321 1491
321 1497
321 1538
321 1582
321 1621
321 2018
322 325
322 459
322 464
322 490
322 495
322 520
322 560
322 654
322 664
322 681
322 716
322 800
322 804
322 824
322 865
322 866
322 885
322 1006
322 1033
322 1036
322 1086
322 1094
322 1101
322 1150
322 1153
322 1188
322 1242
322 1286
322 1292
322 1334
322 1342
322 1363
322 1399
322 1486
322 1528
322 1544
322 1657
322 1762
322 1792
322 1878
322 1964
322 2017
322 2052
323 327
323 357
323 362
323 373
323 404
323 422
323 500
323 502
323 509
323 566
323 576
323 582
323 617
323 624
323 639
323 675
323 721
323 767
323 775
323 777
323 857
323 876
323 911
323 918
323 940
323 959
323 999
323 1054
323 1074
323 1084
323 1129
323 1170
323 1209
323 1214
323 1229
323 1245
323 1247
323 1280
323 1300
323 1313
323 1326
323 1352
323 1376
323 1398
323 1413
323 1446
323 1454
323 1469
323 1485
323 1497
323 1530
323 1574
323 1579
323 1582
323 1620
323 1660
323 1663
323 1709
323 1724
323 1731
323 1795
323 1872
323 1873
323 1899
323 1948
323 1994
323 2018
323 2054
323 2056
324 337
324 468
324 487
324 511
324 512
324 530
324 542
324 545
324 550
324 554
324 627
324 668
324 778
324 810
324 846
324 862
324 946
324 988
324 1021
324 1062
324 1075
324 1115
324 1177
324 1203
324 1251
324 1271
324 1322
324 1368
324 1397
324 1401
324 1405
324 1416
324 1470
324 1506
324 1515
324 1549
324 1558
324 1564
324 1608
324 1627
324 1644
324 1677
324 1792
324 1799
324 1853
324 1881
324 1919
324 2012
324 2013
324 2042
325 368
325 481
325 490
325 493
325 654
325 681
325 716
325 804
325 865
325 866
325 1036
325 1038
325 1094
325 1188
325 1242
325 1363
325 1399
325 1486
325 1528
325 1950
325 2017
326 352
326 643
326 657
326 1015
326 1111
326 1152
326 1173
326 1232
326 1245
326 1310
326 1380
326 1491
326 1495
326 1718
326 1779
326 1843
326 1865
327 376
327 617
327 918
327 940
327 1469
327 2018
327 2054
328 795
328 861
328 1043
328 1375
328 1381
328 1557
328 1776
328 1814
328 1846
328 1900
329 354
329 1044
329 1445
329 1591
329 1848
330 415
330 437
330 448
330 454
330 472
330 480
330 586
330 617
330 629
330 643
330 675
330 833
330 852
330 873
330 878
330 886
330 918
330 932
330 935
330 948
330 968
330 986
330 1012
330 1015
330 1109
330 1113
330 1116
330 1117
330 1179
330 1183
330 1247
330 1248
330 1275
330 1288
330 1289
330 1303
330 1305
330 1310
330 1343
330 1350
330 1369
330 1431
330 1454
330 1462
330 1464
330 1501
330 1505
330 1518
330 1562
330 1622
330 1631
330 1639
330 1715
330 1764
330 1817
330 1819
330 1826
330 1863
330 1876
330 1889
330 1903
330 1939
330 1941
330 1945
330 1947
330 2054
330 2059
331 692
331 1181
332 1362
332 1707
332 1854
332 2025
333 335
333 410
333 412
333 492
333 530
333 542
333 846
333 974
333 1115
333 1589
333 1613
333 1767
333 1852
333 1881
333 1927
334 710
334 856
334 1016
334 1029
334 1108
334 1224
334 1293
334 1513
334 1991
335 339
335 435
335 438
335 488
335 537
335 579
335 592
335 596
335 615
335 618
335 636
335 645
335 655
335 661
335 664
335 689
335 753
335 779
335 893
335 982
335 1007
335 1008
335 1011
335 1021
335 1025
335 1047
335 1080
335 1224
335 1237
335 1243
335 1263
335 1264
335 1269
335 1304
335 1473
335 1481
335 1509
335 1515
335 1524
335 1542
335 1561
335 1602
335 1618
335 1654
335 1659
335 1677
335 1723
335 1744
335 1746
335 1775
335 1840
335 1845
335 1848
335 1852
335 1881
335 1932
335 1935
335 1950
335 1984
335 1988
335 1993
335 2047
336 479
336 600
336 690
336 705
336 801
336 848
336 1035
336 1192
336 1254
336 1341
336 1455
336 1536
336 1609
336 1992
336 2030
337 369
337 409
337 410
337 442
337 484
337 511
337 512
337 550
337 584
337 749
337 815
337 943
337 946
337 974
337 1021
337 1034
337 1062
337 1071
337 1115
337 1201
337 1250
337 1318
337 1345
337 1360
337 1405
337 1451
337 1470
337 1506
337 1608
337 1624
337 1690
337 1735
337 1736
337 1791
337 1799
337 1853
337 1888
337 1993
337 2013
337 2042
338 342
338 507
338 676
338 972
338 1000
338 1230
338 1885
339 354
339 406
339 615
339 627
339 692
339 870
339 993
339 1101
339 1224
339 1270
339 1320
339 1329
339 1350
339 1481
339 1699
339 1752
339 2035
340 699
340 709
340 973
340 1008
340 1062
340 1130
340 1190
340 1196
340 1232
340 1335
340 1597
340 1939
340 2050
341 510
341 528
341 915
341 984
341 1125
341 1132
341 1145
341 1159
341 1260
341 1332
341 1417
341 1494
341 1500
341 1536
341 1570
341 1578
341 1654
341 1728
341 1796
341 1857
341 1861
341 1898
341 1905
341 1965
341 2015
341 2030
342 450
342 479
342 489
342 507
342 680
342 690
342 710
342 729
342 802
342 848
342 856
342 947
342 952
342 1000
342 1016
342 1046
342 1225
342 1253
342 1293
342 1308
342 1331
342 1370
342 1400
342 1455
342 1550
342 1578
342 1742
342 1885
342 1978
342 1991
343 457
343 581
343 601
343 663
343 689
343 717
343 811
343 830
343 847
343 855
343 1230
343 1264
343 1321
343 1429
343 1653
343 1814
343 1842
343 1927
343 1931
344 392
344 397
344 477
344 525
344 580
344 663
344 743
344 748
344 791
344 796
344 814
344 928
344 1016
344 1029
344 1076
344 1189
344 1205
344 1208
344 1234
344 1240
344 1244
344 1266
344 1321
344 1391
344 1400
344 1457
344 1513
344 1538
344 1621
344 1692
344 1742
345 693
345 759
345 898
345 917
345 1478
345 1484
345 1632
345 2057
346 452
346 542
346 573
346 584
346 778
346 953
346 1297
346 1515
346 1558
346 1853
346 1919
346 1927
346 2003
346 2005
347 440
347 446
347 553
347 596
347 612
347 657
347 678
347 724
347 768
347 1152
347 1265
347 1287
347 1380
347 1472
347 1702
347 1886
347 1909
347 1949
347 1959
347 1981
347 2007
348 444
348 479
348 522
348 524
348 569
348 600
348 622
348 690
348 705
348 734
348 764
348 792
348 801
348 819
348 838
348 842
348 881
348 969
348 1078
348 1145
348 1218
348 1259
348 1304
348 1337
348 1477
348 1500
348 1503
348 1536
348 1552
348 1559
348 1605
348 1706
348 1728
348 1782
348 1798
348 1820
348 1925
348 1946
348 1986
348 2015
349 456
349 493
349 515
349 520
349 521
349 667
349 752
349 776
349 835
349 856
349 895
349 899
349 1023
349 1085
349 1160
349 1256
349 1323
349 1344
349 1362
349 1520
349 1657
349 1676
350 615
350 687
350 1069
350 1428
351 396
351 1132
351 1405
351 1441
351 1777
351 1925
351 2030
352 373
352 384
352 386
352 400
352 430
352 448
352 454
352 473
352 482
352 483
352 499
352 506
352 543
352 643
352 675
352 857
352 959
352 1015
352 1027
352 1133
352 1147
352 1152
352 1175
352 1198
352 1245
352 1287
352 1288
352 1380
352 1384
352 1413
352 1495
352 1501
352 1702
352 1751
352 1779
352 1877
352 1903
352 1909
352 1942
352 1959
352 1966
352 1981
352 1989
352 1997
352 2007
353 618
353 829
353 1062
353 1087
353 1203
353 1892
354 365
354 368
354 411
354 457
354 478
354 488
354 501
354 516
354 533
354 567
354 608
354 618
354 619
354 634
354 637
354 645
354 651
354 655
354 659
354 700
354 702
354 723
354 727
354 745
354 753
354 782
354 817
354 821
354 827
354 841
354 854
354 874
354 889
354 893
354 901
354 920
354 975
354 1011
354 1032
354 1043
354 1044
354 1052
354 1058
354 1080
354 1086
354 1089
354 1103
354 1180
354 1196
354 1207
354 1208
354 1213
354 1243
354 1249
354 1279
354 1285
354 1311
354 1347
354 1375
354 1381
354 1383
354 1403
354 1438
354 1517
354 1528
354 1654
354 1670
354 1708
354 1734
354 1736
354 1739
354 1741
354 1771
354 1776
354 1812
354 1835
354 1838
354 1852
354 1883
354 1904
354 1950
354 1953
354 1965
354 1980
354 1996
354 2002
354 2009
354 2036
354 2040
354 2047
355 690
355 764
355 1081
355 1351
355 1536
355 1741
355 1898
355 1992
356 424
356 436
356 503
356 521
356 525
356 654
356 691
356 804
356 919
356 936
356 1023
356 1038
356 1078
356 1086
356 1089
356 1106
356 1160
356 1168
356 1185
356 1213
356 1244
356 1290
356 1386
356 1389
356 1441
356 1611
356 1676
356 1818
356 1840
356 1858
356 1890
356 1948
356 1980
356 2025
356 2055
357 422
357 500
357 575
357 576
357 582
357 617
357 624
357 675
357 767
357 777
357 857
357 1068
357 1074
357 1084
357 1300
357 1376
357 1574
357 1579
357 1620
357 1994
358 953
358 1035
358 1090
358 1241
358 1387
358 1517
359 967
359 1077
359 1456
360 442
360 459
360 464
360 512
360 823
360 843
360 870
360 913
360 974
360 1034
360 1052
360 1138
360 1298
360 1329
360 1396
360 1451
360 1644
360 1664
360 1735
360 1774
360 1792
360 1799
360 1938
360 1964
360 1996
360 2013
360 2022
361 410
362 448
362 548
362 558
362 576
362 582
362 617
362 639
362 665
362 675
362 721
362 767
362 855
362 857
362 911
362 940
362 941
362 1026
362 1060
362 1067
362 1107
362 1117
362 1168
362 1170
362 1209
362 1214
362 1229
362 1247
362 1277
362 1296
362 1300
362 1313
362 1352
362 1376
362 1413
362 1454
362 1475
362 1530
362 1538
362 1579
362 1582
362 1590
362 1604
362 1620
362 1621
362 1682
362 1730
362 1731
362 1840
362 1868
362 1872
362 1873
362 1889
362 1890
362 1899
362 1994
362 2018
362 2054
363 1008
363 1589
364 406
364 611
364 615
364 676
364 774
364 913
364 1008
364 1017
364 1329
364 1481
364 1575
364 1696
364 1784
365 591
365 1044
365 1095
365 1151
365 1160
365 1362
365 1858
366 531
366 552
366 585
366 655
366 753
366 821
366 847
366 922
366 1032
366 1299
366 1340
366 1401
366 1410
366 1411
366 1599
366 1772
366 1850
366 1896
366 1980
367 401
367 425
367 452
367 497
367 570
367 646
367 682
367 699
367 707
367 757
367 826
367 838
367 911
367 914
367 924
367 1024
367 1026
367 1077
367 1105
367 1136
367 1204
367 1240
367 1310
367 1377
367 1412
367 1422
367 1550
367 1563
367 1573
367 1677
367 1687
367 1755
367 1777
367 1844
367 1851
367 1868
367 1894
367 2050
368 411
368 478
368 490
368 567
368 618
368 631
368 716
368 889
368 975
368 1008
368 1011
368 1036
368 1052
368 1086
368 1236
368 1366
368 1528
368 1708
368 1950
368 2017
369 412
369 511
369 512
369 584
369 946
369 974
369 1062
369 1405
369 1512
369 1515
369 1608
369 1791
369 1853
369 2042
370 609
370 698
370 739
370 822
370 854
370 1008
370 1138
370 1181
370 1236
370 1348
370 1416
370 1515
370 1544
370 1644
370 1774
370 1803
371 600
371 735
371 806
371 833
371 853
371 1104
371 1112
371 1120
371 1170
371 1264
371 1280
371 1429
371 1529
371 1560
371 1596
371 1852
372 913
372 1982
373 383
373 431
373 448
373 454
373 480
373 483
373 500
373 576
373 675
373 721
373 768
373 878
373 1054
373 1084
373 1093
373 1129
373 1152
373 1170
373 1198
373 1229
373 1248
373 1288
373 1343
373 1350
373 1364
373 1379
373 1413
373 1431
373 1491
373 1497
373 1538
373 1582
373 1620
373 1826
373 1837
373 1876
373 1903
374 458
374 479
374 551
374 557
374 689
374 725
374 818
374 844
374 853
374 859
374 1019
374 1176
374 1217
374 1221
374 1232
374 1295
374 1338
374 1355
374 1665
374 1798
374 1800
374 1838
374 1861
374 1891
374 1907
374 1913
374 1926
374 1956
374 1992
374 2025
375 381
375 417
375 428
375 535
375 581
375 632
375 697
375 744
375 810
375 818
375 845
375 853
375 855
375 873
375 879
375 961
375 1049
375 1161
375 1204
375 1207
375 1276
375 1315
375 1429
375 1643
375 1700
375 1703
375 1774
375 1814
375 1821
375 1838
375 1861
375 1906
375 1907
375 1931
375 2020
375 2053
376 415
376 526
376 606
376 617
376 675
376 697
376 704
376 886
376 918
376 968
376 1060
376 1093
376 1195
376 1248
376 1271
376 1278
376 1289
376 1305
376 1313
376 1365
376 1459
376 1462
376 1464
376 1785
376 1819
376 1836
376 1947
376 2001
376 2041
377 600
377 622
377 690
377 705
377 770
377 848
377 1081
377 1132
377 1145
377 1192
377 1197
377 1254
377 1259
377 1315
377 1341
377 1536
377 1609
377 1728
377 1741
377 1756
377 1782
377 1802
377 1882
377 1898
377 1992
378 434
378 461
378 479
378 495
378 546
378 563
378 569
378 589
378 600
378 601
378 690
378 734
378 770
378 771
378 801
378 802
378 844
378 868
378 915
378 927
378 965
378 985
378 990
378 1051
378 1056
378 1192
378 1197
378 1220
378 1284
378 1315
378 1341
378 1455
378 1490
378 1494
378 1517
378 1559
378 1706
378 1728
378 1741
378 1756
378 1796
378 1828
378 1839
378 1867
378 1898
378 1992
378 2030
379 509
379 517
379 725
379 731
379 748
379 947
379 1041
379 1456
379 1668
379 2021
379 2038
380 500
380 643
380 657
380 1170
380 1352
380 1579
380 1702
380 1749
381 717
381 816
381 855
381 879
381 1018
381 1226
381 1295
381 1429
381 1814
381 1821
381 1830
381 1846
382 390
382 403
382 520
382 557
382 563
382 660
382 694
382 730
382 758
382 771
382 844
382 845
382 925
382 927
382 985
382 1019
382 1028
382 1035
382 1056
382 1092
382 1157
382 1207
382 1258
382 1284
382 1295
382 1362
382 1458
382 1490
382 1543
382 1665
382 1679
382 1693
382 1800
382 1821
382 1831
382 1891
382 1907
382 1913
382 1926
382 1956
383 400
383 448
383 454
383 483
383 543
383 617
383 629
383 649
383 675
383 806
383 863
383 1030
383 1113
383 1142
383 1147
383 1152
383 1198
383 1248
383 1288
383 1310
383 1364
383 1380
383 1388
383 1413
383 1714
383 1766
383 1903
383 1966
383 1989
383 1997
384 440
384 577
384 596
384 643
384 689
384 699
384 857
384 959
384 1232
384 1245
384 1264
384 1495
384 1560
384 1631
384 1653
384 1858
385 702
385 723
385 808
385 840
385 841
385 1151
385 1347
385 1403
385 1438
385 1547
385 1654
385 1971
386 394
386 490
386 643
386 657
386 804
386 857
386 959
386 1015
386 1111
386 1152
386 1245
386 1310
386 1380
386 1491
386 1718
386 1731
386 1779
387 511
387 1008
387 1144
387 1448
387 1589
387 1670
387 1845
387 1912
387 2047
388 497
388 503
388 517
388 525
388 562
388 598
388 667
388 714
388 856
388 912
388 926
388 930
388 1003
388 1023
388 1031
388 1078
388 1106
388 1119
388 1123
388 1188
388 1213
388 1216
388 1244
388 1281
388 1290
388 1301
388 1316
388 1323
388 1342
388 1386
388 1430
388 1441
388 1457
388 1520
388 1523
388 1525
388 1534
388 1581
388 1654
388 1661
388 1734
388 1782
388 1807
388 1861
388 2055
389 454
389 1126
389 1491
390 458
390 520
390 557
390 677
390 725
390 750
390 758
390 781
390 802
390 844
390 845
390 853
390 882
390 927
390 930
390 1019
390 1056
390 1106
390 1157
390 1176
390 1207
390 1221
390 1258
390 1295
390 1316
390 1404
390 1504
390 1665
390 1674
390 1679
390 1720
390 1731
390 1734
390 1760
390 1800
390 1882
390 1891
390 1907
390 1913
390 1924
390 1926
390 1956
390 1973
390 2024
390 2025
390 2058
391 392
391 497
391 503
391 517
391 532
391 570
391 663
391 707
391 712
391 736
391 738
391 743
391 787
391 791
391 796
391 811
391 830
391 831
391 838
391 884
391 931
391 952
391 972
391 1037
391 1048
391 1079
391 1128
391 1158
391 1205
391 1239
391 1240
391 1266
391 1321
391 1400
391 1415
391 1422
391 1424
391 1432
391 1437
391 1507
391 1514
391 1534
391 1573
391 1603
391 1646
391 1686
391 1695
391 1704
391 1727
391 1740
391 1742
391 1798
391 1804
391 1847
391 1849
391 1896
391 2034
391 2045
392 407
392 477
392 494
392 503
392 504
392 517
392 588
392 610
392 619
392 625
392 651
392 663
392 680
392 707
392 710
392 712
392 736
392 738
392 743
392 755
392 787
392 791
392 796
392 821
392 831
392 856
392 874
392 877
392 912
392 925
392 928
392 931
392 952
392 957
392 972
392 982
392 1029
392 1044
392 1048
392 1076
392 1079
392 1108
392 1124
392 1128
392 1189
392 1208
392 1224
392 1225
392 1249
392 1266
392 1321
392 1330
392 1378
392 1400
392 1409
392 1422
392 1436
392 1456
392 1457
392 1507
392 1513
392 1514
392 1566
392 1601
392 1650
392 1655
392 1686
392 1687
392 1692
392 1704
392 1727
392 1740
392 1783
392 1789
392 1790
392 1796
392 1804
392 1806
392 1825
392 1849
392 1896
392 1921
392 1962
392 1980
392 2026
392 2045
393 655
393 893
394 448
394 454
394 490
394 508
394 585
394 596
394 643
394 647
394 657
394 678
394 857
394 959
394 979
394 1015
394 1067
394 1111
394 1143
394 1152
394 1232
394 1245
394 1265
394 1379
394 1380
394 1384
394 1491
394 1495
394 1560
394 1751
394 1779
394 1858
394 1877
394 1886
394 1945
394 1981
394 1990
395 439
395 546
395 563
395 572
395 589
395 601
395 728
395 750
395 801
395 802
395 812
395 897
395 965
395 983
395 1145
395 1200
395 1217
395 1357
395 1387
395 1441
395 1494
395 1665
395 1680
395 1693
395 1706
395 1789
395 1821
395 1828
395 1869
395 1879
395 1999
396 403
396 538
396 559
396 580
396 601
396 623
396 676
396 715
396 829
396 842
396 862
396 866
396 892
396 896
396 919
396 936
396 990
396 1086
396 1096
396 1160
396 1188
396 1212
396 1334
396 1392
396 1403
396 1490
396 1644
396 1720
396 1738
396 1739
396 1817
396 1838
396 1857
396 1861
396 1930
396 1967
396 1996
397 522
397 621
397 630
397 663
397 736
397 791
397 811
397 830
397 884
397 888
397 904
397 928
397 931
397 982
397 1002
397 1005
397 1037
397 1048
397 1076
397 1091
397 1140
397 1205
397 1266
397 1308
397 1330
397 1374
397 1424
397 1513
397 1587
397 1603
397 1612
397 1626
397 1704
397 1783
397 1789
397 1790
397 1804
397 1847
397 2044
398 533
398 542
398 545
398 550
398 554
398 695
398 822
398 901
398 946
398 974
398 1021
398 1101
398 1103
398 1115
398 1202
398 1222
398 1360
398 1460
398 1506
398 1512
398 1515
398 1608
398 1628
398 1659
398 1736
398 1853
398 1881
398 1993
398 2013
399 406
399 435
399 464
399 615
399 627
399 692
399 754
399 818
399 859
399 1033
399 1101
399 1150
399 1176
399 1224
399 1338
399 1677
399 1799
399 1861
399 1955
400 448
400 454
400 1152
400 1288
400 1350
400 1491
400 1501
401 757
401 1136
401 1240
401 1844
402 609
402 671
402 898
402 994
402 1009
402 1732
402 1987
403 493
403 563
403 660
403 690
403 714
403 720
403 750
403 802
403 844
403 845
403 925
403 985
403 990
403 1035
403 1057
403 1145
403 1188
403 1295
403 1403
403 1674
403 1693
403 1821
403 1831
403 1879
403 1891
403 1907
404 422
404 448
404 454
404 576
404 597
404 617
404 767
404 873
404 940
404 945
404 1074
404 1084
404 1107
404 1170
404 1198
404 1209
404 1214
404 1227
404 1229
404 1248
404 1289
404 1343
404 1364
404 1446
404 1454
404 1475
404 1530
404 1538
404 1582
404 1620
404 1709
404 1711
404 1731
404 1872
404 1873
404 1899
404 1903
404 1909
404 1994
405 1584
406 414
406 433
406 435
406 438
406 464
406 478
406 549
406 579
406 583
406 592
406 611
406 615
406 626
406 627
406 672
406 676
406 681
406 774
406 800
406 804
406 822
406 823
406 824
406 860
406 870
406 913
406 920
406 993
406 1008
406 1021
406 1042
406 1060
406 1065
406 1069
406 1101
406 1103
406 1110
406 1174
406 1181
406 1202
406 1204
406 1270
406 1286
406 1303
406 1306
406 1324
406 1329
406 1350
406 1368
406 1381
406 1383
406 1416
406 1428
406 1481
406 1508
406 1531
406 1532
406 1556
406 1575
406 1583
406 1596
406 1650
406 1659
406 1671
406 1677
406 1687
406 1696
406 1699
406 1735
406 1752
406 1774
406 1783
406 1784
406 1797
406 1810
406 1833
406 1834
406 1888
406 1892
406 1936
406 1955
406 1964
406 1986
406 2013
406 2016
407 477
407 504
407 588
407 791
407 811
407 830
407 856
407 1029
407 1048
407 1224
407 1266
407 1308
407 1321
407 1422
407 1424
407 1692
407 1727
407 1825
407 1995
408 441
408 442
408 515
408 549
408 554
408 627
408 686
408 800
408 813
408 824
408 889
408 892
408 971
408 998
408 1033
408 1052
408 1085
408 1102
408 1138
408 1199
408 1233
408 1238
408 1250
408 1256
408 1323
408 1329
408 1338
408 1346
408 1368
408 1396
408 1451
408 1480
408 1544
408 1644
408 1691
408 1707
408 1735
408 1762
408 1774
408 1887
408 1936
408 2037
408 2052
409 511
409 512
409 584
409 946
409 974
409 1062
409 1405
409 1506
409 1515
409 1608
409 1797
409 1853
409 1993
409 2042
410 452
410 484
410 511
410 530
410 542
410 550
410 584
410 586
410 778
410 832
410 901
410 946
410 953
410 974
410 1065
410 1098
410 1115
410 1130
410 1177
410 1199
410 1360
410 1405
410 1433
410 1512
410 1558
410 1608
410 1633
410 1645
410 1736
410 1747
410 1767
410 1853
410 1881
410 1919
410 1927
410 2002
410 2003
410 2005
410 2013
410 2040
411 478
411 627
411 1329
411 1627
411 1950
412 468
412 486
412 487
412 512
412 530
412 533
412 550
412 567
412 619
412 650
412 713
412 761
412 772
412 846
412 949
412 958
412 974
412 1010
412 1090
412 1100
412 1101
412 1130
412 1177
412 1222
412 1271
412 1306
412 1350
412 1360
412 1371
412 1465
412 1466
412 1506
412 1512
412 1515
412 1556
412 1564
412 1628
412 1629
412 1633
412 1644
412 1645
412 1694
412 1791
412 1880
412 1881
412 1884
412 1905
412 1912
412 1938
412 1943
412 1993
412 1998
412 2013
412 2038
413 470
413 545
413 590
413 642
413 675
413 833
413 849
413 867
413 873
413 894
413 906
413 916
413 921
413 960
413 977
413 987
413 996
413 1073
413 1118
413 1135
413 1228
413 1229
413 1553
413 1567
413 1586
413 1611
413 1640
413 1757
413 1889
413 1910
413 2001
414 435
414 464
414 488
414 591
414 615
414 627
414 687
414 827
414 913
414 940
414 970
414 1101
414 1160
414 1196
414 1224
414 1229
414 1286
414 1311
414 1318
414 1329
414 1342
414 1538
414 1556
414 1620
414 1696
414 1735
414 1774
414 1792
414 1799
414 1832
414 1838
414 1951
414 2022
414 2037
415 448
415 480
415 490
415 496
415 526
415 606
415 617
415 629
415 643
415 657
415 681
415 806
415 833
415 852
415 864
415 878
415 886
415 918
415 968
415 999
415 1012
415 1067
415 1109
415 1116
415 1209
415 1211
415 1247
415 1248
415 1267
415 1275
415 1288
415 1289
415 1305
415 1310
415 1350
415 1368
415 1379
415 1431
415 1452
415 1454
415 1462
415 1483
415 1499
415 1501
415 1505
415 1538
415 1539
415 1545
415 1560
415 1562
415 1588
415 1622
415 1631
415 1634
415 1639
415 1696
415 1714
415 1715
415 1718
415 1764
415 1766
415 1819
415 1826
415 1863
415 1889
415 1939
415 1941
415 1949
415 1997
415 2054
416 517
416 638
416 861
416 862
416 898
416 947
416 1047
416 1188
416 1286
417 535
417 581
417 587
417 1700
417 2053
418 956
418 995
418 1470
418 1658
418 1823
418 1842
418 1927
419 437
419 556
419 986
419 1211
419 1369
419 1502
419 1641
419 1757
419 1916
419 1954
419 2001
420 458
420 557
420 660
420 725
420 791
420 829
420 844
420 845
420 853
420 1019
420 1207
420 1221
420 1241
420 1295
420 1327
420 1415
420 1760
420 1800
420 1907
420 1913
420 1926
420 1956
420 2025
421 690
421 705
421 829
421 1086
421 1089
421 1925
422 529
422 575
422 582
422 639
422 675
422 721
422 777
422 857
422 870
422 940
422 941
422 999
422 1054
422 1074
422 1129
422 1170
422 1194
422 1195
422 1280
422 1352
422 1369
422 1376
422 1398
422 1446
422 1475
422 1554
422 1582
422 1620
422 1709
422 1785
422 1815
422 1868
422 1994
422 2018
422 2056
423 610
424 436
424 571
424 592
424 601
424 623
424 668
424 681
424 829
424 919
424 1036
424 1086
424 1089
424 1094
424 1168
424 1188
424 1368
424 1403
424 1490
424 1528
424 1587
424 1611
424 1739
424 1741
424 1857
424 1890
425 570
425 682
425 707
425 757
425 803
425 924
425 1026
425 1077
425 1136
425 1240
425 1377
425 1412
425 1514
425 1526
425 1563
425 1777
426 532
426 588
426 738
426 743
426 791
426 831
426 928
426 938
426 1046
426 1124
426 1240
426 1266
426 1321
426 1378
426 1409
426 1422
426 1487
426 1581
426 1601
426 1704
426 1727
426 1740
426 1763
426 1804
426 1962
426 2044
427 554
427 603
427 638
427 658
427 719
427 722
427 805
427 822
427 858
427 862
427 873
427 908
427 917
427 1009
427 1024
427 1110
427 1134
427 1206
427 1270
427 1271
427 1277
427 1324
427 1450
427 1453
427 1470
427 1560
427 1607
427 1753
427 1833
427 1963
427 1975
427 1998
427 2057
428 535
428 581
428 587
428 600
428 853
428 1049
428 1097
428 1315
428 1409
428 1429
428 1557
428 1700
428 1893
428 1900
428 2053
429 491
429 593
429 718
429 1047
429 1165
429 1188
429 1381
429 1403
429 1775
429 1776
429 1838
429 1861
429 1905
430 432
430 473
430 657
430 678
430 679
430 726
430 883
430 1055
430 1133
430 1265
430 1287
430 1472
430 1475
430 1495
430 1501
430 1522
430 1702
430 1718
430 1745
430 1805
430 1886
430 1909
430 1940
430 1942
430 1959
430 2004
431 448
431 1142
431 1147
431 1232
431 1288
431 1431
431 1669
431 1714
431 1837
432 643
432 747
432 857
432 1472
432 1718
432 1794
432 1909
433 451
433 464
433 534
433 560
433 611
433 627
433 651
433 704
433 738
433 774
433 786
433 794
433 806
433 894
433 898
433 964
433 977
433 987
433 994
433 996
433 1031
433 1086
433 1101
433 1394
433 1549
433 1650
433 1677
433 1697
433 1699
433 1836
433 1871
433 1964
433 2001
434 546
434 734
434 844
434 1307
434 1357
434 1490
434 1494
434 1831
434 1869
435 511
435 592
435 615
435 692
435 823
435 846
435 870
435 917
435 920
435 1042
435 1063
435 1069
435 1224
435 1234
435 1263
435 1345
435 1350
435 1451
435 1542
435 1650
435 1688
435 1735
435 1773
435 1778
435 1792
435 1952
435 1955
435 2035
436 503
436 668
436 714
436 776
436 895
436 919
436 1086
436 1089
436 1160
436 1168
436 1185
436 1188
436 1290
436 1430
436 1523
436 1611
436 1676
436 1818
436 1840
436 1858
436 1890
436 1980
436 2025
437 556
437 586
437 683
437 786
437 826
437 849
437 977
437 986
437 1211
437 1248
437 1312
437 1446
437 1464
437 1641
437 1757
437 1785
437 1916
437 2001
437 2010
438 501
438 567
438 627
438 652
438 854
438 913
438 988
438 1008
438 1034
438 1052
438 1086
438 1166
438 1243
438 1263
438 1318
438 1329
438 1381
438 1481
438 1524
438 1544
438 1670
438 1735
438 1744
438 1792
438 1799
438 1832
438 1859
438 1912
438 1996
438 2012
438 2037
439 471
439 494
439 508
439 544
439 577
439 588
439 602
439 708
439 728
439 745
439 763
439 802
439 922
439 1105
439 1112
439 1217
439 1236
439 1239
439 1264
439 1405
439 1442
439 1517
439 1552
439 1606
439 1653
439 1658
439 1665
439 1673
439 1921
439 1934
439 1943
440 612
440 678
440 726
440 1245
440 1265
440 1287
440 1412
440 1702
440 1745
440 1981
440 2007
441 442
441 713
441 780
441 823
441 824
441 964
441 1199
441 1623
441 1627
441 1735
441 1774
441 1792
441 1799
441 2016
442 459
442 464
442 468
442 486
442 512
442 533
442 534
442 549
442 627
442 650
442 664
442 698
442 713
442 780
442 800
442 813
442 822
442 823
442 843
442 846
442 854
442 870
442 885
442 913
442 942
442 955
442 974
442 988
442 1021
442 1033
442 1034
442 1052
442 1053
442 1075
442 1100
442 1101
442 1115
442 1138
442 1153
442 1231
442 1233
442 1238
442 1286
442 1292
442 1298
442 1318
442 1329
442 1346
442 1368
442 1373
442 1396
442 1416
442 1451
442 1465
442 1506
442 1512
442 1531
442 1544
442 1583
442 1644
442 1645
442 1651
442 1664
442 1672
442 1677
442 1691
442 1735
442 1736
442 1774
442 1792
442 1797
442 1799
442 1832
442 1881
442 1888
442 1908
442 1912
442 1918
442 1936
442 1938
442 1952
442 1996
442 2012
442 2013
442 2022
442 2037
442 2052
443 646
443 699
443 708
443 1136
443 1240
443 1437
443 1563
444 563
444 600
444 900
444 969
444 1014
444 1031
444 1145
444 1218
444 1258
444 1418
444 1455
444 1500
444 1536
444 1986
445 603
445 858
445 1206
445 1615
445 1963
445 1975
446 473
446 612
446 768
446 959
446 1981
446 2007
447 635
447 739
447 850
447 1050
447 1429
448 454
448 471
448 473
448 483
448 490
448 543
448 545
448 629
448 647
448 675
448 689
448 766
448 777
448 806
448 863
448 864
448 886
448 1012
448 1109
448 1113
448 1142
448 1147
448 1152
448 1170
448 1179
448 1198
448 1209
448 1232
448 1248
448 1275
448 1288
448 1303
448 1305
448 1310
448 1343
448 1364
448 1367
448 1379
448 1380
448 1388
448 1413
448 1435
448 1454
448 1491
448 1497
448 1501
448 1518
448 1538
448 1560
448 1669
448 1765
448 1779
448 1826
448 1856
448 1865
448 1872
448 1875
448 1876
448 1877
448 1896
448 1903
448 1959
448 1966
448 1980
448 1997
448 2050
449 615
449 627
450 519
450 563
450 600
450 622
450 694
450 730
450 771
450 1035
450 1081
450 1192
450 1197
450 1341
450 1455
450 1458
450 1578
450 1728
450 1898
450 1992
450 2030
451 462
451 567
451 645
451 652
451 738
451 1040
451 1324
451 1368
451 1670
451 1746
451 1834
451 1840
451 1871
451 1912
451 1950
452 465
452 487
452 530
452 608
452 799
452 832
452 901
452 953
452 1088
452 1098
452 1177
452 1558
452 1656
452 1736
452 1767
452 1919
452 1927
452 2003
452 2040
453 560
453 620
453 862
453 869
453 872
453 898
453 994
453 1061
453 1148
453 1314
453 1348
453 1372
453 1450
453 1484
453 1774
453 1900
453 1932
453 1987
454 460
454 473
454 483
454 543
454 545
454 629
454 681
454 806
454 864
454 950
454 968
454 1030
454 1067
454 1109
454 1147
454 1152
454 1159
454 1183
454 1198
454 1247
454 1248
454 1275
454 1288
454 1305
454 1310
454 1350
454 1364
454 1379
454 1380
454 1413
454 1431
454 1435
454 1452
454 1491
454 1501
454 1545
454 1689
454 1718
454 1813
454 1837
454 1876
454 1889
454 1903
454 1966
454 1997
456 497
456 503
456 515
456 548
456 562
456 591
456 598
456 667
456 684
456 776
456 835
456 1003
456 1023
456 1078
456 1126
456 1149
456 1160
456 1163
456 1182
456 1207
456 1213
456 1218
456 1256
456 1332
456 1362
456 1386
456 1417
456 1480
456 1511
456 1520
456 1523
456 1525
456 1534
456 1657
456 1679
456 1734
456 1807
456 1827
456 1895
456 1926
456 1979
456 1980
456 2019
456 2024
456 2025
456 2045
457 655
457 689
457 817
457 956
457 995
457 1103
457 1180
457 1547
457 1576
457 1653
457 1771
457 1823
457 1957
458 514
458 714
458 725
458 844
458 853
458 855
458 925
458 1258
458 1284
458 1441
458 1559
458 1907
458 2025
458 2058
459 464
459 512
459 549
459 583
459 713
459 800
459 815
459 823
459 827
459 846
459 880
459 885
459 892
459 913
459 942
459 964
459 971
459 974
459 988
459 1021
459 1034
459 1052
459 1075
459 1153
459 1233
459 1238
459 1292
459 1318
459 1329
459 1368
459 1416
459 1460
459 1583
459 1627
459 1644
459 1677
459 1735
459 1736
459 1774
459 1791
459 1792
459 1799
459 1833
459 1853
459 1888
459 1890
459 1936
459 1943
459 1964
459 1997
459 2013
459 2052
460 893
460 1971
461 589
461 690
461 802
461 844
461 868
461 1220
461 1351
461 1490
461 1609
461 1693
461 1857
461 1898
461 1986
462 511
462 637
462 661
462 662
462 664
462 700
462 795
462 1007
462 1008
462 1156
462 1196
462 1381
462 1383
462 1444
462 1565
462 1670
462 1708
462 1775
462 1793
462 1852
462 1883
463 618
463 1062
463 1087
463 1203
463 1770
463 1892
464 515
464 549
464 611
464 615
464 627
464 698
464 774
464 815
464 822
464 823
464 870
464 885
464 892
464 913
464 971
464 993
464 1033
464 1065
464 1101
464 1153
464 1174
464 1181
464 1198
464 1270
464 1318
464 1320
464 1324
464 1329
464 1368
464 1416
464 1465
464 1481
464 1583
464 1611
464 1627
464 1644
464 1677
464 1697
464 1699
464 1735
464 1736
464 1773
464 1774
464 1799
464 1982
464 1996
464 2016
465 953
465 1515
465 1919
465 2003
466 592
466 920
466 1008
466 1263
466 1964
467 771
467 844
467 1044
467 1057
467 1146
467 1291
467 1295
467 1490
467 1604
467 1665
467 1814
467 1831
467 1879
468 486
468 533
468 650
468 713
468 949
468 1004
468 1222
468 1336
468 1466
468 1506
468 1512
468 1527
468 1624
468 1644
468 1736
468 2051
469 496
469 517
469 533
469 600
469 619
469 695
469 754
469 853
469 859
469 927
469 1047
469 1054
469 1086
469 1093
469 1176
469 1188
469 1277
469 1403
469 1515
469 1558
469 1711
469 1736
469 1846
470 556
470 590
470 614
470 648
470 675
470 894
470 903
470 906
470 960
470 987
470 996
470 1118
470 1135
470 1567
470 1611
470 1757
470 1758
470 1768
470 1889
470 1910
470 2010
470 2027
471 508
471 527
471 544
471 577
471 593
471 728
471 956
471 981
471 1217
471 1239
471 1405
471 1585
471 1781
471 1789
471 1869
471 2027
472 496
472 506
472 629
472 639
472 675
472 762
472 834
472 878
472 892
472 1073
472 1093
472 1104
472 1183
472 1193
472 1204
472 1211
472 1229
472 1276
472 1322
472 1399
472 1443
472 1502
472 1530
472 1560
472 1562
472 1607
472 1614
472 1639
472 1681
472 1687
472 1713
472 1747
472 1795
472 1809
472 1815
472 1892
472 1911
472 1945
472 1954
473 482
473 483
473 543
473 585
473 596
473 643
473 657
473 768
473 857
473 878
473 941
473 959
473 979
473 1015
473 1027
473 1032
473 1055
473 1133
473 1143
473 1152
473 1198
473 1245
473 1287
473 1289
473 1312
473 1388
473 1472
473 1475
473 1491
473 1522
473 1540
473 1560
473 1631
473 1702
473 1718
473 1731
473 1745
473 1751
473 1794
473 1811
473 1857
473 1858
473 1877
473 1942
473 1945
473 1949
473 1959
473 1981
473 1990
473 1997
474 488
474 579
474 627
474 664
474 854
474 861
474 1008
474 1243
474 1366
474 1375
474 1381
474 1515
474 1618
474 1627
474 1659
474 1744
474 1776
474 1848
474 1852
474 1988
474 2047
475 479
475 563
475 690
475 694
475 705
475 771
475 848
475 915
475 997
475 1035
475 1254
475 1341
475 1351
475 1387
475 1458
475 1570
475 1609
475 1782
475 1798
475 1861
475 2030
476 1232
476 1560
476 2050
477 507
477 562
477 625
477 663
477 736
477 748
477 791
477 831
477 929
477 967
477 972
477 1029
477 1037
477 1128
477 1189
477 1266
477 1321
477 1378
477 1391
477 1409
477 1426
477 1436
477 1487
477 1513
477 1581
477 1649
477 1655
477 1666
477 1692
477 1704
477 1727
477 1732
477 1788
477 1825
477 1921
478 501
478 516
478 579
478 609
478 854
478 889
478 891
478 898
478 1086
478 1196
478 1243
478 1372
478 1381
478 1708
478 1732
478 1788
478 1852
478 1857
478 1950
479 522
479 559
479 563
479 569
479 589
479 594
479 600
479 631
479 690
479 705
479 734
479 764
479 797
479 801
479 842
479 877
479 881
479 957
479 969
479 1017
479 1031
479 1081
479 1157
479 1159
479 1197
479 1218
479 1235
479 1254
479 1317
479 1341
479 1370
479 1378
479 1417
479 1437
479 1442
479 1455
479 1474
479 1477
479 1494
479 1503
479 1559
479 1606
479 1654
479 1706
479 1754
479 1756
479 1796
479 1817
479 1820
479 1895
479 1898
479 1934
479 1971
479 1978
479 1986
479 1992
479 2026
479 2030
479 2032
479 2033
480 483
480 545
480 617
480 629
480 649
480 681
480 708
480 718
480 803
480 806
480 810
480 864
480 886
480 911
480 935
480 945
480 950
480 999
480 1015
480 1107
480 1109
480 1113
480 1116
480 1183
480 1209
480 1247
480 1248
480 1267
480 1275
480 1288
480 1289
480 1305
480 1310
480 1312
480 1343
480 1350
480 1358
480 1364
480 1398
480 1452
480 1462
480 1501
480 1505
480 1560
480 1562
480 1588
480 1658
480 1669
480 1714
480 1715
480 1724
480 1766
480 1813
480 1815
480 1819
480 1837
480 1863
480 1865
480 1872
480 1876
480 1889
480 1903
480 1939
480 2010
480 2054
481 490
481 676
481 716
481 866
481 1036
481 1047
481 1188
481 1334
481 1363
481 1403
481 1528
481 1739
481 1823
481 1858
482 499
482 506
482 508
482 596
482 643
482 646
482 657
482 768
482 836
482 924
482 959
482 1015
482 1133
482 1232
482 1245
482 1264
482 1380
482 1472
482 1489
482 1552
482 1560
482 1702
482 1718
482 1811
482 1909
482 1939
482 2007
482 2050
483 675
483 863
483 1142
483 1152
483 1173
483 1198
483 1248
483 1288
483 1350
483 1379
483 1491
483 1669
483 1714
483 1837
483 1865
483 1903
483 1989
483 2059
484 486
484 511
484 530
484 533
484 542
484 573
484 586
484 650
484 778
484 885
484 946
484 974
484 1065
484 1115
484 1130
484 1177
484 1271
484 1397
484 1465
484 1506
484 1515
484 1558
484 1633
484 1881
484 1919
484 1927
484 1938
484 1943
484 2003
484 2005
484 2013
484 2042
485 603
485 638
485 658
485 722
485 858
485 862
485 872
485 1009
485 1134
485 1453
485 1615
485 1726
485 1753
485 1846
485 1963
485 1975
485 1987
486 487
486 533
486 650
486 713
486 949
486 953
486 971
486 1004
486 1090
486 1100
486 1115
486 1201
486 1222
486 1325
486 1336
486 1360
486 1460
486 1466
486 1470
486 1506
486 1512
486 1515
486 1527
486 1576
486 1593
486 1624
486 1644
486 1645
486 1736
486 1881
486 1919
486 1993
486 2036
486 2042
486 2049
486 2051
487 512
487 573
487 778
487 832
487 953
487 1115
487 1297
487 1506
487 1512
487 1515
487 1527
487 1593
487 1919
487 1927
487 1950
487 2003
488 512
488 554
488 579
488 586
488 595
488 627
488 634
488 637
488 644
488 645
488 652
488 661
488 664
488 727
488 854
488 860
488 878
488 913
488 962
488 1008
488 1025
488 1043
488 1144
488 1153
488 1203
488 1224
488 1257
488 1324
488 1381
488 1396
488 1416
488 1429
488 1531
488 1544
488 1557
488 1589
488 1594
488 1613
488 1632
488 1664
488 1669
488 1670
488 1671
488 1677
488 1683
488 1723
488 1766
488 1774
488 1776
488 1792
488 1799
488 1829
488 1832
488 1848
488 1861
488 1951
489 519
489 600
489 631
489 801
489 915
489 1341
489 1455
489 1992
489 2030
490 631
490 643
490 654
490 716
490 768
490 804
490 865
490 866
490 883
490 911
490 959
490 1036
490 1086
490 1143
490 1188
490 1232
490 1242
490 1363
490 1380
490 1486
490 1489
490 1528
490 1731
490 1794
490 1865
490 1903
490 1941
490 1945
490 2017
491 664
491 795
492 530
492 533
492 550
492 695
492 846
492 953
492 974
492 1115
492 1177
492 1460
492 1515
492 1564
492 1644
492 1853
492 1881
492 1888
492 1993
493 510
493 515
493 521
493 562
493 580
493 592
493 601
493 610
493 619
493 667
493 681
493 752
493 776
493 800
493 814
493 823
493 835
493 892
493 895
493 990
493 1006
493 1047
493 1049
493 1057
493 1060
493 1069
493 1078
493 1085
493 1089
493 1095
493 1149
493 1160
493 1188
493 1216
493 1234
493 1242
493 1256
493 1290
493 1323
493 1332
493 1362
493 1363
493 1386
493 1403
493 1425
493 1430
493 1520
493 1528
493 1537
493 1559
493 1603
493 1611
493 1657
493 1674
493 1695
493 1697
493 1707
493 1720
493 1729
493 1823
493 1840
493 1858
493 1865
493 1878
493 1890
493 1920
493 1926
493 1992
493 2025
493 2055
494 544
494 663
494 728
494 1869
494 1991
495 515
495 546
495 551
495 591
495 690
495 705
495 776
495 802
495 804
495 835
495 844
495 848
495 1028
495 1047
495 1056
495 1094
495 1095
495 1132
495 1146
495 1157
495 1174
495 1188
495 1192
495 1200
495 1254
495 1258
495 1259
495 1269
495 1323
495 1363
495 1400
495 1490
495 1494
495 1520
495 1535
495 1570
495 1654
495 1665
495 1782
495 1798
495 1802
495 1857
495 1925
495 1980
495 2000
495 2030
496 577
496 586
496 721
496 765
496 816
496 864
496 876
496 932
496 1054
496 1217
496 1322
496 1462
496 1560
496 1586
496 1663
496 1795
496 1861
496 1866
496 1944
496 1976
496 2054
497 503
497 504
497 517
497 525
497 548
497 569
497 591
497 610
497 667
497 682
497 707
497 710
497 714
497 733
497 738
497 752
497 811
497 814
497 827
497 835
497 848
497 856
497 899
497 905
497 912
497 930
497 936
497 1003
497 1023
497 1031
497 1060
497 1078
497 1089
497 1095
497 1119
497 1160
497 1163
497 1213
497 1216
497 1217
497 1224
497 1225
497 1234
497 1244
497 1254
497 1256
497 1259
497 1281
497 1293
497 1301
497 1321
497 1332
497 1342
497 1344
497 1362
497 1441
497 1523
497 1534
497 1550
497 1570
497 1581
497 1597
497 1603
497 1626
497 1650
497 1654
497 1676
497 1720
497 1734
497 1742
497 1847
497 1861
497 1905
497 1979
497 1980
497 1991
497 1992
497 2014
497 2038
497 2050
497 2055
498 643
498 1111
498 1472
498 1749
498 1794
498 1909
499 596
499 643
499 657
499 833
499 959
499 1015
499 1067
499 1111
499 1152
499 1175
499 1245
499 1265
499 1310
499 1312
499 1322
499 1380
499 1384
499 1385
499 1412
499 1491
499 1540
499 1557
499 1630
499 1673
499 1718
499 1779
499 1886
499 1945
499 1949
499 1990
499 2007
500 545
500 558
500 576
500 582
500 586
500 617
500 675
500 721
500 767
500 777
500 786
500 857
500 870
500 878
500 911
500 916
500 918
500 940
500 945
500 999
500 1012
500 1039
500 1054
500 1060
500 1067
500 1073
500 1074
500 1084
500 1093
500 1107
500 1117
500 1129
500 1194
500 1195
500 1209
500 1214
500 1227
500 1247
500 1296
500 1326
500 1376
500 1447
500 1469
500 1475
500 1530
500 1538
500 1560
500 1579
500 1586
500 1590
500 1620
500 1621
500 1682
500 1709
500 1730
500 1731
500 1772
500 1777
500 1785
500 1815
500 1866
500 1868
500 1872
500 1873
500 1899
500 1909
500 2001
500 2008
501 854
501 878
501 1243
501 1403
501 1566
501 1683
502 586
502 606
502 617
502 721
502 878
502 886
502 918
502 977
502 987
502 1054
502 1170
502 1193
502 1289
502 1305
502 1469
502 1538
502 1826
502 1947
502 2018
503 515
503 521
503 525
503 548
503 570
503 591
503 610
503 666
503 667
503 682
503 707
503 711
503 712
503 714
503 738
503 743
503 746
503 752
503 776
503 796
503 814
503 827
503 830
503 831
503 856
503 884
503 895
503 899
503 924
503 930
503 1023
503 1048
503 1078
503 1089
503 1095
503 1136
503 1138
503 1160
503 1163
503 1205
503 1213
503 1216
503 1244
503 1256
503 1281
503 1321
503 1342
503 1344
503 1359
503 1362
503 1386
503 1396
503 1422
503 1430
503 1441
503 1457
503 1480
503 1507
503 1513
503 1520
503 1534
503 1573
503 1581
503 1646
503 1649
503 1650
503 1661
503 1664
503 1676
503 1734
503 1790
503 1792
503 1839
503 1849
503 1861
503 1926
503 1957
503 1971
503 1980
503 2014
503 2025
504 568
504 619
504 707
504 712
504 791
504 884
504 1400
504 1406
504 1513
504 1550
504 1646
504 1742
504 1780
504 1849
504 1991
504 2034
505 554
505 1512
505 1736
505 2011
505 2036
506 586
506 596
506 614
506 643
506 657
506 721
506 857
506 991
506 1015
506 1054
506 1067
506 1093
506 1133
506 1143
506 1245
506 1380
506 1472
506 1501
506 1614
506 1702
506 1718
506 1751
506 1811
506 1877
506 1945
506 1959
506 1981
506 1990
507 517
507 738
507 933
507 947
507 967
507 978
507 1000
507 1079
507 1158
507 1230
507 1327
507 1331
507 1400
507 1415
507 1488
507 1510
507 1742
507 1825
507 1885
507 1896
507 1991
508 535
508 544
508 577
508 578
508 593
508 688
508 689
508 699
508 709
508 720
508 728
508 740
508 803
508 838
508 892
508 893
508 1015
508 1026
508 1049
508 1179
508 1217
508 1232
508 1239
508 1247
508 1362
508 1379
508 1402
508 1405
508 1420
508 1517
508 1546
508 1560
508 1595
508 1597
508 1603
508 1658
508 1700
508 1722
508 1746
508 1751
508 1777
508 1781
508 1789
508 1828
508 1844
508 1857
508 1877
508 1891
508 1894
508 1939
508 1945
508 1959
508 1983
508 1990
508 1999
508 2000
509 551
509 576
509 604
509 725
509 767
509 844
509 845
509 940
509 990
509 1084
509 1089
509 1112
509 1214
509 1258
509 1549
509 1582
509 1679
509 1693
509 1731
509 1872
509 1891
509 1907
509 1994
509 2018
509 2054
510 525
510 619
510 627
510 690
510 705
510 715
510 776
510 848
510 936
510 1006
510 1047
510 1086
510 1132
510 1145
510 1160
510 1268
510 1281
510 1283
510 1290
510 1403
510 1467
510 1480
510 1528
510 1662
510 1748
510 1838
510 1854
510 1858
510 1861
510 1874
510 1897
510 1920
510 1925
510 1937
510 1980
510 2030
510 2038
510 2046
511 512
511 550
511 567
511 584
511 615
511 627
511 645
511 652
511 692
511 727
511 749
511 791
511 856
511 943
511 946
511 953
511 974
511 1021
511 1054
511 1062
511 1071
511 1075
511 1090
511 1115
511 1164
511 1201
511 1224
511 1297
511 1306
511 1324
511 1329
511 1345
511 1360
511 1405
511 1448
511 1465
511 1470
511 1506
511 1508
511 1515
511 1608
511 1610
511 1624
511 1659
511 1670
511 1690
511 1736
511 1746
511 1791
511 1834
511 1840
511 1853
511 1881
511 1888
511 1912
511 1919
511 1950
511 1984
511 1991
511 1993
511 2003
511 2042
512 514
512 516
512 567
512 584
512 627
512 651
512 692
512 698
512 747
512 749
512 800
512 815
512 823
512 846
512 913
512 943
512 962
512 1021
512 1034
512 1052
512 1061
512 1062
512 1071
512 1086
512 1087
512 1101
512 1110
512 1187
512 1195
512 1196
512 1203
512 1306
512 1318
512 1322
512 1345
512 1360
512 1381
512 1396
512 1465
512 1466
512 1506
512 1508
512 1512
512 1515
512 1539
512 1544
512 1565
512 1583
512 1608
512 1624
512 1633
512 1659
512 1664
512 1735
512 1791
512 1792
512 1799
512 1834
512 1852
512 1853
512 1880
512 1881
512 1888
512 1912
512 1918
512 1933
512 1938
512 1943
512 1951
512 1952
512 1993
512 1998
512 2012
512 2013
512 2028
512 2052
513 569
513 600
513 705
513 764
513 877
513 1351
513 1477
513 1559
513 1820
513 1986
514 557
514 615
514 660
514 725
514 844
514 853
514 924
514 1019
514 1221
514 1224
514 1232
514 1295
514 1404
514 1800
514 1907
514 1913
514 1926
514 1956
514 2025
515 517
515 521
515 619
515 667
515 752
515 776
515 814
515 835
515 843
515 856
515 895
515 963
515 998
515 1003
515 1019
515 1023
515 1078
515 1085
515 1095
515 1102
515 1125
515 1149
515 1163
515 1216
515 1244
515 1256
515 1290
515 1323
515 1332
515 1342
515 1362
515 1386
515 1441
515 1487
515 1523
515 1525
515 1534
515 1581
515 1657
515 1661
515 1707
515 1720
515 1797
515 1807
515 1854
515 1861
515 1895
515 1926
515 1937
515 1979
515 1980
515 2014
515 2055
516 537
516 565
516 634
516 637
516 644
516 645
516 661
516 668
516 717
516 907
516 962
516 1059
516 1144
516 1153
516 1162
516 1237
516 1243
516 1269
516 1368
516 1383
516 1418
516 1486
516 1531
516 1589
516 1613
516 1632
516 1671
516 1677
516 1683
516 1703
516 1723
516 1762
516 1766
516 1776
516 1792
516 1829
516 1832
516 1944
516 2047
517 521
517 561
517 591
517 598
517 618
517 619
517 628
517 631
517 667
517 670
517 674
517 676
517 680
517 688
517 723
517 738
517 776
517 791
517 801
517 830
517 835
517 837
517 850
517 861
517 893
517 899
517 905
517 933
517 969
517 990
517 1000
517 1006
517 1023
517 1026
517 1057
517 1064
517 1078
517 1079
517 1153
517 1160
517 1163
517 1167
517 1196
517 1225
517 1234
517 1236
517 1256
517 1309
517 1317
517 1321
517 1323
517 1362
517 1368
517 1391
517 1400
517 1422
517 1424
517 1430
517 1456
517 1513
517 1528
517 1549
517 1577
517 1603
517 1626
517 1650
517 1668
517 1687
517 1695
517 1703
517 1742
517 1798
517 1824
517 1847
517 1884
517 1905
517 1980
517 1991
517 2014
517 2038
518 937
518 1571
518 1814
519 600
519 622
519 690
519 734
519 770
519 842
519 915
519 1081
519 1132
519 1197
519 1341
519 1370
519 1418
519 1455
519 1728
519 1741
519 1756
519 1802
519 1838
519 1861
519 1882
519 1898
519 1992
519 2030
520 521
520 551
520 557
520 725
520 752
520 758
520 802
520 835
520 844
520 845
520 895
520 930
520 990
520 1019
520 1132
520 1145
520 1207
520 1221
520 1258
520 1295
520 1323
520 1504
520 1520
520 1679
520 1731
520 1734
520 1760
520 1800
520 1861
520 1891
520 1907
520 1913
520 1926
520 1956
521 539
521 548
521 562
521 591
521 610
521 619
521 666
521 667
521 684
521 714
521 733
521 752
521 776
521 814
521 835
521 895
521 930
521 963
521 998
521 1003
521 1023
521 1031
521 1078
521 1085
521 1089
521 1095
521 1102
521 1125
521 1149
521 1163
521 1213
521 1216
521 1244
521 1256
521 1290
521 1301
521 1321
521 1323
521 1332
521 1342
521 1344
521 1362
521 1386
521 1430
521 1441
521 1457
521 1487
521 1520
521 1525
521 1534
521 1572
521 1581
521 1650
521 1657
521 1661
521 1676
521 1707
521 1720
521 1734
521 1748
521 1797
521 1807
521 1840
521 1861
521 1869
521 1895
521 1926
521 1979
521 1980
521 2014
521 2024
521 2025
521 2055
522 600
522 655
522 663
522 689
522 712
522 753
522 783
522 791
522 811
522 831
522 837
522 947
522 1000
522 1037
522 1048
522 1080
522 1086
522 1132
522 1145
522 1205
522 1253
522 1264
522 1317
522 1344
522 1391
522 1400
522 1403
522 1479
522 1517
522 1528
522 1915
522 1991
523 664
523 854
523 1021
523 1033
523 1038
523 1101
523 1153
523 1334
523 1528
523 1544
523 1858
524 563
524 600
524 690
524 792
524 1159
524 1304
524 1341
524 1351
524 1455
524 1477
524 1536
524 1741
525 539
525 548
525 579
525 591
525 598
525 667
525 707
525 738
525 798
525 827
525 835
525 873
525 899
525 905
525 1023
525 1031
525 1078
525 1119
525 1149
525 1213
525 1244
525 1256
525 1281
525 1290
525 1301
525 1323
525 1342
525 1386
525 1441
525 1457
525 1480
525 1487
525 1511
525 1523
525 1650
525 1655
525 1657
525 1807
525 1861
525 1895
525 1937
525 1956
525 1980
525 2014
525 2024
525 2025
525 2055
526 606
526 716
526 761
526 886
526 918
526 2038
527 577
527 583
527 639
527 688
527 689
527 699
527 772
527 774
527 783
527 826
527 959
527 979
527 981
527 1072
527 1202
527 1204
527 1217
527 1232
527 1307
527 1310
527 1319
527 1373
527 1377
527 1399
527 1412
527 1422
527 1427
527 1517
527 1560
527 1563
527 1576
527 1577
527 1585
527 1653
527 1737
527 1960
527 1983
527 1990
528 915
528 1132
528 1145
528 1192
528 1260
528 1261
528 1435
528 1570
528 1578
528 1782
528 1802
528 1817
529 698
529 941
529 1170
529 1277
529 1398
529 1475
529 1620
530 533
530 542
530 550
530 846
530 953
530 974
530 1054
530 1089
530 1093
530 1098
530 1115
530 1177
530 1403
530 1465
530 1515
530 1736
530 1746
530 1767
530 1861
530 1881
530 1919
530 1927
530 2002
530 2003
530 2005
530 2036
530 2040
531 821
531 1340
531 1405
531 1576
531 1599
531 1842
531 1960
532 588
532 663
532 712
532 743
532 787
532 791
532 831
532 884
532 924
532 931
532 938
532 972
532 1046
532 1048
532 1124
532 1128
532 1205
532 1321
532 1344
532 1359
532 1378
532 1409
532 1422
532 1436
532 1514
532 1573
532 1581
532 1601
532 1727
532 1740
532 1763
532 1839
532 1849
532 1962
532 1965
532 2034
533 542
533 550
533 567
533 650
533 695
533 713
533 749
533 885
533 901
533 974
533 1004
533 1090
533 1101
533 1153
533 1177
533 1202
533 1222
533 1336
533 1360
533 1466
533 1506
533 1512
533 1515
533 1532
533 1564
533 1608
533 1628
533 1633
533 1644
533 1736
533 1853
533 1887
533 1888
533 1943
533 2013
534 615
534 806
534 815
534 823
534 885
534 913
534 1033
534 1034
534 1052
534 1138
534 1153
534 1250
534 1286
534 1318
534 1329
534 1368
534 1664
534 1728
534 1735
534 1792
534 2012
534 2013
534 2052
535 581
535 587
535 635
535 879
535 956
535 1049
535 1161
535 1226
535 1232
535 1597
535 1700
535 1703
535 1814
535 1893
535 1906
535 1931
535 2006
535 2020
535 2053
536 578
536 653
536 697
536 735
536 833
536 968
536 979
536 1097
536 1104
536 1112
536 1120
536 1176
536 1276
536 1471
536 1518
536 1529
536 1596
536 1640
536 1721
536 1814
536 1824
536 1857
537 664
537 854
537 907
537 1025
537 1153
537 1263
537 1381
537 1524
537 1531
537 1671
537 1744
537 1814
537 1852
537 1900
537 1932
537 2047
538 829
538 842
538 1739
539 548
539 591
539 667
539 670
539 715
539 752
539 776
539 814
539 862
539 895
539 912
539 936
539 1023
539 1125
539 1160
539 1163
539 1213
539 1244
539 1256
539 1290
539 1332
539 1342
539 1362
539 1386
539 1416
539 1441
539 1457
539 1467
539 1520
539 1523
539 1534
539 1601
539 1636
539 1650
539 1657
539 1661
539 1734
539 1748
539 1854
539 1861
539 1895
539 1920
539 2014
539 2024
539 2055
540 898
540 917
540 1270
540 1478
540 1484
540 2057
541 919
541 1086
541 1094
541 1818
541 1890
542 550
542 608
542 788
542 790
542 832
542 846
542 901
542 943
542 953
542 958
542 974
542 1098
542 1115
542 1177
542 1433
542 1460
542 1502
542 1558
542 1746
542 1767
542 1881
542 1927
542 2002
542 2003
542 2005
542 2040
543 649
543 768
543 1152
543 1288
543 1491
543 1669
544 566
544 577
544 588
544 594
544 728
544 745
544 755
544 763
544 772
544 828
544 880
544 897
544 922
544 952
544 956
544 957
544 979
544 998
544 1082
544 1120
544 1121
544 1126
544 1139
544 1162
544 1217
544 1232
544 1236
544 1239
544 1265
544 1310
544 1373
544 1389
544 1397
544 1405
544 1442
544 1479
544 1482
544 1499
544 1517
544 1545
544 1552
544 1560
544 1585
544 1597
544 1756
544 1765
544 1766
544 1781
544 1789
544 1798
544 1806
544 1828
544 1850
544 1869
544 1871
544 1921
544 1934
544 1983
544 1990
544 2045
544 2050
545 576
545 586
545 597
545 615
545 903
545 1084
545 1129
545 1170
545 1229
545 1367
545 1379
545 1381
545 1413
545 1538
545 1579
545 1732
545 1803
545 2001
545 2008
546 569
546 622
546 705
546 730
546 750
546 764
546 927
546 985
546 1014
546 1180
546 1217
546 1494
546 1536
546 1559
546 1568
546 1728
546 1731
546 1789
546 1820
546 1821
546 1867
546 1986
547 586
547 762
547 878
547 1193
547 1305
547 1502
547 1635
547 1701
548 591
548 598
548 667
548 733
548 752
548 776
548 814
548 835
548 856
548 899
548 936
548 1003
548 1023
548 1049
548 1078
548 1095
548 1119
548 1125
548 1160
548 1213
548 1229
548 1241
548 1244
548 1256
548 1290
548 1323
548 1332
548 1342
548 1344
548 1362
548 1386
548 1457
548 1480
548 1520
548 1534
548 1538
548 1601
548 1650
548 1654
548 1661
548 1739
548 1807
548 1861
548 1937
548 1979
548 1980
548 2024
548 2025
548 2038
548 2055
549 615
549 627
549 692
549 993
549 1021
549 1033
549 1101
549 1138
549 1181
549 1320
549 1329
549 1396
549 1481
549 1677
549 1688
549 1699
549 1770
549 1792
549 1955
549 1996
550 586
550 650
550 668
550 778
550 785
550 942
550 953
550 974
550 1021
550 1115
550 1177
550 1271
550 1397
550 1460
550 1482
550 1506
550 1515
550 1558
550 1564
550 1628
550 1633
550 1644
550 1853
550 1881
550 1887
550 1943
550 1976
550 1993
550 2042
551 660
551 818
551 853
551 859
551 985
551 1176
551 1207
551 1258
551 1338
551 1378
551 1420
551 1490
551 1494
551 1568
551 1665
551 1838
551 1861
551 1891
552 639
552 655
552 821
552 1340
552 1411
552 1517
552 1576
552 1599
553 596
553 768
553 979
553 1227
553 1472
553 1545
553 1600
553 1702
553 1886
553 1909
553 1959
553 1981
553 2007
554 608
554 739
554 800
554 953
554 1115
554 1138
554 1732
554 1774
554 1852
554 1918
554 1993
555 699
555 740
555 1546
555 1939
556 590
556 683
556 704
556 826
556 851
556 852
556 867
556 894
556 906
556 960
556 977
556 986
556 987
556 996
556 1107
556 1184
556 1278
556 1369
556 1446
556 1464
556 1533
556 1641
556 1757
556 1758
556 1764
556 1813
556 1817
556 1836
556 1916
556 1954
556 2001
556 2010
556 2036
557 604
557 660
557 677
557 725
557 741
557 750
557 758
557 844
557 845
557 853
557 882
557 925
557 927
557 930
557 985
557 1019
557 1051
557 1092
557 1106
557 1157
557 1207
557 1221
557 1258
557 1295
557 1378
557 1404
557 1504
557 1665
557 1674
557 1679
557 1720
557 1734
557 1760
557 1800
557 1891
557 1907
557 1913
557 1924
557 1926
557 1956
557 2000
557 2024
557 2025
557 2039
557 2058
558 576
558 675
558 1084
558 1129
558 1170
558 1229
558 1353
558 1376
558 1413
558 1497
558 1538
558 1582
558 1621
558 1855
558 1889
558 1899
558 1994
559 623
559 676
559 690
559 705
559 804
559 829
559 842
559 848
559 919
559 1188
559 1192
559 1392
559 1403
559 1739
559 1930
559 1992
559 2030
560 609
560 620
560 638
560 759
560 800
560 822
560 869
560 890
560 898
560 910
560 917
560 994
560 1009
560 1024
560 1109
560 1148
560 1153
560 1238
560 1302
560 1372
560 1615
560 1774
560 1788
560 1803
560 1833
560 1963
561 588
561 689
561 1047
561 1403
562 667
562 748
562 856
562 926
562 930
562 931
562 933
562 1023
562 1256
562 1330
562 1344
562 1362
562 1790
562 1861
562 2025
563 572
563 589
563 690
563 694
563 705
563 714
563 734
563 771
563 801
563 802
563 819
563 838
563 848
563 925
563 965
563 969
563 980
563 983
563 985
563 1106
563 1132
563 1145
563 1220
563 1259
563 1284
563 1291
563 1295
563 1341
563 1351
563 1357
563 1441
563 1455
563 1458
563 1490
563 1494
563 1605
563 1665
563 1693
563 1706
563 1782
563 1821
563 1828
563 1831
563 1867
563 1870
563 1879
563 1891
563 2030
564 634
564 732
564 810
564 822
564 854
564 902
564 955
564 966
564 1007
564 1043
564 1162
564 1250
564 1257
564 1324
564 1470
564 1591
564 1615
564 1618
564 1625
564 1723
564 1744
564 1787
564 1845
564 1848
564 1936
564 1984
564 1988
565 880
565 1411
565 1765
565 1776
565 1806
565 1852
565 2047
566 577
566 617
566 651
566 857
566 878
566 892
566 918
566 1054
566 1093
566 1170
566 1217
566 1389
566 1469
566 1497
566 1538
566 1560
566 1621
566 1658
566 1789
566 2018
566 2054
567 645
567 664
567 1008
567 1448
567 1524
567 1618
567 1670
567 1708
567 1840
567 1845
567 1912
567 1950
567 2047
568 610
568 711
568 756
568 856
568 947
568 1000
568 1047
568 1224
568 1308
568 1400
568 1720
568 1742
568 1991
568 2026
569 594
569 622
569 690
569 705
569 764
569 792
569 802
569 818
569 868
569 877
569 904
569 912
569 997
569 1014
569 1031
569 1035
569 1078
569 1126
569 1145
569 1146
569 1192
569 1235
569 1337
569 1341
569 1370
569 1387
569 1441
569 1455
569 1477
569 1490
569 1494
569 1503
569 1520
569 1536
569 1552
569 1559
569 1609
569 1695
569 1717
569 1756
569 1782
569 1796
569 1798
569 1817
569 1820
569 1870
569 1895
569 1946
569 1986
569 1992
569 2015
569 2026
570 625
570 663
570 707
570 736
570 811
570 830
570 884
570 893
570 924
570 947
570 952
570 967
570 1026
570 1062
570 1128
570 1136
570 1191
570 1293
570 1321
570 1349
570 1377
570 1412
570 1422
570 1437
570 1507
570 1514
570 1597
570 1646
570 1740
570 1849
570 1885
570 1939
570 1991
571 627
571 667
571 842
571 1023
571 1256
571 1362
571 1707
571 1854
571 2025
572 651
572 801
572 812
572 878
572 983
572 1239
572 1258
572 1315
572 1504
572 1665
572 1677
572 1706
572 1789
572 1821
572 1828
572 1831
572 1999
573 618
573 946
573 1062
573 1063
573 1087
573 1204
573 1736
573 1747
573 1892
573 1919
573 1993
573 2003
573 2040
574 609
574 638
574 671
574 739
574 805
574 1007
574 1022
574 1050
574 1138
574 1231
574 1354
574 1396
574 1565
574 1615
574 1637
574 1732
574 1788
574 1803
574 1901
574 1936
574 2047
575 576
575 611
575 774
575 913
575 1481
575 1538
575 1580
575 1620
575 1778
575 1994
576 582
576 617
576 624
576 675
576 721
576 767
576 775
576 911
576 918
576 921
576 940
576 941
576 959
576 1012
576 1067
576 1074
576 1084
576 1107
576 1194
576 1195
576 1209
576 1214
576 1229
576 1245
576 1255
576 1289
576 1296
576 1300
576 1322
576 1326
576 1376
576 1379
576 1382
576 1469
576 1475
576 1485
576 1497
576 1530
576 1538
576 1574
576 1579
576 1582
576 1590
576 1611
576 1620
576 1621
576 1660
576 1709
576 1711
576 1724
576 1730
576 1731
576 1772
576 1785
576 1795
576 1815
576 1868
576 1872
576 1873
576 1899
576 1909
576 1948
576 1994
576 2008
576 2010
576 2018
577 647
577 698
577 728
577 745
577 806
577 810
577 998
577 1075
577 1078
577 1104
577 1105
577 1110
577 1120
577 1204
577 1217
577 1232
577 1239
577 1265
577 1310
577 1322
577 1379
577 1405
577 1420
577 1442
577 1518
577 1560
577 1585
577 1597
577 1658
577 1756
577 1789
577 1871
577 1947
577 1983
577 1990
577 2050
578 586
578 768
578 1074
578 1232
579 586
579 595
579 615
579 627
579 634
579 645
579 661
579 664
579 668
579 675
579 689
579 860
579 872
579 962
579 1007
579 1008
579 1043
579 1052
579 1093
579 1138
579 1203
579 1237
579 1257
579 1264
579 1269
579 1311
579 1336
579 1383
579 1429
579 1438
579 1456
579 1557
579 1589
579 1591
579 1594
579 1613
579 1632
579 1670
579 1683
579 1723
579 1744
579 1829
579 1832
579 1950
579 1971
579 1988
579 2013
579 2016
580 842
580 1132
580 1188
580 1244
580 1256
580 1315
580 1403
580 1814
580 1861
580 1925
580 2025
581 587
581 717
581 855
581 1018
581 1045
581 1049
581 1161
581 1226
581 1295
581 1346
581 1643
581 1700
581 1703
581 1732
581 1814
581 1830
581 1893
581 1906
581 1931
581 2006
581 2020
581 2053
582 651
582 767
582 1084
582 1129
582 1229
582 1352
582 1376
582 1413
582 1485
582 1582
582 1620
582 1621
582 1815
582 1994
582 2018
583 615
583 627
583 664
583 692
583 800
583 815
583 846
583 913
583 1021
583 1033
583 1034
583 1052
583 1101
583 1153
583 1196
583 1224
583 1232
583 1298
583 1318
583 1368
583 1515
583 1520
583 1544
583 1597
583 1735
583 1792
583 1799
583 1852
583 1939
583 1950
583 2012
583 2013
583 2050
583 2052
584 946
584 958
584 1071
584 1075
584 1115
584 1201
584 1405
584 1465
584 1470
584 1624
584 1633
584 1690
584 1703
584 1791
584 1853
584 1993
584 2013
584 2042
585 643
585 655
585 747
585 821
585 1245
585 1340
585 1472
585 1599
585 1702
585 1731
585 1842
585 1909
585 1959
585 1960
585 1981
586 597
586 629
586 656
586 697
586 762
586 816
586 833
586 873
586 878
586 892
586 1012
586 1040
586 1060
586 1088
586 1093
586 1103
586 1104
586 1115
586 1117
586 1119
586 1120
586 1177
586 1193
586 1236
586 1248
586 1305
586 1310
586 1322
586 1379
586 1399
586 1416
586 1430
586 1471
586 1502
586 1506
586 1511
586 1518
586 1527
586 1539
586 1549
586 1560
586 1607
586 1614
586 1635
586 1656
586 1681
586 1701
586 1713
586 1736
586 1747
586 1795
586 1817
586 1866
586 1881
586 1889
586 1911
586 1919
586 1945
586 1947
586 1954
586 1993
587 1049
587 1161
587 1429
587 1700
587 1732
587 1893
587 1906
587 1931
587 2053
588 593
588 621
588 651
588 663
588 712
588 728
588 738
588 745
588 791
588 884
588 952
588 972
588 998
588 1091
588 1092
588 1124
588 1191
588 1293
588 1321
588 1373
588 1374
588 1422
588 1436
588 1442
588 1513
588 1514
588 1552
588 1560
588 1601
588 1603
588 1626
588 1704
588 1742
588 1781
588 1790
588 1847
588 1849
588 1869
588 1871
588 1896
588 1921
588 1934
588 1983
588 2044
589 600
589 690
589 734
589 743
589 802
589 816
589 838
589 844
589 848
589 868
589 915
589 980
589 1028
589 1066
589 1220
589 1254
589 1258
589 1378
589 1490
589 1494
589 1535
589 1536
589 1568
589 1609
589 1712
589 1728
589 1796
589 1801
589 1821
589 1857
589 1867
589 1870
589 1879
589 1898
589 1986
589 1992
589 1999
590 672
590 867
590 894
590 906
590 987
590 996
590 1118
590 1310
590 1312
590 1757
591 667
591 733
591 738
591 752
591 814
591 823
591 827
591 835
591 856
591 899
591 912
591 936
591 1003
591 1023
591 1049
591 1078
591 1085
591 1095
591 1119
591 1125
591 1149
591 1160
591 1213
591 1225
591 1234
591 1256
591 1290
591 1301
591 1316
591 1342
591 1344
591 1362
591 1386
591 1416
591 1430
591 1441
591 1457
591 1480
591 1511
591 1523
591 1601
591 1650
591 1657
591 1676
591 1720
591 1729
591 1734
591 1816
591 1861
591 1895
591 1937
591 1979
591 1980
591 2025
591 2044
591 2055
592 611
592 627
592 854
592 871
592 920
592 1021
592 1033
592 1089
592 1101
592 1224
592 1243
592 1403
592 1481
592 1532
592 1557
592 1826
592 1852
592 1861
592 1922
592 1941
593 602
593 664
593 703
593 708
593 716
593 728
593 1092
593 1405
593 1517
593 1850
594 596
594 602
594 690
594 705
594 708
594 828
594 848
594 880
594 881
594 915
594 922
594 1082
594 1126
594 1132
594 1145
594 1188
594 1254
594 1405
594 1511
594 1765
594 1782
594 1802
594 1806
594 1925
594 1992
594 2030
595 723
595 753
595 878
595 893
595 1032
595 1093
595 1177
595 1180
595 1279
595 1334
595 1347
595 1381
595 1438
595 1517
595 1584
595 1770
595 1812
595 1980
596 612
596 639
596 643
596 655
596 663
596 676
596 678
596 701
596 723
596 724
596 726
596 768
596 774
596 809
596 828
596 857
596 881
596 897
596 941
596 956
596 957
596 959
596 968
596 979
596 991
596 1015
596 1114
596 1126
596 1162
596 1227
596 1245
596 1264
596 1287
596 1297
596 1312
596 1340
596 1380
596 1397
596 1405
596 1422
596 1427
596 1475
596 1479
596 1501
596 1576
596 1590
596 1599
596 1600
596 1603
596 1622
596 1630
596 1653
596 1702
596 1798
596 1805
596 1806
596 1810
596 1823
596 1850
596 1871
596 1875
596 1877
596 1886
596 1909
596 1945
596 1959
596 1981
596 2007
597 615
597 627
597 675
597 695
597 721
597 806
597 878
597 999
597 1080
597 1093
597 1129
597 1170
597 1229
597 1232
597 1413
597 1447
597 1538
597 1566
597 1582
597 1586
597 1621
597 1731
597 1866
597 1873
598 667
598 814
598 856
598 930
598 936
598 1003
598 1023
598 1160
598 1244
598 1256
598 1290
598 1342
598 1344
598 1362
598 1386
598 1441
598 1523
598 1657
598 1734
598 1861
598 1992
598 2024
598 2025
599 610
599 711
599 756
599 856
599 1000
599 1224
599 1225
599 1308
599 1742
599 1825
599 1991
600 605
600 622
600 626
600 653
600 690
600 705
600 729
600 754
600 770
600 797
600 801
600 802
600 816
600 853
600 915
600 969
600 997
600 1081
600 1097
600 1122
600 1159
600 1192
600 1197
600 1218
600 1259
600 1315
600 1337
600 1341
600 1370
600 1441
600 1455
600 1471
600 1477
600 1490
600 1494
600 1520
600 1536
600 1683
600 1685
600 1695
600 1717
600 1756
600 1759
600 1768
600 1798
600 1820
600 1824
600 1868
600 1929
600 1978
600 1992
601 689
601 690
601 802
601 829
601 842
601 879
601 1047
601 1086
601 1093
601 1132
601 1264
601 1295
601 1334
601 1403
601 1417
601 1429
601 1479
601 1528
601 1653
601 1738
601 1814
601 1821
601 1858
602 701
602 704
602 708
602 755
602 786
602 828
602 880
602 897
602 922
602 1082
602 1092
602 1093
602 1126
602 1162
602 1188
602 1278
602 1369
602 1397
602 1405
602 1479
602 1499
602 1576
602 1765
602 1789
602 1806
602 1836
602 1850
602 1954
602 2001
602 2045
603 616
603 638
603 658
603 722
603 862
603 872
603 929
603 994
603 1009
603 1134
603 1206
603 1270
603 1277
603 1314
603 1348
603 1421
603 1450
603 1453
603 1476
603 1719
603 1726
603 1732
603 1753
603 1923
603 1958
603 1963
603 1968
603 1975
603 1987
603 1998
604 607
604 660
604 750
604 802
604 882
604 925
604 927
604 1019
604 1028
604 1207
604 1258
604 1362
604 1441
604 1517
604 1584
604 1665
604 1731
604 1861
604 1891
604 2000
605 627
605 696
605 735
605 853
605 1049
605 1112
605 1280
605 1596
605 1640
605 1721
605 2048
606 608
606 968
606 1116
606 1127
606 1278
606 1369
606 1407
606 1462
606 1617
606 1639
606 1764
606 1795
606 1819
606 1826
606 1863
606 1941
607 655
607 745
607 753
607 771
607 821
607 893
607 925
607 995
607 1018
607 1032
607 1258
607 1279
607 1311
607 1373
607 1517
607 1584
607 1812
607 1891
608 635
608 778
608 878
608 910
608 946
608 953
608 974
608 1088
608 1138
608 1177
608 1202
608 1271
608 1426
608 1429
608 1558
608 1732
608 2003
608 2013
609 638
609 658
609 693
609 696
609 719
609 739
609 759
609 805
609 810
609 822
609 850
609 861
609 862
609 872
609 890
609 898
609 917
609 954
609 988
609 994
609 1024
609 1050
609 1061
609 1138
609 1165
609 1166
609 1187
609 1231
609 1270
609 1277
609 1302
609 1314
609 1325
609 1354
609 1361
609 1372
609 1396
609 1416
609 1450
609 1484
609 1486
609 1493
609 1537
609 1615
609 1623
609 1632
609 1719
609 1732
609 1774
609 1803
609 1833
609 1846
609 1901
609 1923
609 1936
609 1963
609 1987
609 1998
609 2057
610 680
610 684
610 710
610 711
610 743
610 756
610 776
610 791
610 856
610 931
610 1000
610 1078
610 1119
610 1132
610 1218
610 1225
610 1253
610 1281
610 1293
610 1308
610 1400
610 1406
610 1430
610 1480
610 1492
610 1570
610 1581
610 1661
610 1729
610 1742
610 1807
610 1825
610 1957
610 1969
610 1980
610 1991
610 1995
611 615
611 627
611 676
611 692
611 774
611 789
611 846
611 870
611 913
611 993
611 1008
611 1033
611 1034
611 1042
611 1052
611 1101
611 1110
611 1138
611 1181
611 1202
611 1224
611 1303
611 1318
611 1329
611 1396
611 1481
611 1575
611 1580
611 1688
611 1770
611 1778
611 1918
611 1951
612 639
612 643
612 657
612 678
612 726
612 760
612 768
612 1055
612 1227
612 1472
612 1600
612 1794
612 1886
612 1909
612 1959
612 1981
612 2007
613 1055
613 1265
613 1472
613 1794
613 1909
613 2007
614 683
614 704
614 851
614 867
614 903
614 977
614 1093
614 1184
614 1227
614 1278
614 1288
614 1369
614 1464
614 1522
614 1836
614 1889
614 2001
614 2007
615 627
615 632
615 672
615 676
615 774
615 780
615 789
615 800
615 804
615 822
615 823
615 860
615 871
615 892
615 913
615 920
615 956
615 962
615 989
615 993
615 1008
615 1017
615 1021
615 1040
615 1061
615 1062
615 1063
615 1065
615 1069
615 1075
615 1101
615 1103
615 1110
615 1138
615 1141
615 1181
615 1198
615 1202
615 1203
615 1204
615 1263
615 1271
615 1286
615 1320
615 1329
615 1350
615 1416
615 1428
615 1451
615 1470
615 1481
615 1508
615 1511
615 1531
615 1532
615 1575
615 1580
615 1607
615 1617
615 1627
615 1650
615 1659
615 1677
615 1688
615 1696
615 1699
615 1727
615 1752
615 1766
615 1770
615 1773
615 1778
615 1783
615 1784
615 1792
615 1797
615 1833
615 1888
615 1892
615 1902
615 1952
615 1955
615 1964
615 1986
615 1996
615 2013
615 2016
616 658
616 1270
616 1726
616 1750
616 1923
616 1958
616 1963
616 1987
617 629
617 651
617 657
617 675
617 704
617 721
617 767
617 786
617 852
617 886
617 916
617 940
617 968
617 977
617 987
617 1084
617 1093
617 1107
617 1116
617 1127
617 1170
617 1194
617 1214
617 1224
617 1229
617 1278
617 1288
617 1289
617 1313
617 1326
617 1368
617 1376
617 1413
617 1454
617 1462
617 1469
617 1485
617 1497
617 1499
617 1538
617 1562
617 1579
617 1582
617 1620
617 1621
617 1631
617 1639
617 1731
617 1764
617 1815
617 1819
617 1826
617 1836
617 1872
617 1873
617 1889
617 1903
617 1941
617 1994
617 2008
617 2018
617 2054
618 651
618 898
618 945
618 994
618 1008
618 1009
618 1047
618 1062
618 1063
618 1087
618 1131
618 1181
618 1203
618 1204
618 1675
618 1677
618 1761
618 1892
618 1950
619 663
619 666
619 668
619 674
619 680
619 707
619 712
619 715
619 736
619 737
619 738
619 745
619 773
619 776
619 791
619 801
619 811
619 830
619 831
619 884
619 893
619 905
619 924
619 933
619 936
619 947
619 948
619 967
619 969
619 990
619 1000
619 1047
619 1048
619 1079
619 1080
619 1095
619 1157
619 1163
619 1180
619 1208
619 1234
619 1239
619 1273
619 1310
619 1317
619 1321
619 1344
619 1359
619 1391
619 1422
619 1424
619 1492
619 1494
619 1507
619 1513
619 1514
619 1520
619 1566
619 1573
619 1603
619 1626
619 1657
619 1687
619 1695
619 1703
619 1783
619 1790
619 1796
619 1798
619 1839
619 1847
619 1849
619 1874
619 1884
619 1904
619 1905
619 1957
619 1973
619 1991
619 2014
620 719
620 815
620 823
620 862
620 898
620 917
620 994
620 1101
620 1138
620 1148
620 1270
620 1318
620 1329
620 1372
620 1478
620 1493
620 1615
620 1664
620 1792
620 1799
620 1803
620 1833
620 1951
620 1963
621 663
621 748
621 798
621 933
621 972
621 982
621 1029
621 1424
621 1720
621 1760
621 1789
622 705
622 729
622 764
622 848
622 997
622 1081
622 1086
622 1122
622 1159
622 1197
622 1317
622 1337
622 1341
622 1351
622 1403
622 1418
622 1455
622 1477
622 1503
622 1520
622 1528
622 1536
622 1559
622 1706
622 1782
622 1838
622 1861
622 1882
622 1992
622 2030
623 804
623 829
623 842
623 919
623 1086
623 1089
623 1188
623 1212
623 1392
623 1403
623 1528
623 1661
623 1738
623 1739
623 1930
623 1967
624 675
624 721
624 767
624 903
624 940
624 1214
624 1376
624 1454
624 1582
624 1639
624 1731
624 1826
624 1872
624 1899
624 1994
624 2001
624 2018
624 2054
625 707
625 791
625 802
625 831
625 856
625 884
625 967
625 1029
625 1146
625 1293
625 1321
625 1377
625 1400
625 1422
625 1646
625 1692
626 627
626 655
626 696
626 735
626 1080
626 1104
626 1112
626 1276
626 1280
626 1596
626 1640
627 651
627 692
627 700
627 713
627 738
627 752
627 774
627 778
627 780
627 789
627 800
627 815
627 822
627 823
627 824
627 837
627 846
627 860
627 870
627 885
627 892
627 895
627 913
627 920
627 942
627 955
627 971
627 974
627 993
627 1006
627 1008
627 1033
627 1063
627 1065
627 1069
627 1078
627 1101
627 1103
627 1125
627 1138
627 1141
627 1153
627 1181
627 1198
627 1199
627 1201
627 1202
627 1204
627 1233
627 1238
627 1290
627 1320
627 1322
627 1324
627 1329
627 1332
627 1338
627 1350
627 1383
627 1396
627 1416
627 1428
627 1460
627 1465
627 1481
627 1531
627 1544
627 1560
627 1583
627 1611
627 1623
627 1627
627 1644
627 1659
627 1672
627 1677
627 1688
627 1696
627 1699
627 1728
627 1735
627 1752
627 1762
627 1766
627 1773
627 1774
627 1778
627 1784
627 1792
627 1797
627 1799
627 1890
627 1892
627 1918
627 1936
627 1952
627 1964
627 1986
627 1996
627 2012
627 2016
628 689
628 1080
628 1654
628 1814
629 689
629 878
629 886
629 999
629 1030
629 1088
629 1173
629 1180
629 1209
629 1224
629 1248
629 1288
629 1289
629 1305
629 1454
629 1462
629 1491
629 1501
629 1562
629 1634
629 1639
629 1669
629 1715
629 1764
629 1819
629 1865
629 1903
629 1941
629 1989
629 2054
629 2059
630 663
630 791
630 830
630 933
630 982
630 1321
630 1603
630 1704
630 1789
631 646
631 690
631 705
631 734
631 842
631 848
631 899
631 912
631 997
631 1054
631 1086
631 1122
631 1132
631 1136
631 1208
631 1232
631 1417
631 1435
631 1439
631 1455
631 1498
631 1536
631 1560
631 1566
631 1578
631 1712
631 1769
631 1782
631 1796
631 1798
631 1861
631 1898
631 2030
632 1217
632 1405
632 1658
632 1814
632 1858
633 823
633 1052
633 1241
633 1583
634 854
634 1059
634 1144
634 1297
634 1671
634 1776
634 1852
634 2047
635 637
635 649
635 739
635 750
635 826
635 850
635 855
635 954
635 1024
635 1049
635 1061
635 1153
635 1165
635 1187
635 1269
635 1286
635 1295
635 1426
635 1429
635 1486
635 1493
635 1557
635 1591
635 1615
635 1643
635 1703
635 1732
635 1845
635 1846
635 1952
636 902
636 1007
636 1591
636 1618
636 1625
636 1845
636 1848
636 1852
636 1984
636 1988
637 664
637 700
637 854
637 1008
637 1043
637 1050
637 1196
637 1297
637 1366
637 1375
637 1381
637 1429
637 1444
637 1481
637 1618
637 1732
637 1775
637 1852
637 2029
637 2047
638 658
638 671
638 696
638 739
638 759
638 858
638 861
638 862
638 872
638 898
638 917
638 994
638 1099
638 1100
638 1109
638 1270
638 1314
638 1372
638 1396
638 1449
638 1476
638 1493
638 1557
638 1615
638 1623
638 1719
638 1726
638 1732
638 1750
638 1753
638 1803
638 1808
638 1833
638 1901
638 1923
638 1958
638 1963
638 1968
638 1975
638 1987
639 675
639 852
639 893
639 1074
639 1093
639 1278
639 1299
639 1364
639 1446
639 1785
639 1886
639 1889
639 1949
639 1954
639 1981
639 2007
640 1073
640 1303
640 1305
640 1312
640 1501
640 1714
641 950
641 1142
641 1248
641 1343
641 1350
641 1588
641 1865
641 1999
642 723
642 1229
642 1538
642 1641
643 656
643 657
643 678
643 679
643 699
643 721
643 724
643 726
643 747
643 760
643 768
643 833
643 857
643 876
643 903
643 941
643 979
643 991
643 1015
643 1027
643 1055
643 1111
643 1120
643 1133
643 1143
643 1173
643 1175
643 1193
643 1245
643 1265
643 1276
643 1289
643 1368
643 1380
643 1384
643 1385
643 1462
643 1472
643 1495
643 1501
643 1540
643 1590
643 1614
643 1630
643 1639
643 1640
643 1663
643 1702
643 1718
643 1731
643 1743
643 1751
643 1779
643 1795
643 1805
643 1826
643 1858
643 1877
643 1886
643 1893
643 1909
643 1941
643 1945
643 1959
643 1981
643 2043
643 2059
644 1008
644 1086
644 1243
644 1257
644 1381
644 1852
644 2047
645 687
645 854
645 1008
645 1159
645 1166
645 1381
645 1403
645 1448
645 1481
645 1618
645 1659
645 1670
645 1677
645 1744
645 1845
645 1852
645 1861
645 1912
645 1950
645 1988
645 2016
646 699
646 707
646 708
646 709
646 720
646 740
646 757
646 838
646 924
646 990
646 1024
646 1026
646 1136
646 1204
646 1240
646 1377
646 1402
646 1412
646 1482
646 1563
646 1617
646 1755
646 1777
646 1844
646 1851
646 1894
646 2050
647 1067
647 1232
647 1265
647 1288
647 1310
647 1367
647 1379
647 1380
647 1413
647 1560
647 1737
647 1805
647 2043
648 683
648 786
648 866
648 1271
648 1363
648 1369
648 1641
648 1836
648 2001
649 655
649 1030
649 1080
649 1113
649 1151
649 1248
649 1288
649 1289
649 1364
649 1837
650 713
650 949
650 1004
650 1090
650 1115
650 1222
650 1466
650 1506
650 1512
650 1515
650 1564
650 1644
650 1645
650 1736
650 1881
650 1993
650 2003
650 2036
650 2049
650 2051
651 738
651 785
651 816
651 834
651 873
651 878
651 892
651 948
651 968
651 1008
651 1044
651 1047
651 1052
651 1101
651 1186
651 1194
651 1202
651 1236
651 1276
651 1290
651 1430
651 1455
651 1481
651 1527
651 1549
651 1586
651 1604
651 1642
651 1677
651 1728
651 1747
651 1774
651 1783
651 1817
651 1875
651 1902
651 1950
652 1007
652 1008
652 1011
652 1052
652 1166
652 1306
652 1451
652 1508
652 1524
652 1561
652 1670
652 1708
652 1770
652 1912
652 1935
652 1950
652 1996
652 2057
653 854
653 1049
653 1112
653 1226
653 1280
653 1381
653 1429
653 1596
653 1721
653 1824
654 681
654 716
654 865
654 866
654 1036
654 1094
654 1188
654 1363
654 1403
654 1486
654 1528
654 2017
655 670
655 676
655 689
655 723
655 745
655 748
655 753
655 782
655 783
655 806
655 821
655 837
655 841
655 868
655 874
655 893
655 897
655 995
655 1032
655 1039
655 1072
655 1103
655 1120
655 1180
655 1208
655 1213
655 1255
655 1264
655 1299
655 1340
655 1347
655 1364
655 1373
655 1418
655 1437
655 1482
655 1517
655 1538
655 1547
655 1576
655 1584
655 1650
655 1653
655 1658
655 1720
655 1771
655 1789
655 1842
655 1865
655 1921
655 1927
655 1960
655 1980
655 1992
655 2001
656 878
656 918
656 1193
656 1305
656 1502
657 679
657 721
657 724
657 726
657 747
657 768
657 836
657 866
657 878
657 911
657 977
657 991
657 1015
657 1055
657 1093
657 1133
657 1173
657 1175
657 1232
657 1245
657 1265
657 1334
657 1368
657 1380
657 1384
657 1403
657 1462
657 1472
657 1495
657 1499
657 1501
657 1528
657 1540
657 1560
657 1586
657 1590
657 1614
657 1631
657 1634
657 1639
657 1663
657 1702
657 1718
657 1743
657 1751
657 1779
657 1794
657 1819
657 1826
657 1838
657 1861
657 1866
657 1877
657 1878
657 1886
657 1909
657 1940
657 1941
657 1945
657 1959
657 1981
657 2001
657 2007
657 2018
657 2054
657 2059
658 739
658 862
658 898
658 908
658 929
658 954
658 994
658 1009
658 1270
658 1277
658 1314
658 1348
658 1372
658 1453
658 1476
658 1557
658 1637
658 1726
658 1750
658 1753
658 1774
658 1803
658 1808
658 1923
658 1958
658 1963
658 1975
658 1987
658 1998
659 1008
659 1950
660 725
660 741
660 844
660 845
660 853
660 925
660 927
660 1019
660 1056
660 1157
660 1295
660 1404
660 1517
660 1665
660 1679
660 1720
660 1800
660 1891
660 1907
660 1913
660 1926
660 1956
660 1992
660 2000
661 700
661 854
661 1008
661 1025
661 1144
661 1159
661 1196
661 1243
661 1297
661 1381
661 1557
661 1589
661 1613
661 1618
661 1647
661 1648
661 1667
661 1677
661 1744
661 1776
661 1852
661 2029
661 2047
662 700
662 1381
662 1648
662 1776
663 736
663 737
663 738
663 748
663 791
663 798
663 811
663 817
663 828
663 830
663 831
663 837
663 875
663 888
663 893
663 897
663 904
663 922
663 928
663 931
663 933
663 938
663 952
663 957
663 972
663 982
663 998
663 1002
663 1005
663 1040
663 1048
663 1076
663 1079
663 1091
663 1126
663 1128
663 1137
663 1140
663 1151
663 1158
663 1180
663 1189
663 1205
663 1239
663 1266
663 1308
663 1311
663 1321
663 1330
663 1349
663 1374
663 1391
663 1411
663 1424
663 1432
663 1436
663 1513
663 1514
663 1517
663 1552
663 1566
663 1587
663 1603
663 1606
663 1612
663 1626
663 1646
663 1654
663 1655
663 1666
663 1686
663 1692
663 1695
663 1704
663 1720
663 1760
663 1783
663 1789
663 1790
663 1798
663 1804
663 1806
663 1822
663 1847
663 1849
663 1896
663 1921
663 1957
663 1991
663 2044
663 2045
664 718
664 822
664 854
664 1144
664 1153
664 1159
664 1196
664 1243
664 1250
664 1345
664 1366
664 1381
664 1383
664 1403
664 1473
664 1561
664 1648
664 1659
664 1677
664 1744
664 1774
664 1776
664 1793
664 1838
664 1848
664 1852
664 1861
664 1912
664 1943
664 1988
664 2047
664 2052
665 675
665 689
665 783
665 817
665 893
665 1068
665 1103
665 1217
665 1262
665 1279
665 1311
665 1373
665 1413
665 1582
665 1621
665 1737
665 1812
665 1823
666 667
666 707
666 1078
666 1244
666 1342
666 1362
666 1430
666 1441
666 1457
666 1520
666 1838
666 1861
666 1891
666 1905
666 2025
666 2038
666 2055
667 733
667 775
667 776
667 827
667 856
667 895
667 899
667 912
667 926
667 1023
667 1035
667 1078
667 1082
667 1095
667 1123
667 1149
667 1160
667 1163
667 1208
667 1213
667 1234
667 1244
667 1256
667 1281
667 1323
667 1332
667 1342
667 1344
667 1362
667 1386
667 1430
667 1435
667 1441
667 1457
667 1480
667 1511
667 1520
667 1523
667 1525
667 1534
667 1642
667 1654
667 1657
667 1661
667 1679
667 1734
667 1807
667 1827
667 1854
667 1861
667 1956
667 1979
667 1980
667 2014
667 2019
667 2024
667 2025
667 2030
667 2045
668 842
668 919
668 1080
668 1086
668 1089
668 1177
668 1188
668 1241
668 1243
668 1264
668 1334
668 1403
668 1528
668 1736
668 1858
668 1890
668 2038
669 715
669 1160
669 1362
669 1467
669 1748
670 893
670 947
670 1047
670 1080
670 1088
670 1160
670 1362
670 1479
670 1523
670 1854
670 2025
670 2038
671 719
671 739
671 805
671 850
671 861
671 862
671 954
671 1022
671 1024
671 1050
671 1138
671 1165
671 1172
671 1187
671 1204
671 1231
671 1270
671 1302
671 1361
671 1396
671 1450
671 1493
671 1518
671 1537
671 1565
671 1615
671 1623
671 1732
671 1774
671 1833
671 1846
671 1901
671 1936
672 687
672 825
672 1008
672 1836
673 1464
674 723
674 761
674 995
674 1180
674 1208
674 1629
674 1972
674 2038
675 683
675 704
675 721
675 765
675 767
675 777
675 786
675 826
675 855
675 857
675 868
675 870
675 894
675 903
675 916
675 918
675 921
675 940
675 945
675 977
675 987
675 991
675 996
675 999
675 1015
675 1060
675 1073
675 1074
675 1084
675 1107
675 1117
675 1129
675 1152
675 1170
675 1175
675 1193
675 1194
675 1195
675 1209
675 1214
675 1227
675 1229
675 1248
675 1271
675 1288
675 1300
675 1303
675 1310
675 1322
675 1369
675 1376
675 1413
675 1435
675 1446
675 1454
675 1464
675 1469
675 1475
675 1485
675 1491
675 1497
675 1499
675 1530
675 1538
675 1560
675 1562
675 1579
675 1611
675 1620
675 1621
675 1641
675 1663
675 1672
675 1681
675 1682
675 1709
675 1711
675 1718
675 1730
675 1731
675 1772
675 1777
675 1785
675 1795
675 1836
675 1850
675 1868
675 1872
675 1873
675 1889
675 1899
675 1939
675 1994
675 2001
675 2008
675 2010
675 2018
676 829
676 842
676 871
676 878
676 893
676 913
676 920
676 947
676 964
676 1047
676 1054
676 1089
676 1093
676 1188
676 1242
676 1264
676 1327
676 1415
676 1653
676 1681
676 1741
676 1770
676 1858
676 1861
676 1905
676 1948
677 720
677 725
677 750
677 758
677 845
677 853
677 882
677 930
677 985
677 990
677 1019
677 1057
677 1665
677 1674
677 1693
677 1800
677 1857
677 1891
677 1907
677 1913
677 1924
677 1956
677 2039
678 768
678 857
678 892
678 941
678 979
678 1015
678 1103
678 1104
678 1111
678 1276
678 1287
678 1303
678 1310
678 1472
678 1545
678 1560
678 1718
678 1745
678 1779
678 1794
678 1886
678 1909
679 724
679 979
679 1055
679 1111
679 1289
679 1805
679 2007
679 2054
680 738
680 791
680 830
680 1016
680 1046
680 1047
680 1080
680 1224
680 1225
680 1253
680 1293
680 1321
680 1400
680 1513
680 1649
680 1847
680 1849
680 1991
681 692
681 716
681 754
681 842
681 844
681 866
681 1036
681 1047
681 1051
681 1086
681 1089
681 1188
681 1242
681 1334
681 1403
681 1491
681 1528
681 1814
681 1824
682 707
682 746
682 757
682 803
682 831
682 884
682 904
682 924
682 931
682 956
682 1002
682 1024
682 1026
682 1105
682 1136
682 1140
682 1158
682 1310
682 1321
682 1367
682 1377
682 1412
682 1422
682 1471
682 1526
682 1549
682 1563
682 1573
682 1677
682 1755
682 1777
682 1849
682 1858
682 1983
683 704
683 826
683 833
683 867
683 903
683 968
683 977
683 986
683 1093
683 1104
683 1184
683 1211
683 1278
683 1303
683 1369
683 1446
683 1464
683 1497
683 1518
683 1586
683 1641
683 1673
683 1757
683 1768
683 1836
683 1889
683 1916
683 1954
683 2001
683 2010
684 856
684 1023
684 1256
684 1344
684 1362
685 953
685 1558
685 1608
686 1774
687 825
687 860
687 970
687 1008
687 1174
687 1324
687 1508
687 1659
687 1670
687 1912
688 745
688 947
689 753
689 774
689 783
689 817
689 847
689 873
689 893
689 952
689 956
689 998
689 1032
689 1075
689 1103
689 1105
689 1174
689 1225
689 1247
689 1262
689 1264
689 1271
689 1279
689 1311
689 1364
689 1373
689 1397
689 1399
689 1405
689 1437
689 1517
689 1528
689 1560
689 1653
689 1658
689 1714
689 1771
689 1812
689 1823
689 1861
689 1889
689 1927
689 1970
690 705
690 734
690 764
690 816
690 838
690 839
690 848
690 877
690 881
690 900
690 904
690 912
690 980
690 985
690 1014
690 1017
690 1031
690 1035
690 1047
690 1066
690 1078
690 1080
690 1081
690 1092
690 1119
690 1126
690 1151
690 1159
690 1192
690 1220
690 1254
690 1330
690 1332
690 1341
690 1351
690 1362
690 1378
690 1441
690 1455
690 1477
690 1490
690 1494
690 1500
690 1517
690 1536
690 1605
690 1609
690 1706
690 1712
690 1728
690 1756
690 1796
690 1801
690 1817
690 1839
690 1867
690 1870
690 1895
690 1898
690 1905
690 1926
690 1946
690 1978
690 1986
690 1992
690 2015
690 2026
690 2031
690 2032
690 2045
691 895
691 919
691 1086
691 1089
691 1611
691 1818
691 1858
691 1890
692 713
692 774
692 800
692 913
692 964
692 1021
692 1033
692 1062
692 1063
692 1065
692 1069
692 1078
692 1087
692 1103
692 1165
692 1181
692 1202
692 1263
692 1277
692 1282
692 1286
692 1329
692 1350
692 1360
692 1381
692 1428
692 1460
692 1481
692 1508
692 1549
692 1566
692 1580
692 1627
692 1633
692 1699
692 1735
692 1770
692 1773
692 1778
692 1792
692 1799
692 1889
692 1943
692 1948
692 1986
692 2012
693 719
693 759
693 862
693 898
693 917
693 1009
693 1109
693 1270
693 1396
693 1478
693 1484
693 1493
693 1732
693 1803
693 1987
693 2057
694 802
694 877
694 892
694 992
694 1018
694 1035
694 1200
694 1254
694 1284
694 1351
694 1387
694 1441
694 1458
694 1490
694 1609
694 1665
694 1706
694 1831
694 1864
694 1870
694 1879
694 1956
695 697
695 768
695 801
695 885
695 887
695 901
695 1010
695 1054
695 1093
695 1100
695 1282
695 1350
695 1506
695 1515
695 1531
695 1558
695 1566
695 1644
695 1656
695 1663
695 1694
695 1866
696 1112
696 1270
696 1557
696 1616
696 1640
696 1683
696 1719
696 1824
696 1868
696 1923
696 1958
696 1963
696 1987
696 2048
697 704
697 878
697 1088
697 1819
697 1824
697 2043
698 777
698 822
698 823
698 885
698 1033
698 1034
698 1043
698 1129
698 1153
698 1159
698 1229
698 1232
698 1250
698 1286
698 1329
698 1345
698 1368
698 1373
698 1451
698 1544
698 1644
698 1677
698 1774
698 1791
698 1792
698 1799
698 1846
698 1873
698 1951
698 2052
699 709
699 724
699 924
699 959
699 981
699 1026
699 1130
699 1136
699 1232
699 1240
699 1265
699 1489
699 1495
699 1614
699 1740
699 1844
699 1894
699 1939
699 1959
699 2043
700 795
700 822
700 854
700 861
700 1043
700 1155
700 1156
700 1196
700 1246
700 1269
700 1297
700 1366
700 1375
700 1381
700 1383
700 1429
700 1444
700 1519
700 1527
700 1557
700 1565
700 1648
700 1705
700 1775
700 1776
700 1793
700 1852
700 1883
700 1955
700 2029
701 1405
701 1806
702 841
702 874
702 939
702 1180
702 1208
702 1347
702 1436
702 1438
702 1760
702 1953
702 1957
702 1971
703 728
703 763
703 897
703 922
703 972
703 1126
703 1405
703 1517
703 1576
703 1765
703 1772
703 1806
704 786
704 851
704 906
704 960
704 977
704 979
704 987
704 1060
704 1109
704 1184
704 1229
704 1271
704 1278
704 1310
704 1312
704 1369
704 1459
704 1502
704 1586
704 1611
704 1684
704 1696
704 1713
704 1757
704 1758
704 1836
704 1889
704 1910
704 1916
704 1954
704 2001
704 2010
705 729
705 734
705 764
705 797
705 801
705 816
705 818
705 877
705 881
705 915
705 969
705 980
705 997
705 1014
705 1017
705 1057
705 1066
705 1081
705 1092
705 1122
705 1157
705 1159
705 1192
705 1218
705 1235
705 1249
705 1252
705 1254
705 1290
705 1304
705 1315
705 1317
705 1337
705 1341
705 1351
705 1455
705 1477
705 1500
705 1503
705 1520
705 1536
705 1559
705 1609
705 1706
705 1741
705 1756
705 1782
705 1796
705 1838
705 1895
705 1897
705 1898
705 1986
705 1992
705 2015
705 2026
705 2031
706 893
706 1080
707 712
707 737
707 811
707 830
707 831
707 884
707 888
707 904
707 924
707 931
707 1026
707 1029
707 1062
707 1076
707 1091
707 1191
707 1205
707 1240
707 1244
707 1266
707 1273
707 1308
707 1321
707 1344
707 1349
707 1359
707 1412
707 1422
707 1432
707 1480
707 1507
707 1513
707 1514
707 1526
707 1573
707 1603
707 1646
707 1704
707 1777
707 1783
707 1790
707 1804
707 1847
707 1849
707 1957
708 709
708 728
708 755
708 828
708 1082
708 1232
708 1288
708 1405
708 1479
708 1499
708 1789
708 1844
708 1850
708 1869
708 1990
709 973
709 1177
709 1190
709 1239
709 1240
709 1367
709 1405
709 1412
709 1597
709 1853
709 2050
710 791
710 811
710 856
710 874
710 1108
710 1224
710 1293
710 1308
710 1378
710 1390
710 1400
710 1406
710 1432
710 1492
710 1513
710 1687
710 1742
710 1780
710 1896
710 1991
710 1995
711 791
711 811
711 830
711 931
711 1137
711 1400
711 1783
711 1991
712 743
712 811
712 830
712 831
712 884
712 924
712 998
712 1037
712 1048
712 1124
712 1189
712 1205
712 1208
712 1273
712 1321
712 1344
712 1349
712 1359
712 1409
712 1422
712 1507
712 1513
712 1514
712 1573
712 1601
712 1646
712 1720
712 1763
712 1849
712 1962
712 1965
713 846
713 913
713 949
713 974
713 1004
713 1021
713 1090
713 1164
713 1222
713 1318
713 1325
713 1329
713 1466
713 1506
713 1512
713 1544
713 1564
713 1628
713 1644
713 1645
713 1690
713 1703
713 1736
713 1799
713 1853
713 1993
713 2036
713 2037
714 730
714 771
714 844
714 899
714 925
714 985
714 1023
714 1028
714 1035
714 1078
714 1160
714 1213
714 1258
714 1284
714 1295
714 1342
714 1351
714 1378
714 1458
714 1490
714 1523
714 1676
714 1693
714 1861
714 2025
715 776
715 804
715 827
715 896
715 936
715 1006
715 1047
715 1207
715 1268
715 1283
715 1403
715 1467
715 1528
715 1662
715 1748
715 1854
715 1858
715 1874
715 1897
715 1917
715 1920
715 1937
715 2046
716 804
716 866
716 896
716 1036
716 1038
716 1047
716 1086
716 1089
716 1188
716 1207
716 1242
716 1363
716 1382
716 1399
716 1403
716 1486
716 1528
716 1537
716 1557
716 1858
716 1890
716 2017
717 816
717 854
717 855
717 879
717 923
717 979
717 1154
717 1161
717 1295
717 1409
717 1429
717 1603
717 1643
717 1703
717 1774
717 1776
717 1814
717 1821
717 1830
717 2020
718 1196
718 1350
719 739
719 759
719 862
719 869
719 890
719 891
719 898
719 917
719 954
719 994
719 1024
719 1109
719 1138
719 1233
719 1238
719 1372
719 1493
719 1615
719 1732
719 1788
719 1803
719 1833
719 1860
719 1963
719 1968
719 1987
720 725
720 750
720 758
720 802
720 990
720 992
720 1057
720 1136
720 1232
720 1535
720 1604
720 1665
720 1674
720 1777
720 1831
720 1879
720 1891
720 1907
720 1913
721 765
721 789
721 857
721 864
721 867
721 918
721 921
721 932
721 941
721 991
721 1015
721 1040
721 1054
721 1060
721 1069
721 1073
721 1093
721 1104
721 1170
721 1175
721 1195
721 1229
721 1247
721 1322
721 1352
721 1398
721 1435
721 1446
721 1469
721 1485
721 1497
721 1499
721 1538
721 1562
721 1590
721 1620
721 1621
721 1663
721 1681
721 1711
721 1718
721 1731
721 1795
721 1850
721 1872
721 1909
721 1945
721 1954
721 1994
722 862
722 872
722 898
722 929
722 994
722 1009
722 1134
722 1277
722 1348
722 1421
722 1450
722 1753
722 1975
722 1998
723 782
723 817
723 841
723 874
723 956
723 995
723 1080
723 1151
723 1180
723 1208
723 1239
723 1264
723 1322
723 1347
723 1414
723 1438
723 1479
723 1669
723 1698
723 1823
723 1952
723 1971
723 1972
723 2038
724 768
724 857
724 959
724 1015
724 1032
724 1067
724 1104
724 1111
724 1265
724 1303
724 1310
724 1472
724 1702
724 1718
724 1749
724 1779
724 1794
724 1858
724 1909
724 1947
724 2043
725 750
725 758
725 771
725 802
725 844
725 845
725 853
725 877
725 882
725 927
725 930
725 985
725 990
725 1019
725 1044
725 1049
725 1056
725 1057
725 1106
725 1180
725 1207
725 1221
725 1254
725 1291
725 1295
725 1351
725 1404
725 1504
725 1596
725 1604
725 1665
725 1674
725 1679
725 1693
725 1728
725 1731
725 1734
725 1741
725 1800
725 1831
725 1857
725 1891
725 1907
725 1924
725 1956
725 1970
725 2000
725 2039
726 857
726 979
726 1288
726 1388
726 1718
726 1745
726 1858
726 1945
726 2007
727 854
727 1008
727 1186
727 1196
727 1243
727 1589
727 1670
727 1912
727 1922
727 1950
727 2047
728 763
728 804
728 922
728 981
728 1217
728 1239
728 1373
728 1405
728 1442
728 1499
728 1606
728 1653
728 1658
728 1781
728 1789
728 1869
728 1921
728 1934
728 1983
728 1990
729 1081
729 1341
729 1370
729 1455
729 1536
729 1741
729 1756
729 1802
729 1882
729 1992
730 741
730 743
730 771
730 844
730 925
730 985
730 1028
730 1056
730 1178
730 1258
730 1295
730 1342
730 1461
730 1490
730 1543
730 1568
730 1693
730 1857
730 1891
731 947
731 1000
731 1041
731 1064
731 1077
731 1436
731 1456
731 1654
732 902
732 1007
732 1361
732 1591
732 1618
732 1625
732 1848
732 1988
733 752
733 814
733 827
733 848
733 912
733 936
733 1019
733 1031
733 1095
733 1119
733 1125
733 1145
733 1160
733 1213
733 1216
733 1225
733 1241
733 1244
733 1290
733 1332
733 1342
733 1386
733 1387
733 1534
733 1583
733 1657
733 1807
733 1857
733 1861
733 1869
733 1937
733 1980
733 2055
734 838
734 844
734 848
734 980
734 990
734 1132
734 1192
734 1197
734 1220
734 1455
734 1490
734 1494
734 1536
734 1728
734 1782
734 1796
734 1867
734 1869
734 1898
734 1992
735 855
735 1471
735 1529
735 1711
735 1721
735 1732
735 1814
735 1824
735 1868
735 1929
736 743
736 791
736 811
736 830
736 982
736 1091
736 1189
736 1205
736 1266
736 1330
736 1344
736 1400
736 1422
736 1513
736 1603
736 1847
736 1957
737 743
737 748
737 787
737 811
737 884
737 924
737 931
737 933
737 1048
737 1128
737 1205
737 1321
737 1422
737 1424
737 1507
737 1534
737 1573
737 1646
737 1727
737 1804
737 1847
738 743
738 745
738 755
738 756
738 791
738 798
738 806
738 821
738 827
738 829
738 830
738 831
738 842
738 856
738 873
738 874
738 899
738 922
738 925
738 931
738 933
738 938
738 947
738 1000
738 1005
738 1029
738 1037
738 1048
738 1054
738 1086
738 1124
738 1128
738 1188
738 1189
738 1205
738 1208
738 1224
738 1225
738 1240
738 1249
738 1256
738 1286
738 1321
738 1374
738 1403
738 1409
738 1422
738 1424
738 1437
738 1457
738 1480
738 1492
738 1513
738 1514
738 1549
738 1573
738 1601
738 1642
738 1646
738 1650
738 1655
738 1665
738 1692
738 1694
738 1695
738 1704
738 1727
738 1728
738 1740
738 1789
738 1806
738 1825
738 1847
738 1871
738 1904
738 1921
738 1955
738 1962
738 1971
738 1991
738 1995
738 2026
738 2038
738 2045
739 805
739 850
739 861
739 917
739 956
739 1050
739 1138
739 1187
739 1231
739 1270
739 1286
739 1302
739 1325
739 1354
739 1361
739 1372
739 1396
739 1426
739 1429
739 1450
739 1470
739 1493
739 1565
739 1583
739 1591
739 1617
739 1623
739 1637
739 1719
739 1732
739 1788
739 1901
739 1936
739 1963
739 1987
739 1998
740 1402
740 1546
740 1595
740 1608
740 1619
740 1722
740 1939
740 2050
741 771
741 853
741 990
741 1093
741 1178
741 1258
741 1378
741 1543
741 1568
741 1827
741 1857
741 1861
741 1891
741 2000
742 804
742 809
742 836
742 1287
743 771
743 791
743 831
743 859
743 884
743 927
743 933
743 938
743 1037
743 1056
743 1076
743 1124
743 1176
743 1208
743 1258
743 1266
743 1273
743 1293
743 1321
743 1344
743 1349
743 1359
743 1400
743 1409
743 1422
743 1424
743 1507
743 1513
743 1573
743 1596
743 1646
743 1692
743 1742
743 1857
743 1861
743 1962
744 842
744 961
744 1021
744 1049
744 1120
744 1403
744 1700
744 1814
744 1858
744 2020
744 2053
745 753
745 763
745 791
745 893
745 1032
745 1180
745 1188
745 1217
745 1279
745 1293
745 1311
745 1321
745 1442
745 1517
745 1560
745 1742
745 1771
745 1789
745 1812
745 1896
745 1921
745 1980
746 884
746 1422
746 1646
747 878
747 979
747 1015
747 1054
747 1111
747 1133
747 1560
747 1718
747 1779
747 1811
747 1909
748 811
748 893
748 928
748 931
748 933
748 972
748 1005
748 1029
748 1041
748 1080
748 1158
748 1205
748 1330
748 1374
748 1391
748 1400
748 1424
748 1436
748 1456
748 1603
748 1626
748 1686
748 1727
748 1760
748 1790
748 1804
748 1847
748 1921
748 1971
748 1991
748 2044
749 946
749 974
749 1405
749 1515
749 1608
749 1853
749 2042
750 758
750 802
750 845
750 853
750 882
750 985
750 1019
750 1132
750 1221
750 1258
750 1295
750 1490
750 1654
750 1665
750 1674
750 1693
750 1857
750 1861
750 1907
750 1913
750 1924
750 1956
750 2039
751 1152
751 1224
751 1247
751 1288
751 1312
751 1350
751 1364
751 1865
752 765
752 776
752 798
752 827
752 835
752 842
752 899
752 963
752 1021
752 1023
752 1078
752 1085
752 1095
752 1101
752 1102
752 1149
752 1160
752 1216
752 1256
752 1290
752 1323
752 1332
752 1342
752 1386
752 1430
752 1441
752 1480
752 1520
752 1525
752 1581
752 1604
752 1611
752 1655
752 1657
752 1661
752 1707
752 1838
752 1858
752 1861
752 1895
752 2024
753 806
753 821
753 837
753 861
753 902
753 995
753 1007
753 1032
753 1340
753 1517
753 1576
753 1584
753 1744
753 1771
753 1842
753 1848
753 1927
753 2047
754 818
754 853
754 855
754 859
754 923
754 927
754 1049
754 1097
754 1161
754 1176
754 1226
754 1295
754 1338
754 1355
754 1429
754 1640
754 1774
754 1830
754 1838
754 1846
755 828
755 830
755 1400
755 1405
755 1603
755 1626
755 1765
755 1806
755 1847
755 1850
756 791
756 856
756 947
756 1000
756 1224
756 1225
756 1308
756 1400
756 1406
756 1415
756 1727
756 1742
756 1825
756 1896
756 1991
756 1995
756 2034
757 924
757 1026
757 1077
757 1136
757 1240
757 1377
757 1526
757 1563
757 1755
757 1777
757 1844
757 1894
757 2050
758 845
758 853
758 882
758 930
758 985
758 990
758 1019
758 1057
758 1404
758 1665
758 1674
758 1720
758 1734
758 1800
758 1891
758 1907
758 1913
758 1924
758 1956
758 2025
758 2039
759 862
759 898
759 917
759 1009
759 1138
759 1166
759 1206
759 1270
759 1297
759 1302
759 1372
759 1396
759 1493
759 1615
759 1732
759 1803
759 1963
759 1987
760 857
760 1472
760 1749
760 1794
760 1909
760 2007
761 968
761 969
761 1064
761 1153
761 1167
761 1309
761 1391
761 1603
761 1729
761 1798
762 878
762 1040
762 1088
762 1433
762 1502
762 1635
762 1701
762 1866
763 821
763 828
763 880
763 1126
763 1389
763 1397
763 1411
763 1499
763 1517
763 1653
764 848
764 877
764 1317
764 1337
764 1351
764 1477
764 1503
764 1559
764 1798
764 1820
765 816
765 864
765 876
765 878
765 886
765 895
765 918
765 932
765 959
765 1193
765 1305
765 1322
765 1462
765 1483
765 1663
765 1713
765 1718
765 1795
765 1816
765 1944
765 1949
765 1976
765 2054
766 1232
766 1367
766 1837
767 775
767 911
767 940
767 959
767 1068
767 1084
767 1107
767 1170
767 1194
767 1209
767 1214
767 1245
767 1247
767 1255
767 1300
767 1376
767 1382
767 1454
767 1464
767 1469
767 1485
767 1497
767 1530
767 1538
767 1574
767 1579
767 1582
767 1621
767 1660
767 1709
767 1724
767 1731
767 1872
767 1873
767 1899
767 1948
767 1994
767 2008
767 2018
767 2054
768 833
768 878
768 941
768 979
768 991
768 1001
768 1015
768 1054
768 1088
768 1093
768 1142
768 1143
768 1173
768 1245
768 1248
768 1287
768 1289
768 1312
768 1343
768 1367
768 1379
768 1388
768 1412
768 1413
768 1452
768 1472
768 1475
768 1489
768 1491
768 1522
768 1539
768 1560
768 1588
768 1718
768 1745
768 1749
768 1858
768 1909
768 1945
768 1949
768 1981
768 2007
768 2054
768 2059
770 816
770 1081
770 1132
770 1341
770 1441
770 1654
770 1756
770 1861
770 1992
770 2030
771 802
771 845
771 925
771 985
771 1035
771 1106
771 1258
771 1284
771 1387
771 1441
771 1461
771 1490
771 1535
771 1543
771 1568
771 1584
771 1693
771 1821
771 1857
771 1861
771 1870
771 1879
771 1891
772 878
772 1560
772 1597
772 1618
772 2036
772 2050
773 1905
774 789
774 794
774 806
774 822
774 828
774 871
774 880
774 913
774 935
774 964
774 1017
774 1042
774 1101
774 1110
774 1126
774 1181
774 1202
774 1224
774 1303
774 1320
774 1329
774 1394
774 1428
774 1442
774 1481
774 1532
774 1549
774 1556
774 1560
774 1580
774 1688
774 1696
774 1697
774 1765
774 1766
774 1770
774 1778
774 1784
774 1806
774 1810
774 1871
775 940
775 1214
775 1362
775 1497
775 1538
775 1621
775 1707
775 1720
775 1731
775 1854
775 1861
775 1872
775 1994
775 2018
775 2025
775 2054
776 814
776 822
776 835
776 838
776 856
776 895
776 899
776 905
776 912
776 930
776 936
776 1019
776 1023
776 1031
776 1078
776 1085
776 1089
776 1095
776 1125
776 1149
776 1160
776 1216
776 1225
776 1244
776 1256
776 1268
776 1316
776 1323
776 1332
776 1344
776 1362
776 1386
776 1430
776 1441
776 1480
776 1520
776 1559
776 1572
776 1581
776 1611
776 1657
776 1707
776 1720
776 1734
776 1748
776 1807
776 1816
776 1838
776 1840
776 1854
776 1857
776 1861
776 1869
776 1920
776 1926
776 1979
776 1980
776 1992
776 2014
776 2024
776 2025
776 2055
777 1084
777 1170
777 1194
777 1288
777 1376
777 1413
777 1485
777 1497
777 1538
777 1582
777 1620
777 1621
777 1715
777 1837
777 1873
777 1994
777 2008
778 953
778 1071
778 1075
778 1115
778 1853
778 1919
778 1993
778 2003
779 962
779 1025
779 1263
779 1613
779 1744
779 1852
779 2047
780 800
780 823
780 846
780 913
780 1021
780 1033
780 1034
780 1101
780 1153
780 1298
780 1318
780 1451
780 1544
780 1644
780 1664
780 1735
780 1774
780 1799
780 1832
780 2012
780 2013
780 2022
780 2052
781 844
781 1019
781 1295
781 1907
782 874
782 995
782 1044
782 1137
782 1140
782 1180
782 1208
782 1330
782 1347
782 1438
782 1547
782 1626
782 1790
782 1822
782 1847
782 1896
782 1953
782 1972
783 821
783 847
783 998
783 1072
783 1103
783 1114
783 1124
783 1174
783 1217
783 1373
783 1399
783 1411
783 1427
783 1517
783 1584
783 1687
783 1943
784 955
784 1007
784 1787
784 1845
784 1848
784 1988
784 2047
785 788
785 878
785 953
785 1088
785 1093
785 1103
785 1115
785 1433
785 1826
786 851
786 906
786 1228
786 1229
786 1278
786 1296
786 1312
786 1369
786 1502
786 1611
786 1696
786 1713
786 1757
786 1889
786 1910
786 2001
787 791
787 830
787 831
787 884
787 947
787 1000
787 1048
787 1128
787 1205
787 1321
787 1422
787 1514
787 1646
787 1991
788 1103
788 1866
788 2003
788 2005
789 913
789 1054
789 1170
789 1481
789 1575
789 1580
789 1582
789 1770
789 1778
789 1986
790 953
790 958
790 1177
790 1397
790 1502
790 1633
790 1746
790 2003
791 798
791 816
791 831
791 837
791 856
791 874
791 877
791 912
791 922
791 924
791 925
791 928
791 931
791 933
791 938
791 952
791 982
791 1016
791 1029
791 1046
791 1048
791 1076
791 1124
791 1128
791 1137
791 1189
791 1205
791 1208
791 1225
791 1239
791 1240
791 1249
791 1266
791 1321
791 1330
791 1378
791 1391
791 1400
791 1409
791 1422
791 1432
791 1436
791 1437
791 1442
791 1487
791 1492
791 1513
791 1514
791 1534
791 1552
791 1566
791 1581
791 1587
791 1601
791 1603
791 1646
791 1649
791 1655
791 1665
791 1666
791 1686
791 1687
791 1692
791 1695
791 1704
791 1720
791 1727
791 1740
791 1763
791 1783
791 1789
791 1796
791 1804
791 1806
791 1825
791 1838
791 1839
791 1849
791 1858
791 1896
791 1902
791 1904
791 1921
791 1965
791 1991
791 1995
791 2026
791 2034
791 2045
792 1259
792 1351
792 1520
792 1536
792 1695
792 1798
792 1978
793 874
793 939
793 1151
793 1414
793 1961
793 1971
794 1728
795 854
795 1047
795 1138
795 1144
795 1252
795 1269
795 1297
795 1375
795 1381
795 1403
795 1528
795 1754
795 1775
795 1776
795 1848
795 1917
796 830
796 884
796 931
796 981
796 1273
796 1737
797 848
797 997
797 1035
797 1254
797 1536
797 1742
797 1992
797 2030
798 811
798 830
798 972
798 1002
798 1023
798 1029
798 1047
798 1048
798 1137
798 1244
798 1321
798 1330
798 1374
798 1391
798 1409
798 1415
798 1422
798 1424
798 1480
798 1513
798 1587
798 1603
798 1626
798 1650
798 1654
798 1720
798 1760
798 1783
798 1789
798 1847
798 1905
798 1991
798 2025
799 2003
800 813
800 815
800 823
800 824
800 846
800 885
800 889
800 913
800 942
800 951
800 971
800 974
800 1033
800 1052
800 1153
800 1198
800 1199
800 1233
800 1250
800 1318
800 1329
800 1345
800 1373
800 1381
800 1396
800 1416
800 1465
800 1544
800 1583
800 1623
800 1627
800 1644
800 1657
800 1682
800 1691
800 1735
800 1774
800 1792
800 1799
800 1887
800 1888
800 1890
800 1918
800 1936
800 1950
800 1964
800 1996
800 2012
800 2013
800 2016
800 2037
800 2052
801 848
801 947
801 983
801 1020
801 1145
801 1341
801 1446
801 1455
801 1494
801 1520
801 1663
801 1681
801 1706
801 1905
801 1978
801 1991
801 1992
801 2030
802 844
802 853
802 877
802 927
802 983
802 990
802 1035
802 1056
802 1057
802 1106
802 1146
802 1180
802 1197
802 1207
802 1217
802 1220
802 1239
802 1249
802 1254
802 1259
802 1284
802 1291
802 1341
802 1351
802 1362
802 1378
802 1387
802 1420
802 1437
802 1441
802 1455
802 1458
802 1490
802 1494
802 1517
802 1568
802 1584
802 1665
802 1674
802 1693
802 1728
802 1754
802 1756
802 1789
802 1796
802 1827
802 1831
802 1857
802 1864
802 1867
802 1879
802 1882
802 1891
802 1902
802 1924
802 1956
802 1992
802 2030
803 911
803 1026
803 1030
803 1142
803 1232
803 1248
803 1288
803 1289
803 1343
803 1364
803 1669
803 1903
804 828
804 866
804 893
804 896
804 915
804 1036
804 1038
804 1047
804 1054
804 1086
804 1089
804 1093
804 1103
804 1132
804 1188
804 1207
804 1264
804 1311
804 1392
804 1403
804 1417
804 1467
804 1479
804 1528
804 1566
804 1586
804 1676
804 1738
804 1739
804 1781
804 1812
804 1858
804 1925
804 1926
804 2030
805 850
805 898
805 1009
805 1050
805 1138
805 1187
805 1277
805 1286
805 1361
805 1396
805 1565
805 1719
805 1732
805 1788
805 1803
805 1846
805 1901
805 1963
805 1987
806 950
806 1030
806 1224
806 1288
806 1343
806 1650
806 1728
806 1819
806 1826
806 1871
806 1903
807 1857
808 840
808 874
808 939
808 1151
808 1414
808 1547
808 1654
808 1953
808 1961
808 1971
809 836
809 1287
809 1751
809 2007
810 898
810 953
810 1196
810 1232
810 1305
810 1381
810 1403
810 1560
810 1597
810 1639
810 1654
810 1764
810 1777
810 1824
810 1826
810 1866
810 2036
810 2054
811 828
811 874
811 904
811 914
811 922
811 931
811 933
811 938
811 957
811 972
811 982
811 1002
811 1005
811 1037
811 1048
811 1076
811 1124
811 1128
811 1157
811 1205
811 1239
811 1321
811 1330
811 1411
811 1422
811 1424
811 1437
811 1442
811 1514
811 1552
811 1587
811 1603
811 1612
811 1646
811 1655
811 1686
811 1704
811 1720
811 1789
811 1790
811 1798
811 1804
811 1806
811 1822
811 1904
811 2026
811 2031
811 2038
812 983
812 1217
812 1789
813 823
813 988
813 1034
813 1052
813 1250
813 1318
813 1368
813 1396
813 1664
813 1792
813 1799
813 1887
813 1918
813 2012
813 2013
813 2037
813 2052
814 829
814 835
814 856
814 930
814 1023
814 1078
814 1095
814 1149
814 1160
814 1188
814 1213
814 1225
814 1244
814 1256
814 1281
814 1403
814 1430
814 1457
814 1480
814 1523
814 1642
814 1650
814 1861
814 1980
814 2025
815 824
815 843
815 846
815 913
815 955
815 974
815 1021
815 1033
815 1034
815 1052
815 1101
815 1150
815 1153
815 1199
815 1201
815 1318
815 1451
815 1465
815 1531
815 1544
815 1583
815 1664
815 1735
815 1792
815 1799
815 1888
815 1918
815 1982
815 2012
815 2013
815 2037
816 848
816 855
816 878
816 915
816 932
816 997
816 1035
816 1054
816 1081
816 1093
816 1192
816 1197
816 1315
816 1341
816 1418
816 1425
816 1455
816 1494
816 1536
816 1578
816 1586
816 1609
816 1728
816 1741
816 1756
816 1802
816 1824
816 1839
816 1861
816 1882
816 1898
816 1978
816 1992
816 2030
816 2034
817 893
817 1080
817 1103
817 1264
817 1279
817 1311
817 1347
817 1438
817 1654
817 1812
817 1823
818 853
818 859
818 873
818 919
818 923
818 927
818 934
818 1097
818 1176
818 1192
818 1197
818 1254
818 1258
818 1274
818 1295
818 1338
818 1355
818 1362
818 1417
818 1519
818 1729
818 1782
818 1798
818 1802
818 1846
818 1861
818 1891
818 1992
818 2000
819 1145
819 1259
819 1304
819 1351
819 1455
819 1494
819 1536
819 1578
820 1865
821 893
821 897
821 922
821 998
821 1000
821 1114
821 1151
821 1169
821 1217
821 1264
821 1299
821 1311
821 1340
821 1373
821 1401
821 1410
821 1411
821 1479
821 1517
821 1599
821 1772
821 1810
821 1847
821 1850
821 1896
821 1960
822 824
822 846
822 854
822 885
822 988
822 1138
822 1144
822 1153
822 1165
822 1172
822 1187
822 1233
822 1286
822 1292
822 1303
822 1320
822 1354
822 1366
822 1368
822 1381
822 1396
822 1416
822 1518
822 1544
822 1583
822 1623
822 1644
822 1682
822 1732
822 1744
822 1774
822 1775
822 1778
822 1788
822 1846
822 1936
822 1950
822 1952
822 1955
822 1964
822 1988
822 2037
822 2047
822 2052
823 824
823 827
823 843
823 846
823 889
823 913
823 942
823 951
823 955
823 971
823 974
823 988
823 1021
823 1033
823 1034
823 1052
823 1196
823 1201
823 1250
823 1298
823 1318
823 1320
823 1381
823 1383
823 1451
823 1460
823 1465
823 1544
823 1627
823 1644
823 1650
823 1672
823 1677
823 1735
823 1762
823 1770
823 1774
823 1792
823 1799
823 1832
823 1888
823 1918
823 1936
823 1950
823 1964
823 2013
823 2016
823 2037
823 2052
824 846
824 1034
824 1101
824 1153
824 1318
824 1329
824 1544
824 1664
824 1735
824 1774
824 1792
824 1799
824 1918
824 1964
824 2012
824 2016
825 1659
825 1950
826 852
826 903
826 986
826 1054
826 1086
826 1088
826 1369
826 1464
826 1560
826 1566
826 1597
826 1764
826 1939
826 1954
826 2050
827 856
827 895
827 936
827 1023
827 1044
827 1049
827 1069
827 1078
827 1080
827 1095
827 1160
827 1225
827 1256
827 1290
827 1316
827 1362
827 1368
827 1416
827 1430
827 1441
827 1467
827 1511
827 1520
827 1523
827 1559
827 1601
827 1650
827 1654
827 1729
827 1748
827 1847
827 1854
827 1861
827 1895
827 1980
827 2055
828 830
828 880
828 881
828 897
828 912
828 922
828 1048
828 1072
828 1082
828 1121
828 1124
828 1126
828 1189
828 1205
828 1215
828 1217
828 1264
828 1340
828 1373
828 1389
828 1397
828 1405
828 1411
828 1479
828 1499
828 1619
828 1720
828 1760
828 1765
828 1798
828 1806
828 1850
828 2034
828 2045
829 842
829 919
829 969
829 985
829 1086
829 1188
829 1212
829 1258
829 1317
829 1392
829 1399
829 1400
829 1403
829 1644
829 1661
829 1720
829 1738
829 1739
829 1777
829 1796
829 1818
829 1838
829 1839
829 1857
829 1858
829 1870
829 1928
829 1930
829 1948
829 1967
830 831
830 837
830 856
830 874
830 922
830 931
830 933
830 957
830 972
830 982
830 1002
830 1005
830 1037
830 1048
830 1078
830 1079
830 1137
830 1151
830 1158
830 1205
830 1239
830 1321
830 1330
830 1400
830 1424
830 1436
830 1437
830 1442
830 1507
830 1514
830 1587
830 1646
830 1686
830 1704
830 1720
830 1740
830 1760
830 1783
830 1789
830 1790
830 1804
830 1806
830 1849
830 1862
830 1962
830 2026
830 2045
831 884
831 938
831 1029
831 1048
831 1091
831 1124
831 1208
831 1273
831 1321
831 1344
831 1359
831 1378
831 1400
831 1409
831 1422
831 1424
831 1507
831 1513
831 1534
831 1573
831 1581
831 1601
831 1603
831 1646
831 1649
831 1655
831 1666
831 1692
831 1727
831 1742
831 1760
831 1763
831 1790
831 1804
831 1825
831 1847
831 1849
831 1896
831 1962
831 1991
832 901
832 953
832 958
832 1088
832 1090
832 1115
832 1177
832 1297
832 1408
832 1502
832 1558
832 1633
832 1681
832 1746
832 1919
832 1927
832 1993
832 2003
832 2040
833 1008
833 1054
833 1232
833 1288
833 1586
833 1641
833 1732
833 1794
833 1838
833 1858
833 2001
833 2043
834 878
834 1054
834 1088
834 1093
834 1117
834 1193
834 1815
835 895
835 899
835 963
835 998
835 1019
835 1023
835 1085
835 1095
835 1125
835 1149
835 1163
835 1198
835 1244
835 1256
835 1290
835 1301
835 1323
835 1342
835 1362
835 1386
835 1441
835 1457
835 1480
835 1511
835 1520
835 1525
835 1534
835 1581
835 1650
835 1655
835 1657
835 1707
835 1720
835 1748
835 1807
835 1816
835 1827
835 1861
835 1926
835 1936
835 2019
835 2024
836 878
836 941
836 979
836 1287
836 1388
836 1522
836 1751
836 1779
836 1949
836 2007
837 913
837 947
837 982
837 995
837 1032
837 1076
837 1080
837 1244
837 1264
837 1279
837 1315
837 1321
837 1391
837 1424
837 1517
837 1584
837 1654
837 1771
837 1789
837 1792
837 1812
837 1842
837 1905
837 1957
837 1980
838 900
838 924
838 1047
838 1095
838 1132
838 1136
838 1145
838 1188
838 1192
838 1259
838 1293
838 1315
838 1351
838 1403
838 1441
838 1455
838 1494
838 1536
838 1560
838 1605
838 1609
838 1728
838 1782
838 1798
838 1861
838 1898
838 1992
838 2030
838 2050
839 1341
839 1418
840 874
840 939
840 1044
840 1151
840 1414
840 1654
840 1953
840 1961
840 1971
840 2050
841 874
841 893
841 939
841 995
841 1180
841 1208
841 1347
841 1414
841 1438
841 1587
841 1957
841 1961
841 1971
842 919
842 969
842 985
842 1057
842 1078
842 1086
842 1094
842 1125
842 1132
842 1159
842 1188
842 1212
842 1341
842 1392
842 1399
842 1403
842 1490
842 1549
842 1557
842 1720
842 1728
842 1738
842 1739
842 1754
842 1777
842 1796
842 1817
842 1857
842 1861
842 1870
842 1925
842 1930
842 1948
842 1967
842 1992
843 870
843 885
843 955
843 1033
843 1034
843 1052
843 1053
843 1101
843 1153
843 1298
843 1318
843 1348
843 1373
843 1396
843 1451
843 1531
843 1544
843 1644
843 1651
843 1664
843 1672
843 1735
843 1774
843 1792
843 1799
843 1832
843 1908
843 1918
843 1938
843 1964
843 2012
843 2013
843 2016
843 2022
843 2037
843 2052
844 845
844 853
844 873
844 877
844 904
844 925
844 930
844 985
844 1019
844 1044
844 1051
844 1092
844 1104
844 1106
844 1125
844 1146
844 1192
844 1207
844 1221
844 1258
844 1291
844 1295
844 1315
844 1387
844 1404
844 1420
844 1471
844 1490
844 1504
844 1559
844 1568
844 1570
844 1604
844 1665
844 1674
844 1679
844 1693
844 1720
844 1731
844 1734
844 1760
844 1789
844 1800
844 1831
844 1879
844 1891
844 1907
844 1913
844 1926
844 1956
844 1992
844 2024
844 2025
844 2058
845 853
845 882
845 930
845 985
845 990
845 1018
845 1019
845 1056
845 1057
845 1280
845 1295
845 1404
845 1596
845 1652
845 1665
845 1674
845 1679
845 1693
845 1734
845 1754
845 1760
845 1800
845 1891
845 1907
845 1913
845 1924
845 1926
845 1956
845 2039
846 862
846 885
846 913
846 942
846 953
846 971
846 974
846 1115
846 1153
846 1233
846 1238
846 1276
846 1318
846 1329
846 1348
846 1368
846 1383
846 1416
846 1465
846 1515
846 1522
846 1544
846 1583
846 1682
846 1688
846 1735
846 1762
846 1773
846 1774
846 1791
846 1799
846 1838
846 1853
846 1881
846 1918
846 1927
846 1952
846 2012
846 2016
846 2047
846 2052
847 893
847 1103
847 1114
847 1264
847 1373
847 1442
847 1479
847 1517
847 1653
848 877
848 881
848 904
848 976
848 980
848 1017
848 1047
848 1066
848 1078
848 1081
848 1092
848 1159
848 1182
848 1218
848 1220
848 1225
848 1290
848 1293
848 1330
848 1351
848 1442
848 1455
848 1474
848 1477
848 1494
848 1500
848 1536
848 1551
848 1609
848 1652
848 1687
848 1695
848 1706
848 1712
848 1728
848 1756
848 1796
848 1820
848 1895
848 1898
848 1946
848 1971
848 2031
848 2045
849 906
849 986
849 1369
849 1910
849 2001
849 2027
850 947
850 956
850 967
850 1050
850 1080
850 1138
850 1372
850 1426
850 1429
850 1456
850 1493
850 1591
850 1623
850 1625
850 1637
850 1654
850 1732
850 1788
850 1957
850 1968
850 1971
850 1987
851 1278
851 1684
851 1910
852 999
852 1107
852 1369
852 1454
852 1464
852 1538
852 1554
852 1562
852 1634
852 1715
852 1757
852 1764
852 1813
852 1819
852 1826
852 1941
852 2018
853 855
853 882
853 930
853 934
853 962
853 965
853 985
853 990
853 1019
853 1049
853 1097
853 1106
853 1112
853 1146
853 1200
853 1207
853 1216
853 1221
853 1258
853 1295
853 1315
853 1342
853 1404
853 1425
853 1461
853 1504
853 1535
853 1616
853 1665
853 1674
853 1679
853 1680
853 1685
853 1706
853 1720
853 1731
853 1732
853 1734
853 1768
853 1800
853 1821
853 1824
853 1828
853 1859
853 1861
853 1891
853 1907
853 1913
853 1924
853 1926
853 1953
853 1956
853 1970
853 1992
853 2020
853 2024
853 2025
853 2039
853 2048
853 2058
854 860
854 962
854 1008
854 1025
854 1043
854 1153
854 1155
854 1162
854 1203
854 1233
854 1237
854 1243
854 1257
854 1269
854 1336
854 1345
854 1366
854 1368
854 1375
854 1381
854 1383
854 1531
854 1544
854 1557
854 1591
854 1613
854 1632
854 1667
854 1683
854 1703
854 1708
854 1723
854 1766
854 1773
854 1774
854 1775
854 1776
854 1829
854 1832
854 1852
854 1883
854 1944
854 1996
854 2029
854 2047
854 2052
855 921
855 923
855 979
855 1018
855 1045
855 1049
855 1056
855 1104
855 1161
855 1226
855 1229
855 1295
855 1315
855 1346
855 1413
855 1425
855 1426
855 1429
855 1434
855 1519
855 1530
855 1538
855 1557
855 1596
855 1643
855 1655
855 1703
855 1774
855 1814
855 1830
855 1900
855 1931
855 1952
855 1977
855 1994
855 2020
855 2053
856 938
856 1016
856 1029
856 1078
856 1108
856 1126
856 1149
856 1160
856 1163
856 1189
856 1213
856 1218
856 1225
856 1281
856 1293
856 1304
856 1331
856 1332
856 1349
856 1378
856 1390
856 1400
856 1406
856 1409
856 1432
856 1457
856 1480
856 1492
856 1511
856 1513
856 1520
856 1523
856 1534
856 1550
856 1601
856 1603
856 1649
856 1650
856 1655
856 1679
856 1687
856 1727
856 1734
856 1741
856 1742
856 1763
856 1780
856 1807
856 1825
856 1827
856 1895
856 1896
856 1914
856 1956
856 1979
856 1991
856 1995
856 2019
856 2024
856 2025
856 2030
856 2034
856 2045
857 959
857 1055
857 1129
857 1143
857 1170
857 1198
857 1229
857 1245
857 1287
857 1380
857 1385
857 1472
857 1475
857 1497
857 1526
857 1538
857 1579
857 1582
857 1620
857 1621
857 1702
857 1718
857 1749
857 1794
857 1805
857 1855
857 1889
857 1903
857 1909
857 1941
857 1959
857 1981
857 1994
857 2007
857 2018
857 2056
858 872
858 929
858 994
858 1009
858 1134
858 1206
858 1277
858 1348
858 1450
858 1453
858 1753
858 1936
858 1958
858 1963
858 1975
858 1987
858 1998
859 919
859 927
859 934
859 1176
859 1274
859 1315
859 1338
859 1355
859 1519
859 1729
859 1861
860 970
860 1008
860 1138
860 1196
860 1381
860 1744
860 1803
860 1852
860 2047
861 862
861 929
861 1138
861 1159
861 1188
861 1231
861 1375
861 1381
861 1383
861 1403
861 1426
861 1456
861 1476
861 1557
861 1625
861 1705
861 1719
861 1732
861 1744
861 1845
861 1900
861 1923
861 1968
861 1987
861 1988
862 869
862 872
862 890
862 891
862 898
862 910
862 917
862 929
862 954
862 994
862 1009
862 1024
862 1089
862 1100
862 1109
862 1134
862 1138
862 1148
862 1177
862 1188
862 1206
862 1233
862 1270
862 1277
862 1302
862 1314
862 1348
862 1372
862 1403
862 1450
862 1476
862 1478
862 1615
862 1623
862 1719
862 1732
862 1753
862 1803
862 1808
862 1833
862 1838
862 1860
862 1901
862 1963
862 1968
862 1975
862 1987
862 1998
864 932
864 1142
864 1248
864 1288
864 1289
864 1322
864 1343
864 1462
864 1491
864 1669
864 1795
864 1819
864 1941
864 1944
864 2059
865 866
865 1036
865 1086
865 1188
865 1363
865 1486
866 1036
866 1038
866 1086
866 1089
866 1188
866 1242
866 1243
866 1334
866 1363
866 1399
866 1486
866 1528
866 1537
866 2017
867 878
867 894
867 903
867 960
867 996
867 1054
867 1093
867 1118
867 1135
867 1567
867 2027
868 878
868 893
868 980
868 1035
868 1145
868 1220
868 1254
868 1258
868 1490
868 1870
868 1907
868 1994
869 898
869 917
869 994
869 1024
869 1148
869 1270
869 1297
869 1302
869 1478
869 1493
869 1615
869 1803
869 1833
869 1846
870 987
870 993
870 996
870 1033
870 1034
870 1052
870 1084
870 1101
870 1129
870 1141
870 1150
870 1170
870 1198
870 1229
870 1298
870 1320
870 1329
870 1413
870 1451
870 1481
870 1485
870 1538
870 1620
870 1621
870 1627
870 1644
870 1697
870 1752
870 1766
870 1774
870 1792
870 1908
870 1955
870 1964
870 1994
870 1996
870 2016
870 2035
871 1008
871 1329
871 1481
871 1575
872 898
872 908
872 929
872 1009
872 1134
872 1277
872 1348
872 1450
872 1753
872 1963
872 1975
872 1987
873 987
873 1047
873 1180
873 1192
873 1352
873 1372
873 1387
873 1403
873 1480
873 1538
873 1732
873 1737
873 1782
873 1798
873 1824
873 1836
874 893
874 939
874 995
874 1125
874 1140
874 1151
874 1180
874 1208
874 1279
874 1301
874 1304
874 1321
874 1347
874 1400
874 1414
874 1438
874 1456
874 1513
874 1547
874 1626
874 1654
874 1666
874 1727
874 1742
874 1847
874 1953
874 1961
874 1971
874 1991
875 904
875 1080
875 1957
876 932
876 1322
876 1562
876 1620
876 1663
876 1718
877 893
877 947
877 992
877 1035
877 1080
877 1132
877 1145
877 1284
877 1315
877 1387
877 1458
877 1490
877 1503
877 1504
877 1517
877 1536
877 1559
877 1654
877 1782
877 1824
877 1907
877 1992
877 2030
878 892
878 917
878 921
878 945
878 991
878 1020
878 1060
878 1073
878 1088
878 1093
878 1103
878 1117
878 1122
878 1133
878 1153
878 1173
878 1193
878 1204
878 1211
878 1229
878 1248
878 1275
878 1310
878 1333
878 1352
878 1353
878 1399
878 1418
878 1433
878 1443
878 1463
878 1483
878 1502
878 1531
878 1539
878 1558
878 1592
878 1614
878 1632
878 1635
878 1656
878 1681
878 1718
878 1747
878 1809
878 1815
878 1829
878 1857
878 1862
878 1866
878 1873
878 1889
878 1903
878 1911
878 1927
878 1945
878 1947
878 1981
878 2015
878 2042
879 1049
879 1154
879 1161
879 1286
879 1434
879 1591
879 1643
879 1814
880 897
880 922
880 1021
880 1033
880 1299
880 1318
880 1340
880 1380
880 1389
880 1397
880 1405
880 1479
880 1576
880 1735
880 1765
880 1806
881 1132
881 1145
881 1259
881 1261
881 1264
881 1536
881 1545
881 1765
881 1782
881 1798
881 2030
882 985
882 990
882 1221
882 1258
882 1674
882 1800
882 1891
882 1926
882 1956
882 2039
883 1133
883 1811
884 924
884 931
884 1048
884 1062
884 1128
884 1191
884 1205
884 1273
884 1321
884 1349
884 1359
884 1422
884 1424
884 1507
884 1513
884 1514
884 1573
884 1646
884 1740
884 1789
884 1839
884 1849
884 1965
885 889
885 892
885 974
885 1021
885 1033
885 1075
885 1101
885 1115
885 1150
885 1153
885 1286
885 1298
885 1318
885 1416
885 1451
885 1506
885 1515
885 1544
885 1583
885 1644
885 1672
885 1735
885 1736
885 1774
885 1792
885 1799
885 1853
885 1881
885 1888
885 1905
885 1952
885 1993
885 2012
885 2052
886 968
886 999
886 1116
886 1127
886 1288
886 1289
886 1305
886 1407
886 1431
886 1462
886 1499
886 1501
886 1562
886 1639
886 1715
886 1819
886 1863
886 1941
886 2054
887 1866
888 982
888 1037
888 1789
889 1008
889 1238
889 1544
889 1672
889 1682
889 1774
889 1799
889 1950
890 898
890 917
890 994
890 1270
890 1297
890 1302
890 1372
890 1803
891 917
891 1024
891 1270
891 1803
891 1963
891 1987
892 992
892 1021
892 1034
892 1035
892 1093
892 1138
892 1188
892 1232
892 1235
892 1244
892 1254
892 1284
892 1329
892 1350
892 1387
892 1465
892 1490
892 1494
892 1517
892 1538
892 1586
892 1629
892 1838
892 1858
892 1866
892 1939
893 952
893 956
893 957
893 1007
893 1031
893 1032
893 1078
893 1103
893 1114
893 1120
893 1174
893 1180
893 1230
893 1234
893 1255
893 1279
893 1311
893 1340
893 1347
893 1364
893 1373
893 1379
893 1389
893 1409
893 1416
893 1423
893 1456
893 1511
893 1518
893 1576
893 1584
893 1599
893 1650
893 1653
893 1658
893 1720
893 1798
893 1810
893 1812
893 1823
893 1842
893 1854
893 1865
893 1884
893 1905
893 1927
893 1952
893 1960
893 1980
893 2031
894 903
894 906
894 960
894 996
894 1118
894 1135
894 1228
894 1229
894 1502
894 1533
894 1567
894 1611
894 1757
894 1758
894 1889
894 1910
895 998
895 1023
895 1034
895 1078
895 1086
895 1089
895 1095
895 1138
895 1160
895 1168
895 1188
895 1323
895 1329
895 1389
895 1441
895 1480
895 1520
895 1581
895 1604
895 1611
895 1657
895 1661
895 1676
895 1792
895 1818
895 1840
895 1890
895 1926
895 2025
896 1000
896 1086
896 1400
896 1467
896 1925
897 922
897 941
897 956
897 1124
897 1126
897 1162
897 1217
897 1264
897 1340
897 1405
897 1517
897 1576
897 1653
897 1687
897 1704
897 1765
897 1766
897 1789
897 1806
897 1810
897 1850
897 1904
898 910
898 917
898 954
898 989
898 994
898 1004
898 1009
898 1024
898 1109
898 1138
898 1148
898 1166
898 1203
898 1206
898 1233
898 1238
898 1270
898 1271
898 1297
898 1302
898 1314
898 1361
898 1372
898 1396
898 1416
898 1450
898 1453
898 1478
898 1484
898 1493
898 1615
898 1617
898 1623
898 1632
898 1732
898 1803
898 1833
898 1846
898 1860
898 1923
898 1936
898 1963
898 1975
898 1998
898 2057
899 936
899 1003
899 1023
899 1095
899 1125
899 1126
899 1132
899 1208
899 1213
899 1225
899 1234
899 1244
899 1256
899 1290
899 1362
899 1386
899 1417
899 1430
899 1441
899 1455
899 1457
899 1487
899 1523
899 1578
899 1650
899 1657
899 1676
899 1697
899 1854
899 1857
899 1861
899 1869
899 1882
899 1937
899 1992
899 2014
899 2024
899 2030
899 2055
900 1341
900 1418
900 1536
900 1992
901 953
901 1088
901 1115
901 1433
901 1515
901 1919
901 2003
901 2042
902 955
902 966
902 1007
902 1013
902 1034
902 1043
902 1250
902 1257
902 1591
902 1615
902 1618
902 1625
902 1787
902 1832
902 1845
902 1848
902 1932
902 1936
902 1984
902 1988
903 906
903 921
903 968
903 977
903 1060
903 1168
903 1211
903 1228
903 1611
903 1711
903 1757
903 1758
903 1836
903 1916
903 1954
903 2001
904 982
904 1035
904 1145
904 1192
904 1254
904 1315
904 1321
904 1536
904 1603
904 1626
904 1782
904 1789
904 1790
904 1847
904 1849
904 1957
904 2050
905 1023
905 1281
905 1362
905 1457
905 1707
905 1854
905 1905
905 2025
905 2038
906 916
906 960
906 977
906 987
906 996
906 1184
906 1312
906 1353
906 1464
906 1497
906 1553
906 1620
906 1836
906 1954
906 2001
907 1025
907 1059
907 1144
907 1165
907 1243
907 1671
907 1841
907 2047
908 1009
908 1206
908 1277
908 1421
908 1963
908 1975
908 1998
909 1321
910 917
910 994
910 1166
910 1270
910 1302
910 1314
910 1372
910 1615
910 1803
910 1846
910 1963
911 940
911 1084
911 1129
911 1133
911 1170
911 1209
911 1214
911 1232
911 1245
911 1264
911 1288
911 1343
911 1485
911 1538
911 1560
911 1579
911 1621
911 1715
911 1718
911 1724
911 1766
911 1865
911 1872
911 1959
911 1994
911 2018
911 2050
912 926
912 1160
912 1192
912 1254
912 1259
912 1321
912 1323
912 1342
912 1457
912 1480
912 1536
912 1626
912 1739
912 1802
912 1838
912 1847
912 1861
912 1980
912 2044
913 942
913 951
913 955
913 964
913 974
913 993
913 1021
913 1033
913 1039
913 1042
913 1052
913 1069
913 1075
913 1101
913 1110
913 1138
913 1153
913 1198
913 1199
913 1202
913 1233
913 1276
913 1298
913 1315
913 1318
913 1324
913 1329
913 1348
913 1416
913 1451
913 1460
913 1481
913 1511
913 1548
913 1575
913 1580
913 1583
913 1607
913 1611
913 1627
913 1644
913 1664
913 1688
913 1732
913 1735
913 1770
913 1774
913 1792
913 1799
913 1824
913 1868
913 1888
913 1900
913 1918
913 1933
913 1936
913 1951
913 1986
913 1996
913 2012
914 924
914 1136
915 1014
915 1081
915 1132
915 1197
915 1261
915 1341
915 1393
915 1435
915 1439
915 1455
915 1474
915 1492
915 1511
915 1578
915 1728
915 1756
915 1796
915 1802
915 1817
915 1882
915 1898
915 1921
915 1978
915 1992
915 2015
915 2030
916 977
916 979
916 986
916 987
916 1312
916 1758
916 1910
916 2027
917 954
917 989
917 994
917 1024
917 1033
917 1109
917 1148
917 1166
917 1206
917 1224
917 1229
917 1233
917 1238
917 1270
917 1302
917 1318
917 1372
917 1396
917 1478
917 1484
917 1493
917 1538
917 1615
917 1617
917 1677
917 1732
917 1799
917 1803
917 1833
917 1860
917 2052
918 968
918 999
918 1068
918 1084
918 1127
918 1170
918 1247
918 1289
918 1305
918 1313
918 1326
918 1352
918 1407
918 1454
918 1462
918 1469
918 1501
918 1562
918 1579
918 1582
918 1621
918 1639
918 1715
918 1819
918 1824
918 1826
918 1866
918 1941
918 1994
918 2018
918 2054
919 927
919 984
919 1086
919 1089
919 1168
919 1176
919 1212
919 1338
919 1392
919 1611
919 1720
919 1739
919 1838
919 1861
919 1930
919 1967
920 1086
920 1224
920 1263
920 1481
921 940
921 977
921 987
921 996
921 1170
921 1173
921 1229
921 1247
921 1350
921 1365
921 1413
921 1538
921 1785
921 1836
921 1843
921 1865
921 1889
921 1994
921 2001
922 1082
922 1126
922 1162
922 1397
922 1405
922 1479
922 1499
922 1576
922 1765
922 1842
922 1991
923 959
923 1015
923 1161
923 1346
923 1732
923 1770
923 1814
923 1824
923 2001
924 952
924 956
924 972
924 1002
924 1026
924 1077
924 1136
924 1140
924 1240
924 1310
924 1321
924 1377
924 1412
924 1422
924 1437
924 1484
924 1514
924 1526
924 1563
924 1573
924 1601
924 1610
924 1677
924 1740
924 1746
924 1755
924 1760
924 1777
924 1805
924 1844
924 1851
924 1858
924 1868
924 1894
924 2050
925 927
925 947
925 967
925 985
925 1035
925 1051
925 1080
925 1106
925 1151
925 1157
925 1258
925 1284
925 1351
925 1415
925 1456
925 1458
925 1461
925 1490
925 1536
925 1559
925 1654
925 1693
925 1798
925 1847
925 1891
925 1896
925 1957
925 1971
925 2000
926 1123
926 1457
926 1520
926 1525
926 1861
927 934
927 1056
927 1176
927 1258
927 1584
927 1665
927 1679
927 1861
927 1891
927 1907
927 2000
928 1029
928 1189
928 1208
928 1240
928 1266
928 1374
928 1513
928 1692
929 1009
929 1134
929 1203
929 1361
929 1450
929 1470
929 1753
929 1846
929 1963
930 1019
930 1023
930 1078
930 1126
930 1149
930 1160
930 1163
930 1213
930 1221
930 1244
930 1281
930 1332
930 1430
930 1457
930 1480
930 1534
930 1674
930 1731
930 1800
930 1807
930 1827
930 1907
930 1926
930 1956
930 1980
930 2019
930 2025
930 2045
931 933
931 947
931 972
931 982
931 1000
931 1029
931 1047
931 1321
931 1391
931 1422
931 1424
931 1436
931 1603
931 1686
931 1720
931 1760
931 1783
931 1789
931 1790
931 1804
931 1822
931 1849
931 1885
931 1991
931 2044
932 959
932 1322
932 1483
932 1663
932 1795
932 1816
932 1944
932 1976
933 938
933 947
933 972
933 978
933 1029
933 1037
933 1048
933 1079
933 1124
933 1158
933 1205
933 1321
933 1327
933 1378
933 1415
933 1422
933 1424
933 1488
933 1510
933 1513
933 1581
933 1603
933 1727
933 1742
933 1789
933 1804
933 1838
933 1847
933 1861
933 1921
933 2038
934 1176
935 979
935 1152
935 1288
935 1312
935 1364
935 1481
935 1837
936 985
936 1006
936 1023
936 1040
936 1078
936 1095
936 1207
936 1229
936 1244
936 1268
936 1281
936 1283
936 1290
936 1323
936 1342
936 1403
936 1430
936 1457
936 1467
936 1520
936 1528
936 1538
936 1657
936 1662
936 1739
936 1748
936 1854
936 1861
936 1874
936 1897
936 1905
936 1920
936 1930
936 1980
937 1468
937 1571
937 1814
937 1977
938 972
938 1046
938 1124
938 1208
938 1321
938 1378
938 1409
938 1418
938 1422
938 1487
938 1534
938 1573
938 1581
938 1601
938 1646
938 1692
938 1727
938 1740
938 1760
938 1763
938 1804
938 1847
938 1962
939 1151
939 1301
939 1304
939 1347
939 1414
939 1547
939 1654
939 1953
939 1961
939 1971
940 959
940 1074
940 1084
940 1209
940 1214
940 1229
940 1245
940 1247
940 1313
940 1326
940 1364
940 1413
940 1454
940 1469
940 1485
940 1497
940 1530
940 1538
940 1579
940 1582
940 1621
940 1660
940 1709
940 1724
940 1872
940 1889
940 1899
940 1948
940 1994
940 2018
940 2054
941 959
941 1084
941 1129
941 1136
941 1229
941 1245
941 1264
941 1265
941 1293
941 1472
941 1538
941 1560
941 1582
941 1597
941 1718
941 1749
941 1794
941 1909
941 1971
941 1981
941 1994
942 951
942 1033
942 1052
942 1101
942 1250
942 1298
942 1544
942 1657
942 1735
942 1792
942 2013
942 2037
943 946
943 974
943 1062
943 1736
943 1853
943 1993
944 959
944 1111
944 1133
944 1631
944 1811
945 1062
945 1063
945 1084
945 1087
945 1101
945 1173
945 1203
945 1204
945 1329
945 1579
945 1620
945 1621
945 1627
945 1736
945 1892
945 1994
945 2018
946 971
946 974
946 1024
946 1062
946 1071
946 1075
946 1090
946 1101
946 1115
946 1162
946 1171
946 1201
946 1271
946 1297
946 1360
946 1443
946 1470
946 1515
946 1608
946 1624
946 1656
946 1690
946 1703
946 1747
946 1767
946 1791
946 1853
946 1919
946 1943
946 1985
946 1993
946 2040
946 2042
947 956
947 957
947 967
947 969
947 978
947 990
947 1000
947 1016
947 1026
947 1057
947 1064
947 1078
947 1079
947 1122
947 1131
947 1158
947 1234
947 1252
947 1327
947 1331
947 1391
947 1400
947 1409
947 1415
947 1432
947 1492
947 1510
947 1518
947 1549
947 1603
947 1665
947 1668
947 1695
947 1727
947 1740
947 1783
947 1840
947 1857
947 1858
947 1885
947 1902
947 1961
947 2021
948 1054
948 1152
948 1288
948 1310
948 1350
948 1364
948 1837
948 1865
949 1100
949 1506
949 1512
949 1564
949 1644
949 1645
949 1736
949 1881
949 1912
950 1113
950 1142
950 1173
950 1248
950 1288
950 1289
950 1310
950 1343
950 1350
950 1388
950 1588
950 1743
950 1999
951 971
951 1039
951 1101
951 1138
951 1298
951 1318
951 1396
951 1451
951 1607
951 1623
951 1664
951 1735
951 1799
951 1918
951 1933
951 1951
951 1982
951 2013
952 1232
952 1264
952 1321
952 1377
952 1653
952 1847
952 1991
953 974
953 1088
953 1090
953 1098
953 1115
953 1177
953 1271
953 1408
953 1460
953 1515
953 1558
953 1608
953 1656
953 1747
953 1767
953 1881
953 1919
953 1927
953 1943
953 2003
953 2005
953 2013
954 994
954 1009
954 1138
954 1270
954 1286
954 1297
954 1302
954 1372
954 1732
954 1788
954 1803
954 1963
954 1975
954 1987
955 1007
955 1021
955 1033
955 1034
955 1138
955 1250
955 1318
955 1329
955 1451
955 1544
955 1583
955 1664
955 1735
955 1792
955 1797
955 1799
955 1838
955 1918
955 2022
956 1050
956 1054
956 1080
956 1093
956 1103
956 1136
956 1217
956 1264
956 1311
956 1347
956 1350
956 1429
956 1528
956 1560
956 1586
956 1732
956 1770
956 1814
956 1858
956 1861
956 1866
956 1900
956 1971
956 1983
956 2050
957 1035
957 1132
957 1145
957 1176
957 1479
957 1782
957 1814
957 1847
957 1861
958 1203
958 1515
958 1633
958 1797
958 1853
958 1880
958 1888
958 1993
959 991
959 1015
959 1067
959 1152
959 1214
959 1245
959 1310
959 1312
959 1380
959 1388
959 1412
959 1491
959 1557
959 1582
959 1631
959 1663
959 1673
959 1702
959 1731
959 1751
959 1779
959 1815
959 1858
959 1872
959 1886
959 1909
959 1945
959 1949
959 1959
959 1994
959 2007
959 2018
959 2054
960 977
960 986
960 996
960 1135
960 1567
960 1836
960 1966
960 2001
960 2027
961 1226
961 1409
961 1429
961 1700
961 1838
962 1008
962 1196
962 1325
962 1350
962 1368
962 1381
962 1429
962 1515
962 1519
962 1565
962 1732
962 1852
962 1859
962 1900
962 2047
963 1023
963 1256
963 1487
963 1525
964 974
964 1021
964 1034
964 1101
964 1181
964 1282
964 1286
964 1318
964 1329
964 1350
964 1368
964 1544
964 1566
964 1735
964 1773
964 1792
964 1799
964 1832
964 1986
965 983
965 1754
965 1789
966 1007
966 1445
966 1591
966 1618
966 1845
966 1848
966 1984
967 1000
967 1064
967 1079
967 1158
967 1225
967 1230
967 1327
967 1331
967 1415
967 1488
967 1510
967 1541
967 1549
967 1665
967 1840
967 1885
967 2021
968 1226
968 1232
968 1264
968 1265
968 1289
968 1305
968 1472
968 1560
968 1826
968 1947
968 2001
968 2043
969 1047
969 1080
969 1086
969 1089
969 1145
969 1403
969 1455
969 1528
969 1536
969 1654
969 1861
969 1905
969 1907
969 1971
971 1033
971 1034
971 1052
971 1101
971 1138
971 1298
971 1318
971 1329
971 1396
971 1506
971 1515
971 1544
971 1664
971 1682
971 1735
971 1736
971 1792
971 1799
971 1853
971 1951
971 2012
971 2013
971 2037
972 1002
972 1005
972 1016
972 1029
972 1076
972 1091
972 1140
972 1266
972 1321
972 1330
972 1344
972 1374
972 1377
972 1391
972 1400
972 1422
972 1424
972 1436
972 1513
972 1597
972 1626
972 1686
972 1692
972 1760
972 1790
972 1957
972 1983
972 1991
972 2044
973 1130
973 1190
973 1597
973 2050
974 989
974 1021
974 1034
974 1052
974 1071
974 1075
974 1088
974 1090
974 1098
974 1100
974 1101
974 1115
974 1177
974 1286
974 1345
974 1348
974 1356
974 1360
974 1368
974 1451
974 1460
974 1470
974 1506
974 1558
974 1624
974 1627
974 1628
974 1644
974 1690
974 1703
974 1735
974 1736
974 1774
974 1791
974 1792
974 1832
974 1853
974 1881
974 1888
974 1919
974 1938
974 1993
974 2003
974 2013
974 2052
975 1008
975 1950
976 1254
976 1528
977 987
977 1060
977 1168
977 1184
977 1211
977 1228
977 1229
977 1278
977 1312
977 1353
977 1369
977 1379
977 1446
977 1497
977 1533
977 1554
977 1611
977 1620
977 1640
977 1696
977 1757
977 1758
977 1889
977 1910
977 1916
977 1941
977 1954
977 2001
977 2010
978 1158
979 1133
979 1173
979 1232
979 1245
979 1265
979 1350
979 1472
979 1560
979 1702
979 1718
979 1814
979 1824
979 1909
979 1910
979 1959
979 1981
979 2007
979 2043
980 1494
980 1609
980 1898
980 1986
981 1232
981 1307
981 1319
981 1560
981 1737
981 1939
981 1983
981 1999
982 1002
982 1091
982 1308
982 1321
982 1422
982 1424
982 1513
982 1587
982 1603
982 1612
982 1626
982 1783
982 1789
982 1790
982 1804
982 1847
982 1852
983 1494
983 1665
983 1680
983 1706
983 1789
983 1821
983 1828
983 1867
983 1956
983 1999
984 1132
984 1159
984 1182
984 1260
984 1290
984 1393
984 1417
984 1536
984 1578
984 1839
984 1926
984 1992
985 990
985 1028
985 1035
985 1089
985 1258
985 1284
985 1351
985 1458
985 1490
985 1665
985 1674
985 1693
985 1739
985 1821
985 1857
985 1861
985 1879
986 1060
986 1211
986 1278
986 1369
986 1464
986 1620
986 1641
986 1757
986 1916
986 1954
986 2001
986 2010
987 996
987 1060
987 1228
987 1229
987 1310
987 1312
987 1502
987 1533
987 1567
987 1586
987 1611
987 1757
987 1758
987 1889
987 1910
987 1916
987 2001
987 2036
988 1021
988 1034
988 1052
988 1138
988 1153
988 1233
988 1286
988 1318
988 1320
988 1544
988 1583
988 1623
988 1732
988 1735
988 1774
988 1792
988 1951
988 2052
989 1021
989 1250
989 1318
989 1484
989 1735
989 1799
989 2057
990 1057
990 1086
990 1106
990 1145
990 1188
990 1207
990 1232
990 1241
990 1258
990 1291
990 1351
990 1490
990 1528
990 1535
990 1597
990 1627
990 1665
990 1674
990 1679
990 1728
990 1800
990 1838
990 1861
990 1907
990 1911
990 1926
990 2000
990 2039
991 1054
991 1080
991 1093
991 1133
991 1143
991 1232
991 1245
991 1265
991 1310
991 1388
991 1462
991 1491
991 1586
991 1702
991 1718
991 1815
991 1819
991 1866
991 1903
991 1959
991 2007
992 1141
992 1517
992 1528
992 1674
992 1838
992 1858
992 1928
993 1033
993 1101
993 1125
993 1320
993 1329
993 1657
993 1677
993 1691
993 1699
993 1733
993 1735
993 1752
993 1784
993 1799
994 1009
994 1024
994 1109
994 1134
994 1138
994 1148
994 1203
994 1206
994 1270
994 1302
994 1372
994 1396
994 1450
994 1615
994 1623
994 1803
994 1833
994 1860
994 1901
994 1963
994 1975
994 1998
995 1032
995 1142
995 1180
995 1208
995 1304
995 1517
995 1547
995 1626
995 1698
995 1771
995 1812
995 1842
995 1953
995 1972
995 1980
996 1060
996 1135
996 1310
996 1533
996 1567
996 1586
996 1611
996 1757
996 1758
996 1889
996 1910
996 2001
997 1066
997 1157
997 1315
997 1351
997 1477
997 1559
997 1706
997 1782
997 1838
998 1023
998 1085
998 1191
998 1217
998 1321
998 1351
998 1424
998 1442
998 1525
998 1552
998 1971
998 1990
998 1999
999 1084
999 1229
999 1288
999 1289
999 1368
999 1388
999 1454
999 1462
999 1464
999 1501
999 1505
999 1562
999 1579
999 1620
999 1639
999 1715
999 1764
999 1819
999 1826
999 1863
999 1865
999 1899
999 1941
999 1994
999 2054
1000 1005
1000 1078
1000 1079
1000 1122
1000 1159
1000 1225
1000 1230
1000 1253
1000 1297
1000 1327
1000 1331
1000 1391
1000 1400
1000 1432
1000 1686
1000 1687
1000 1727
1000 1885
1000 1914
1000 1991
1000 1995
1000 2026
1002 1026
1002 1136
1002 1400
1002 1422
1002 1424
1002 1626
1002 1686
1002 1720
1002 1760
1002 1789
1002 1847
1002 2044
1003 1160
1003 1323
1003 1457
1003 1980
1004 1100
1004 1506
1004 1512
1004 1644
1004 1881
1004 1912
1005 1029
1005 1321
1005 1415
1005 1422
1005 1436
1005 1513
1005 1517
1005 1570
1005 1603
1005 1686
1005 1760
1005 1789
1005 1790
1005 1847
1005 1849
1005 1861
1005 1885
1005 1896
1005 1925
1005 1991
1006 1129
1006 1229
1006 1283
1006 1298
1006 1403
1006 1467
1006 1528
1006 1538
1006 1544
1006 1621
1006 1654
1006 1739
1006 1748
1006 1792
1006 1799
1006 1861
1006 1905
1006 2012
1006 2013
1007 1034
1007 1086
1007 1591
1007 1618
1007 1625
1007 1659
1007 1670
1007 1746
1007 1787
1007 1845
1007 1848
1007 1852
1007 1932
1007 1984
1007 1988
1008 1011
1008 1017
1008 1040
1008 1052
1008 1110
1008 1130
1008 1162
1008 1166
1008 1190
1008 1196
1008 1202
1008 1236
1008 1246
1008 1251
1008 1257
1008 1263
1008 1306
1008 1324
1008 1329
1008 1379
1008 1381
1008 1448
1008 1470
1008 1473
1008 1481
1008 1508
1008 1509
1008 1524
1008 1531
1008 1532
1008 1557
1008 1558
1008 1561
1008 1598
1008 1602
1008 1607
1008 1608
1008 1613
1008 1632
1008 1659
1008 1670
1008 1677
1008 1683
1008 1696
1008 1708
1008 1723
1008 1744
1008 1746
1008 1762
1008 1766
1008 1775
1008 1829
1008 1832
1008 1834
1008 1840
1008 1852
1008 1880
1008 1912
1008 1935
1008 1950
1008 1988
1008 1996
1008 2016
1008 2057
1009 1134
1009 1138
1009 1166
1009 1206
1009 1270
1009 1277
1009 1302
1009 1314
1009 1348
1009 1396
1009 1421
1009 1450
1009 1453
1009 1615
1009 1623
1009 1701
1009 1719
1009 1726
1009 1753
1009 1833
1009 1846
1009 1880
1009 1901
1009 1936
1009 1963
1009 1968
1009 1975
1009 1998
1009 2057
1010 1087
1010 1203
1010 1282
1010 1350
1010 1566
1011 1166
1011 1481
1011 1524
1011 1613
1011 1744
1011 1912
1011 1950
1011 2016
1012 1054
1012 1074
1012 1084
1012 1129
1012 1232
1012 1265
1012 1288
1012 1367
1012 1462
1012 1579
1012 1837
1012 1994
1012 2056
1013 1361
1013 1445
1013 1591
1013 1618
1013 1845
1013 1848
1013 1984
1013 1988
1014 1066
1014 1122
1014 1249
1014 1317
1014 1477
1014 1503
1014 1520
1014 1536
1014 1782
1014 1986
1015 1111
1015 1133
1015 1232
1015 1245
1015 1265
1015 1288
1015 1380
1015 1472
1015 1560
1015 1614
1015 1702
1015 1718
1015 1749
1015 1811
1015 1826
1015 1877
1015 1909
1015 1959
1015 1981
1015 2059
1016 1035
1016 1145
1016 1224
1016 1260
1016 1293
1016 1406
1016 1492
1016 1626
1016 1727
1016 1742
1016 1847
1016 1957
1016 1991
1016 1992
1016 2034
1017 1329
1017 1481
1017 1536
1017 1575
1018 1045
1018 1056
1018 1161
1018 1226
1018 1346
1018 1425
1018 1434
1018 1441
1018 1703
1018 1814
1018 1830
1018 1931
1018 2020
1019 1051
1019 1092
1019 1160
1019 1207
1019 1221
1019 1295
1019 1323
1019 1404
1019 1504
1019 1535
1019 1665
1019 1674
1019 1679
1019 1720
1019 1734
1019 1800
1019 1891
1019 1907
1019 1913
1019 1924
1019 1926
1019 1956
1019 1980
1019 2024
1019 2025
1019 2058
1020 1093
1020 1663
1021 1071
1021 1075
1021 1110
1021 1115
1021 1177
1021 1198
1021 1199
1021 1203
1021 1233
1021 1234
1021 1238
1021 1250
1021 1324
1021 1338
1021 1345
1021 1348
1021 1383
1021 1416
1021 1465
1021 1506
1021 1539
1021 1544
1021 1583
1021 1608
1021 1623
1021 1627
1021 1633
1021 1644
1021 1682
1021 1688
1021 1697
1021 1735
1021 1736
1021 1752
1021 1770
1021 1773
1021 1774
1021 1788
1021 1792
1021 1797
1021 1853
1021 1881
1021 1900
1021 1933
1021 1975
1021 1993
1021 1998
1021 2003
1021 2042
1021 2052
1022 1050
1022 1138
1022 1231
1022 1354
1022 1361
1022 1396
1022 1623
1022 1637
1022 1788
1022 1987
1023 1049
1023 1078
1023 1082
1023 1085
1023 1095
1023 1102
1023 1119
1023 1126
1023 1149
1023 1160
1023 1163
1023 1213
1023 1216
1023 1218
1023 1244
1023 1256
1023 1281
1023 1301
1023 1316
1023 1321
1023 1323
1023 1332
1023 1342
1023 1344
1023 1362
1023 1386
1023 1430
1023 1441
1023 1457
1023 1480
1023 1511
1023 1520
1023 1523
1023 1525
1023 1534
1023 1572
1023 1581
1023 1603
1023 1604
1023 1642
1023 1650
1023 1657
1023 1661
1023 1679
1023 1707
1023 1720
1023 1734
1023 1807
1023 1816
1023 1827
1023 1854
1023 1861
1023 1895
1023 1937
1023 1979
1023 1980
1023 2014
1023 2019
1023 2024
1023 2025
1023 2045
1023 2055
1024 1090
1024 1138
1024 1159
1024 1177
1024 1270
1024 1302
1024 1354
1024 1372
1024 1381
1024 1416
1024 1473
1024 1493
1024 1732
1024 1737
1024 1803
1024 1901
1024 1919
1024 2003
1025 1059
1025 1165
1025 1196
1025 1237
1025 1671
1025 1744
1025 1852
1025 2047
1026 1047
1026 1136
1026 1229
1026 1232
1026 1240
1026 1309
1026 1310
1026 1377
1026 1528
1026 1538
1026 1563
1026 1617
1026 1654
1026 1777
1026 1858
1026 1939
1026 1960
1027 1152
1027 1491
1027 1702
1027 1731
1027 1942
1028 1258
1028 1295
1028 1378
1028 1458
1028 1665
1028 1693
1028 1857
1028 1956
1029 1224
1029 1240
1029 1266
1029 1293
1029 1330
1029 1374
1029 1432
1029 1513
1029 1649
1029 1655
1029 1666
1029 1692
1029 1704
1029 1727
1029 1790
1029 1991
1029 2044
1030 1109
1030 1142
1030 1248
1030 1288
1030 1310
1030 1343
1030 1350
1030 1364
1031 1095
1031 1145
1031 1160
1031 1254
1031 1256
1031 1258
1031 1259
1031 1351
1031 1455
1031 1457
1031 1520
1031 1570
1031 1605
1031 1650
1031 1728
1031 1739
1031 1741
1031 1742
1031 1782
1031 1798
1031 1871
1031 1925
1031 1980
1031 1986
1031 1992
1031 2030
1032 1111
1032 1180
1032 1245
1032 1311
1032 1347
1032 1385
1032 1472
1032 1495
1032 1576
1032 1658
1032 1771
1032 1794
1032 1812
1032 1842
1032 1896
1032 1909
1032 1921
1032 1959
1032 1971
1032 1980
1032 1981
1033 1034
1033 1065
1033 1101
1033 1138
1033 1153
1033 1177
1033 1199
1033 1201
1033 1233
1033 1238
1033 1270
1033 1318
1033 1320
1033 1324
1033 1329
1033 1338
1033 1345
1033 1368
1033 1396
1033 1416
1033 1460
1033 1583
1033 1623
1033 1627
1033 1644
1033 1677
1033 1697
1033 1735
1033 1736
1033 1752
1033 1773
1033 1774
1033 1792
1033 1797
1033 1799
1033 1918
1033 1936
1033 1964
1033 1996
1033 2012
1033 2013
1033 2016
1034 1052
1034 1053
1034 1075
1034 1138
1034 1199
1034 1233
1034 1250
1034 1276
1034 1373
1034 1383
1034 1396
1034 1445
1034 1460
1034 1465
1034 1531
1034 1544
1034 1583
1034 1591
1034 1618
1034 1625
1034 1651
1034 1664
1034 1672
1034 1688
1034 1735
1034 1774
1034 1792
1034 1797
1034 1799
1034 1832
1034 1833
1034 1845
1034 1848
1034 1888
1034 1918
1034 1936
1034 1938
1034 1951
1034 1988
1034 1996
1034 2013
1034 2022
1034 2028
1035 1044
1035 1106
1035 1141
1035 1192
1035 1197
1035 1249
1035 1254
1035 1284
1035 1341
1035 1387
1035 1441
1035 1442
1035 1455
1035 1458
1035 1490
1035 1494
1035 1517
1035 1604
1035 1609
1035 1654
1035 1693
1035 1742
1035 1756
1035 1798
1035 1802
1035 1821
1035 1864
1035 1870
1035 1879
1035 1895
1035 1896
1035 1897
1035 1898
1035 1928
1035 1946
1035 1992
1035 2030
1036 1038
1036 1089
1036 1188
1036 1242
1036 1334
1036 1363
1036 1399
1036 1403
1036 1486
1036 1528
1036 1537
1036 1708
1037 1048
1037 1076
1037 1140
1037 1189
1037 1205
1037 1422
1037 1513
1037 1573
1037 1790
1037 1822
1037 1847
1038 1086
1038 1089
1038 1188
1038 1242
1038 1363
1038 1389
1038 1403
1038 1528
1038 1676
1038 1840
1038 1858
1038 1890
1038 2017
1039 1084
1039 1170
1039 1497
1039 1538
1039 1582
1039 1621
1039 1971
1040 1044
1040 1257
1040 1448
1040 1456
1040 1670
1040 1838
1040 1912
1040 1925
1041 1080
1041 1436
1041 1456
1041 1668
1041 1741
1041 2021
1042 1101
1042 1110
1042 1202
1042 1481
1042 1986
1043 1155
1043 1172
1043 1196
1043 1243
1043 1246
1043 1269
1043 1286
1043 1297
1043 1375
1043 1381
1043 1383
1043 1429
1043 1482
1043 1519
1043 1521
1043 1544
1043 1565
1043 1670
1043 1677
1043 1775
1043 1776
1043 1846
1043 1883
1043 1901
1043 1955
1043 2029
1043 2047
1044 1058
1044 1180
1044 1207
1044 1208
1044 1213
1044 1249
1044 1285
1044 1291
1044 1457
1044 1517
1044 1609
1044 1665
1044 1674
1044 1734
1044 1800
1044 1847
1044 1879
1044 1891
1044 1904
1044 1961
1044 1965
1044 2009
1045 1226
1045 1493
1045 1830
1045 1931
1045 2020
1046 1208
1046 1240
1046 1321
1046 1492
1046 1573
1046 1646
1047 1057
1047 1060
1047 1078
1047 1119
1047 1145
1047 1153
1047 1157
1047 1180
1047 1188
1047 1198
1047 1207
1047 1230
1047 1252
1047 1268
1047 1293
1047 1297
1047 1317
1047 1368
1047 1391
1047 1400
1047 1403
1047 1405
1047 1425
1047 1441
1047 1467
1047 1557
1047 1577
1047 1603
1047 1636
1047 1654
1047 1658
1047 1687
1047 1720
1047 1754
1047 1783
1047 1796
1047 1798
1047 1858
1047 1861
1047 1865
1047 1866
1047 1871
1047 1897
1047 1905
1047 1917
1047 1920
1047 1948
1047 1991
1047 2031
1048 1124
1048 1205
1048 1321
1048 1344
1048 1359
1048 1422
1048 1513
1048 1514
1048 1573
1048 1646
1048 1740
1048 1763
1048 1847
1048 2026
1048 2044
1049 1112
1049 1120
1049 1161
1049 1188
1049 1226
1049 1258
1049 1315
1049 1409
1049 1426
1049 1429
1049 1596
1049 1650
1049 1700
1049 1703
1049 1710
1049 1732
1049 1821
1049 1824
1049 1893
1049 1907
1049 1931
1049 2020
1049 2025
1049 2053
1050 1138
1050 1172
1050 1187
1050 1231
1050 1270
1050 1286
1050 1297
1050 1354
1050 1396
1050 1429
1050 1449
1050 1565
1050 1845
1050 1901
1050 1936
1050 1987
1051 1295
1051 1351
1051 1490
1051 1891
1051 1907
1051 1926
1051 1956
1052 1199
1052 1286
1052 1298
1052 1348
1052 1451
1052 1460
1052 1465
1052 1518
1052 1524
1052 1531
1052 1544
1052 1583
1052 1613
1052 1627
1052 1644
1052 1651
1052 1664
1052 1672
1052 1682
1052 1735
1052 1774
1052 1792
1052 1799
1052 1833
1052 1888
1052 1890
1052 1908
1052 1918
1052 1938
1052 1943
1052 1950
1052 1951
1052 1982
1052 2012
1052 2013
1052 2016
1052 2022
1053 1298
1053 1531
1053 1890
1054 1060
1054 1079
1054 1093
1054 1101
1054 1127
1054 1129
1054 1153
1054 1170
1054 1173
1054 1194
1054 1195
1054 1204
1054 1234
1054 1248
1054 1277
1054 1280
1054 1322
1054 1328
1054 1352
1054 1353
1054 1379
1054 1443
1054 1460
1054 1499
1054 1518
1054 1531
1054 1560
1054 1566
1054 1592
1054 1596
1054 1614
1054 1620
1054 1635
1054 1687
1054 1694
1054 1709
1054 1721
1054 1747
1054 1815
1054 1826
1054 1862
1054 1865
1054 1866
1054 1868
1054 1884
1054 1889
1054 1909
1054 1941
1054 1943
1054 1945
1054 1948
1054 1959
1055 1133
1055 1265
1055 1287
1055 1412
1055 1472
1055 1600
1055 1702
1055 1718
1055 1745
1055 1749
1055 1794
1055 1805
1055 1886
1055 1909
1055 1959
1055 1981
1055 2004
1056 1092
1056 1157
1056 1226
1056 1258
1056 1490
1056 1665
1056 1693
1056 1821
1056 1830
1056 1846
1056 1857
1056 1891
1056 1907
1057 1080
1057 1188
1057 1258
1057 1291
1057 1403
1057 1490
1057 1528
1057 1536
1057 1654
1057 1665
1057 1674
1057 1831
1057 1861
1057 1891
1057 1905
1057 1991
1058 1347
1058 1456
1059 1144
1059 1165
1059 1703
1059 2047
1060 1086
1060 1095
1060 1170
1060 1188
1060 1256
1060 1278
1060 1350
1060 1369
1060 1403
1060 1485
1060 1528
1060 1757
1060 1785
1060 1836
1060 1838
1060 1910
1060 1980
1060 1994
1060 2001
1060 2010
1061 1243
1061 1426
1061 1732
1062 1063
1062 1071
1062 1075
1062 1087
1062 1131
1062 1181
1062 1201
1062 1203
1062 1204
1062 1321
1062 1345
1062 1350
1062 1377
1062 1422
1062 1465
1062 1470
1062 1517
1062 1560
1062 1566
1062 1597
1062 1624
1062 1675
1062 1690
1062 1740
1062 1761
1062 1791
1062 1853
1062 1892
1062 1993
1063 1087
1063 1204
1063 1329
1063 1350
1063 1566
1063 1866
1063 1892
1063 1955
1064 1080
1064 1158
1064 1331
1064 1456
1064 1510
1064 1549
1064 1668
1064 2021
1064 2038
1065 1115
1065 1181
1065 1263
1065 1282
1065 1350
1065 1481
1065 1677
1065 1791
1065 1955
1066 1122
1066 1315
1066 1351
1066 1455
1066 1520
1066 1536
1066 1559
1066 1609
1066 1717
1066 1898
1067 1133
1067 1194
1067 1229
1067 1245
1067 1265
1067 1288
1067 1352
1067 1380
1067 1472
1067 1495
1067 1497
1067 1538
1067 1579
1067 1621
1067 1702
1067 1873
1067 1903
1067 1909
1067 1959
1067 1994
1067 2008
1067 2043
1068 1112
1068 1214
1068 1376
1068 1582
1068 1620
1068 1621
1068 1721
1069 1170
1069 1181
1069 1318
1069 1329
1069 1650
1069 1696
1069 1709
1069 1770
1069 1994
1070 1429
1071 1080
1071 1092
1071 1405
1071 1479
1071 1515
1071 1608
1071 1610
1071 1736
1071 1791
1071 2042
1072 1232
1072 1311
1072 1373
1072 1552
1072 1584
1073 1093
1073 1129
1073 1170
1073 1193
1073 1229
1073 1352
1073 1376
1073 1433
1073 1497
1073 1530
1073 1538
1073 1621
1073 1815
1073 1889
1073 1994
1073 2001
1074 1084
1074 1129
1074 1247
1074 1376
1074 1454
1074 1497
1074 1530
1074 1538
1074 1579
1074 1582
1074 1620
1074 1621
1074 1716
1074 2018
1075 1138
1075 1405
1075 1515
1075 1560
1075 1608
1075 1735
1075 1736
1075 1774
1075 1791
1075 1792
1075 1832
1075 1853
1075 1918
1075 2037
1076 1189
1076 1205
1076 1266
1076 1330
1076 1374
1076 1400
1076 1409
1076 1513
1076 1514
1076 1692
1076 1847
1076 1991
1077 1080
1077 1136
1077 1223
1077 1240
1077 1377
1077 1436
1077 1456
1077 1541
1077 1563
1077 1741
1077 1755
1077 1911
1077 2009
1078 1085
1078 1089
1078 1095
1078 1106
1078 1119
1078 1145
1078 1151
1078 1160
1078 1163
1078 1213
1078 1216
1078 1217
1078 1225
1078 1244
1078 1256
1078 1281
1078 1321
1078 1329
1078 1332
1078 1342
1078 1344
1078 1362
1078 1430
1078 1441
1078 1457
1078 1480
1078 1513
1078 1520
1078 1534
1078 1581
1078 1609
1078 1649
1078 1654
1078 1655
1078 1657
1078 1661
1078 1676
1078 1734
1078 1742
1078 1802
1078 1804
1078 1807
1078 1840
1078 1850
1078 1861
1078 1926
1078 1937
1078 1956
1078 1980
1078 2014
1078 2024
1078 2025
1078 2030
1078 2055
1079 1158
1079 1905
1079 1957
1079 1971
1079 1980
1079 1991
1080 1180
1080 1225
1080 1239
1080 1391
1080 1400
1080 1436
1080 1456
1080 1494
1080 1518
1080 1531
1080 1547
1080 1650
1080 1654
1080 1668
1080 1681
1080 1684
1080 1687
1080 1740
1080 1783
1080 1798
1080 1896
1080 1943
1080 1945
1080 1957
1080 1961
1080 2038
1081 1197
1081 1341
1081 1455
1081 1536
1081 1609
1081 1706
1081 1717
1081 1801
1081 1898
1081 1978
1081 1992
1081 2030
1082 1256
1082 1340
1082 1342
1082 1362
1082 1373
1082 1397
1082 1405
1082 1765
1082 1854
1082 1861
1082 2025
1083 1160
1083 1362
1083 1430
1083 1854
1083 2025
1084 1107
1084 1194
1084 1195
1084 1209
1084 1214
1084 1227
1084 1245
1084 1296
1084 1300
1084 1322
1084 1376
1084 1379
1084 1469
1084 1475
1084 1497
1084 1530
1084 1538
1084 1579
1084 1582
1084 1611
1084 1620
1084 1621
1084 1682
1084 1709
1084 1730
1084 1731
1084 1785
1084 1795
1084 1872
1084 1873
1084 1899
1084 1909
1084 1994
1084 2018
1084 2043
1084 2054
1085 1095
1085 1163
1085 1216
1085 1256
1085 1290
1085 1323
1085 1342
1085 1386
1085 1457
1085 1511
1085 1520
1085 1525
1085 1650
1085 1807
1085 1827
1085 2019
1086 1089
1086 1094
1086 1159
1086 1168
1086 1185
1086 1188
1086 1196
1086 1202
1086 1207
1086 1241
1086 1269
1086 1286
1086 1306
1086 1317
1086 1329
1086 1334
1086 1363
1086 1368
1086 1383
1086 1399
1086 1400
1086 1402
1086 1430
1086 1432
1086 1455
1086 1511
1086 1528
1086 1531
1086 1544
1086 1549
1086 1557
1086 1577
1086 1610
1086 1611
1086 1671
1086 1676
1086 1708
1086 1739
1086 1741
1086 1744
1086 1754
1086 1803
1086 1818
1086 1857
1086 1858
1086 1861
1086 1867
1086 1870
1086 1890
1086 1906
1086 1922
1086 1928
1086 1945
1086 1948
1086 1950
1086 2000
1086 2020
1087 1131
1087 1203
1087 1204
1087 1566
1087 1675
1087 1761
1087 1892
1088 1090
1088 1093
1088 1101
1088 1104
1088 1107
1088 1130
1088 1153
1088 1211
1088 1303
1088 1310
1088 1333
1088 1418
1088 1433
1088 1443
1088 1502
1088 1558
1088 1586
1088 1614
1088 1731
1088 1747
1088 1815
1088 1817
1088 1857
1088 1862
1088 1881
1088 1911
1088 1919
1088 1927
1088 1945
1088 2003
1088 2054
1089 1094
1089 1168
1089 1185
1089 1188
1089 1258
1089 1318
1089 1324
1089 1329
1089 1362
1089 1403
1089 1416
1089 1557
1089 1611
1089 1644
1089 1676
1089 1728
1089 1739
1089 1796
1089 1818
1089 1838
1089 1857
1089 1858
1089 1890
1089 1948
1089 2000
1090 1130
1090 1177
1090 1202
1090 1271
1090 1356
1090 1360
1090 1371
1090 1397
1090 1466
1090 1506
1090 1512
1090 1515
1090 1527
1090 1564
1090 1633
1090 1645
1090 1735
1090 1880
1090 1881
1090 1919
1090 1927
1090 1943
1090 1955
1090 1993
1090 2013
1091 1321
1091 1330
1091 1720
1091 1789
1091 1921
1092 1133
1092 1232
1092 1264
1092 1293
1092 1295
1092 1403
1092 1442
1092 1517
1092 1538
1092 1560
1092 1576
1092 1599
1092 1609
1092 1641
1092 1654
1092 1731
1092 1742
1092 1756
1092 1760
1092 1764
1092 1814
1092 1891
1092 1900
1092 1907
1092 1921
1092 1926
1092 1934
1092 1954
1092 1956
1092 1992
1093 1098
1093 1105
1093 1159
1093 1170
1093 1193
1093 1194
1093 1204
1093 1211
1093 1251
1093 1297
1093 1353
1093 1399
1093 1430
1093 1443
1093 1454
1093 1482
1093 1483
1093 1518
1093 1531
1093 1566
1093 1567
1093 1586
1093 1592
1093 1614
1093 1656
1093 1663
1093 1681
1093 1687
1093 1714
1093 1721
1093 1747
1093 1760
1093 1778
1093 1815
1093 1862
1093 1866
1093 1872
1093 1873
1093 1881
1093 1889
1093 1927
1093 1944
1093 1945
1093 1948
1094 1188
1094 1528
1094 1531
1094 1858
1095 1125
1095 1160
1095 1216
1095 1225
1095 1241
1095 1244
1095 1256
1095 1290
1095 1323
1095 1332
1095 1344
1095 1362
1095 1386
1095 1430
1095 1441
1095 1457
1095 1520
1095 1559
1095 1572
1095 1581
1095 1601
1095 1650
1095 1654
1095 1657
1095 1720
1095 1816
1095 1857
1095 1861
1095 1869
1095 1937
1095 2024
1095 2025
1095 2055
1096 1188
1096 1278
1096 1739
1097 1315
1097 1685
1097 1824
1097 1953
1098 1177
1098 1433
1098 1558
1098 1881
1098 1927
1098 2003
1098 2005
1098 2036
1099 1987
1100 1134
1100 1206
1100 1506
1100 1515
1100 1644
1100 1723
1100 1853
1100 1963
1100 1975
1100 1998
1101 1115
1101 1125
1101 1131
1101 1171
1101 1177
1101 1198
1101 1201
1101 1202
1101 1203
1101 1224
1101 1233
1101 1250
1101 1263
1101 1282
1101 1286
1101 1303
1101 1320
1101 1329
1101 1338
1101 1350
1101 1443
1101 1460
1101 1465
1101 1481
1101 1506
1101 1515
1101 1532
1101 1544
1101 1556
1101 1577
1101 1583
1101 1586
1101 1627
1101 1657
1101 1672
1101 1677
1101 1688
1101 1691
1101 1694
1101 1696
1101 1697
1101 1699
1101 1733
1101 1736
1101 1747
1101 1752
1101 1762
1101 1773
1101 1774
1101 1784
1101 1792
1101 1852
1101 1858
1101 1880
1101 1888
1101 1890
1101 1943
1101 1952
1101 1955
1101 1985
1101 1986
1101 1993
1101 2016
1101 2035
1101 2036
1101 2042
1101 2052
1102 1256
1102 1525
1103 1262
1103 1264
1103 1279
1103 1311
1103 1364
1103 1566
1103 1653
1103 1770
1103 1812
1103 1823
1104 1112
1104 1120
1104 1170
1104 1199
1104 1229
1104 1232
1104 1369
1104 1413
1104 1538
1104 1582
1104 1586
1104 1683
1104 1732
1104 1799
1104 1903
1104 2001
1104 2012
1105 1130
1105 1136
1105 1188
1105 1224
1105 1232
1105 1311
1105 1517
1105 1560
1105 1566
1105 1653
1105 1939
1105 2050
1106 1146
1106 1254
1106 1258
1106 1284
1106 1351
1106 1362
1106 1386
1106 1457
1106 1490
1106 1665
1106 1861
1106 1891
1106 1902
1106 1907
1106 1980
1106 2000
1107 1170
1107 1264
1107 1278
1107 1369
1107 1538
1107 1582
1107 1621
1107 1634
1107 1709
1107 1954
1107 1994
1107 2001
1108 1293
1108 1390
1108 1406
1108 1742
1108 1780
1109 1173
1109 1248
1109 1270
1109 1288
1109 1289
1109 1297
1109 1302
1109 1325
1109 1343
1109 1379
1109 1454
1109 1464
1109 1478
1109 1491
1109 1493
1109 1615
1109 1639
1109 1669
1109 1819
1109 1826
1109 1833
1109 1903
1109 1941
1109 1963
1109 2059
1110 1138
1110 1159
1110 1311
1110 1320
1110 1381
1110 1396
1110 1481
1110 1580
1110 1597
1110 1732
1110 1778
1110 1803
1110 1852
1110 1950
1110 1955
1110 1986
1111 1143
1111 1175
1111 1232
1111 1245
1111 1265
1111 1380
1111 1472
1111 1600
1111 1614
1111 1718
1111 1779
1111 1794
1111 1811
1111 1909
1111 1959
1111 2043
1112 1120
1112 1280
1112 1362
1112 1429
1112 1471
1112 1529
1112 1577
1112 1596
1112 1616
1112 1640
1112 1683
1112 1710
1112 1711
1112 1721
1112 1768
1112 1821
1112 1824
1112 1868
1112 1929
1112 2048
1113 1142
1113 1232
1113 1248
1113 1265
1113 1288
1113 1343
1113 1350
1113 1505
1113 1588
1113 1669
1113 1865
1113 1999
1114 1217
1114 1236
1114 1264
1114 1373
1114 1399
1114 1405
1114 1517
1114 1576
1114 1653
1115 1130
1115 1162
1115 1177
1115 1203
1115 1271
1115 1360
1115 1408
1115 1433
1115 1460
1115 1466
1115 1482
1115 1506
1115 1512
1115 1515
1115 1527
1115 1558
1115 1564
1115 1608
1115 1628
1115 1656
1115 1736
1115 1797
1115 1853
1115 1880
1115 1881
1115 1887
1115 1888
1115 1927
1115 1993
1115 2002
1115 2013
1115 2042
1116 1289
1116 1305
1116 1343
1116 1431
1116 1454
1116 1462
1116 1501
1116 1631
1116 1639
1116 1715
1116 1745
1116 1764
1116 1819
1116 1826
1116 1941
1116 2054
1117 1170
1117 1193
1117 1497
1117 1502
1117 1538
1117 1621
1117 1809
1118 1135
1118 1228
1118 1758
1118 1910
1119 1160
1119 1192
1119 1281
1119 1457
1119 1480
1119 1517
1119 1650
1119 1838
1119 1980
1120 1276
1120 1280
1120 1429
1120 1517
1120 1560
1120 1596
1120 1721
1120 1732
1120 1824
1121 1126
1121 1162
1121 1597
1121 1789
1121 1850
1122 1254
1122 1315
1122 1351
1122 1455
1122 1536
1122 1559
1122 1706
1122 1838
1122 1898
1124 1321
1124 1378
1124 1409
1124 1513
1124 1581
1124 1601
1124 1763
1124 1962
1125 1160
1125 1290
1125 1323
1125 1329
1125 1414
1125 1481
1125 1520
1125 1583
1125 1650
1125 1657
1125 1798
1125 1861
1125 1953
1125 1955
1125 1961
1125 1980
1126 1132
1126 1145
1126 1162
1126 1192
1126 1254
1126 1256
1126 1264
1126 1293
1126 1299
1126 1344
1126 1362
1126 1389
1126 1397
1126 1405
1126 1548
1126 1576
1126 1765
1126 1802
1126 1806
1126 1850
1126 1937
1126 1992
1127 1305
1127 1407
1127 1947
1127 2054
1128 1191
1128 1321
1128 1344
1128 1422
1128 1424
1128 1513
1128 1603
1128 1646
1128 1704
1128 1740
1128 1763
1128 1847
1128 1849
1128 1965
1128 2034
1129 1170
1129 1277
1129 1369
1129 1379
1129 1398
1129 1413
1129 1446
1129 1475
1129 1579
1129 1582
1129 1620
1129 1621
1129 1709
1129 1815
1129 1868
1129 1873
1129 1899
1129 1943
1129 1994
1129 2010
1130 1136
1130 1177
1130 1190
1130 1506
1130 1597
1130 1736
1130 1791
1130 1852
1130 1960
1130 2050
1131 1204
1131 1329
1131 1892
1132 1145
1132 1157
1132 1159
1132 1182
1132 1192
1132 1216
1132 1235
1132 1249
1132 1259
1132 1260
1132 1330
1132 1362
1132 1387
1132 1393
1132 1395
1132 1417
1132 1432
1132 1435
1132 1439
1132 1455
1132 1492
1132 1494
1132 1498
1132 1500
1132 1511
1132 1536
1132 1559
1132 1570
1132 1578
1132 1587
1132 1601
1132 1603
1132 1609
1132 1646
1132 1652
1132 1695
1132 1754
1132 1769
1132 1786
1132 1796
1132 1817
1132 1825
1132 1839
1132 1867
1132 1869
1132 1870
1132 1882
1132 1921
1132 1925
1132 1926
1132 1928
1132 1946
1132 1992
1132 2015
1132 2030
1132 2032
1133 1143
1133 1245
1133 1287
1133 1388
1133 1522
1133 1526
1133 1540
1133 1631
1133 1702
1133 1718
1133 1779
1133 1805
1133 1811
1133 1817
1133 1909
1133 1939
1133 1940
1133 1945
1133 1949
1133 1959
1133 1981
1134 1206
1134 1277
1134 1314
1134 1348
1134 1450
1134 1453
1134 1753
1134 1923
1134 1958
1134 1963
1134 1968
1134 1975
1134 1987
1134 1998
1135 1228
1135 1567
1135 1836
1135 1910
1135 2001
1136 1140
1136 1204
1136 1240
1136 1377
1136 1412
1136 1422
1136 1484
1136 1526
1136 1563
1136 1677
1136 1755
1136 1777
1136 1844
1136 1851
1136 1868
1136 1894
1136 2050
1137 1391
1137 1603
1137 1704
1137 1789
1137 1814
1137 1900
1137 1902
1138 1153
1138 1179
1138 1187
1138 1199
1138 1203
1138 1231
1138 1238
1138 1250
1138 1251
1138 1270
1138 1277
1138 1286
1138 1302
1138 1318
1138 1322
1138 1338
1138 1361
1138 1372
1138 1379
1138 1396
1138 1450
1138 1470
1138 1518
1138 1531
1138 1537
1138 1583
1138 1607
1138 1615
1138 1623
1138 1632
1138 1637
1138 1643
1138 1644
1138 1664
1138 1682
1138 1732
1138 1735
1138 1753
1138 1762
1138 1774
1138 1788
1138 1792
1138 1799
1138 1803
1138 1833
1138 1838
1138 1846
1138 1888
1138 1901
1138 1918
1138 1936
1138 1963
1138 1964
1138 1987
1138 1996
1138 1998
1140 1563
1140 1806
1141 1254
1141 1264
1141 1320
1141 1329
1141 1387
1141 1490
1141 1517
1141 1560
1141 1627
1141 1677
1141 1688
1141 1752
1141 1770
1141 1909
1141 2035
1141 2043
1142 1159
1142 1248
1142 1288
1142 1343
1142 1350
1142 1364
1142 1388
1142 1454
1142 1545
1142 1555
1142 1669
1142 1743
1142 1865
1142 1876
1142 1903
1142 1989
1143 1173
1143 1232
1143 1265
1143 1560
1143 1858
1143 1877
1143 1909
1143 1945
1143 1959
1143 1981
1143 2007
1143 2050
1144 1153
1144 1155
1144 1203
1144 1269
1144 1383
1144 1418
1144 1531
1144 1613
1144 1671
1144 1683
1144 1762
1144 1832
1144 1852
1144 1883
1144 2047
1145 1159
1145 1192
1145 1207
1145 1225
1145 1235
1145 1254
1145 1258
1145 1304
1145 1330
1145 1351
1145 1441
1145 1455
1145 1494
1145 1500
1145 1536
1145 1549
1145 1552
1145 1570
1145 1578
1145 1652
1145 1654
1145 1728
1145 1782
1145 1786
1145 1796
1145 1802
1145 1817
1145 1870
1145 1905
1145 1986
1145 2000
1145 2015
1145 2019
1145 2026
1145 2032
1146 1291
1146 1362
1146 1517
1146 1665
1146 1674
1146 1800
1146 1879
1146 1891
1146 1926
1147 1152
1147 1288
1147 1350
1147 1364
1147 1491
1148 1774
1149 1188
1149 1256
1149 1323
1149 1344
1149 1362
1149 1386
1149 1480
1149 1520
1149 1854
1149 1937
1149 2025
1150 1153
1150 1233
1150 1320
1150 1677
1150 1762
1150 1773
1150 1774
1151 1180
1151 1208
1151 1234
1151 1414
1151 1547
1151 1654
1151 1760
1151 1953
1151 1961
1151 1971
1152 1175
1152 1198
1152 1224
1152 1288
1152 1350
1152 1380
1152 1384
1152 1413
1152 1431
1152 1491
1152 1714
1152 1766
1152 1779
1152 1837
1152 1903
1152 1966
1152 1981
1152 1989
1152 1997
1153 1177
1153 1233
1153 1238
1153 1269
1153 1286
1153 1292
1153 1354
1153 1366
1153 1368
1153 1396
1153 1403
1153 1416
1153 1426
1153 1506
1153 1544
1153 1583
1153 1644
1153 1664
1153 1671
1153 1697
1153 1723
1153 1732
1153 1735
1153 1762
1153 1773
1153 1774
1153 1792
1153 1814
1153 1900
1153 1905
1153 1952
1153 1964
1153 2038
1153 2047
1153 2052
1154 1295
1154 1693
1155 1243
1155 1381
1155 1557
1155 1776
1155 2029
1156 1297
1156 1381
1156 1648
1156 1776
1156 1793
1156 1814
1156 1900
1156 2029
1157 1178
1157 1241
1157 1259
1157 1362
1157 1536
1157 1693
1157 1782
1157 1831
1157 1891
1157 1905
1157 1917
1157 2000
1157 2038
1158 1327
1158 1391
1158 1400
1158 1424
1158 1456
1158 1510
1158 1513
1158 1549
1158 1603
1158 1760
1158 1991
1159 1162
1159 1198
1159 1248
1159 1259
1159 1337
1159 1462
1159 1470
1159 1491
1159 1518
1159 1536
1159 1570
1159 1613
1159 1653
1159 1683
1159 1723
1159 1744
1159 1754
1159 1756
1159 1782
1159 1802
1159 1898
1159 1925
1159 2030
1160 1244
1160 1256
1160 1290
1160 1316
1160 1332
1160 1342
1160 1344
1160 1362
1160 1386
1160 1430
1160 1457
1160 1480
1160 1511
1160 1523
1160 1525
1160 1583
1160 1636
1160 1650
1160 1661
1160 1679
1160 1734
1160 1807
1160 1816
1160 1861
1160 1895
1160 1979
1160 1980
1160 2019
1160 2024
1160 2055
1161 1315
1161 1409
1161 1429
1161 1814
1161 1893
1161 1931
1161 2053
1162 1243
1162 1264
1162 1299
1162 1311
1162 1340
1162 1381
1162 1389
1162 1397
1162 1405
1162 1411
1162 1618
1162 1653
1162 1736
1162 1765
1162 1806
1162 1850
1162 1852
1162 1919
1162 1950
1162 1993
1162 2003
1162 2036
1162 2047
1163 1244
1163 1256
1163 1323
1163 1344
1163 1362
1163 1520
1163 1734
1163 2025
1165 1372
1165 1803
1165 1835
1165 1852
1165 1900
1165 2047
1166 1238
1166 1302
1166 1372
1166 1481
1166 1508
1166 1524
1166 1561
1166 1708
1166 1744
1166 1803
1166 1833
1166 1834
1166 1848
1166 1935
1166 1950
1166 1996
1167 1347
1167 1438
1167 1456
1167 1629
1167 1858
1167 1894
1167 1983
1168 1241
1168 1403
1168 1611
1168 1818
1168 1890
1169 1340
1169 1411
1169 1517
1169 1599
1170 1193
1170 1194
1170 1195
1170 1209
1170 1227
1170 1229
1170 1247
1170 1276
1170 1288
1170 1296
1170 1300
1170 1303
1170 1326
1170 1352
1170 1364
1170 1369
1170 1398
1170 1413
1170 1435
1170 1446
1170 1469
1170 1475
1170 1485
1170 1497
1170 1530
1170 1538
1170 1560
1170 1579
1170 1582
1170 1590
1170 1620
1170 1663
1170 1711
1170 1772
1170 1777
1170 1785
1170 1815
1170 1868
1170 1872
1170 1873
1170 1875
1170 1899
1170 1909
1170 1994
1170 2008
1170 2054
1171 1595
1171 1608
1171 1736
1171 1985
1171 2042
1172 1286
1172 1846
1173 1183
1173 1247
1173 1248
1173 1275
1173 1289
1173 1303
1173 1310
1173 1350
1173 1388
1173 1398
1173 1435
1173 1452
1173 1489
1173 1555
1173 1586
1173 1718
1173 1743
1173 1779
1173 1815
1173 1843
1173 1865
1173 1876
1173 1889
1173 1989
1173 1997
1173 2059
1174 1311
1175 1245
1175 1380
1175 1489
1175 1491
1175 1540
1175 1718
1175 1779
1175 1981
1176 1258
1176 1274
1176 1338
1176 1355
1176 1519
1176 1857
1176 1891
1176 1908
1177 1433
1177 1443
1177 1460
1177 1471
1177 1506
1177 1515
1177 1544
1177 1558
1177 1615
1177 1656
1177 1701
1177 1736
1177 1767
1177 1799
1177 1880
1177 1881
1177 1919
1177 1927
1177 1977
1177 1993
1177 2003
1177 2013
1177 2036
1178 1258
1178 1461
1178 1535
1178 1568
1178 1861
1178 1907
1178 2000
1179 1232
1179 1265
1179 1288
1179 1367
1179 1837
1179 1843
1179 1865
1179 1909
1179 1997
1179 2059
1180 1208
1180 1304
1180 1347
1180 1403
1180 1405
1180 1438
1180 1456
1180 1479
1180 1517
1180 1547
1180 1584
1180 1597
1180 1626
1180 1658
1180 1698
1180 1771
1180 1861
1180 1917
1180 1953
1180 1960
1180 1972
1181 1224
1181 1428
1181 1580
1181 1773
1181 1778
1181 1955
1182 1362
1182 1430
1182 1570
1182 1646
1182 1786
1182 1857
1182 1867
1182 1973
1182 2015
1183 1193
1183 1288
1183 1343
1183 1413
1183 1462
1183 1819
1183 1903
1184 1369
1184 1620
1184 2027
1185 1188
1185 1325
1185 1363
1185 1557
1185 1611
1185 1676
1185 1818
1185 1858
1185 1890
1186 1188
1186 1236
1186 1403
1186 1950
1186 2016
1187 1236
1187 1243
1187 1372
1187 1396
1187 1429
1187 1473
1187 1506
1187 1591
1187 1617
1187 1623
1187 1659
1187 1732
1187 1950
1188 1242
1188 1268
1188 1334
1188 1363
1188 1391
1188 1392
1188 1399
1188 1400
1188 1403
1188 1416
1188 1432
1188 1455
1188 1486
1188 1528
1188 1557
1188 1569
1188 1577
1188 1587
1188 1611
1188 1636
1188 1720
1188 1738
1188 1739
1188 1744
1188 1754
1188 1783
1188 1793
1188 1803
1188 1818
1188 1823
1188 1840
1188 1858
1188 1867
1188 1871
1188 1878
1188 1890
1188 1930
1188 1948
1188 1967
1188 1992
1188 1996
1188 2017
1188 2045
1189 1208
1189 1225
1189 1234
1189 1240
1189 1266
1189 1321
1189 1330
1189 1374
1189 1409
1189 1513
1189 1692
1189 1704
1189 1742
1190 1335
1190 1482
1190 1597
1190 2050
1191 1192
1191 1293
1191 1321
1191 1377
1191 1403
1191 1422
1191 1437
1191 1442
1191 1782
1191 1921
1192 1235
1192 1315
1192 1341
1192 1370
1192 1439
1192 1455
1192 1474
1192 1490
1192 1494
1192 1500
1192 1578
1192 1654
1192 1695
1192 1728
1192 1741
1192 1756
1192 1817
1192 1839
1192 1862
1192 1867
1192 1874
1192 1895
1192 1898
1192 1928
1192 1934
1192 1992
1192 2030
1192 2031
1192 2045
1193 1275
1193 1305
1193 1352
1193 1463
1193 1502
1193 1527
1193 1539
1193 1681
1193 1701
1193 1713
1193 1809
1193 1815
1193 1829
1193 1862
1193 1866
1193 1947
1193 2015
1194 1229
1194 1232
1194 1413
1194 1446
1194 1454
1194 1475
1194 1485
1194 1497
1194 1538
1194 1579
1194 1586
1194 1621
1194 1654
1194 1682
1194 1872
1194 1899
1194 1971
1194 2018
1195 1229
1195 1313
1195 1352
1195 1579
1195 1586
1195 1620
1195 1621
1195 1947
1196 1203
1196 1237
1196 1243
1196 1257
1196 1269
1196 1297
1196 1324
1196 1381
1196 1383
1196 1403
1196 1448
1196 1481
1196 1518
1196 1531
1196 1557
1196 1613
1196 1632
1196 1648
1196 1660
1196 1683
1196 1703
1196 1723
1196 1775
1196 1776
1196 1793
1196 1829
1196 1859
1196 1890
1196 1905
1196 2047
1197 1341
1197 1370
1197 1441
1197 1455
1197 1536
1197 1578
1197 1706
1197 1717
1197 1728
1197 1754
1197 1756
1197 1978
1197 1992
1197 2030
1198 1248
1198 1286
1198 1288
1198 1318
1198 1329
1198 1491
1198 1664
1198 1735
1198 1774
1198 1792
1198 1799
1198 1838
1198 1865
1198 2038
1198 2052
1199 1224
1199 1318
1199 1356
1199 1396
1199 1544
1199 1644
1199 1664
1199 1677
1199 1735
1199 1792
1199 1799
1199 1951
1199 1993
1199 2012
1199 2013
1199 2022
1200 1357
1200 1789
1200 1869
1201 1356
1201 1368
1201 1506
1201 1558
1201 1645
1201 1664
1201 1791
1201 1792
1201 1799
1201 1853
1201 1951
1201 1993
1201 2052
1202 1329
1202 1515
1202 1575
1202 1597
1202 1688
1202 1770
1202 1784
1202 1919
1202 1955
1202 1964
1203 1243
1203 1292
1203 1381
1203 1396
1203 1403
1203 1566
1203 1736
1203 1791
1203 1803
1203 1853
1203 1861
1203 1892
1203 1993
1204 1329
1204 1350
1204 1442
1204 1560
1204 1566
1204 1586
1204 1761
1204 1866
1204 1892
1204 1939
1204 2038
1205 1321
1205 1330
1205 1349
1205 1374
1205 1422
1205 1514
1205 1573
1205 1603
1205 1646
1205 1704
1205 1740
1205 1790
1205 1847
1205 1965
1205 2034
1206 1238
1206 1277
1206 1302
1206 1372
1206 1450
1206 1453
1206 1753
1206 1963
1206 1968
1206 1975
1206 1987
1206 1998
1207 1258
1207 1283
1207 1295
1207 1334
1207 1403
1207 1467
1207 1535
1207 1570
1207 1731
1207 1800
1207 1838
1207 1858
1207 1861
1207 1891
1207 1902
1207 1907
1207 1913
1207 1925
1207 1926
1207 1956
1208 1244
1208 1256
1208 1304
1208 1321
1208 1330
1208 1344
1208 1362
1208 1378
1208 1409
1208 1417
1208 1422
1208 1438
1208 1487
1208 1513
1208 1547
1208 1552
1208 1573
1208 1578
1208 1581
1208 1601
1208 1626
1208 1646
1208 1649
1208 1654
1208 1692
1208 1698
1208 1704
1208 1707
1208 1720
1208 1727
1208 1740
1208 1763
1208 1790
1208 1804
1208 1847
1208 1849
1208 1854
1208 1861
1208 1870
1208 1953
1208 1957
1208 1962
1208 1972
1208 1991
1208 2025
1209 1214
1209 1229
1209 1288
1209 1343
1209 1350
1209 1364
1209 1367
1209 1398
1209 1413
1209 1485
1209 1497
1209 1501
1209 1530
1209 1538
1209 1562
1209 1579
1209 1588
1209 1621
1209 1669
1209 1709
1209 1714
1209 1724
1209 1766
1209 1837
1209 1865
1209 1872
1209 1994
1209 1997
1209 2018
1210 1739
1211 1369
1211 1446
1211 1462
1211 1464
1211 1533
1211 1566
1211 1641
1211 1694
1211 1916
1211 1954
1211 2001
1211 2010
1212 1392
1212 1403
1212 1739
1213 1256
1213 1281
1213 1290
1213 1316
1213 1323
1213 1344
1213 1362
1213 1386
1213 1430
1213 1457
1213 1480
1213 1804
1213 1854
1213 1980
1213 2025
1213 2045
1214 1245
1214 1255
1214 1300
1214 1376
1214 1382
1214 1485
1214 1530
1214 1538
1214 1579
1214 1582
1214 1660
1214 1709
1214 1724
1214 1725
1214 1731
1214 1872
1214 1899
1214 1948
1214 1994
1214 2018
1215 1405
1215 1765
1215 1806
1216 1256
1216 1258
1216 1290
1216 1378
1216 1457
1216 1520
1216 1543
1216 1854
1216 1861
1216 2025
1217 1239
1217 1293
1217 1310
1217 1373
1217 1389
1217 1405
1217 1457
1217 1528
1217 1560
1217 1585
1217 1597
1217 1665
1217 1765
1217 1781
1217 1789
1217 1828
1217 1861
1217 1902
1217 1983
1217 1990
1217 1999
1217 2050
1218 1256
1218 1344
1218 1362
1218 1418
1218 1986
1219 1818
1219 1890
1220 1254
1220 1441
1220 1494
1220 1728
1220 1870
1220 1898
1220 2030
1221 1504
1221 1679
1221 1891
1221 1907
1221 1913
1221 2024
1221 2025
1221 2058
1222 1506
1222 1512
1222 1515
1222 1644
1222 1736
1223 1436
1223 1456
1223 1668
1224 1263
1224 1282
1224 1288
1224 1310
1224 1321
1224 1329
1224 1350
1224 1364
1224 1400
1224 1406
1224 1481
1224 1487
1224 1492
1224 1513
1224 1550
1224 1596
1224 1627
1224 1677
1224 1687
1224 1727
1224 1742
1224 1825
1224 1837
1224 1839
1224 1847
1224 1863
1224 1896
1224 1914
1224 1964
1224 1991
1224 2034
1224 2035
1225 1244
1225 1281
1225 1293
1225 1331
1225 1400
1225 1403
1225 1457
1225 1480
1225 1520
1225 1523
1225 1742
1225 1839
1225 1885
1225 1991
1225 2030
1225 2038
1226 1295
1226 1313
1226 1315
1226 1425
1226 1429
1226 1517
1226 1596
1226 1655
1226 1665
1226 1687
1226 1693
1226 1814
1226 1821
1226 1827
1226 1830
1226 1931
1226 1970
1226 2020
1227 1229
1227 1289
1227 1312
1227 1413
1227 1497
1227 1538
1227 1582
1227 1621
1227 1886
1227 1949
1227 1994
1227 2007
1228 1910
1228 1954
1228 2001
1228 2027
1229 1271
1229 1277
1229 1296
1229 1353
1229 1364
1229 1365
1229 1379
1229 1413
1229 1435
1229 1464
1229 1469
1229 1475
1229 1485
1229 1518
1229 1530
1229 1538
1229 1554
1229 1579
1229 1582
1229 1590
1229 1620
1229 1621
1229 1709
1229 1770
1229 1785
1229 1815
1229 1836
1229 1855
1229 1872
1229 1909
1229 1994
1229 2008
1229 2018
1229 2054
1230 1264
1230 1331
1230 1379
1230 1812
1231 1250
1231 1361
1231 1396
1231 1664
1231 1732
1231 1788
1231 1792
1231 1918
1231 2013
1232 1271
1232 1297
1232 1310
1232 1336
1232 1353
1232 1367
1232 1379
1232 1405
1232 1412
1232 1416
1232 1475
1232 1484
1232 1517
1232 1528
1232 1546
1232 1549
1232 1560
1232 1577
1232 1614
1232 1677
1232 1703
1232 1711
1232 1714
1232 1731
1232 1740
1232 1751
1232 1777
1232 1805
1232 1828
1232 1856
1232 1868
1232 1877
1232 1903
1232 1909
1232 1945
1232 1947
1232 1959
1232 1983
1232 2043
1233 1270
1233 1276
1233 1286
1233 1302
1233 1318
1233 1320
1233 1368
1233 1544
1233 1583
1233 1664
1233 1774
1233 1792
1233 1799
1233 1918
1233 1996
1233 2012
1233 2013
1233 2016
1233 2037
1233 2052
1234 1244
1234 1266
1234 1290
1234 1457
1234 1654
1234 1677
1234 1905
1234 1980
1234 2025
1235 1254
1235 1282
1235 1350
1235 1536
1235 1566
1235 1694
1235 1866
1235 1992
1235 2030
1236 1506
1236 1597
1236 1629
1236 1789
1236 1861
1237 1257
1237 1263
1237 1366
1237 1381
1237 1429
1237 1744
1237 1776
1237 1852
1237 1900
1237 2047
1238 1250
1238 1270
1238 1286
1238 1297
1238 1302
1238 1318
1238 1615
1238 1664
1238 1735
1238 1792
1238 1799
1238 1832
1238 1918
1238 1963
1239 1321
1239 1347
1239 1374
1239 1405
1239 1513
1239 1658
1239 1907
1239 1991
1239 2027
1240 1266
1240 1321
1240 1377
1240 1422
1240 1507
1240 1513
1240 1563
1240 1581
1240 1587
1240 1692
1240 1727
1240 1740
1240 1755
1240 1844
1240 1851
1240 1894
1240 1921
1240 2044
1240 2050
1241 1244
1241 1430
1241 1604
1241 1676
1241 1787
1241 1840
1241 1861
1241 1890
1241 2012
1242 1363
1242 1399
1242 1486
1242 1557
1242 1617
1242 1950
1243 1269
1243 1286
1243 1329
1243 1366
1243 1368
1243 1381
1243 1418
1243 1524
1243 1531
1243 1557
1243 1610
1243 1671
1243 1732
1243 1833
1243 1852
1243 1859
1243 1890
1243 1922
1243 2047
1244 1256
1244 1281
1244 1290
1244 1301
1244 1323
1244 1342
1244 1362
1244 1386
1244 1441
1244 1457
1244 1480
1244 1520
1244 1603
1244 1646
1244 1650
1244 1657
1244 1661
1244 1679
1244 1695
1244 1734
1244 1854
1244 1861
1244 1956
1244 1980
1244 2019
1244 2024
1244 2025
1244 2055
1245 1310
1245 1312
1245 1380
1245 1384
1245 1388
1245 1402
1245 1475
1245 1489
1245 1495
1245 1545
1245 1600
1245 1614
1245 1630
1245 1673
1245 1702
1245 1718
1245 1731
1245 1779
1245 1858
1245 1865
1245 1872
1245 1886
1245 1909
1245 1945
1245 1949
1245 1990
1245 2007
1246 1375
1246 1381
1246 1429
1246 1481
1246 2029
1246 2047
1247 1288
1247 1289
1247 1343
1247 1413
1247 1454
1247 1469
1247 1491
1247 1501
1247 1538
1247 1562
1247 1639
1247 1826
1247 1941
1247 1994
1247 2018
1247 2054
1248 1275
1248 1288
1248 1322
1248 1343
1248 1350
1248 1358
1248 1364
1248 1368
1248 1388
1248 1499
1248 1501
1248 1518
1248 1538
1248 1560
1248 1562
1248 1588
1248 1639
1248 1709
1248 1714
1248 1743
1248 1819
1248 1889
1248 1941
1248 1966
1248 1989
1248 1997
1248 2059
1249 1254
1249 1417
1249 1422
1249 1435
1249 1511
1249 1626
1249 1847
1249 1879
1249 1896
1249 1991
1249 2030
1250 1329
1250 1368
1250 1396
1250 1445
1250 1531
1250 1544
1250 1583
1250 1591
1250 1611
1250 1618
1250 1664
1250 1682
1250 1792
1250 1799
1250 1845
1250 1848
1250 1888
1250 1890
1250 1936
1250 1988
1250 2012
1252 1629
1252 1917
1252 2030
1253 1400
1253 1492
1253 1991
1254 1284
1254 1290
1254 1351
1254 1387
1254 1441
1254 1455
1254 1458
1254 1490
1254 1494
1254 1498
1254 1517
1254 1695
1254 1756
1254 1796
1254 1817
1254 1861
1254 1864
1254 1870
1254 1874
1254 1895
1254 1898
1254 1946
1254 2015
1254 2026
1254 2045
1256 1281
1256 1290
1256 1301
1256 1316
1256 1321
1256 1323
1256 1332
1256 1342
1256 1362
1256 1386
1256 1430
1256 1441
1256 1457
1256 1480
1256 1511
1256 1520
1256 1523
1256 1525
1256 1534
1256 1581
1256 1642
1256 1650
1256 1657
1256 1679
1256 1720
1256 1734
1256 1807
1256 1827
1256 1854
1256 1861
1256 1884
1256 1895
1256 1937
1256 1956
1256 1979
1256 2014
1256 2019
1256 2024
1256 2045
1257 1366
1257 1381
1257 1473
1257 1509
1257 1557
1257 1589
1257 1613
1257 1670
1257 1671
1257 1683
1257 1723
1257 1744
1257 1832
1257 1852
1257 2047
1258 1284
1258 1295
1258 1316
1258 1342
1258 1351
1258 1362
1258 1378
1258 1417
1258 1420
1258 1461
1258 1490
1258 1517
1258 1535
1258 1543
1258 1568
1258 1584
1258 1665
1258 1693
1258 1741
1258 1760
1258 1769
1258 1800
1258 1821
1258 1857
1258 1861
1258 1867
1258 1882
1258 1891
1258 1973
1258 2000
1259 1304
1259 1315
1259 1351
1259 1455
1259 1477
1259 1536
1259 1552
1259 1559
1259 1605
1259 1693
1259 1706
1259 1817
1259 1857
1259 1870
1259 1971
1259 1986
1259 2015
1260 1417
1260 1578
1261 1536
1261 1578
1261 2032
1262 1812
1263 1473
1263 1481
1263 1509
1263 1556
1263 1561
1263 1602
1263 1613
1263 1670
1263 1677
1263 1723
1263 1834
1263 1835
1263 1852
1263 1890
1263 1912
1263 2047
1264 1309
1264 1311
1264 1373
1264 1389
1264 1399
1264 1479
1264 1653
1264 1654
1264 1658
1264 1756
1264 1765
1264 1766
1264 1771
1264 1798
1264 1815
1264 1823
1264 1842
1264 1850
1264 1927
1264 1970
1264 2023
1265 1310
1265 1367
1265 1379
1265 1380
1265 1412
1265 1472
1265 1475
1265 1518
1265 1522
1265 1545
1265 1546
1265 1557
1265 1560
1265 1590
1265 1702
1265 1718
1265 1751
1265 1779
1265 1805
1265 1875
1265 1877
1265 1886
1265 1903
1265 1909
1265 1945
1265 1949
1265 1959
1265 1981
1265 1990
1265 2004
1265 2007
1265 2043
1266 1374
1266 1409
1266 1513
1266 1692
1266 1704
1266 2044
1267 1305
1267 1472
1267 1562
1267 1715
1267 1764
1267 1981
1268 1283
1268 1334
1268 1403
1268 1467
1268 1520
1268 1528
1268 1650
1268 1858
1268 1920
1269 1297
1269 1366
1269 1381
1269 1481
1269 1557
1269 1618
1269 1775
1269 1776
1269 1848
1269 1852
1269 1988
1269 2029
1269 2047
1270 1286
1270 1302
1270 1314
1270 1372
1270 1396
1270 1416
1270 1478
1270 1493
1270 1544
1270 1557
1270 1615
1270 1625
1270 1667
1270 1677
1270 1719
1270 1726
1270 1732
1270 1788
1270 1799
1270 1803
1270 1860
1270 1923
1270 1958
1270 1963
1270 1968
1270 1987
1270 2037
1271 1459
1271 1497
1271 1506
1271 1538
1271 1539
1271 1586
1271 1653
1271 1659
1271 1736
1271 1791
1271 1853
1271 1889
1271 1919
1271 1947
1271 1993
1271 2003
1271 2040
1272 1325
1272 1493
1272 1732
1272 1859
1272 1900
1273 1321
1273 1422
1273 1507
1273 1573
1273 1849
1274 1338
1275 1288
1275 1289
1275 1343
1275 1454
1275 1462
1275 1491
1275 1639
1275 1764
1275 1809
1275 1826
1275 1863
1275 1865
1275 1903
1275 1941
1275 2059
1276 1329
1276 1518
1276 1641
1276 1644
1276 1664
1276 1682
1276 1710
1276 1732
1276 1735
1276 1737
1276 1774
1276 1792
1276 1799
1276 1951
1276 2012
1276 2022
1276 2037
1277 1350
1277 1396
1277 1421
1277 1426
1277 1429
1277 1450
1277 1453
1277 1732
1277 1753
1277 1770
1277 1803
1277 1880
1277 1958
1277 1963
1277 1968
1277 1975
1277 1987
1277 1998
1277 2020
1277 2056
1278 1310
1278 1369
1278 1446
1278 1464
1278 1586
1278 1611
1278 1641
1278 1673
1278 1684
1278 1696
1278 1713
1278 1757
1278 1768
1278 1785
1278 1817
1278 1836
1278 1875
1278 1889
1278 1910
1278 1916
1278 1954
1278 2001
1278 2010
1279 1311
1279 1340
1279 1427
1279 1456
1279 1517
1279 1584
1279 1812
1279 1842
1279 1971
1280 1315
1280 1471
1280 1577
1280 1596
1280 1620
1280 1640
1280 1683
1280 1721
1280 1768
1280 1824
1280 1929
1281 1332
1281 1342
1281 1362
1281 1386
1281 1649
1281 1657
1281 1734
1281 1861
1281 1956
1281 2024
1281 2025
1282 1350
1282 1566
1282 1596
1282 1694
1283 1430
1283 1467
1283 1897
1284 1351
1284 1441
1284 1458
1284 1490
1284 1517
1284 1693
1284 1864
1284 1870
1286 1338
1286 1361
1286 1396
1286 1426
1286 1444
1286 1449
1286 1450
1286 1465
1286 1521
1286 1537
1286 1544
1286 1565
1286 1583
1286 1591
1286 1615
1286 1618
1286 1623
1286 1644
1286 1672
1286 1677
1286 1732
1286 1762
1286 1773
1286 1774
1286 1833
1286 1846
1286 1853
1286 1900
1286 1901
1286 1936
1286 1943
1286 2052
1286 2057
1287 1312
1287 1412
1287 1600
1287 1702
1287 1718
1287 1751
1287 1858
1287 1909
1287 1942
1287 1945
1287 1949
1287 2007
1288 1289
1288 1310
1288 1350
1288 1352
1288 1364
1288 1368
1288 1379
1288 1380
1288 1398
1288 1413
1288 1431
1288 1491
1288 1501
1288 1538
1288 1539
1288 1560
1288 1669
1288 1714
1288 1715
1288 1718
1288 1724
1288 1813
1288 1819
1288 1837
1288 1843
1288 1863
1288 1865
1288 1872
1288 1876
1288 1903
1288 1939
1288 1966
1288 1981
1288 1989
1288 1997
1289 1305
1289 1310
1289 1312
1289 1313
1289 1343
1289 1350
1289 1379
1289 1398
1289 1462
1289 1469
1289 1491
1289 1497
1289 1501
1289 1530
1289 1538
1289 1555
1289 1579
1289 1621
1289 1631
1289 1634
1289 1639
1289 1696
1289 1718
1289 1731
1289 1764
1289 1819
1289 1863
1289 1865
1289 1873
1289 1909
1289 1941
1289 1945
1289 1994
1289 2018
1290 1323
1290 1332
1290 1342
1290 1430
1290 1480
1290 1523
1290 1636
1290 1650
1290 1654
1290 1739
1290 1802
1290 1858
1290 1861
1290 1925
1290 2024
1291 1295
1291 1362
1291 1441
1291 1490
1291 1604
1291 1665
1291 1674
1291 1814
1291 1831
1291 1879
1291 1907
1292 1429
1292 1589
1292 1613
1292 1774
1292 1832
1292 1852
1292 2047
1293 1330
1293 1341
1293 1351
1293 1378
1293 1390
1293 1395
1293 1400
1293 1406
1293 1422
1293 1432
1293 1437
1293 1492
1293 1514
1293 1534
1293 1550
1293 1552
1293 1587
1293 1687
1293 1695
1293 1742
1293 1756
1293 1780
1293 1783
1293 1820
1293 1825
1293 1838
1293 1839
1293 1896
1293 1902
1293 1921
1293 1971
1293 1995
1293 2031
1293 2032
1293 2034
1293 2045
1295 1315
1295 1346
1295 1362
1295 1404
1295 1426
1295 1434
1295 1490
1295 1504
1295 1643
1295 1665
1295 1674
1295 1679
1295 1693
1295 1732
1295 1734
1295 1800
1295 1814
1295 1824
1295 1857
1295 1879
1295 1882
1295 1891
1295 1900
1295 1907
1295 1913
1295 1926
1295 1956
1295 1977
1295 2025
1295 2058
1296 1312
1296 1369
1296 1485
1296 1497
1296 1538
1296 1621
1296 1713
1296 1757
1296 1817
1296 1910
1297 1302
1297 1366
1297 1375
1297 1381
1297 1383
1297 1443
1297 1478
1297 1493
1297 1506
1297 1519
1297 1527
1297 1528
1297 1565
1297 1618
1297 1656
1297 1671
1297 1732
1297 1736
1297 1747
1297 1775
1297 1776
1297 1791
1297 1833
1297 1848
1297 1860
1297 1883
1297 2051
1298 1329
1298 1348
1298 1373
1298 1451
1298 1465
1298 1531
1298 1583
1298 1607
1298 1623
1298 1644
1298 1651
1298 1672
1298 1735
1298 1774
1298 1792
1298 1799
1298 1832
1298 1888
1298 1908
1298 1918
1298 1933
1298 1938
1298 1951
1298 1964
1298 2012
1298 2013
1298 2022
1298 2037
1299 1340
1299 1405
1299 1411
1299 1517
1299 1599
1299 1850
1299 1896
1300 1376
1300 1582
1300 1620
1300 1994
1301 1342
1301 1364
1301 1654
1301 1961
1301 1971
1302 1372
1302 1416
1302 1478
1302 1493
1302 1615
1302 1732
1302 1788
1302 1833
1302 1963
1302 1975
1302 1998
1303 1481
1303 1560
1303 1986
1303 2001
1303 2043
1304 1315
1304 1414
1304 1455
1304 1536
1304 1782
1304 1961
1304 1971
1305 1368
1305 1454
1305 1462
1305 1499
1305 1501
1305 1562
1305 1586
1305 1631
1305 1634
1305 1639
1305 1745
1305 1764
1305 1819
1305 1826
1305 1856
1305 1863
1305 1941
1305 1949
1305 2054
1306 1329
1306 1473
1306 1506
1306 1524
1306 1670
1306 1792
1306 1845
1306 1852
1306 1912
1306 1955
1307 1357
1307 1420
1307 1789
1307 1857
1308 1400
1308 1406
1308 1492
1308 1550
1308 1655
1308 1687
1308 1742
1308 1780
1308 1789
1308 1825
1308 1839
1308 1914
1308 1995
1308 2034
1309 1905
1310 1343
1310 1368
1310 1369
1310 1380
1310 1398
1310 1405
1310 1491
1310 1501
1310 1538
1310 1560
1310 1586
1310 1588
1310 1614
1310 1634
1310 1639
1310 1777
1310 1826
1310 1843
1310 1865
1310 1903
1310 1909
1310 1939
1310 1941
1310 1981
1310 1989
1310 1997
1310 2050
1310 2059
1311 1364
1311 1379
1311 1405
1311 1416
1311 1470
1311 1549
1311 1560
1311 1653
1311 1812
1311 1823
1311 1842
1311 1854
1311 1952
1312 1358
1312 1380
1312 1464
1312 1489
1312 1495
1312 1501
1312 1522
1312 1540
1312 1600
1312 1614
1312 1630
1312 1702
1312 1819
1312 1916
1312 1945
1312 1959
1312 2027
1313 1315
1313 1469
1313 1497
1313 1621
1313 1824
1313 2018
1313 2054
1314 1450
1314 1726
1314 1732
1314 1788
1314 1803
1314 1880
1314 1923
1314 1958
1314 1963
1314 1975
1314 1987
1315 1317
1315 1426
1315 1429
1315 1441
1315 1455
1315 1494
1315 1520
1315 1557
1315 1559
1315 1665
1315 1685
1315 1687
1315 1693
1315 1717
1315 1782
1315 1796
1315 1820
1315 1824
1315 1857
1315 1862
1315 1953
1315 1971
1315 1992
1315 2020
1316 1318
1316 1430
1316 1480
1316 1650
1316 1854
1316 1891
1316 2025
1317 1351
1317 1403
1317 1455
1317 1536
1317 1559
1317 1838
1317 1861
1317 1905
1317 2030
1318 1320
1318 1348
1318 1460
1318 1465
1318 1583
1318 1611
1318 1682
1318 1735
1318 1762
1318 1774
1318 1792
1318 1833
1318 1838
1318 1888
1318 1890
1318 1918
1318 1936
1318 1952
1318 1964
1318 2012
1318 2013
1318 2016
1318 2022
1318 2028
1318 2052
1319 1560
1319 1737
1320 1329
1320 1345
1320 1416
1320 1465
1320 1481
1320 1623
1320 1627
1320 1697
1320 1699
1320 1733
1320 1736
1320 1752
1320 1773
1320 1774
1320 1955
1320 1986
1320 2035
1321 1344
1321 1378
1321 1396
1321 1409
1321 1412
1321 1422
1321 1424
1321 1430
1321 1432
1321 1437
1321 1480
1321 1487
1321 1507
1321 1514
1321 1534
1321 1549
1321 1552
1321 1566
1321 1573
1321 1581
1321 1601
1321 1603
1321 1626
1321 1646
1321 1649
1321 1654
1321 1664
1321 1686
1321 1692
1321 1720
1321 1727
1321 1740
1321 1760
1321 1783
1321 1789
1321 1790
1321 1804
1321 1806
1321 1825
1321 1839
1321 1849
1321 1885
1321 1896
1321 1902
1321 1905
1321 1921
1321 1962
1321 1965
1321 2025
1321 2045
1322 1483
1322 1597
1322 1663
1322 1795
1322 1816
1322 1944
1322 2001
1322 2059
1323 1332
1323 1362
1323 1386
1323 1441
1323 1457
1323 1525
1323 1534
1323 1572
1323 1581
1323 1655
1323 1657
1323 1720
1323 1748
1323 1861
1323 1937
1323 1979
1323 2024
1323 2055
1324 1524
1324 1653
1324 1670
1324 1735
1324 1792
1324 1799
1324 1852
1324 1950
1324 1955
1325 1470
1325 1493
1325 1506
1325 1512
1325 1723
1325 1732
1325 1858
1325 1859
1325 1861
1325 1900
1325 1948
1325 2049
1326 1469
1326 1497
1326 1538
1326 1620
1326 1621
1326 1873
1326 1899
1326 2018
1326 2054
1327 1391
1327 1415
1327 1488
1327 1492
1327 1510
1327 1603
1327 1885
1327 1902
1329 1360
1329 1368
1329 1416
1329 1428
1329 1465
1329 1481
1329 1508
1329 1515
1329 1532
1329 1583
1329 1611
1329 1623
1329 1627
1329 1677
1329 1688
1329 1696
1329 1697
1329 1699
1329 1733
1329 1735
1329 1736
1329 1752
1329 1770
1329 1774
1329 1784
1329 1792
1329 1799
1329 1918
1329 1936
1329 1955
1329 1964
1329 1996
1329 2012
1329 2013
1329 2016
1329 2035
1330 1341
1330 1391
1330 1424
1330 1536
1330 1570
1330 1587
1330 1603
1330 1612
1330 1626
1330 1686
1330 1704
1330 1727
1330 1760
1330 1790
1330 1847
1331 1840
1331 1885
1331 1905
1332 1344
1332 1362
1332 1480
1332 1520
1332 1734
1332 1782
1332 1980
1332 2025
1333 1433
1334 1363
1334 1432
1334 1823
1334 1858
1334 1890
1334 2020
1335 1597
1335 1939
1335 2050
1336 1506
1336 1708
1336 1770
1336 1852
1336 1950
1336 2036
1336 2042
1336 2050
1337 1351
1337 1536
1337 1559
1337 1820
1337 1986
1338 1355
1338 1729
1338 1792
1339 1370
1340 1389
1340 1397
1340 1401
1340 1411
1340 1517
1340 1599
1340 1772
1340 1806
1340 1842
1340 1850
1340 1896
1340 1982
1341 1370
1341 1387
1341 1393
1341 1403
1341 1439
1341 1441
1341 1455
1341 1490
1341 1494
1341 1500
1341 1536
1341 1570
1341 1578
1341 1605
1341 1717
1341 1728
1341 1742
1341 1756
1341 1798
1341 1802
1341 1858
1341 1861
1341 1882
1341 1956
1341 1978
1341 1992
1341 2030
1341 2034
1342 1344
1342 1430
1342 1457
1342 1520
1342 1523
1342 1543
1342 1559
1342 1568
1342 1601
1342 1611
1342 1861
1342 1865
1342 1891
1342 1980
1342 2000
1342 2024
1342 2025
1342 2055
1343 1350
1343 1364
1343 1379
1343 1388
1343 1398
1343 1452
1343 1555
1343 1562
1343 1588
1343 1673
1343 1714
1343 1743
1343 1863
1343 2010
1344 1349
1344 1422
1344 1437
1344 1480
1344 1507
1344 1511
1344 1523
1344 1534
1344 1573
1344 1581
1344 1646
1344 1654
1344 1679
1344 1734
1344 1807
1344 1827
1344 1895
1344 1971
1344 1979
1344 2019
1344 2024
1344 2025
1344 2045
1345 1416
1345 1633
1345 1853
1345 1955
1346 1429
1346 1644
1346 1774
1346 1814
1346 1821
1346 1830
1346 1936
1346 2016
1347 1414
1347 1438
1347 1626
1347 1698
1347 1823
1347 1953
1347 1972
1348 1465
1348 1735
1348 1753
1348 1774
1348 1792
1348 1799
1348 1803
1348 1832
1348 1952
1348 1963
1348 1987
1348 2013
1349 1406
1349 1422
1349 1507
1349 1573
1349 1742
1349 1849
1349 1991
1350 1358
1350 1380
1350 1388
1350 1398
1350 1413
1350 1454
1350 1481
1350 1491
1350 1531
1350 1539
1350 1558
1350 1564
1350 1566
1350 1583
1350 1596
1350 1614
1350 1627
1350 1634
1350 1639
1350 1694
1350 1714
1350 1721
1350 1743
1350 1766
1350 1813
1350 1826
1350 1837
1350 1866
1350 1903
1350 1938
1350 1949
1350 1997
1350 2059
1351 1387
1351 1441
1351 1477
1351 1490
1351 1520
1351 1536
1351 1559
1351 1568
1351 1577
1351 1693
1351 1782
1351 1798
1351 1801
1351 1814
1351 1820
1351 1838
1351 1898
1352 1369
1352 1376
1352 1398
1352 1435
1352 1446
1352 1454
1352 1462
1352 1497
1352 1530
1352 1538
1352 1620
1352 1663
1352 1711
1352 1731
1352 1785
1352 1815
1352 1899
1353 1497
1353 1538
1353 1586
1353 1620
1353 1621
1353 2027
1354 1583
1354 1644
1354 1774
1356 1506
1356 1645
1356 1993
1356 2012
1357 1680
1357 1706
1357 1789
1357 1869
1358 1398
1358 1501
1358 1714
1358 1813
1359 1422
1359 1437
1359 1507
1359 1573
1359 1646
1360 1405
1360 1506
1360 1515
1360 1608
1360 1688
1360 1736
1360 1791
1360 1853
1360 1993
1360 1997
1360 2042
1361 1396
1361 1623
1361 1637
1361 1788
1361 1803
1361 1901
1361 1923
1361 1932
1361 1988
1362 1393
1362 1417
1362 1430
1362 1441
1362 1457
1362 1480
1362 1511
1362 1517
1362 1520
1362 1523
1362 1534
1362 1535
1362 1548
1362 1581
1362 1583
1362 1584
1362 1636
1362 1642
1362 1650
1362 1657
1362 1665
1362 1679
1362 1734
1362 1807
1362 1827
1362 1831
1362 1838
1362 1840
1362 1854
1362 1858
1362 1879
1362 1891
1362 1895
1362 1904
1362 1907
1362 1926
1362 1979
1362 1980
1362 2000
1362 2014
1362 2019
1362 2024
1362 2025
1362 2030
1362 2045
1362 2055
1363 1399
1363 1403
1363 1486
1363 1528
1363 1537
1363 1823
1363 1858
1363 2017
1364 1365
1364 1413
1364 1538
1364 1545
1364 1547
1364 1555
1364 1654
1364 1669
1364 1714
1364 1741
1364 1766
1364 1771
1364 1876
1364 1903
1364 1961
1364 1989
1365 1413
1365 1538
1365 1621
1365 1872
1366 1375
1366 1381
1366 1383
1366 1444
1366 1524
1366 1531
1366 1544
1366 1565
1366 1613
1366 1623
1366 1644
1366 1683
1366 1703
1366 1705
1366 1774
1366 1775
1366 1776
1366 1832
1366 1883
1366 1952
1366 1996
1366 2052
1367 1379
1367 1560
1367 1597
1367 1737
1367 1837
1367 1856
1367 1872
1367 1875
1367 1877
1367 1945
1367 2050
1368 1381
1368 1383
1368 1403
1368 1416
1368 1454
1368 1465
1368 1501
1368 1505
1368 1544
1368 1562
1368 1583
1368 1623
1368 1639
1368 1644
1368 1672
1368 1715
1368 1718
1368 1735
1368 1774
1368 1776
1368 1888
1368 1890
1368 1941
1368 1952
1368 2029
1368 2052
1368 2054
1369 1446
1369 1502
1369 1639
1369 1641
1369 1673
1369 1696
1369 1757
1369 1764
1369 1813
1369 1817
1369 1826
1369 1875
1369 1889
1369 1916
1369 1954
1369 2001
1369 2010
1370 1455
1370 1477
1370 1578
1370 1728
1370 1741
1370 1756
1370 1802
1370 1882
1370 1898
1370 1992
1370 2030
1372 1416
1372 1450
1372 1615
1372 1623
1372 1719
1372 1803
1372 1833
1372 1846
1372 1860
1373 1399
1373 1451
1373 1517
1373 1644
1373 1653
1373 1704
1373 1765
1373 1774
1373 1964
1373 1983
1373 2045
1374 1513
1374 1692
1374 1921
1375 1381
1375 1383
1375 1531
1375 1633
1375 1723
1375 1736
1375 1776
1375 1883
1375 1955
1375 2029
1376 1469
1376 1475
1376 1538
1376 1574
1376 1579
1376 1582
1376 1620
1376 1709
1376 1815
1376 1868
1376 1899
1376 1948
1376 1994
1376 2018
1377 1412
1377 1563
1377 1737
1377 1755
1377 1777
1377 1844
1377 1851
1377 1858
1377 1894
1377 1939
1377 2050
1378 1409
1378 1424
1378 1441
1378 1490
1378 1507
1378 1534
1378 1543
1378 1573
1378 1646
1378 1665
1378 1693
1378 1712
1378 1728
1378 1742
1378 1796
1378 1913
1378 1962
1379 1381
1379 1413
1379 1462
1379 1491
1379 1497
1379 1538
1379 1560
1379 1586
1379 1620
1379 1621
1379 1702
1379 1732
1379 1817
1379 1837
1379 1945
1380 1384
1380 1385
1380 1397
1380 1402
1380 1475
1380 1489
1380 1491
1380 1495
1380 1526
1380 1540
1380 1630
1380 1673
1380 1718
1380 1731
1380 1751
1380 1779
1380 1858
1380 1945
1380 1949
1380 1959
1380 1990
1380 2007
1381 1383
1381 1429
1381 1444
1381 1470
1381 1519
1381 1524
1381 1527
1381 1531
1381 1544
1381 1557
1381 1565
1381 1566
1381 1610
1381 1613
1381 1615
1381 1632
1381 1648
1381 1683
1381 1703
1381 1705
1381 1723
1381 1775
1381 1776
1381 1829
1381 1832
1381 1883
1381 1890
1381 1922
1381 2029
1381 2047
1382 1858
1383 1403
1383 1429
1383 1544
1383 1557
1383 1735
1383 1775
1383 1776
1383 1792
1383 1852
1383 1853
1383 1883
1383 2012
1383 2029
1383 2047
1383 2052
1384 1489
1384 1491
1384 1718
1384 1779
1385 1472
1385 1794
1385 1909
1386 1441
1386 1457
1386 1520
1386 1581
1386 1642
1386 1650
1386 1657
1386 1676
1386 1827
1386 1861
1386 1895
1386 1971
1386 1980
1386 2055
1387 1441
1387 1490
1387 1494
1387 1517
1387 1665
1387 1741
1387 1864
1387 1870
1387 1925
1387 1928
1387 1992
1387 2026
1388 1472
1388 1588
1388 1702
1388 1811
1388 1843
1388 1865
1388 1909
1388 1959
1388 1981
1389 1405
1389 1411
1389 1658
1389 1765
1389 1766
1389 1789
1389 1806
1389 1850
1389 2045
1390 1492
1391 1403
1391 1415
1391 1424
1391 1436
1391 1587
1391 1612
1391 1626
1391 1629
1391 1666
1391 1692
1391 1704
1391 1727
1391 1760
1391 1789
1391 1790
1391 1902
1391 1905
1391 2038
1391 2044
1392 1403
1392 1549
1392 1557
1392 1720
1392 1738
1392 1739
1392 1930
1392 1948
1393 1417
1393 1435
1393 1786
1393 1921
1393 1926
1393 2030
1394 1728
1394 1871
1395 1400
1395 1925
1396 1421
1396 1450
1396 1460
1396 1531
1396 1565
1396 1623
1396 1637
1396 1644
1396 1664
1396 1672
1396 1688
1396 1732
1396 1735
1396 1774
1396 1788
1396 1792
1396 1797
1396 1799
1396 1803
1396 1838
1396 1888
1396 1901
1396 1918
1396 1936
1396 1938
1396 1963
1396 1964
1396 1987
1396 1996
1396 2022
1396 2037
1396 2057
1397 1405
1397 1411
1397 1479
1397 1506
1397 1576
1397 1765
1397 1789
1397 1791
1397 1794
1397 1806
1397 1850
1397 1853
1397 1993
1398 1491
1398 1631
1398 1639
1398 1663
1398 1714
1398 1826
1398 1865
1399 1486
1399 1528
1399 1653
1399 1861
1400 1403
1400 1406
1400 1419
1400 1422
1400 1432
1400 1456
1400 1492
1400 1514
1400 1552
1400 1601
1400 1655
1400 1686
1400 1727
1400 1740
1400 1742
1400 1783
1400 1804
1400 1905
1400 1962
1400 1971
1400 1991
1400 2031
1400 2033
1400 2034
1400 2045
1401 1599
1401 1842
1402 1546
1402 1595
1402 1619
1402 1722
1402 1900
1402 1939
1402 2050
1403 1416
1403 1418
1403 1441
1403 1455
1403 1467
1403 1494
1403 1552
1403 1557
1403 1565
1403 1577
1403 1587
1403 1603
1403 1611
1403 1695
1403 1729
1403 1735
1403 1738
1403 1739
1403 1754
1403 1783
1403 1796
1403 1818
1403 1823
1403 1838
1403 1857
1403 1870
1403 1890
1403 1897
1403 1920
1403 1925
1403 1930
1403 1945
1403 1948
1403 1967
1403 1992
1404 1504
1404 1679
1404 1731
1404 1734
1404 1800
1404 1907
1404 1913
1404 1924
1404 1926
1404 2025
1405 1411
1405 1442
1405 1479
1405 1576
1405 1597
1405 1690
1405 1765
1405 1766
1405 1772
1405 1781
1405 1789
1405 1791
1405 1806
1405 1850
1405 1853
1405 1869
1405 1896
1405 1960
1405 1982
1405 1983
1405 1990
1405 1999
1405 2038
1405 2040
1405 2050
1406 1432
1406 1440
1406 1492
1406 1534
1406 1550
1406 1655
1406 1692
1406 1742
1406 1825
1406 1847
1406 1896
1406 1991
1406 1995
1406 2034
1408 1608
1408 1881
1408 1927
1409 1418
1409 1422
1409 1436
1409 1513
1409 1534
1409 1573
1409 1581
1409 1601
1409 1646
1409 1692
1409 1703
1409 1704
1409 1760
1409 1763
1409 1790
1409 1849
1409 1896
1409 1962
1409 2020
1409 2044
1409 2053
1410 1411
1410 1599
1411 1442
1411 1599
1411 1766
1411 1842
1411 1850
1411 1960
1412 1560
1412 1563
1412 1702
1412 1722
1412 1777
1412 1981
1412 2007
1412 2050
1413 1431
1413 1469
1413 1491
1413 1530
1413 1538
1413 1554
1413 1621
1413 1669
1413 1709
1413 1714
1413 1730
1413 1837
1413 1868
1413 1872
1413 1873
1413 1889
1413 1899
1413 1909
1413 1994
1413 2008
1414 1438
1414 1456
1414 1547
1414 1654
1414 1953
1414 1961
1414 1971
1415 1492
1415 1518
1415 1603
1415 1840
1415 1847
1415 1885
1416 1451
1416 1520
1416 1544
1416 1644
1416 1659
1416 1732
1416 1735
1416 1774
1416 1792
1416 1799
1416 1803
1416 1814
1416 1900
1416 1908
1416 1919
1416 1950
1416 1951
1416 2013
1416 2037
1416 2052
1417 1430
1417 1435
1417 1439
1417 1441
1417 1455
1417 1498
1417 1536
1417 1570
1417 1578
1417 1652
1417 1786
1417 1857
1417 1867
1417 1925
1417 1973
1417 2015
1417 2030
1418 1479
1418 1517
1418 1566
1418 1601
1418 1763
1418 1814
1418 1852
1418 1900
1418 1978
1418 1992
1419 1914
1419 1991
1420 1490
1420 1504
1420 1528
1420 1597
1420 1665
1420 1864
1420 1891
1420 1907
1420 2050
1421 1450
1421 1901
1421 1963
1422 1424
1422 1436
1422 1487
1422 1507
1422 1513
1422 1514
1422 1566
1422 1570
1422 1573
1422 1581
1422 1601
1422 1646
1422 1740
1422 1742
1422 1763
1422 1777
1422 1789
1422 1790
1422 1804
1422 1839
1422 1847
1422 1849
1422 1896
1422 1939
1422 1965
1422 2034
1422 2038
1422 2044
1422 2045
1422 2050
1423 1597
1424 1487
1424 1570
1424 1581
1424 1603
1424 1626
1424 1686
1424 1720
1424 1742
1424 1760
1424 1789
1424 1790
1424 1804
1424 1806
1424 1847
1424 1896
1424 1957
1424 1991
1424 2034
1425 1687
1425 1774
1425 1782
1425 1821
1425 1830
1426 1429
1426 1493
1426 1591
1426 1732
1426 1814
1426 1824
1426 1845
1426 1900
1426 1932
1427 1517
1427 1560
1427 1584
1427 1653
1428 1481
1428 1688
1428 1770
1429 1518
1429 1577
1429 1591
1429 1597
1429 1613
1429 1616
1429 1632
1429 1640
1429 1643
1429 1683
1429 1700
1429 1703
1429 1732
1429 1762
1429 1768
1429 1775
1429 1776
1429 1814
1429 1824
1429 1846
1429 1852
1429 1883
1429 1893
1429 1900
1429 1955
1429 2020
1429 2048
1429 2053
1430 1435
1430 1441
1430 1457
1430 1480
1430 1487
1430 1520
1430 1581
1430 1657
1430 1661
1430 1707
1430 1734
1430 1762
1430 1838
1430 1854
1430 1861
1430 1926
1430 1980
1430 2014
1430 2025
1430 2055
1431 1454
1431 1714
1431 2054
1432 1692
1432 1742
1432 1847
1432 1858
1432 1896
1432 1991
1432 2034
1433 1502
1433 1558
1433 1584
1433 1747
1433 2003
1434 1814
1434 1821
1434 1893
1434 1931
1435 1538
1435 1578
1435 1631
1435 1639
1435 1799
1435 1925
1435 1926
1435 1941
1435 1971
1435 1992
1435 1994
1436 1456
1436 1513
1436 1626
1436 1654
1436 1668
1436 1686
1436 1789
1436 1991
1436 2044
1437 1513
1437 1517
1437 1581
1437 1957
1437 2030
1437 2050
1438 1971
1439 1455
1439 1578
1439 1646
1439 1796
1439 1798
1439 1902
1439 1917
1439 2030
1440 1492
1440 1550
1440 1742
1441 1455
1441 1457
1441 1458
1441 1480
1441 1490
1441 1520
1441 1559
1441 1650
1441 1657
1441 1665
1441 1693
1441 1695
1441 1717
1441 1756
1441 1839
1441 1857
1441 1861
1441 1925
1441 1956
1441 1980
1441 1992
1441 2025
1441 2030
1441 2055
1442 1487
1442 1552
1442 1560
1442 1581
1442 1601
1442 1606
1442 1673
1442 1781
1442 1789
1442 1804
1442 1823
1442 1842
1442 1869
1442 1921
1442 1934
1442 1983
1442 1999
1442 2027
1442 2033
1443 1515
1443 1558
1443 1736
1443 1853
1443 2036
1444 1776
1444 1846
1445 1557
1445 1845
1445 1848
1445 1984
1445 1988
1446 1530
1446 1663
1446 1709
1446 1899
1446 1916
1446 1954
1446 1994
1446 2008
1446 2056
1448 1473
1448 1508
1448 1659
1448 1670
1448 1746
1448 1793
1448 1834
1448 1840
1448 1845
1448 1852
1448 1912
1449 1625
1449 1963
1450 1753
1450 1803
1450 1963
1450 1975
1450 1987
1450 1998
1451 1644
1451 1651
1451 1672
1451 1735
1451 1774
1451 1792
1451 1799
1451 1832
1451 1908
1451 1918
1451 1938
1451 1993
1451 2012
1451 2013
1451 2016
1451 2022
1452 1491
1452 2007
1453 1476
1453 1726
1453 1958
1453 1963
1453 1975
1453 1987
1453 1998
1454 1462
1454 1469
1454 1485
1454 1497
1454 1499
1454 1501
1454 1538
1454 1562
1454 1586
1454 1639
1454 1669
1454 1715
1454 1764
1454 1819
1454 1826
1454 1856
1454 1863
1454 1941
1454 1949
1454 1994
1454 2018
1454 2054
1455 1490
1455 1494
1455 1498
1455 1500
1455 1520
1455 1536
1455 1559
1455 1605
1455 1609
1455 1717
1455 1728
1455 1741
1455 1756
1455 1782
1455 1801
1455 1839
1455 1861
1455 1882
1455 1898
1455 1978
1455 1992
1455 2030
1456 1541
1456 1549
1456 1629
1456 1655
1456 1665
1456 1668
1456 1684
1456 1760
1456 1823
1456 1971
1456 1991
1456 2021
1456 2038
1457 1511
1457 1523
1457 1650
1457 1654
1457 1657
1457 1676
1457 1734
1457 1854
1457 1861
1457 1895
1457 1937
1457 1980
1457 2014
1457 2024
1457 2025
1457 2055
1458 1609
1458 1665
1458 1693
1458 1857
1458 1956
1459 1836
1460 1473
1460 1515
1460 1558
1460 1591
1460 1664
1460 1735
1460 1774
1460 1792
1460 1799
1460 1853
1460 1881
1460 1927
1460 1951
1461 1857
1461 1861
1462 1469
1462 1483
1462 1499
1462 1501
1462 1505
1462 1530
1462 1538
1462 1539
1462 1562
1462 1639
1462 1715
1462 1718
1462 1764
1462 1819
1462 1863
1462 1889
1462 1941
1462 1945
1462 1949
1462 2054
1463 1809
1464 1518
1464 1539
1464 1554
1464 1673
1464 1696
1464 1714
1464 1757
1464 1768
1464 1785
1464 1826
1464 1889
1464 1910
1464 2010
1465 1544
1465 1672
1465 1735
1465 1774
1465 1797
1465 1799
1465 1832
1465 1853
1465 2012
1465 2013
1465 2037
1465 2052
1466 1506
1466 1512
1466 1564
1466 1644
1466 1736
1466 1797
1466 1881
1466 2036
1467 1662
1467 1748
1467 1854
1467 1861
1467 1874
1467 1897
1467 1917
1467 1920
1467 1937
1467 2046
1468 1571
1469 1530
1469 1538
1469 1620
1469 1660
1469 1709
1469 1724
1469 1872
1469 1889
1469 1948
1469 2018
1469 2054
1470 1506
1470 1512
1470 1597
1470 1608
1470 1618
1470 1732
1470 1853
1470 1919
1470 1993
1470 2036
1470 2042
1471 1529
1471 1596
1471 1640
1471 1721
1471 1824
1471 1907
1472 1545
1472 1555
1472 1590
1472 1718
1472 1749
1472 1794
1472 1817
1472 1858
1472 1909
1472 1945
1472 1949
1472 1959
1472 1981
1472 2007
1472 2043
1473 1531
1473 1613
1473 1670
1473 1683
1473 1744
1473 1829
1473 1832
1473 1912
1474 1712
1474 1801
1475 1497
1475 1538
1475 1579
1475 1620
1475 1621
1475 1702
1475 1718
1475 1873
1475 1886
1475 1889
1475 1949
1475 1959
1475 2007
1475 2008
1475 2043
1476 1557
1476 1726
1476 1923
1476 1963
1476 1968
1476 1987
1477 1503
1477 1559
1477 1609
1477 1695
1477 1756
1477 1782
1477 1798
1477 1820
1477 1978
1477 1986
1478 1493
1478 1617
1478 1788
1478 1833
1479 1576
1479 1619
1479 1653
1479 1704
1479 1731
1479 1756
1479 1806
1479 1810
1479 1812
1479 1842
1479 1927
1479 2011
1480 1487
1480 1511
1480 1523
1480 1525
1480 1572
1480 1650
1480 1657
1480 1720
1480 1729
1480 1734
1480 1840
1480 1854
1480 1937
1480 1980
1480 1992
1480 2024
1480 2025
1480 2055
1481 1532
1481 1566
1481 1575
1481 1580
1481 1627
1481 1659
1481 1677
1481 1688
1481 1696
1481 1752
1481 1770
1481 1778
1481 1784
1481 1852
1481 1935
1481 1950
1481 1955
1481 1996
1481 2035
1482 1560
1482 1597
1482 1846
1482 1939
1482 2050
1483 1558
1483 1596
1483 1639
1483 1663
1483 1718
1483 1819
1483 1826
1484 1493
1484 1560
1484 1597
1484 1814
1484 1860
1484 1939
1484 2050
1484 2057
1485 1530
1485 1538
1485 1579
1485 1582
1485 1621
1485 1731
1485 1772
1485 1868
1485 1872
1485 1873
1485 1909
1485 1994
1485 2018
1485 2054
1486 1788
1486 1987
1487 1573
1487 1581
1487 1657
1487 1692
1489 1495
1489 1614
1489 1702
1489 1751
1489 1779
1489 1877
1489 1945
1489 1959
1489 2059
1490 1494
1490 1517
1490 1543
1490 1559
1490 1568
1490 1609
1490 1652
1490 1679
1490 1680
1490 1693
1490 1717
1490 1728
1490 1742
1490 1796
1490 1798
1490 1802
1490 1857
1490 1864
1490 1891
1490 1893
1490 1992
1490 2030
1491 1495
1491 1501
1491 1731
1491 1779
1491 1813
1491 1819
1491 1876
1491 1903
1491 1959
1491 1966
1491 1989
1492 1534
1492 1655
1492 1692
1492 1742
1492 1825
1492 1991
1493 1732
1493 1803
1493 1830
1493 1846
1493 1859
1493 1860
1493 1900
1493 2057
1494 1536
1494 1568
1494 1609
1494 1665
1494 1728
1494 1782
1494 1789
1494 1796
1494 1828
1494 1861
1494 1864
1494 1867
1494 1869
1494 1898
1494 1925
1494 1971
1494 1992
1494 2030
1495 1614
1495 1631
1495 1673
1495 1702
1495 1718
1495 1779
1495 1858
1495 1886
1495 1990
1495 2007
1497 1530
1497 1538
1497 1554
1497 1560
1497 1579
1497 1590
1497 1620
1497 1621
1497 1682
1497 1709
1497 1772
1497 1777
1497 1785
1497 1815
1497 1855
1497 1868
1497 1872
1497 1873
1497 1899
1497 1909
1497 1994
1497 2008
1497 2027
1498 2030
1499 1501
1499 1562
1499 1586
1499 1639
1499 1715
1499 1765
1499 2054
1500 1536
1500 1578
1500 1741
1500 1782
1500 1838
1500 1861
1500 1925
1500 1992
1501 1538
1501 1562
1501 1586
1501 1622
1501 1631
1501 1634
1501 1639
1501 1702
1501 1714
1501 1715
1501 1718
1501 1764
1501 1819
1501 1826
1501 1863
1501 1941
1501 1949
1501 2054
1502 1558
1502 1635
1502 1836
1502 1862
1502 2001
1502 2010
1503 1536
1503 1559
1503 1741
1503 1756
1503 1782
1503 1820
1503 1986
1504 1674
1504 1679
1504 1760
1504 1789
1504 1800
1504 1827
1504 1891
1504 1902
1504 1907
1504 1913
1504 1926
1504 1956
1505 1639
1505 1819
1505 1863
1506 1512
1506 1515
1506 1527
1506 1558
1506 1564
1506 1576
1506 1593
1506 1624
1506 1628
1506 1633
1506 1644
1506 1645
1506 1651
1506 1736
1506 1832
1506 1853
1506 1880
1506 1881
1506 1887
1506 1888
1506 1938
1506 1943
1506 1993
1506 2013
1506 2036
1506 2042
1506 2049
1506 2051
1507 1573
1507 1601
1507 1646
1507 1704
1507 1740
1507 1849
1508 1670
1508 1845
1508 1912
1509 1602
1509 1659
1509 1723
1509 1848
1509 1852
1511 1520
1511 1523
1511 1578
1511 1650
1511 1654
1511 1706
1511 1854
1511 1926
1511 2025
1512 1515
1512 1527
1512 1564
1512 1593
1512 1624
1512 1628
1512 1644
1512 1645
1512 1736
1512 1881
1512 1993
1512 2036
1512 2042
1512 2049
1512 2051
1513 1514
1513 1516
1513 1566
1513 1587
1513 1612
1513 1626
1513 1649
1513 1655
1513 1687
1513 1692
1513 1704
1513 1727
1513 1760
1513 1789
1513 1790
1513 1806
1513 1822
1513 1847
1513 1849
1513 1896
1513 1921
1513 2031
1513 2044
1513 2045
1514 1573
1514 1646
1514 1742
1514 1847
1514 1849
1514 1957
1514 1962
1514 1991
1514 2044
1515 1532
1515 1558
1515 1564
1515 1593
1515 1628
1515 1644
1515 1645
1515 1656
1515 1690
1515 1703
1515 1721
1515 1736
1515 1747
1515 1791
1515 1853
1515 1919
1515 1952
1515 1985
1515 1993
1515 2003
1515 2013
1515 2040
1515 2042
1515 2051
1517 1531
1517 1560
1517 1576
1517 1584
1517 1599
1517 1604
1517 1653
1517 1665
1517 1737
1517 1772
1517 1789
1517 1842
1517 1864
1517 1865
1517 1891
1517 1896
1517 1907
1517 1921
1517 1927
1517 1960
1517 2000
1518 1560
1518 1591
1518 1611
1518 1732
1518 1824
1518 2001
1519 1776
1519 1900
1519 2029
1520 1536
1520 1559
1520 1581
1520 1583
1520 1601
1520 1611
1520 1650
1520 1657
1520 1720
1520 1857
1520 1861
1520 1920
1520 1937
1520 1979
1520 1980
1520 1992
1520 2014
1520 2025
1520 2055
1521 1846
1522 1981
1522 2007
1523 1650
1523 1854
1523 1861
1523 1980
1523 2014
1523 2025
1524 1561
1524 1659
1524 1667
1524 1677
1524 1744
1524 1852
1524 1935
1524 1950
1524 1996
1525 1657
1525 1707
1526 1811
1527 1736
1527 1793
1527 1853
1527 2042
1527 2051
1528 1549
1528 1557
1528 1583
1528 1617
1528 1671
1528 1677
1528 1754
1528 1760
1528 1783
1528 1792
1528 1803
1528 1818
1528 1838
1528 1840
1528 1857
1528 1858
1528 1890
1528 1897
1528 1908
1528 1948
1529 1596
1529 1711
1529 1721
1529 1929
1530 1538
1530 1554
1530 1579
1530 1582
1530 1590
1530 1621
1530 1634
1530 1639
1530 1731
1530 1855
1530 1872
1530 1909
1530 1994
1530 2018
1530 2054
1531 1586
1531 1644
1531 1651
1531 1664
1531 1672
1531 1735
1531 1770
1531 1774
1531 1792
1531 1852
1531 1918
1531 1950
1531 1964
1531 2013
1531 2022
1532 1575
1533 1640
1533 1836
1533 1910
1533 2001
1534 1550
1534 1573
1534 1581
1534 1601
1534 1646
1534 1657
1534 1687
1534 1734
1534 1763
1534 1854
1534 1937
1534 1980
1534 2034
1535 1861
1535 1897
1536 1559
1536 1578
1536 1609
1536 1652
1536 1685
1536 1687
1536 1728
1536 1741
1536 1769
1536 1796
1536 1820
1536 1838
1536 1839
1536 1861
1536 1895
1536 1898
1536 1928
1536 1992
1536 2015
1536 2026
1536 2030
1537 1732
1538 1554
1538 1560
1538 1562
1538 1579
1538 1590
1538 1601
1538 1621
1538 1654
1538 1672
1538 1682
1538 1709
1538 1715
1538 1718
1538 1772
1538 1777
1538 1785
1538 1795
1538 1815
1538 1868
1538 1872
1538 1873
1538 1889
1538 1899
1538 1909
1538 1941
1538 2008
1538 2018
1538 2054
1540 1631
1540 1702
1542 1677
1543 1568
1543 1693
1543 1857
1543 1891
1544 1583
1544 1611
1544 1623
1544 1644
1544 1672
1544 1682
1544 1732
1544 1735
1544 1762
1544 1774
1544 1792
1544 1799
1544 1846
1544 1890
1544 1918
1544 1936
1544 1952
1544 1964
1544 2012
1544 2037
1544 2052
1545 1560
1545 1597
1545 1794
1545 1981
1545 1997
1546 1595
1546 1722
1546 1939
1547 1654
1547 1961
1547 1971
1548 1707
1548 1854
1548 2025
1549 1597
1549 1721
1549 1728
1549 1732
1549 1824
1549 1838
1549 1861
1549 1871
1550 1742
1550 1991
1550 1995
1551 1732
1552 1742
1552 1847
1552 1921
1553 2001
1554 1620
1554 1621
1555 1865
1556 1964
1557 1565
1557 1623
1557 1667
1557 1719
1557 1732
1557 1762
1557 1774
1557 1814
1557 1852
1557 1858
1557 1859
1557 1883
1557 1890
1557 1922
1557 1923
1557 1948
1557 1950
1557 1958
1557 1968
1557 1987
1557 2017
1557 2029
1558 1656
1558 1721
1558 1736
1558 1747
1558 1767
1558 1791
1558 1853
1558 1919
1558 1993
1558 2002
1558 2003
1558 2040
1559 1570
1559 1650
1559 1693
1559 1695
1559 1706
1559 1717
1559 1741
1559 1782
1559 1798
1559 1820
1559 1838
1559 1861
1560 1579
1560 1585
1560 1586
1560 1597
1560 1600
1560 1606
1560 1621
1560 1732
1560 1746
1560 1751
1560 1779
1560 1795
1560 1798
1560 1837
1560 1869
1560 1903
1560 1919
1560 1934
1560 1947
1560 1960
1560 1983
1560 2001
1560 2020
1560 2027
1560 2033
1560 2059
1561 1670
1561 1744
1561 1832
1561 1912
1562 1634
1562 1639
1562 1715
1562 1718
1562 1764
1562 1819
1562 1826
1562 1856
1562 1863
1562 1941
1562 2054
1563 1737
1563 1755
1563 1777
1563 1844
1563 1851
1563 1894
1563 2050
1564 1628
1564 1644
1564 1853
1564 1866
1564 1881
1564 1993
1565 1648
1565 1793
1565 1846
1565 1922
1566 1596
1566 1694
1566 1792
1566 1866
1566 1880
1566 1884
1566 1938
1567 1758
1567 1768
1567 1815
1567 2001
1568 1857
1568 1861
1569 1770
1570 1578
1570 1587
1570 1654
1570 1786
1570 1796
1570 1817
1570 1895
1570 1926
1571 1665
1572 1657
1572 2025
1573 1581
1573 1601
1573 1646
1573 1649
1573 1727
1573 1740
1573 1763
1573 1804
1573 1849
1575 1627
1575 1696
1575 1770
1575 1917
1576 1599
1576 1645
1576 1771
1576 1806
1576 1850
1576 2036
1577 1596
1577 1640
1577 1677
1577 1770
1577 1925
1578 1760
1578 1769
1578 1817
1578 1861
1578 1921
1578 1925
1578 1978
1578 1992
1578 2030
1578 2032
1579 1611
1579 1620
1579 1621
1579 1709
1579 1724
1579 1730
1579 1731
1579 1772
1579 1815
1579 1868
1579 1872
1579 1873
1579 1909
1579 1948
1579 2008
1579 2018
1580 1688
1580 1770
1580 1778
1580 1986
1581 1646
1581 1657
1581 1676
1581 1692
1581 1849
1581 1902
1581 1956
1581 1962
1581 1980
1581 2025
1581 2055
1582 1620
1582 1621
1582 1709
1582 1731
1582 1868
1582 1872
1582 1873
1582 1909
1582 1974
1582 1994
1582 2018
1583 1664
1583 1688
1583 1735
1583 1770
1583 1774
1583 1784
1583 1792
1583 1797
1583 1799
1583 1854
1583 1951
1583 1952
1583 2012
1583 2013
1583 2052
1584 1665
1584 1771
1584 1842
1584 1861
1584 1891
1584 1907
1584 2000
1586 1614
1586 1635
1586 1639
1586 1699
1586 1709
1586 1718
1586 1721
1586 1764
1586 1836
1586 1865
1586 1866
1586 1876
1586 1909
1586 1941
1586 2001
1587 1612
1587 1789
1587 1802
1587 1838
1587 1861
1587 1921
1588 1743
1588 1989
1589 1598
1589 1613
1589 1762
1589 1776
1589 1852
1590 1794
1590 1886
1590 1994
1590 2007
1591 1618
1591 1659
1591 1732
1591 1787
1591 1832
1591 1838
1591 1845
1591 1848
1591 1852
1591 1859
1591 1932
1591 1984
1591 1988
1592 1621
1592 2012
1593 1645
1595 1608
1595 1619
1595 1722
1595 1939
1596 1616
1596 1640
1596 1683
1596 1694
1596 1696
1596 1710
1596 1711
1596 1721
1596 1768
1596 1824
1596 1857
1596 1866
1596 1868
1596 1891
1596 1907
1596 1929
1596 2048
1597 1746
1597 1805
1597 1846
1597 1871
1597 1880
1597 2007
1597 2050
1598 1613
1598 1647
1598 1852
1598 2047
1599 1772
1599 1850
1599 1896
1599 1960
1600 1702
1600 1794
1600 1858
1600 1886
1600 1909
1600 1949
1600 1959
1600 1981
1600 2007
1600 2043
1601 1646
1601 1692
1601 1760
1601 1858
1601 1861
1601 1896
1601 1962
1602 1670
1602 1852
1603 1626
1603 1629
1603 1720
1603 1760
1603 1783
1603 1789
1603 1806
1603 1861
1603 1896
1603 1905
1603 1971
1603 2025
1603 2026
1603 2031
1603 2038
1604 1665
1604 1674
1604 1800
1604 1879
1604 1891
1605 1741
1605 1992
1606 1673
1606 1789
1606 1921
1607 1732
1607 1982
1608 1624
1608 1690
1608 1736
1608 1791
1608 1853
1608 1881
1608 1985
1608 1993
1608 2042
1609 1712
1609 1728
1609 1756
1609 1759
1609 1782
1609 1796
1609 1817
1609 1870
1609 1898
1609 1911
1609 1946
1609 1992
1609 2015
1609 2045
1610 1853
1610 2050
1611 1641
1611 1676
1611 1785
1611 1818
1611 1836
1611 1858
1611 1861
1611 1890
1611 1918
1611 2001
1612 1789
1612 1847
1613 1618
1613 1647
1613 1744
1613 1762
1613 1776
1613 1852
1613 1950
1613 1988
1613 2047
1614 1702
1614 1718
1614 1737
1614 1749
1614 1866
1615 1732
1615 1750
1615 1803
1615 1833
1615 1852
1615 1958
1615 1963
1615 1987
1615 2047
1616 1721
1617 1732
1617 2017
1617 2054
1617 2057
1618 1677
1618 1683
1618 1723
1618 1787
1618 1829
1618 1832
1618 1845
1618 1848
1618 1890
1618 1984
1618 1988
1619 1939
1620 1773
1620 1873
1620 1889
1620 1910
1620 1994
1620 2010
1620 2018
1621 1682
1621 1730
1621 1785
1621 1855
1621 1868
1621 1873
1621 1889
1621 1899
1621 1909
1621 1994
1621 2008
1622 1715
1622 1941
1623 1637
1623 1732
1623 1753
1623 1788
1623 1799
1623 1901
1623 1936
1623 1987
1623 2012
1623 2052
1624 1644
1624 1791
1624 1853
1624 2042
1625 1643
1625 1845
1625 1848
1625 1932
1625 1988
1626 1695
1626 1720
1626 1760
1626 1789
1626 1790
1626 1804
1626 1911
1626 2031
1626 2045
1627 1633
1627 1688
1627 1699
1627 1735
1627 1770
1627 1799
1627 1852
1627 1951
1627 1955
1627 2035
1628 1644
1628 1791
1628 1866
1628 1881
1628 1993
1629 1729
1630 1673
1630 1945
1630 2007
1631 1639
1631 1715
1631 1718
1631 1764
1631 1909
1631 1941
1631 1959
1632 1814
1632 1852
1632 1859
1632 1900
1632 1963
1632 1987
1633 1746
1633 1797
1633 1853
1633 1880
1633 1888
1633 1993
1633 2051
1634 1715
1634 1764
1634 1941
1634 2054
1636 1854
1636 1858
1636 1861
1637 1732
1637 1788
1638 1900
1639 1714
1639 1715
1639 1718
1639 1764
1639 1819
1639 1826
1639 1856
1639 1863
1639 1941
1639 1949
1639 2054
1640 1683
1640 1721
1640 1768
1640 1824
1640 1929
1640 2001
1640 2012
1640 2016
1640 2048
1641 1757
1641 1916
1641 1941
1641 1947
1641 1954
1641 2001
1642 1854
1642 1861
1643 1814
1643 1821
1643 1830
1643 1853
1643 1931
1644 1645
1644 1651
1644 1664
1644 1672
1644 1682
1644 1735
1644 1774
1644 1792
1644 1832
1644 1908
1644 1918
1644 1938
1644 1952
1644 1993
1644 2013
1644 2022
1644 2036
1644 2037
1644 2051
1644 2052
1645 1736
1645 1853
1645 2051
1646 1649
1646 1727
1646 1740
1646 1763
1646 1804
1646 1839
1646 1849
1646 1957
1646 1965
1647 1762
1648 1793
1649 1692
1649 1980
1649 2025
1650 1657
1650 1672
1650 1676
1650 1682
1650 1697
1650 1728
1650 1734
1650 1807
1650 1861
1650 1869
1650 1871
1650 1895
1650 1980
1650 2024
1650 2044
1651 1774
1651 1964
1652 1882
1652 1925
1652 2025
1652 2030
1653 1765
1653 1771
1653 1789
1653 1812
1653 1823
1653 1842
1653 1869
1653 1927
1653 1982
1653 2008
1654 1760
1654 1789
1654 1798
1654 1806
1654 1815
1654 1896
1654 1925
1654 1953
1654 1961
1654 1971
1654 2030
1654 2045
1655 1692
1655 1727
1655 1732
1655 1742
1655 1957
1655 1971
1655 1991
1655 2034
1656 1736
1656 1919
1656 1927
1656 1993
1656 2003
1657 1661
1657 1720
1657 1734
1657 1748
1657 1774
1657 1797
1657 1861
1657 1869
1657 1926
1657 1979
1657 1980
1657 2016
1657 2024
1657 2025
1658 1771
1658 1781
1658 1789
1658 1983
1658 1990
1659 1670
1659 1683
1659 1744
1659 1766
1659 1792
1659 1829
1659 1832
1659 1845
1659 1912
1659 1950
1659 2047
1660 1872
1660 1994
1660 2018
1661 1738
1661 2025
1662 1748
1663 1681
1663 1718
1663 1816
1664 1672
1664 1688
1664 1735
1664 1774
1664 1792
1664 1799
1664 1838
1664 1888
1664 1918
1664 1936
1664 1964
1664 1996
1664 2037
1665 1674
1665 1679
1665 1693
1665 1760
1665 1782
1665 1800
1665 1821
1665 1827
1665 1831
1665 1867
1665 1879
1665 1891
1665 1907
1665 1913
1665 1926
1665 2000
1666 2026
1667 1776
1667 2029
1668 1684
1668 1838
1668 1964
1668 2021
1668 2038
1669 1714
1669 1837
1669 1865
1669 1876
1669 1903
1669 1945
1669 2054
1670 1683
1670 1708
1670 1723
1670 1746
1670 1832
1670 1834
1670 1840
1670 1845
1670 1852
1670 1912
1670 1950
1671 1955
1671 2047
1672 1735
1672 1774
1672 1792
1672 1799
1672 1832
1672 1964
1672 2037
1673 1702
1673 1909
1673 1915
1673 1959
1673 2001
1673 2033
1674 1734
1674 1800
1674 1891
1674 1907
1674 1913
1674 1924
1674 2039
1675 1892
1676 1858
1676 1890
1676 1926
1676 1980
1677 1736
1677 1774
1677 1776
1677 1791
1677 1792
1677 1852
1677 1861
1677 1936
1677 1988
1679 1731
1679 1734
1679 1760
1679 1861
1679 1891
1679 1907
1679 1913
1679 1926
1679 1956
1679 1970
1679 2025
1680 1789
1680 1869
1681 1815
1681 1816
1682 1735
1682 1799
1682 1873
1682 1994
1682 2012
1682 2013
1683 1721
1683 1746
1683 1852
1683 1988
1684 1836
1685 1770
1685 1796
1685 1824
1685 1857
1686 1790
1686 1991
1687 1727
1687 1742
1687 1781
1687 1814
1687 1847
1687 1905
1687 1941
1687 1955
1687 1991
1688 1752
1688 1770
1688 1778
1688 1792
1688 1799
1688 1986
1690 1736
1690 1791
1690 1853
1690 2042
1691 1774
1692 1704
1692 1727
1692 1763
1692 1962
1692 1991
1692 2044
1693 1861
1693 1891
1693 1913
1693 1999
1694 1866
1695 1742
1695 1798
1695 1802
1695 1858
1695 1861
1695 1905
1695 1986
1695 1992
1696 1770
1696 1836
1697 1728
1697 1950
1697 2052
1699 1752
1699 1866
1700 1893
1700 1900
1700 1906
1700 1931
1700 2020
1700 2053
1702 1718
1702 1745
1702 1749
1702 1751
1702 1811
1702 1872
1702 1875
1702 1877
1702 1886
1702 1909
1702 1942
1702 1945
1702 1947
1702 1949
1702 1959
1702 1990
1702 2004
1702 2007
1702 2043
1703 1814
1703 1824
1703 1852
1703 1853
1703 1893
1703 1905
1703 1931
1703 2047
1703 2053
1704 1957
1704 1991
1705 1723
1705 1883
1706 1782
1706 1789
1706 1801
1706 1821
1706 1867
1706 1869
1706 1898
1706 1978
1706 1992
1706 2030
1707 1854
1707 1904
1707 2014
1707 2019
1708 1744
1708 1950
1708 2016
1709 1731
1709 1872
1709 1899
1709 1903
1709 1909
1709 1994
1709 2018
1709 2054
1710 1721
1711 1721
1711 1994
1711 2043
1712 1728
1712 1796
1712 1801
1712 1898
1714 1724
1714 1764
1714 1766
1714 1837
1714 1941
1714 1997
1715 1724
1715 1764
1715 1819
1715 1826
1715 1863
1715 1941
1717 1728
1717 1756
1717 1802
1717 1839
1717 1882
1717 1992
1717 2030
1718 1743
1718 1751
1718 1779
1718 1805
1718 1817
1718 1819
1718 1826
1718 1865
1718 1877
1718 1886
1718 1909
1718 1941
1718 1945
1718 1959
1718 1981
1718 1997
1718 2004
1718 2007
1718 2054
1718 2059
1719 1803
1719 1923
1719 1968
1719 1987
1720 1760
1720 1783
1720 1800
1720 1804
1720 1847
1720 1891
1720 1907
1720 1913
1720 1926
1720 1956
1721 1725
1721 1824
1721 1866
1721 1868
1721 1929
1721 2048
1722 1939
1723 1744
1723 1776
1723 1848
1723 1852
1723 1988
1723 2047
1724 1872
1724 1994
1724 2018
1724 2059
1726 1732
1726 1923
1726 1958
1726 1963
1726 1968
1726 1987
1727 1742
1727 1847
1727 1849
1727 1896
1727 1962
1727 1991
1728 1782
1728 1796
1728 1802
1728 1871
1728 1898
1730 2018
1731 1760
1731 1779
1731 1800
1731 1861
1731 1872
1731 1899
1731 1907
1731 1913
1731 1926
1731 1956
1731 1994
1731 2018
1731 2025
1732 1814
1732 1833
1732 1846
1732 1852
1732 1859
1732 1874
1732 1900
1732 1901
1732 1923
1732 1932
1732 1936
1732 1952
1732 1963
1732 1987
1732 1998
1732 2049
1732 2057
1734 1760
1734 1800
1734 1827
1734 1854
1734 1902
1734 1907
1734 1926
1734 1956
1734 2024
1734 2025
1734 2055
1735 1762
1735 1773
1735 1774
1735 1791
1735 1792
1735 1799
1735 1833
1735 1838
1735 1888
1735 1908
1735 1918
1735 1936
1735 1952
1735 1964
1735 1982
1735 1993
1735 1996
1735 2012
1735 2013
1735 2016
1735 2022
1735 2052
1736 1747
1736 1791
1736 1799
1736 1853
1736 1938
1736 1943
1736 1985
1736 2011
1736 2042
1736 2051
1737 1943
1738 1739
1738 1857
1738 1930
1739 1818
1739 1858
1739 1861
1739 1890
1739 1897
1739 1930
1739 1948
1739 1967
1740 1849
1740 1896
1740 1962
1740 1991
1741 1823
1741 1891
1741 1978
1742 1780
1742 1800
1742 1825
1742 1839
1742 1911
1742 1914
1742 1991
1742 1995
1742 2034
1742 2045
1743 1865
1744 1832
1744 1834
1744 1848
1744 1852
1744 1935
1744 1988
1744 2047
1745 1764
1745 1805
1745 1826
1745 1981
1746 1832
1746 1880
1746 1912
1746 1993
1747 1767
1747 1919
1748 1920
1749 1794
1749 1805
1749 1886
1749 1909
1749 1959
1749 2043
1751 1959
1752 1770
1752 2035
1753 1846
1753 1901
1753 1963
1753 1975
1753 1987
1754 1789
1754 1917
1754 2030
1755 1851
1756 1802
1756 1921
1756 1978
1756 1992
1756 2030
1757 1836
1757 1916
1757 1954
1757 1966
1757 2001
1758 1836
1759 1796
1759 1992
1760 1763
1760 1783
1760 1789
1760 1790
1760 1847
1760 1907
1760 1913
1760 1926
1760 2031
1761 1892
1762 1774
1762 1799
1762 1852
1762 2012
1762 2047
1763 1962
1764 1819
1764 1826
1764 1856
1764 1916
1764 1941
1764 2018
1764 2054
1765 1766
1765 1806
1765 1850
1765 1982
1765 2045
1766 1837
1766 1852
1767 1881
1767 1919
1767 1927
1767 2003
1767 2042
1768 2001
1768 2048
1769 1782
1769 1925
1769 1926
1769 1986
1769 2025
1770 1778
1770 1792
1770 1796
1770 1833
1770 1892
1770 1902
1770 1908
1770 1948
1770 1986
1771 1980
1772 1960
1773 1799
1774 1784
1774 1792
1774 1799
1774 1832
1774 1852
1774 1887
1774 1918
1774 1938
1774 1952
1774 1963
1774 1964
1774 2013
1774 2016
1774 2022
1774 2037
1774 2052
1775 1776
1775 1852
1775 2029
1775 2047
1776 1829
1776 1832
1776 1834
1776 1852
1776 1883
1776 1944
1776 2029
1777 1798
1777 1844
1777 1851
1777 1861
1777 1939
1777 1960
1777 2050
1779 1909
1779 1959
1779 1981
1779 2007
1779 2043
1782 1817
1782 1870
1782 1895
1782 1905
1782 1928
1782 1946
1782 1986
1782 1992
1782 2015
1782 2026
1782 2032
1782 2045
1783 1789
1783 1847
1783 1849
1783 1858
1783 1861
1783 1905
1784 1986
1785 1889
1785 1916
1785 1994
1786 1926
1786 2030
1787 1832
1787 1845
1787 1848
1788 1803
1788 1833
1788 1846
1788 1936
1789 1790
1789 1804
1789 1828
1789 1847
1789 1867
1789 1869
1789 1902
1789 1971
1789 1983
1789 1999
1790 1847
1790 1991
1790 2044
1791 1799
1791 1853
1791 1888
1791 1927
1791 1943
1791 1993
1791 2013
1791 2042
1792 1799
1792 1832
1792 1833
1792 1838
1792 1852
1792 1858
1792 1888
1792 1890
1792 1918
1792 1936
1792 1950
1792 1951
1792 1964
1792 2013
1792 2016
1792 2028
1792 2037
1792 2040
1793 1950
1794 1805
1794 1886
1794 1909
1794 1981
1794 2007
1794 2043
1795 1863
1795 1944
1795 2054
1796 1861
1796 1898
1796 1925
1796 1957
1796 1992
1796 2030
1797 1853
1797 1936
1797 1955
1797 1993
1798 1817
1798 1820
1798 1847
1798 1861
1798 1874
1798 1928
1798 1946
1798 1957
1798 1986
1798 1992
1798 2026
1799 1832
1799 1833
1799 1838
1799 1888
1799 1890
1799 1908
1799 1918
1799 1936
1799 1951
1799 1964
1799 1996
1799 1997
1799 2012
1799 2013
1799 2016
1799 2022
1799 2037
1800 1879
1800 1891
1800 1907
1800 1913
1800 1924
1800 1926
1800 1956
1800 1970
1800 2039
1800 2058
1801 1839
1801 1898
1802 1817
1802 1858
1802 1862
1802 1870
1802 1895
1802 1897
1802 1898
1802 1946
1802 1978
1802 1992
1802 2045
1803 1838
1803 1846
1803 1860
1803 1987
1803 2057
1804 1896
1804 1921
1804 1962
1804 2025
1805 1886
1805 1949
1805 2007
1805 2043
1806 1847
1806 1850
1806 1991
1806 2045
1807 1980
1807 2025
1808 1923
1808 1987
1809 1829
1809 2015
1811 1940
1812 1823
1812 1842
1813 1837
1813 1903
1814 1821
1814 1830
1814 1846
1814 1862
1814 1900
1814 1904
1814 1931
1814 2020
1814 2049
1815 1873
1815 1889
1815 1909
1817 1909
1817 1925
1817 1981
1817 1992
1817 2030
1818 1858
1818 1890
1819 1826
1819 1863
1819 1889
1819 1903
1819 1941
1819 2054
1820 1986
1821 1828
1821 1956
1821 1999
1822 1847
1822 1991
1823 1953
1824 1857
1824 1868
1825 1896
1825 1991
1826 1941
1826 1944
1826 2018
1827 1857
1827 1861
1827 1891
1827 2025
1828 1867
1829 1852
1829 1950
1829 2047
1830 1931
1830 2020
1831 1879
1831 1926
1832 1834
1832 1840
1832 1848
1832 1852
1832 1888
1832 1918
1832 1964
1832 1988
1832 2013
1832 2016
1832 2047
1833 1987
1833 2047
1833 2052
1834 1845
1834 1912
1835 2047
1836 1889
1836 1910
1836 1947
1836 1966
1836 2010
1836 2027
1837 1856
1837 1876
1837 1903
1838 1848
1838 1857
1838 1858
1838 1861
1838 1865
1838 1895
1838 1896
1838 1897
1838 1900
1838 1918
1838 1926
1839 2034
1840 1858
1840 1912
1841 2047
1843 1865
1843 2059
1845 1848
1845 1912
1845 1950
1845 1984
1845 1988
1846 1859
1846 1900
1846 1987
1847 1849
1847 1921
1847 1965
1847 2026
1847 2031
1847 2045
1848 1984
1848 1988
1848 2047
1849 1962
1849 1991
1850 2045
1851 1894
1852 1859
1852 1890
1852 1900
1852 1932
1852 1998
1852 2047
1853 1880
1853 1881
1853 1887
1853 1888
1853 1919
1853 1943
1853 1993
1853 2003
1853 2013
1853 2028
1853 2042
1854 1895
1854 1904
1854 2014
1854 2019
1854 2024
1854 2025
1854 2055
1856 1865
1856 1941
1857 1858
1857 1868
1857 1891
1857 1907
1857 1925
1857 1926
1857 1980
1858 1871
1858 1872
1858 1890
1858 1897
1858 1909
1858 1920
1858 1948
1858 1959
1858 1991
1858 1992
1858 2020
1859 1900
1859 1922
1860 2057
1861 1864
1861 1865
1861 1867
1861 1869
1861 1870
1861 1874
1861 1882
1861 1891
1861 1895
1861 1897
1861 1904
1861 1905
1861 1926
1861 1956
1861 1980
1861 1992
1861 2000
1861 2019
1861 2025
1861 2055
1862 2003
1863 1903
1863 1941
1863 1974
1863 2054
1863 2059
1865 1903
1865 2059
1866 1945
1867 1869
1867 1926
1868 1889
1868 1994
1868 2018
1868 2050
1869 1921
1870 1898
1870 1925
1870 1986
1871 1917
1872 1873
1872 1889
1872 1899
1872 1948
1872 1994
1872 2008
1872 2018
1872 2054
1873 1994
1873 2008
1873 2018
1874 1920
1876 2059
1877 1959
1877 1990
1877 2007
1879 1926
1880 1935
1880 1968
1880 1975
1880 1993
1880 1998
1881 1888
1881 1927
1881 1971
1881 1993
1881 2005
1881 2013
1881 2040
1882 1891
1882 1978
1882 1992
1882 2000
1883 1922
1886 1909
1886 1981
1886 2004
1886 2007
1887 1919
1887 1993
1888 1951
1888 1993
1888 2003
1888 2012
1888 2013
1888 2042
1888 2052
1889 1899
1889 1903
1889 1909
1889 1954
1889 1994
1889 2001
1890 1918
1890 1964
1890 2012
1890 2013
1890 2022
1890 2037
1890 2052
1891 1907
1891 1913
1891 1924
1891 1926
1891 1956
1891 1973
1891 2000
1891 2039
1893 1931
1893 2053
1895 1980
1895 1992
1895 2025
1896 1921
1896 1960
1896 1991
1896 2026
1896 2034
1897 1920
1898 1978
1898 1992
1899 1909
1899 1994
1899 2018
1899 2054
1900 1943
1900 1960
1900 2020
1900 2053
1901 1987
1902 1907
1902 2044
1903 1945
1903 1947
1904 1991
1904 2025
1905 1925
1905 1943
1905 1973
1905 2014
1905 2030
1906 2053
1907 1913
1907 1924
1907 1926
1907 1956
1907 1970
1907 1971
1907 2000
1907 2024
1907 2025
1907 2039
1907 2058
1908 2022
1909 1945
1909 1949
1909 1981
1909 1990
1909 2007
1909 2018
1909 2043
1910 2001
1912 1950
1913 1926
1913 1956
1913 1970
1913 2024
1913 2025
1913 2039
1913 2058
1914 1991
1916 2001
1916 2010
1918 1964
1918 1996
1918 2013
1918 2016
1918 2037
1919 1927
1919 1943
1919 2003
1919 2005
1919 2013
1919 2040
1920 1937
1921 1934
1921 2033
1923 1958
1923 1963
1923 1968
1923 1987
1923 1998
1924 1956
1924 2025
1924 2048
1925 1946
1925 1992
1925 2000
1925 2030
1925 2032
1926 1956
1926 1973
1926 2015
1926 2024
1926 2025
1926 2055
1926 2058
1927 2002
1927 2003
1927 2005
1927 2040
1927 2042
1931 2020
1932 1984
1932 1988
1932 2047
1933 1982
1935 1996
1935 2057
1936 1987
1937 2019
1937 2045
1938 1964
1938 2003
1938 2013
1939 2050
1941 2054
1943 1993
1944 1950
1945 1959
1945 1990
1945 2043
1946 2030
1947 2001
1947 2043
1948 1992
1948 2018
1949 1981
1950 1996
1950 2016
1951 1982
1953 1961
1953 1971
1954 2001
1954 2010
1955 2035
1955 2047
1956 1970
1956 2024
1956 2025
1956 2039
1956 2058
1957 2044
1958 1963
1958 1975
1958 1987
1959 1990
1959 2007
1959 2043
1961 1971
1962 1991
1963 1968
1963 1975
1963 1987
1963 1998
1963 2057
1964 2016
1964 2022
1966 2001
1968 1975
1968 1987
1968 1998
1968 2057
1970 2025
1973 2000
1975 1987
1975 1998
1978 1992
1979 1980
1980 1992
1980 2024
1980 2025
1980 2055
1981 2007
1983 2027
1984 1988
1984 2047
1985 2042
1987 1998
1991 1995
1991 2026
1991 2034
1991 2045
1992 2026
1992 2030
1993 2042
1994 2008
1994 2010
1994 2018
1994 2054
1996 2016
1996 2022
1996 2037
1998 2036
2001 2010
2003 2005
2003 2040
2004 2007
2005 2040
2006 2053
2007 2043
2008 2018
2011 2036
2012 2016
2013 2036
2013 2040
2013 2052
2014 2025
2014 2038
2016 2037
2018 2054
2019 2025
2024 2025
2024 2030
2025 2055
2026 2030
2027 2033
2030 2032
2031 2044
2036 2051
