# Supplementary material for: Detection of the Elite Structure in a Virtual Multiplex Social System by Means of a Generalised K-Core
Source: PLoS One. 2014 Dec 26;9(12):e112606. doi: 10.1371/journal.pone.0112606 (PMC4277282; doi:10.1371/journal.pone.0112606)
Supplement: S1 Data — Data used to generate the results of the paper. Includes: A table of indicators of social performance for each player in each period under study and the three networks of the multiplex system for each period under study. (ZIP) [file pone.0112606.s002.zip › Data/GT856.txt]

1 118
1 415
1 940
1 953
1 1073
1 1827
1 1951
2 1434
2 1536
2 1563
2 1587
2 1921
2 2333
3 1386
3 1460
3 1618
3 1640
3 1651
3 1701
3 1758
3 1876
3 2290
3 2307
3 2345
4 118
4 193
4 220
4 224
4 250
4 269
4 460
4 514
4 520
4 548
4 558
4 599
4 688
4 724
4 780
4 795
4 798
4 911
4 973
4 1010
4 1095
4 1159
4 1196
4 1202
4 1228
4 1280
4 1318
4 1368
4 1374
4 1382
4 1426
4 1436
4 1473
4 1479
4 1492
4 1550
4 1574
4 1632
4 1730
4 1739
4 1827
4 1902
4 1911
4 1953
4 1984
4 2014
4 2216
4 2219
4 2399
5 20
5 36
5 47
5 100
5 103
5 104
5 145
5 156
5 161
5 166
5 186
5 187
5 193
5 205
5 210
5 220
5 223
5 224
5 225
5 250
5 257
5 277
5 296
5 299
5 339
5 341
5 345
5 354
5 359
5 370
5 413
5 419
5 464
5 478
5 480
5 500
5 514
5 520
5 522
5 541
5 569
5 572
5 573
5 580
5 598
5 599
5 604
5 649
5 650
5 656
5 660
5 662
5 678
5 699
5 712
5 714
5 736
5 757
5 780
5 790
5 795
5 807
5 811
5 867
5 892
5 899
5 911
5 937
5 968
5 983
5 1023
5 1037
5 1053
5 1082
5 1086
5 1110
5 1122
5 1123
5 1137
5 1159
5 1164
5 1176
5 1193
5 1228
5 1254
5 1274
5 1278
5 1280
5 1304
5 1333
5 1351
5 1364
5 1368
5 1374
5 1382
5 1393
5 1428
5 1472
5 1483
5 1484
5 1497
5 1509
5 1515
5 1523
5 1527
5 1542
5 1549
5 1551
5 1567
5 1598
5 1618
5 1636
5 1686
5 1729
5 1737
5 1740
5 1742
5 1759
5 1763
5 1774
5 1804
5 1821
5 1841
5 1883
5 1921
5 1937
5 1964
5 1992
5 1993
5 2004
5 2006
5 2007
5 2042
5 2048
5 2063
5 2082
5 2086
5 2088
5 2091
5 2092
5 2138
5 2144
5 2148
5 2162
5 2184
5 2197
5 2200
5 2229
5 2291
5 2310
5 2317
5 2318
5 2334
5 2341
5 2360
5 2364
5 2368
5 2411
5 2413
5 2414
6 284
6 299
6 361
6 438
6 547
6 607
6 995
6 1182
6 1383
6 1753
6 1836
7 35
7 190
7 205
7 358
7 618
7 637
7 756
7 940
7 942
7 980
7 1010
7 1773
7 1886
7 1900
7 1969
7 1975
7 2163
8 1676
8 1786
8 1894
8 2198
9 1618
9 2116
10 24
10 570
10 892
10 1091
10 1129
10 1368
10 1539
10 1986
11 37
11 67
11 96
11 262
11 284
11 361
11 547
11 736
11 748
11 920
11 935
11 995
11 1137
11 1178
11 1212
11 1240
11 1450
11 1600
11 1682
11 1753
11 1863
11 2199
11 2242
12 116
12 118
12 392
12 415
12 780
13 1457
13 2362
14 380
14 750
14 876
14 897
14 968
14 1537
14 1597
14 1620
14 1687
15 115
15 135
15 287
15 291
15 301
15 306
15 514
15 651
15 674
15 800
15 867
15 956
15 1169
15 1391
15 1596
15 1618
15 1781
15 1811
15 2047
15 2059
15 2144
15 2399
16 35
16 190
16 1794
17 133
17 344
17 565
17 580
17 843
17 872
17 950
17 1148
17 1280
17 1281
17 1289
17 1332
17 1466
17 1487
17 1496
17 1605
17 1668
17 1878
17 1903
17 2234
17 2382
17 2402
18 1742
19 40
19 47
19 54
19 57
19 81
19 100
19 111
19 122
19 183
19 205
19 238
19 256
19 269
19 300
19 318
19 320
19 358
19 373
19 419
19 456
19 459
19 468
19 489
19 500
19 509
19 531
19 532
19 609
19 617
19 631
19 654
19 678
19 692
19 731
19 775
19 829
19 908
19 940
19 955
19 962
19 982
19 983
19 993
19 998
19 1065
19 1136
19 1143
19 1208
19 1218
19 1281
19 1301
19 1332
19 1369
19 1406
19 1407
19 1408
19 1450
19 1463
19 1476
19 1499
19 1500
19 1531
19 1542
19 1606
19 1658
19 1686
19 1696
19 1734
19 1740
19 1756
19 1765
19 1784
19 1786
19 1799
19 1807
19 1817
19 1891
19 1928
19 1944
19 1969
19 1987
19 1999
19 2015
19 2034
19 2155
19 2163
19 2198
19 2204
19 2210
19 2225
19 2259
19 2346
19 2373
19 2391
19 2393
20 48
20 103
20 204
20 295
20 341
20 343
20 570
20 918
20 1076
20 1148
20 1320
20 1466
20 1684
20 1783
20 1878
20 2056
20 2075
20 2175
20 2227
20 2356
21 633
22 1206
22 1500
23 53
23 227
23 262
23 544
23 736
23 904
23 911
23 955
23 1040
23 1306
23 1352
23 1363
23 1534
23 1553
23 1736
23 2139
23 2142
24 53
24 137
24 876
24 892
24 911
24 1076
24 1090
24 1513
24 1617
24 1624
24 1684
24 1706
24 1903
24 1924
24 2014
24 2025
24 2045
24 2208
25 294
25 761
25 898
25 1010
25 1359
25 1472
25 1580
25 2042
25 2199
26 47
26 83
26 101
26 201
26 247
26 285
26 318
26 402
26 474
26 479
26 636
26 639
26 651
26 659
26 678
26 683
26 707
26 710
26 774
26 829
26 883
26 901
26 950
26 1136
26 1218
26 1233
26 1244
26 1332
26 1337
26 1369
26 1390
26 1429
26 1435
26 1484
26 1505
26 1542
26 1571
26 1581
26 1661
26 1717
26 1719
26 1721
26 1822
26 1868
26 1982
26 2073
26 2174
26 2198
26 2233
26 2306
26 2336
26 2348
26 2351
27 36
27 42
27 595
27 791
27 1737
27 2007
27 2127
28 47
28 189
28 210
28 217
28 250
28 366
28 415
28 558
28 570
28 611
28 754
28 801
28 827
28 839
28 852
28 860
28 887
28 901
28 907
28 968
28 1082
28 1085
28 1188
28 1214
28 1219
28 1242
28 1273
28 1310
28 1316
28 1320
28 1369
28 1458
28 1513
28 1628
28 1668
28 1739
28 1827
28 1834
28 1849
28 1878
28 1937
28 2199
28 2207
28 2291
29 429
29 529
29 548
29 558
29 586
29 673
29 911
29 938
29 1441
29 1446
29 1473
29 1513
29 1776
29 1934
29 1951
29 2139
30 238
30 418
30 509
30 540
30 1614
30 1791
30 1900
30 1926
30 2143
30 2244
31 61
31 63
31 152
31 159
31 194
31 267
31 327
31 377
31 765
31 892
31 989
31 1038
31 1246
31 1296
31 1368
31 1644
31 1650
31 1747
31 1804
31 1935
31 2074
31 2082
31 2090
31 2221
31 2250
32 955
32 982
33 1331
33 1798
34 110
34 187
34 193
34 219
34 224
34 250
34 262
34 339
34 341
34 431
34 508
34 520
34 610
34 619
34 671
34 736
34 773
34 774
34 779
34 793
34 848
34 852
34 892
34 903
34 920
34 953
34 1082
34 1094
34 1166
34 1280
34 1327
34 1332
34 1342
34 1407
34 1470
34 1475
34 1485
34 1618
34 1624
34 1703
34 1759
34 1827
34 1839
34 1965
34 1998
34 2016
34 2048
34 2082
34 2207
34 2291
34 2399
34 2423
35 316
35 392
35 618
35 876
35 940
35 1886
36 161
36 178
36 199
36 320
36 332
36 520
36 595
36 736
36 791
36 920
36 1166
36 1239
36 1280
36 1342
36 1359
36 1454
36 1470
36 1553
36 1618
36 1874
36 1987
36 2007
36 2243
37 232
37 284
37 301
37 415
37 547
37 968
37 996
37 1072
37 1137
37 1554
37 1682
37 1753
37 1863
37 2040
37 2228
37 2242
37 2369
38 137
38 1902
38 1911
38 1953
38 2016
38 2092
39 152
40 731
40 1117
40 1686
40 1799
41 187
41 193
41 224
41 225
41 250
41 419
41 577
41 583
41 864
41 884
41 911
41 932
41 1280
41 1368
41 1426
41 1475
41 1851
41 1913
41 2011
41 2040
41 2271
42 476
42 732
42 1098
42 1667
42 2116
43 135
44 1164
45 1157
45 1431
45 1725
46 1964
47 73
47 182
47 251
47 262
47 277
47 320
47 341
47 382
47 392
47 444
47 475
47 500
47 520
47 556
47 560
47 570
47 606
47 607
47 654
47 736
47 744
47 764
47 765
47 774
47 793
47 810
47 844
47 865
47 867
47 873
47 892
47 903
47 928
47 939
47 956
47 957
47 969
47 1020
47 1030
47 1063
47 1082
47 1122
47 1203
47 1212
47 1213
47 1270
47 1280
47 1281
47 1293
47 1332
47 1333
47 1358
47 1368
47 1407
47 1426
47 1470
47 1487
47 1519
47 1522
47 1576
47 1604
47 1618
47 1668
47 1707
47 1785
47 1806
47 1827
47 1874
47 1881
47 1987
47 1992
47 2012
47 2016
47 2144
47 2198
47 2269
47 2291
47 2306
47 2310
48 165
48 405
48 475
48 950
48 1082
48 1148
48 1320
48 1419
48 1463
48 1470
48 1684
48 1902
49 130
49 306
49 674
49 1391
49 1529
49 1703
49 1719
49 1811
49 2046
49 2047
49 2144
50 948
50 1124
50 2215
50 2307
51 178
51 604
51 712
51 1159
51 2148
52 293
52 599
52 607
52 1791
53 160
53 224
53 227
53 262
53 289
53 302
53 319
53 339
53 403
53 434
53 514
53 544
53 558
53 565
53 604
53 627
53 771
53 827
53 852
53 860
53 911
53 1065
53 1071
53 1074
53 1076
53 1120
53 1179
53 1188
53 1323
53 1358
53 1426
53 1446
53 1494
53 1506
53 1513
53 1615
53 1624
53 1628
53 1638
53 1645
53 1647
53 1651
53 1712
53 1736
53 1800
53 1850
53 1851
53 1902
53 1911
53 2014
53 2040
53 2071
53 2092
53 2142
53 2208
53 2328
53 2398
53 2399
54 122
54 348
54 358
54 459
54 500
54 539
54 727
54 731
54 796
54 1078
54 1124
54 1209
54 1369
54 1384
54 1450
54 1542
54 1599
54 1614
54 1686
54 1819
54 1928
54 1988
54 2171
54 2178
55 358
55 547
55 691
55 731
55 1445
55 1833
55 2293
55 2331
56 269
56 651
56 1686
57 982
57 2079
58 594
58 958
58 1736
58 2051
59 697
59 1434
59 1536
59 1587
59 1951
59 2333
60 83
60 122
60 419
60 731
60 882
60 903
60 1064
60 1158
60 1195
60 1274
60 1575
60 1686
60 1750
60 1831
60 1988
60 2144
61 152
61 159
61 267
61 377
61 557
61 711
61 745
61 1038
61 1804
61 2195
62 221
62 277
62 1041
62 1168
62 1215
62 1790
62 2048
62 2350
63 103
63 158
63 181
63 182
63 187
63 193
63 198
63 219
63 225
63 250
63 262
63 341
63 358
63 560
63 580
63 699
63 712
63 736
63 748
63 793
63 808
63 892
63 912
63 921
63 928
63 937
63 949
63 966
63 1118
63 1124
63 1172
63 1196
63 1280
63 1368
63 1383
63 1523
63 1618
63 1730
63 1742
63 1895
63 1935
63 1992
63 2016
63 2082
63 2089
63 2197
63 2354
63 2362
63 2368
63 2415
64 1318
64 1472
64 1725
64 1883
64 2119
64 2406
65 76
65 177
65 1044
65 1188
65 1358
65 1404
65 1487
65 1513
65 1776
66 491
66 540
66 796
66 1312
66 1317
66 1371
66 1377
66 1542
66 1569
66 1711
66 2000
66 2001
66 2179
66 2261
66 2293
67 239
67 262
67 267
67 284
67 547
67 912
67 1470
67 1753
67 1935
67 2016
67 2082
67 2207
67 2242
68 968
68 1368
68 2313
69 436
69 550
69 684
69 982
69 1739
70 358
70 674
70 1413
71 618
71 1136
71 1614
72 358
72 456
72 1218
72 2213
72 2306
73 255
73 301
73 800
73 838
73 953
73 1022
73 1068
73 1116
73 1358
73 1368
73 1393
73 1409
73 1618
73 1624
73 1762
73 1851
73 1858
73 2014
73 2040
73 2059
73 2173
74 204
74 341
74 920
74 1539
74 1965
74 2016
75 232
75 239
75 242
75 284
75 394
75 487
75 495
75 611
75 764
75 788
75 1033
75 1124
75 1180
75 1334
75 1347
75 1730
75 1752
75 1836
75 1856
75 1935
75 2012
75 2104
75 2158
75 2199
75 2236
75 2359
76 273
76 327
76 339
76 504
76 605
76 668
76 674
76 805
76 973
76 1015
76 1044
76 1416
76 1434
76 1587
76 1650
76 1652
76 1951
76 2212
76 2216
76 2281
77 749
78 1333
78 1393
78 2307
78 2342
78 2421
79 277
79 465
79 1041
79 1252
79 1342
79 1618
79 1912
79 2222
79 2350
80 262
80 803
80 1938
81 364
81 1334
81 1406
81 1455
81 1562
81 1792
81 1817
81 2242
81 2283
82 234
82 240
82 262
82 284
82 358
82 392
82 419
82 437
82 459
82 481
82 568
82 604
82 623
82 631
82 636
82 648
82 674
82 691
82 736
82 766
82 798
82 858
82 867
82 896
82 905
82 939
82 944
82 955
82 1064
82 1065
82 1068
82 1082
82 1086
82 1129
82 1214
82 1242
82 1270
82 1280
82 1337
82 1346
82 1358
82 1369
82 1428
82 1497
82 1509
82 1523
82 1528
82 1574
82 1584
82 1618
82 1823
82 1827
82 1852
82 1937
82 1988
82 1992
82 2017
82 2079
82 2138
82 2162
82 2163
82 2247
82 2254
82 2269
82 2291
82 2357
83 247
83 287
83 301
83 341
83 358
83 514
83 527
83 540
83 636
83 651
83 683
83 736
83 800
83 867
83 896
83 1064
83 1070
83 1231
83 1233
83 1288
83 1340
83 1432
83 1450
83 1494
83 1505
83 1529
83 1590
83 1612
83 1618
83 1636
83 1690
83 1715
83 1719
83 1811
83 1893
83 2144
83 2233
83 2399
84 229
84 331
84 371
84 434
84 558
84 604
84 640
84 771
84 911
84 1095
84 1318
84 1323
84 1368
84 1404
84 1563
84 1601
84 1902
84 1911
84 1984
84 2014
84 2108
84 2234
84 2399
85 438
85 1347
86 1632
87 1788
88 204
88 262
88 928
88 1576
88 1907
88 2282
89 152
89 159
89 207
89 858
89 989
89 1038
89 1296
89 1368
89 1594
89 1804
90 140
90 179
90 300
90 316
90 358
90 364
90 489
90 610
90 659
90 692
90 774
90 907
90 962
90 1206
90 1218
90 1281
90 1429
90 1450
90 1577
90 1606
90 1717
90 1786
90 1795
90 1808
90 2198
90 2270
91 736
91 914
91 1201
91 1496
91 2198
92 2148
92 2189
93 137
93 558
93 858
93 880
93 911
93 1273
93 1368
93 1911
93 1924
93 2014
93 2040
93 2139
94 540
94 556
94 615
94 702
94 731
94 774
94 877
94 1033
94 1156
94 1218
94 1575
94 1686
94 1711
94 1770
94 1792
94 1868
94 2293
95 193
95 250
95 733
95 971
95 1393
95 1919
95 2010
95 2318
95 2331
96 239
96 277
96 284
96 361
96 415
96 547
96 569
96 576
96 607
96 648
96 650
96 690
96 736
96 748
96 761
96 935
96 995
96 1178
96 1182
96 1244
96 1528
96 1575
96 1682
96 1730
96 1753
96 2199
96 2213
96 2369
97 454
97 514
97 604
97 1004
97 1137
97 1171
97 1246
97 1542
97 1624
97 1702
97 1804
97 1827
97 2066
97 2082
97 2198
97 2205
98 159
98 262
98 335
98 605
98 892
98 985
98 1038
98 1296
98 1528
98 1587
98 2016
99 1445
100 104
100 118
100 187
100 232
100 245
100 271
100 320
100 328
100 332
100 385
100 419
100 432
100 456
100 481
100 576
100 598
100 604
100 678
100 712
100 723
100 762
100 876
100 897
100 1073
100 1082
100 1086
100 1109
100 1125
100 1135
100 1224
100 1280
100 1281
100 1333
100 1426
100 1456
100 1511
100 1528
100 1537
100 1552
100 1590
100 1632
100 1635
100 1642
100 1697
100 1752
100 1882
100 1972
100 1986
100 1992
100 2052
100 2113
100 2146
100 2200
100 2247
100 2362
100 2373
100 2417
101 459
101 774
101 1158
101 1912
101 1982
101 2287
101 2336
102 237
103 108
103 110
103 158
103 165
103 187
103 193
103 219
103 225
103 239
103 250
103 262
103 296
103 341
103 369
103 434
103 490
103 520
103 565
103 569
103 577
103 580
103 619
103 671
103 699
103 703
103 714
103 736
103 762
103 773
103 793
103 854
103 912
103 937
103 956
103 966
103 1020
103 1053
103 1064
103 1068
103 1134
103 1228
103 1246
103 1280
103 1288
103 1368
103 1383
103 1388
103 1392
103 1394
103 1426
103 1464
103 1507
103 1509
103 1515
103 1523
103 1553
103 1584
103 1605
103 1636
103 1645
103 1673
103 1730
103 1742
103 1824
103 1878
103 1911
103 1913
103 1935
103 1964
103 1992
103 2005
103 2095
103 2162
103 2207
103 2291
103 2368
103 2398
103 2418
104 156
104 200
104 205
104 237
104 285
104 306
104 358
104 402
104 456
104 474
104 562
104 598
104 599
104 654
104 678
104 707
104 712
104 773
104 774
104 893
104 903
104 1136
104 1218
104 1244
104 1281
104 1332
104 1450
104 1484
104 1553
104 1575
104 1596
104 1636
104 1685
104 1686
104 1716
104 1717
104 1719
104 1721
104 1808
104 1995
104 2052
104 2128
104 2174
104 2254
104 2257
104 2418
105 116
105 568
105 1393
105 1463
105 1486
105 1511
105 1799
105 2278
106 155
106 405
106 714
106 1220
106 1520
106 1639
106 2072
106 2368
107 1924
107 1953
108 250
108 580
108 1903
108 1964
109 110
109 219
109 224
109 240
109 321
109 389
109 577
109 684
109 752
109 1064
109 1228
109 1242
109 1426
109 1739
109 2150
109 2200
109 2216
109 2220
109 2247
109 2273
109 2380
110 164
110 193
110 219
110 225
110 303
110 311
110 339
110 519
110 535
110 580
110 582
110 623
110 629
110 704
110 717
110 724
110 752
110 762
110 764
110 867
110 892
110 944
110 1026
110 1072
110 1139
110 1200
110 1228
110 1242
110 1280
110 1302
110 1323
110 1382
110 1426
110 1434
110 1471
110 1475
110 1553
110 1739
110 1839
110 1923
110 1927
110 1942
110 1960
110 1992
110 2005
110 2079
110 2200
110 2220
110 2247
110 2273
110 2285
110 2380
110 2422
111 122
111 123
111 268
111 269
111 300
111 323
111 329
111 350
111 358
111 364
111 443
111 459
111 599
111 618
111 651
111 679
111 692
111 716
111 726
111 731
111 756
111 774
111 831
111 903
111 931
111 955
111 990
111 1000
111 1024
111 1031
111 1043
111 1058
111 1144
111 1218
111 1276
111 1300
111 1348
111 1353
111 1369
111 1402
111 1408
111 1429
111 1447
111 1490
111 1542
111 1563
111 1665
111 1675
111 1686
111 1717
111 1719
111 1744
111 1770
111 1789
111 1795
111 1880
111 1885
111 1889
111 1891
111 1928
111 1988
111 2015
111 2020
111 2021
111 2163
111 2174
111 2198
111 2257
111 2267
111 2276
111 2280
111 2370
112 1368
112 1841
113 1827
114 736
114 1320
114 1642
115 301
115 867
115 956
115 1169
115 1703
116 118
116 415
116 576
116 643
116 650
116 795
116 931
116 935
116 1104
116 1182
116 1488
116 1548
116 1827
116 2009
116 2331
117 155
117 784
117 789
117 1220
117 1721
117 2061
117 2424
118 308
118 347
118 405
118 406
118 415
118 526
118 618
118 627
118 673
118 764
118 786
118 811
118 876
118 882
118 892
118 940
118 953
118 1037
118 1066
118 1073
118 1095
118 1104
118 1223
118 1239
118 1532
118 1537
118 1750
118 1777
118 1789
118 1817
118 1827
118 1841
118 1953
118 1978
118 2048
118 2313
119 300
119 491
119 500
119 691
119 778
119 1450
119 1579
119 1606
119 1686
119 1693
119 1928
119 2052
119 2355
120 691
121 920
121 968
121 1173
121 1965
122 200
122 237
122 263
122 268
122 269
122 300
122 318
122 337
122 338
122 358
122 363
122 409
122 419
122 422
122 442
122 459
122 509
122 556
122 655
122 692
122 716
122 731
122 736
122 774
122 826
122 880
122 903
122 930
122 931
122 955
122 1011
122 1060
122 1093
122 1117
122 1130
122 1158
122 1209
122 1218
122 1264
122 1272
122 1277
122 1340
122 1345
122 1362
122 1371
122 1427
122 1445
122 1497
122 1525
122 1533
122 1542
122 1575
122 1589
122 1614
122 1665
122 1686
122 1690
122 1693
122 1708
122 1711
122 1717
122 1770
122 1786
122 1787
122 1792
122 1828
122 1831
122 1833
122 1853
122 1879
122 1884
122 1900
122 1944
122 1959
122 1963
122 1988
122 1992
122 2001
122 2015
122 2034
122 2163
122 2165
122 2171
122 2178
122 2251
122 2266
122 2270
122 2291
122 2366
122 2423
123 250
123 269
123 358
123 1024
123 1218
123 1450
123 1686
123 1717
123 1719
123 2073
123 2267
124 761
124 1133
125 232
125 419
125 447
125 538
125 580
125 866
125 892
125 913
125 928
125 936
125 969
125 970
125 985
125 1281
125 1286
125 1316
125 1318
125 1368
125 1403
125 1422
125 1472
125 1526
125 1528
125 1605
125 1632
125 1779
125 1907
125 1930
125 2303
125 2406
126 227
126 607
126 679
126 711
126 950
126 956
126 1166
126 1196
126 1280
126 1383
126 1388
126 1470
126 1507
126 1703
126 1827
126 1937
126 2151
126 2208
126 2219
126 2264
127 1176
127 1393
127 1431
128 387
128 497
128 691
128 1499
128 1686
128 2316
128 2355
129 131
129 733
129 953
129 1114
129 1242
129 1366
129 1393
129 1479
129 1567
129 1739
129 1995
129 2001
129 2048
129 2331
130 158
130 193
130 198
130 219
130 250
130 301
130 341
130 434
130 514
130 631
130 736
130 773
130 1020
130 1068
130 1288
130 1409
130 1509
130 1730
130 1911
130 1935
130 1992
130 2005
130 2198
130 2233
130 2317
131 232
131 933
131 1368
131 1393
131 2124
132 206
132 907
132 953
132 1050
132 1076
132 1124
132 1368
132 1739
132 1878
132 2078
132 2216
132 2241
132 2295
133 137
133 708
133 911
133 1902
133 1924
133 1953
133 2014
133 2118
133 2206
133 2208
133 2419
134 517
134 559
134 613
134 615
134 731
134 737
134 774
134 877
134 903
134 1156
134 1218
134 1270
134 1348
134 1575
134 1614
134 1686
134 1792
134 2310
134 2362
135 287
135 301
135 514
135 1020
135 1811
135 2063
135 2233
136 299
136 865
136 1325
136 1864
136 1951
136 2262
137 224
137 310
137 331
137 371
137 558
137 633
137 681
137 688
137 708
137 771
137 817
137 911
137 984
137 1095
137 1187
137 1267
137 1273
137 1473
137 1601
137 1638
137 1712
137 1751
137 1839
137 1894
137 1902
137 1911
137 1924
137 1984
137 2108
137 2169
137 2208
137 2307
137 2332
137 2337
137 2370
137 2386
137 2419
138 429
138 641
138 773
138 805
138 1283
138 1587
138 2333
139 150
139 558
139 614
139 688
139 779
139 905
139 911
139 984
139 1036
139 1040
139 1246
139 1280
139 1368
139 1382
139 1479
139 1483
139 1563
139 1567
139 1574
139 1712
139 1850
139 1902
139 1911
139 1924
139 1953
139 1992
140 161
140 199
140 201
140 392
140 402
140 491
140 541
140 580
140 584
140 620
140 630
140 649
140 690
140 693
140 712
140 764
140 774
140 893
140 953
140 975
140 988
140 993
140 1078
140 1136
140 1218
140 1220
140 1270
140 1337
140 1358
140 1457
140 1487
140 1497
140 1519
140 1520
140 1717
140 1818
140 1874
140 1912
140 2072
140 2174
140 2198
140 2213
140 2326
141 339
141 379
141 393
141 557
141 766
141 1055
141 1355
141 1434
141 1514
141 1537
141 1587
141 1703
141 1950
141 1951
141 2115
142 250
142 754
142 892
142 916
142 1189
142 1281
142 1320
142 1332
142 1419
142 1539
142 1584
142 1668
142 1783
142 1903
142 1986
142 2254
142 2291
143 239
143 487
143 619
143 858
143 906
143 969
143 1033
143 1334
143 1343
143 1347
143 1368
143 1434
143 1470
143 1519
143 1537
143 1856
143 1935
143 2016
143 2082
143 2199
143 2236
144 262
144 604
144 645
144 1368
145 296
145 514
145 897
145 1136
145 1164
145 1226
145 1549
145 1551
145 2063
146 570
146 1368
146 1905
146 2052
147 266
147 358
147 943
147 1333
147 1413
147 2394
148 641
148 805
148 1650
149 1950
150 188
150 225
150 277
150 376
150 470
150 514
150 520
150 541
150 602
150 604
150 656
150 693
150 714
150 736
150 761
150 795
150 811
150 858
150 1053
150 1064
150 1086
150 1175
150 1237
150 1248
150 1304
150 1368
150 1428
150 1472
150 1509
150 1520
150 1567
150 1590
150 1618
150 1723
150 1729
150 1788
150 1792
150 1804
150 1834
150 1937
150 1993
150 2042
150 2048
150 2088
150 2144
150 2216
150 2291
150 2350
150 2362
150 2364
150 2368
150 2394
150 2414
151 484
151 556
151 618
151 666
151 756
151 795
151 1260
151 1426
151 1900
151 1969
151 2021
151 2143
151 2178
151 2244
151 2310
152 159
152 194
152 262
152 267
152 682
152 718
152 912
152 989
152 1038
152 1124
152 1134
152 1368
152 1619
152 1650
152 1718
152 1747
152 1767
152 1804
152 1861
152 2082
152 2141
152 2221
152 2250
153 805
153 875
154 382
154 2242
155 522
155 580
155 584
155 690
155 693
155 1078
155 1236
155 1270
155 1372
155 1788
155 1874
155 1954
155 2029
155 2115
156 187
156 193
156 198
156 200
156 225
156 580
156 587
156 707
156 773
156 864
156 969
156 1020
156 1134
156 1228
156 1246
156 1368
156 1426
156 1464
156 1484
156 1515
156 1636
156 1716
156 1788
156 1856
156 2095
156 2207
156 2399
156 2418
157 198
157 217
157 253
157 344
157 351
157 570
157 599
157 686
157 754
157 833
157 860
157 910
157 937
157 1148
157 1183
157 1196
157 1214
157 1219
157 1281
157 1320
157 1333
157 1419
157 1513
157 1584
157 1596
157 1668
157 1727
157 1755
157 1789
157 1857
157 1965
157 2026
157 2211
157 2240
157 2264
157 2291
157 2392
157 2402
158 193
158 198
158 225
158 341
158 358
158 580
158 619
158 736
158 773
158 805
158 892
158 903
158 912
158 928
158 1166
158 1280
158 1332
158 1436
158 1523
158 1539
158 1584
158 1636
158 1730
158 1742
158 1903
158 1935
158 1992
158 2195
158 2219
158 2246
159 327
159 377
159 537
159 580
159 822
159 858
159 905
159 989
159 1038
159 1124
159 1134
159 1296
159 1416
159 1650
159 1652
159 1752
159 1804
159 1934
159 2082
159 2212
159 2250
160 187
160 206
160 389
160 514
160 641
160 773
160 805
160 816
160 867
160 1044
160 1050
160 1139
160 1166
160 1274
160 1280
160 1368
160 1382
160 1393
160 1513
160 1624
160 1668
160 1804
160 2012
160 2082
160 2216
161 252
161 299
161 300
161 307
161 339
161 345
161 522
161 565
161 602
161 620
161 632
161 656
161 690
161 757
161 934
161 937
161 949
161 1082
161 1164
161 1193
161 1213
161 1347
161 1484
161 1509
161 1520
161 1621
161 1724
161 1759
161 1874
161 2006
161 2029
161 2072
161 2112
161 2228
161 2242
161 2310
161 2364
161 2368
161 2376
161 2384
162 201
162 580
162 630
162 639
162 774
162 896
162 1218
162 1362
162 1614
162 1717
162 2001
163 641
163 805
164 762
164 764
164 812
164 836
164 973
164 1072
164 1248
164 1311
164 1426
164 1553
164 1605
164 1839
164 2005
164 2200
164 2245
164 2247
164 2380
164 2422
165 224
165 341
165 382
165 765
165 963
165 1045
165 1060
165 1219
165 1280
165 1329
165 1347
165 1368
165 1400
165 1419
165 1459
165 1485
165 1487
165 1791
165 1841
165 1903
165 1965
165 2231
165 2233
165 2240
166 595
166 1086
166 1119
166 1164
166 1226
166 1509
166 1911
166 2063
166 2086
166 2148
167 568
167 634
167 882
167 1136
167 1393
167 1606
167 1771
167 2014
167 2024
168 419
168 508
168 537
168 544
168 553
168 565
168 580
168 643
168 673
168 699
168 797
168 798
168 852
168 859
168 1082
168 1142
168 1188
168 1352
168 1381
168 1451
168 1470
168 1513
168 1534
168 1540
168 1624
168 1651
168 1736
168 1827
168 1924
168 2051
168 2062
168 2139
168 2142
168 2227
169 244
169 2113
169 2373
170 287
170 326
170 676
170 1127
170 1454
170 1834
170 2094
171 229
171 1368
171 1601
172 269
172 955
172 1517
172 1744
172 1951
172 2021
173 221
173 277
173 288
173 384
173 401
173 502
173 524
173 541
173 814
173 1041
173 1098
173 1291
173 1342
173 1976
173 2048
173 2137
173 2237
173 2253
173 2350
173 2394
174 716
174 731
174 796
174 832
174 880
174 1158
174 1371
174 1686
174 1690
174 2293
174 2316
175 1667
175 1881
176 186
176 290
176 602
176 728
176 907
176 977
176 1297
176 1318
176 1325
176 1339
176 1456
176 1472
176 1841
176 1883
176 2119
176 2406
177 339
177 379
177 641
177 815
177 1044
177 1412
177 1536
177 1587
177 1666
178 520
178 545
178 972
178 1067
178 1119
178 1164
178 1168
178 1215
178 1331
178 1432
178 1455
178 1509
178 1618
178 1667
178 1729
178 1759
178 1878
178 2059
178 2063
178 2085
178 2148
178 2334
179 2156
179 2270
180 1123
180 1284
180 1492
180 1550
180 1624
180 1736
180 1924
181 257
181 262
181 635
181 736
181 745
181 875
181 912
181 1118
181 1368
181 1874
181 2016
181 2082
181 2354
181 2415
182 328
182 358
182 514
182 673
182 690
182 867
182 936
182 939
182 1044
182 1244
182 1332
182 1334
182 1409
182 1539
182 1563
182 1587
182 1602
182 1730
182 1852
182 1901
182 2012
182 2016
182 2195
183 468
183 692
183 1301
183 1531
183 1784
183 1999
184 502
184 829
184 892
184 1075
184 1935
184 2016
184 2021
185 401
185 441
186 545
186 638
186 846
186 865
186 1037
186 1101
186 1157
186 1176
186 1431
186 1472
186 1672
186 1704
186 1740
186 1741
186 1834
186 1864
186 2075
186 2414
187 193
187 198
187 219
187 223
187 224
187 225
187 239
187 250
187 262
187 277
187 286
187 287
187 296
187 299
187 323
187 389
187 431
187 434
187 515
187 551
187 558
187 565
187 569
187 577
187 580
187 583
187 587
187 607
187 619
187 657
187 670
187 699
187 736
187 754
187 762
187 763
187 765
187 773
187 836
187 848
187 860
187 876
187 892
187 928
187 956
187 963
187 966
187 999
187 1020
187 1072
187 1134
187 1166
187 1228
187 1246
187 1280
187 1288
187 1316
187 1368
187 1383
187 1388
187 1392
187 1394
187 1426
187 1436
187 1454
187 1464
187 1509
187 1515
187 1523
187 1534
187 1553
187 1563
187 1584
187 1636
187 1673
187 1695
187 1730
187 1742
187 1805
187 1824
187 1845
187 1856
187 1895
187 1896
187 1903
187 1935
187 1992
187 1998
187 2005
187 2059
187 2074
187 2092
187 2095
187 2109
187 2150
187 2151
187 2162
187 2197
187 2200
187 2207
187 2219
187 2268
187 2332
187 2397
187 2398
187 2399
187 2418
188 299
188 522
188 920
188 949
188 2006
188 2063
188 2068
188 2197
188 2364
190 316
190 618
190 1261
190 1487
190 1886
190 1900
190 1903
190 2021
190 2231
191 392
191 693
191 975
191 1393
192 844
192 1372
192 1788
192 2016
193 198
193 219
193 222
193 223
193 224
193 225
193 227
193 239
193 250
193 252
193 262
193 277
193 287
193 323
193 335
193 341
193 358
193 369
193 402
193 419
193 431
193 434
193 475
193 515
193 520
193 522
193 558
193 565
193 570
193 577
193 580
193 583
193 587
193 604
193 607
193 619
193 631
193 632
193 643
193 650
193 657
193 671
193 688
193 699
193 708
193 714
193 725
193 736
193 763
193 766
193 773
193 780
193 793
193 795
193 797
193 848
193 852
193 854
193 858
193 860
193 876
193 892
193 912
193 913
193 921
193 928
193 949
193 956
193 966
193 969
193 1020
193 1033
193 1038
193 1044
193 1045
193 1046
193 1049
193 1053
193 1082
193 1095
193 1127
193 1134
193 1136
193 1164
193 1166
193 1202
193 1213
193 1219
193 1228
193 1231
193 1234
193 1244
193 1246
193 1274
193 1280
193 1281
193 1286
193 1288
193 1316
193 1318
193 1327
193 1332
193 1347
193 1368
193 1374
193 1378
193 1383
193 1388
193 1426
193 1436
193 1464
193 1470
193 1485
193 1506
193 1507
193 1515
193 1517
193 1520
193 1523
193 1529
193 1542
193 1553
193 1567
193 1590
193 1602
193 1618
193 1624
193 1636
193 1644
193 1645
193 1670
193 1686
193 1730
193 1739
193 1759
193 1766
193 1774
193 1780
193 1791
193 1805
193 1824
193 1856
193 1874
193 1878
193 1895
193 1896
193 1903
193 1911
193 1919
193 1935
193 1953
193 1964
193 1973
193 1992
193 1998
193 2012
193 2014
193 2016
193 2051
193 2059
193 2063
193 2082
193 2092
193 2095
193 2108
193 2109
193 2112
193 2123
193 2139
193 2162
193 2198
193 2207
193 2208
193 2216
193 2219
193 2228
193 2230
193 2264
193 2291
193 2361
193 2368
193 2369
193 2371
193 2372
193 2380
193 2389
193 2398
193 2399
193 2414
193 2418
194 294
194 750
194 793
194 827
194 906
194 924
194 1038
194 1114
194 1124
194 1134
194 1355
194 1919
194 2085
194 2127
195 845
195 1614
195 1711
195 2213
196 1472
196 2042
197 576
197 1368
198 250
198 332
198 341
198 580
198 587
198 736
198 754
198 773
198 860
198 892
198 956
198 1050
198 1111
198 1246
198 1280
198 1281
198 1368
198 1426
198 1470
198 1636
198 1668
198 1783
198 1804
198 1805
198 1878
198 1903
198 1992
198 2016
198 2095
198 2151
198 2200
198 2219
198 2264
198 2288
198 2291
198 2402
198 2418
199 367
199 461
199 784
199 789
199 952
199 1053
199 1078
199 1212
199 1215
199 1220
199 1223
199 1516
199 1634
199 1716
199 1788
199 1854
199 2061
199 2138
199 2424
200 345
200 358
200 395
200 637
200 651
200 707
200 716
200 773
200 774
200 903
200 1011
200 1082
200 1093
200 1140
200 1218
200 1345
200 1407
200 1429
200 1484
200 1497
200 1542
200 1716
200 1717
200 1721
200 1853
200 1868
200 1995
200 2121
200 2174
200 2191
200 2336
201 341
201 358
201 651
201 956
201 1332
201 1491
201 1571
201 1661
201 1721
201 2264
201 2348
202 326
202 457
202 514
202 590
202 614
202 676
202 696
202 810
202 833
202 867
202 1064
202 1114
202 1127
202 1248
202 1280
202 1412
202 1487
202 1522
202 1609
202 1612
202 1781
202 2094
202 2144
202 2172
202 2318
202 2343
203 232
203 750
203 876
203 1537
203 1924
204 1137
204 1146
204 1310
204 1419
204 1496
204 1537
204 1614
204 1693
204 1833
204 2175
204 2240
205 237
205 268
205 269
205 300
205 358
205 459
205 500
205 562
205 618
205 654
205 678
205 731
205 746
205 755
205 774
205 795
205 903
205 942
205 963
205 965
205 1082
205 1218
205 1224
205 1244
205 1277
205 1337
205 1369
205 1407
205 1457
205 1463
205 1484
205 1542
205 1611
205 1614
205 1639
205 1703
205 1756
205 1791
205 1900
205 1911
205 1987
205 2001
205 2096
205 2112
205 2198
205 2362
206 250
206 352
206 389
206 604
206 607
206 795
206 807
206 851
206 1050
206 1065
206 1242
206 1368
206 1426
206 1590
206 1739
206 2005
206 2078
206 2120
206 2216
206 2289
206 2295
206 2380
207 262
207 803
207 1124
207 2415
208 1752
208 1838
209 2199
210 239
210 293
210 336
210 631
210 702
210 711
210 761
210 795
210 827
210 1010
210 1033
210 1085
210 1251
210 1257
210 1359
210 1369
210 1481
210 1509
210 1532
210 1582
210 1757
210 1774
210 1856
210 2006
210 2178
210 2207
210 2414
210 2421
211 215
211 602
211 761
211 1729
211 1937
212 250
212 358
212 1712
212 2291
213 545
213 795
213 1164
213 2228
213 2368
214 1759
216 2310
217 328
217 754
217 1095
217 1316
217 1368
217 1454
217 1615
217 1668
217 1785
217 2282
218 406
218 454
218 984
218 1066
218 1280
218 1320
218 1474
218 1949
219 223
219 225
219 227
219 250
219 262
219 303
219 341
219 389
219 419
219 434
219 511
219 535
219 565
219 577
219 580
219 607
219 634
219 699
219 714
219 736
219 747
219 836
219 854
219 864
219 892
219 968
219 1045
219 1072
219 1134
219 1182
219 1228
219 1242
219 1246
219 1280
219 1311
219 1327
219 1368
219 1378
219 1382
219 1426
219 1475
219 1523
219 1537
219 1553
219 1605
219 1624
219 1636
219 1649
219 1739
219 1839
219 1911
219 1923
219 1992
219 2005
219 2095
219 2109
219 2139
219 2142
219 2162
219 2200
219 2213
219 2219
219 2220
219 2245
219 2247
219 2285
219 2291
219 2361
219 2380
219 2399
220 357
220 392
220 429
220 514
220 543
220 576
220 611
220 673
220 789
220 876
220 941
220 953
220 1010
220 1037
220 1086
220 1087
220 1110
220 1212
220 1237
220 1250
220 1280
220 1293
220 1358
220 1372
220 1375
220 1380
220 1428
220 1688
220 1881
220 2007
220 2116
220 2185
220 2203
221 502
221 541
221 711
221 909
221 1314
221 1859
221 1912
221 2048
221 2237
221 2350
221 2353
221 2383
222 227
222 341
222 607
222 1280
223 225
223 227
223 228
223 250
223 262
223 269
223 364
223 422
223 568
223 580
223 583
223 604
223 736
223 750
223 816
223 867
223 944
223 1044
223 1082
223 1246
223 1248
223 1280
223 1353
223 1368
223 1393
223 1426
223 1527
223 1742
223 1763
223 1792
223 1826
223 1913
223 1921
223 1992
223 2380
224 225
224 250
224 284
224 358
224 371
224 389
224 419
224 434
224 445
224 516
224 558
224 565
224 573
224 688
224 736
224 779
224 848
224 852
224 858
224 892
224 911
224 949
224 960
224 984
224 1046
224 1050
224 1065
224 1095
224 1159
224 1166
224 1188
224 1228
224 1231
224 1280
224 1368
224 1426
224 1464
224 1473
224 1497
224 1509
224 1513
224 1523
224 1574
224 1608
224 1618
224 1712
224 1759
224 1805
224 1850
224 1902
224 1911
224 1924
224 1953
224 1960
224 1996
224 2014
224 2045
224 2074
224 2092
224 2139
224 2142
224 2208
224 2216
224 2219
224 2233
224 2258
224 2271
224 2295
224 2399
224 2419
225 250
225 262
225 277
225 284
225 287
225 299
225 316
225 341
225 358
225 364
225 405
225 434
225 514
225 520
225 522
225 551
225 565
225 569
225 580
225 583
225 587
225 599
225 639
225 649
225 671
225 690
225 699
225 736
225 892
225 896
225 949
225 966
225 969
225 1053
225 1057
225 1134
225 1136
225 1156
225 1159
225 1166
225 1172
225 1195
225 1228
225 1234
225 1236
225 1246
225 1280
225 1368
225 1378
225 1388
225 1393
225 1415
225 1426
225 1464
225 1509
225 1515
225 1523
225 1636
225 1667
225 1730
225 1742
225 1774
225 1795
225 1856
225 1903
225 1935
225 1992
225 2005
225 2162
225 2197
225 2207
225 2219
225 2236
225 2277
225 2291
225 2306
225 2347
225 2399
226 999
226 1587
226 1886
226 2057
227 239
227 250
227 339
227 342
227 358
227 405
227 434
227 551
227 580
227 607
227 634
227 636
227 650
227 663
227 673
227 711
227 750
227 763
227 765
227 876
227 892
227 896
227 911
227 912
227 950
227 969
227 985
227 1016
227 1030
227 1044
227 1164
227 1172
227 1182
227 1280
227 1327
227 1368
227 1378
227 1382
227 1387
227 1388
227 1426
227 1492
227 1520
227 1528
227 1539
227 1542
227 1553
227 1586
227 1636
227 1686
227 1742
227 1804
227 1824
227 1852
227 1858
227 1911
227 1988
227 2014
227 2059
227 2216
227 2219
227 2271
227 2291
227 2318
227 2370
227 2380
227 2419
228 920
228 1490
228 1682
229 604
229 1065
229 1369
229 1404
229 1601
229 2234
230 693
230 1270
230 1481
230 1954
231 1011
231 1127
231 1831
231 2366
232 239
232 284
232 419
232 434
232 478
232 487
232 514
232 520
232 533
232 547
232 598
232 604
232 607
232 611
232 650
232 721
232 736
232 750
232 788
232 876
232 897
232 926
232 928
232 968
232 986
232 1030
232 1065
232 1124
232 1173
232 1235
232 1374
232 1420
232 1443
232 1474
232 1527
232 1537
232 1567
232 1580
232 1596
232 1620
232 1632
232 1738
232 1739
232 1755
232 1762
232 1827
232 1856
232 1898
232 1907
232 1937
232 1949
232 2005
232 2146
232 2199
232 2421
233 307
233 336
233 741
233 761
233 795
233 1254
233 1359
233 1468
233 1532
233 1582
233 1729
233 1769
233 1774
233 1869
233 2147
233 2213
233 2390
233 2414
234 1528
234 1823
235 520
235 1152
235 1554
235 1618
235 1777
235 1804
235 2005
235 2088
236 339
236 1044
236 2247
237 300
237 373
237 532
237 637
237 1218
237 1580
237 1661
237 1717
237 2112
237 2368
238 256
238 269
238 292
238 316
238 439
238 571
238 618
238 674
238 731
238 795
238 1017
238 1397
238 1450
238 1500
238 1639
238 1686
238 1770
238 1815
238 1859
238 1886
238 1900
238 1944
238 2098
238 2143
238 2210
238 2244
238 2350
238 2395
239 262
239 284
239 366
239 394
239 477
239 487
239 514
239 538
239 547
239 560
239 611
239 614
239 631
239 674
239 748
239 764
239 788
239 888
239 920
239 924
239 1019
239 1033
239 1065
239 1180
239 1205
239 1211
239 1235
239 1280
239 1281
239 1288
239 1334
239 1343
239 1347
239 1349
239 1355
239 1356
239 1368
239 1387
239 1395
239 1426
239 1434
239 1590
239 1662
239 1753
239 1757
239 1805
239 1856
239 1935
239 1937
239 2016
239 2104
239 2158
239 2181
239 2199
239 2216
239 2236
239 2242
239 2274
239 2292
240 551
240 678
240 784
240 979
240 1139
240 1311
240 1370
240 1378
241 1528
241 1741
241 2002
242 876
242 1196
242 1519
242 1727
243 822
243 1188
243 1624
243 2069
243 2087
244 271
244 460
244 574
244 598
244 897
244 1083
244 1109
244 1125
244 1186
244 1537
244 1632
244 1921
244 1972
244 2373
245 598
245 1109
246 750
246 876
246 897
246 968
246 1537
246 1738
247 285
247 358
247 630
247 651
247 683
247 955
247 1069
247 1136
247 1218
247 1318
247 1332
247 1390
247 1463
247 1618
247 1633
247 1786
247 2122
247 2144
247 2418
248 514
248 520
248 601
248 882
248 1082
248 1164
248 1226
248 1270
248 1374
248 1526
248 1549
248 1687
248 1723
248 1965
248 2198
249 1218
249 2266
250 287
250 288
250 324
250 341
250 342
250 402
250 419
250 431
250 434
250 438
250 515
250 520
250 533
250 551
250 565
250 573
250 577
250 580
250 583
250 587
250 598
250 599
250 607
250 619
250 671
250 699
250 708
250 714
250 736
250 763
250 766
250 773
250 860
250 876
250 892
250 911
250 912
250 922
250 949
250 956
250 963
250 966
250 1020
250 1045
250 1046
250 1064
250 1065
250 1082
250 1111
250 1134
250 1136
250 1148
250 1159
250 1166
250 1228
250 1232
250 1234
250 1246
250 1259
250 1280
250 1288
250 1320
250 1327
250 1368
250 1369
250 1374
250 1388
250 1392
250 1394
250 1426
250 1436
250 1464
250 1470
250 1502
250 1507
250 1509
250 1515
250 1520
250 1539
250 1553
250 1584
250 1590
250 1636
250 1644
250 1645
250 1730
250 1742
250 1759
250 1766
250 1805
250 1824
250 1852
250 1878
250 1895
250 1896
250 1903
250 1911
250 1919
250 1935
250 1951
250 1964
250 1992
250 2059
250 2063
250 2082
250 2151
250 2162
250 2188
250 2197
250 2202
250 2216
250 2219
250 2233
250 2236
250 2291
250 2361
250 2368
250 2371
250 2398
250 2399
251 284
251 748
251 920
251 1180
251 1753
252 255
252 364
252 392
252 493
252 696
252 811
252 821
252 955
252 962
252 967
252 1122
252 1246
252 1509
252 1527
252 1559
252 1723
252 1777
252 1841
252 1949
252 1953
252 2007
252 2086
252 2111
252 2116
252 2324
252 2331
252 2411
253 1148
253 1320
253 1333
253 1454
253 1596
253 2084
254 2212
255 269
255 598
255 604
255 736
255 750
255 800
255 811
255 962
255 968
255 1246
255 1261
255 1280
255 1353
255 1513
255 1518
255 1527
255 1612
255 1632
255 1687
255 1739
255 1841
255 1951
255 2123
255 2259
255 2324
255 2350
255 2411
256 696
256 750
256 803
256 955
256 1450
256 1738
256 1900
256 2249
256 2346
257 262
257 736
257 738
257 763
257 793
257 912
257 969
257 971
257 1021
257 1118
257 1246
257 1274
257 1280
257 1368
257 1394
257 1509
257 2016
257 2082
257 2246
257 2415
258 347
258 470
258 599
258 855
258 1304
258 1635
258 1882
258 2002
259 2225
260 708
260 1924
260 2208
260 2419
261 462
261 1964
262 287
262 339
262 341
262 350
262 422
262 434
262 446
262 456
262 538
262 547
262 558
262 565
262 568
262 580
262 599
262 607
262 617
262 619
262 627
262 631
262 649
262 650
262 736
262 745
262 748
262 763
262 793
262 848
262 875
262 891
262 892
262 903
262 912
262 932
262 956
262 964
262 969
262 1021
262 1033
262 1038
262 1044
262 1049
262 1065
262 1082
262 1118
262 1137
262 1145
262 1178
262 1182
262 1196
262 1229
262 1280
262 1347
262 1358
262 1368
262 1374
262 1378
262 1383
262 1387
262 1394
262 1407
262 1426
262 1487
262 1497
262 1513
262 1515
262 1528
262 1590
262 1624
262 1730
262 1739
262 1742
262 1753
262 1802
262 1824
262 1852
262 1874
262 1903
262 1907
262 1928
262 1935
262 1962
262 1992
262 2016
262 2082
262 2092
262 2095
262 2139
262 2206
262 2207
262 2216
262 2219
262 2271
262 2305
262 2349
262 2354
262 2415
263 520
263 1218
263 1691
263 1700
263 1711
263 1717
263 1719
264 339
264 805
264 1536
264 1563
264 1587
264 2087
264 2212
264 2333
264 2399
265 2123
266 332
266 358
266 364
266 416
266 459
266 468
266 556
266 599
266 618
266 678
266 686
266 712
266 736
266 807
266 910
266 1007
266 1094
266 1134
266 1281
266 1295
266 1358
266 1393
266 1407
266 1509
266 1542
266 1740
266 1755
266 1759
266 1804
266 1822
266 1984
266 2052
266 2088
266 2280
266 2306
267 377
267 427
267 766
267 905
267 1038
267 1368
267 1861
267 1992
267 2044
267 2074
267 2311
268 300
268 320
268 328
268 358
268 606
268 617
268 774
268 939
268 983
268 1156
268 1260
268 1457
268 1487
268 1686
268 1711
268 1717
268 1808
268 1831
268 1885
268 1912
268 2015
268 2198
269 274
269 285
269 287
269 300
269 329
269 332
269 358
269 364
269 420
269 422
269 456
269 459
269 556
269 559
269 569
269 599
269 618
269 630
269 637
269 649
269 654
269 678
269 707
269 716
269 731
269 759
269 774
269 781
269 804
269 867
269 877
269 896
269 903
269 931
269 955
269 962
269 982
269 983
269 990
269 1024
269 1058
269 1065
269 1082
269 1117
269 1136
269 1156
269 1158
269 1206
269 1218
269 1264
269 1265
269 1274
269 1281
269 1289
269 1347
269 1353
269 1354
269 1384
269 1393
269 1408
269 1429
269 1445
269 1449
269 1450
269 1462
269 1472
269 1490
269 1500
269 1501
269 1517
269 1520
269 1533
269 1542
269 1556
269 1575
269 1614
269 1665
269 1671
269 1675
269 1686
269 1687
269 1693
269 1705
269 1717
269 1721
269 1770
269 1777
269 1792
269 1808
269 1833
269 1841
269 1853
269 1880
269 1885
269 1889
269 1903
269 2034
269 2047
269 2055
269 2073
269 2112
269 2119
269 2128
269 2155
269 2163
269 2171
269 2174
269 2178
269 2198
269 2224
269 2257
269 2272
269 2276
269 2306
269 2348
269 2362
269 2390
270 336
270 761
270 795
270 1133
270 1321
270 1481
270 1537
270 1580
270 1729
270 1838
271 385
271 422
271 1109
271 1972
271 2113
271 2373
272 638
272 865
272 953
272 986
272 1114
272 1281
272 1341
272 1374
272 1472
272 1567
272 1725
272 1802
272 1834
272 2072
272 2228
272 2278
273 339
273 1283
273 1536
273 1587
273 1632
273 2212
274 300
274 618
274 631
274 731
274 756
274 876
274 924
274 968
274 1490
274 1537
274 1686
274 1738
274 1886
274 2079
274 2193
274 2224
274 2244
274 2254
275 690
276 339
276 973
276 1044
276 1434
276 1536
276 1587
276 1934
276 2247
277 288
277 341
277 402
277 419
277 434
277 520
277 541
277 545
277 580
277 607
277 679
277 714
277 719
277 761
277 838
277 909
277 969
277 1019
277 1041
277 1053
277 1082
277 1094
277 1098
277 1129
277 1137
277 1215
277 1252
277 1274
277 1280
277 1288
277 1304
277 1315
277 1342
277 1364
277 1374
277 1472
277 1481
277 1507
277 1509
277 1520
277 1528
277 1542
277 1546
277 1618
277 1636
277 1737
277 1774
277 1790
277 1883
277 1912
277 2048
277 2063
277 2144
277 2198
277 2309
277 2347
277 2350
277 2364
277 2368
277 2389
277 2394
277 2399
277 2414
278 502
278 829
278 2310
279 336
279 761
279 795
279 1133
279 1270
279 1924
279 2016
280 707
280 1788
281 338
281 358
281 1011
281 1686
281 1821
282 358
282 462
282 1903
282 1964
282 2021
282 2198
283 582
283 749
283 836
283 973
283 1426
283 1475
283 1754
283 2079
284 361
284 503
284 507
284 538
284 547
284 565
284 634
284 638
284 650
284 741
284 748
284 754
284 903
284 907
284 920
284 995
284 996
284 1072
284 1095
284 1178
284 1235
284 1240
284 1260
284 1287
284 1311
284 1333
284 1339
284 1347
284 1378
284 1387
284 1395
284 1396
284 1421
284 1450
284 1590
284 1652
284 1682
284 1753
284 1856
284 1935
284 1965
284 2017
284 2044
284 2089
284 2154
284 2158
284 2199
284 2236
284 2242
284 2319
284 2369
284 2373
285 362
285 420
285 428
285 474
285 654
285 774
285 896
285 1332
285 1450
285 1501
285 1633
285 1721
285 1786
285 2336
285 2348
285 2362
286 371
286 389
286 583
286 911
286 984
286 1166
286 1228
286 1267
286 1513
286 1568
286 1636
286 1911
286 2292
287 301
287 341
287 514
287 580
287 636
287 651
287 674
287 725
287 736
287 867
287 880
287 892
287 944
287 956
287 1020
287 1044
287 1064
287 1231
287 1246
287 1280
287 1288
287 1315
287 1368
287 1391
287 1456
287 1523
287 1590
287 1618
287 1636
287 1811
287 1893
287 1911
287 1992
287 2016
287 2040
287 2046
287 2059
287 2063
287 2095
287 2144
287 2233
287 2349
287 2368
287 2399
288 296
288 573
288 678
288 699
288 876
288 1082
288 1152
288 1450
288 1480
288 1618
288 1730
288 1946
288 2233
288 2350
288 2359
288 2394
288 2414
289 1074
289 2071
290 569
290 602
290 632
290 720
290 1339
290 1422
290 1456
290 1472
290 1672
290 1725
290 1739
290 1838
290 1937
290 2029
290 2042
290 2119
290 2187
290 2406
291 674
291 1320
291 1636
291 2047
291 2094
292 1737
292 1900
293 607
293 663
293 711
293 765
293 827
293 924
293 1124
293 1388
293 1483
293 1636
293 1836
293 2219
293 2416
294 761
294 1133
294 1556
295 501
295 565
295 570
295 860
295 918
295 1148
295 1320
295 1419
295 1684
295 1783
295 2167
295 2264
295 2392
295 2402
296 299
296 335
296 345
296 382
296 514
296 520
296 573
296 580
296 761
296 795
296 867
296 934
296 937
296 968
296 1030
296 1137
296 1164
296 1193
296 1237
296 1260
296 1426
296 1428
296 1450
296 1527
296 1532
296 1567
296 1582
296 1618
296 1721
296 1757
296 1759
296 1774
296 1798
296 1992
296 2005
296 2006
296 2291
296 2364
296 2368
296 2414
297 539
297 686
297 892
297 1755
297 1814
297 1948
297 2254
298 731
298 774
298 982
298 1218
298 1542
298 1717
298 2293
299 352
299 520
299 545
299 565
299 573
299 583
299 598
299 632
299 638
299 690
299 699
299 703
299 714
299 757
299 762
299 795
299 865
299 911
299 920
299 934
299 949
299 951
299 1053
299 1057
299 1075
299 1152
299 1193
299 1280
299 1288
299 1325
299 1368
299 1374
299 1420
299 1426
299 1456
299 1472
299 1480
299 1481
299 1509
299 1516
299 1520
299 1553
299 1724
299 1725
299 1755
299 1759
299 1763
299 1774
299 1802
299 1862
299 1883
299 1937
299 1964
299 1992
299 1993
299 2063
299 2088
299 2194
299 2197
299 2219
299 2236
299 2262
299 2280
299 2291
299 2310
299 2368
299 2389
299 2414
300 316
300 320
300 358
300 422
300 451
300 483
300 489
300 491
300 500
300 509
300 517
300 599
300 610
300 613
300 617
300 655
300 676
300 692
300 716
300 731
300 774
300 827
300 831
300 854
300 903
300 927
300 931
300 955
300 962
300 983
300 998
300 1011
300 1024
300 1040
300 1058
300 1117
300 1136
300 1156
300 1182
300 1206
300 1218
300 1224
300 1260
300 1273
300 1276
300 1315
300 1397
300 1429
300 1450
300 1457
300 1484
300 1490
300 1542
300 1545
300 1548
300 1562
300 1614
300 1633
300 1637
300 1665
300 1686
300 1690
300 1693
300 1719
300 1740
300 1744
300 1808
300 1841
300 1880
300 1885
300 1889
300 1891
300 1928
300 1944
300 1984
300 2001
300 2015
300 2029
300 2055
300 2156
300 2163
300 2171
300 2178
300 2179
300 2198
300 2225
300 2257
300 2267
300 2272
300 2276
300 2280
300 2362
300 2370
300 2381
301 306
301 514
301 636
301 674
301 683
301 867
301 956
301 1018
301 1020
301 1233
301 1288
301 1318
301 1374
301 1391
301 1618
301 1636
301 1719
301 1811
301 1893
301 2046
301 2094
301 2157
301 2233
301 2399
302 415
302 544
302 627
302 1074
302 1651
302 1850
302 2040
302 2092
303 580
303 836
303 1242
303 1553
303 2245
303 2247
303 2380
304 415
304 462
304 693
304 1520
304 1954
304 2307
305 691
305 1686
306 1020
306 1136
306 1409
306 1590
306 1828
306 2000
306 2306
306 2348
307 1472
307 1479
307 1723
307 2278
307 2368
308 478
308 1563
308 1618
308 2091
308 2209
309 673
309 1030
309 1044
309 1393
309 1396
309 1513
309 1537
309 1587
309 2291
310 558
310 654
310 803
310 911
310 1267
310 1450
310 1902
310 1911
310 1953
310 1984
310 2014
310 2108
310 2292
311 514
311 634
311 969
311 973
311 1426
311 1553
311 2079
311 2082
311 2154
311 2167
311 2247
311 2380
312 509
312 737
312 1614
313 467
313 543
313 545
313 1086
313 1618
313 1683
313 1723
313 1735
313 2413
314 827
314 1686
315 425
315 1371
316 618
316 874
316 892
316 1082
316 1397
316 1539
316 1675
316 1795
316 1859
316 1886
316 2021
316 2156
317 336
317 687
317 855
317 948
317 1023
317 1037
317 1052
317 1100
317 1304
317 1552
317 1556
317 1585
317 1598
317 1672
317 1834
317 1838
317 2002
317 2027
318 358
318 459
318 500
318 731
318 772
318 1135
318 1369
318 1654
318 1686
318 2035
319 378
319 460
319 852
319 876
319 1076
319 1188
319 1446
319 1456
319 1513
319 1624
319 1628
319 1645
319 1850
319 2040
319 2092
320 358
320 562
320 617
320 654
320 693
320 750
320 892
320 903
320 1082
320 1239
320 1450
320 1463
320 1537
320 1724
320 1912
320 1981
320 2048
320 2063
320 2198
320 2360
320 2362
320 2368
321 684
321 825
321 973
321 1242
321 1393
321 1438
321 1471
321 1553
321 2079
321 2152
322 731
322 1405
323 766
323 1280
323 1332
323 1436
323 1675
323 1831
323 2015
324 358
324 943
324 1032
324 1283
324 1332
324 1368
324 1740
324 2105
324 2139
325 367
325 693
325 1788
326 514
326 676
326 810
326 1064
326 1116
326 1169
326 2094
326 2366
327 454
327 535
327 553
327 594
327 605
327 634
327 905
327 928
327 970
327 1021
327 1296
327 1309
327 1393
327 1404
327 1416
327 1441
327 1520
327 1534
327 1739
327 1801
327 1841
327 2072
327 2092
327 2139
327 2179
327 2387
328 332
328 347
328 598
328 646
328 876
328 936
328 1040
328 1109
328 1323
328 1333
328 1467
328 1487
328 1537
328 1563
328 1632
328 1785
328 1882
328 1903
328 1983
328 2185
328 2198
328 2266
328 2278
328 2313
329 409
329 716
329 774
329 931
329 1686
329 1880
329 2163
330 704
330 836
330 973
330 1072
330 1139
330 1323
330 1426
330 2079
330 2380
331 604
331 817
331 984
331 1352
331 1601
331 1911
331 1984
331 2108
331 2208
332 358
332 456
332 459
332 569
332 598
332 599
332 602
332 654
332 678
332 686
332 691
332 712
332 736
332 773
332 1051
332 1109
332 1148
332 1218
332 1260
332 1261
332 1318
332 1320
332 1348
332 1484
332 1740
332 1814
332 1822
332 1839
332 1927
332 1930
332 1949
332 1983
332 2052
332 2198
332 2288
332 2291
332 2306
332 2331
332 2380
333 693
333 934
333 1086
333 1164
333 1472
333 1687
333 1730
333 1831
333 1954
333 2138
333 2406
334 1036
335 462
335 599
335 1037
335 1164
335 1168
335 1226
335 1242
335 1254
335 1273
335 1280
335 1393
335 1428
335 1472
335 1740
335 1883
335 2138
336 365
336 758
336 761
336 790
336 795
336 799
336 900
336 972
336 1037
336 1304
336 1369
336 1468
336 1567
336 1618
336 1655
336 1743
336 1757
336 1774
336 1789
336 1869
336 2002
336 2199
336 2390
336 2414
336 2421
337 1340
338 1011
338 1116
338 1264
338 1614
338 1708
338 1853
338 2165
339 375
339 379
339 446
339 495
339 504
339 520
339 535
339 581
339 598
339 641
339 668
339 689
339 697
339 736
339 738
339 805
339 815
339 825
339 841
339 867
339 884
339 892
339 911
339 933
339 953
339 969
339 975
339 1015
339 1038
339 1044
339 1065
339 1068
339 1177
339 1216
339 1280
339 1360
339 1369
339 1393
339 1426
339 1434
339 1473
339 1507
339 1530
339 1536
339 1587
339 1643
339 1739
339 1804
339 1820
339 1850
339 1851
339 1951
339 1961
339 2074
339 2123
339 2153
339 2212
339 2216
339 2247
339 2271
339 2292
339 2333
339 2380
340 778
340 908
340 1668
340 2198
341 342
341 406
341 419
341 459
341 514
341 520
341 558
341 565
341 570
341 580
341 583
341 607
341 619
341 651
341 699
341 793
341 848
341 892
341 912
341 934
341 937
341 956
341 966
341 1046
341 1134
341 1166
341 1224
341 1231
341 1233
341 1234
341 1280
341 1288
341 1374
341 1462
341 1466
341 1470
341 1515
341 1523
341 1584
341 1618
341 1636
341 1719
341 1730
341 1804
341 1824
341 1903
341 1935
341 2006
341 2014
341 2040
341 2046
341 2048
341 2063
341 2082
341 2095
341 2109
341 2144
341 2200
341 2219
341 2233
341 2291
341 2360
341 2368
341 2399
342 607
342 678
342 1374
342 1382
342 2059
342 2219
343 573
343 714
343 1152
343 1260
343 1937
343 2359
344 580
344 1138
344 1250
344 1496
344 1506
344 1663
344 1878
344 1937
344 1986
344 2288
344 2289
344 2382
344 2393
345 520
345 573
345 714
345 736
345 757
345 934
345 937
345 1053
345 1374
345 1484
345 1509
345 1759
345 1883
345 1964
345 2063
345 2197
345 2291
346 1587
347 573
347 705
347 762
347 955
347 1073
347 1121
347 1203
347 1537
347 1635
347 1658
347 1707
347 1749
347 1827
347 1882
347 1921
347 1997
347 2113
347 2373
348 539
348 1384
348 1575
348 1988
349 1010
349 1076
349 1127
349 1612
349 1968
350 912
350 1021
350 1740
350 1885
350 2082
351 634
351 1649
351 1668
351 1768
351 1965
351 2208
351 2291
351 2304
351 2421
352 668
352 761
352 767
352 1471
353 534
353 578
353 720
353 728
353 761
353 968
353 1204
353 1318
353 1369
353 1422
353 1456
353 1472
353 1932
353 1972
353 2368
353 2390
354 920
354 968
354 2187
355 1497
356 387
356 509
356 549
356 1614
356 1811
356 1918
356 2179
356 2266
356 2281
356 2293
357 520
357 547
357 920
357 934
357 1086
357 1164
357 1374
357 1682
357 1753
357 2116
358 363
358 364
358 402
358 415
358 419
358 422
358 435
358 451
358 459
358 483
358 489
358 491
358 500
358 502
358 509
358 518
358 520
358 540
358 556
358 560
358 562
358 569
358 571
358 599
358 610
358 618
358 619
358 634
358 637
358 649
358 651
358 654
358 655
358 673
358 678
358 691
358 692
358 707
358 711
358 716
358 721
358 730
358 736
358 764
358 770
358 773
358 774
358 776
358 796
358 807
358 829
358 845
358 858
358 880
358 892
358 895
358 903
358 925
358 930
358 946
358 950
358 955
358 965
358 969
358 994
358 1011
358 1025
358 1031
358 1036
358 1040
358 1060
358 1082
358 1130
358 1136
358 1143
358 1156
358 1181
358 1182
358 1198
358 1218
358 1224
358 1244
358 1246
358 1260
358 1265
358 1276
358 1280
358 1281
358 1332
358 1333
358 1337
358 1340
358 1345
358 1384
358 1407
358 1408
358 1413
358 1427
358 1429
358 1449
358 1450
358 1457
358 1463
358 1484
358 1487
358 1490
358 1493
358 1497
358 1517
358 1522
358 1533
358 1542
358 1571
358 1575
358 1579
358 1585
358 1589
358 1595
358 1603
358 1606
358 1611
358 1614
358 1616
358 1633
358 1641
358 1686
358 1688
358 1690
358 1693
358 1711
358 1716
358 1719
358 1721
358 1730
358 1740
358 1748
358 1759
358 1789
358 1792
358 1795
358 1814
358 1816
358 1817
358 1828
358 1831
358 1835
358 1853
358 1868
358 1879
358 1885
358 1886
358 1903
358 1911
358 1912
358 1928
358 1944
358 1949
358 1951
358 1965
358 1982
358 1987
358 1988
358 2015
358 2020
358 2021
358 2033
358 2045
358 2048
358 2052
358 2112
358 2128
358 2144
358 2163
358 2166
358 2174
358 2178
358 2179
358 2198
358 2210
358 2224
358 2257
358 2261
358 2265
358 2267
358 2270
358 2272
358 2283
358 2291
358 2294
358 2306
358 2310
358 2348
358 2362
358 2366
358 2367
359 660
359 1086
359 1164
359 1904
359 2063
360 454
360 869
360 1066
360 2134
361 547
361 631
361 920
361 995
361 1554
361 1682
361 1753
361 2199
361 2369
362 562
362 674
362 1575
362 2257
363 655
363 731
363 774
363 1011
363 1171
363 1567
363 1579
363 1614
363 1616
363 1686
363 1711
363 1792
363 1884
363 1988
363 2318
363 2331
363 2366
364 398
364 716
364 795
364 909
364 1082
364 1117
364 1218
364 1354
364 1423
364 1450
364 1509
364 1548
364 1671
364 1885
364 2163
364 2360
366 405
366 547
366 580
366 607
366 750
366 827
366 852
366 924
366 956
366 1082
366 1085
366 1137
366 1245
366 1246
366 1378
366 1387
366 1426
366 1483
366 1664
366 1804
366 1878
366 2085
366 2216
367 390
367 392
367 693
367 952
367 1346
367 1788
367 1902
367 1954
367 2061
367 2072
367 2424
368 1624
369 1182
369 1280
369 1368
369 1523
369 2005
369 2219
370 390
370 520
370 693
370 744
370 952
370 1122
370 1124
370 1164
370 1346
370 1354
370 1559
370 1582
370 1904
370 2411
371 558
371 607
371 708
371 911
371 984
371 1095
371 1267
371 1368
371 1473
371 1712
371 1902
371 1924
371 1953
371 2014
371 2062
371 2108
371 2196
371 2208
371 2256
371 2399
372 911
372 1008
372 1368
372 1850
372 1902
372 1911
372 1924
372 1953
373 456
373 880
373 982
373 993
373 1500
373 1756
373 2225
373 2346
374 520
374 545
374 1041
374 1164
374 1275
374 1509
374 1618
374 1723
374 1782
374 2063
374 2086
374 2148
374 2334
375 1038
375 1650
375 2124
376 382
376 522
376 638
376 766
376 790
376 855
376 1037
376 1262
376 1428
376 1520
376 1618
376 1874
376 1958
376 2307
376 2368
376 2387
376 2409
377 631
377 892
377 1038
377 1804
377 2016
378 648
378 731
378 733
378 795
378 933
378 1242
378 1316
378 1347
378 1358
378 1393
378 1736
378 1786
378 1921
378 1943
378 2198
378 2221
379 546
379 624
379 697
379 815
379 1082
379 1089
379 1470
379 1536
379 1587
379 2016
379 2037
379 2333
380 419
380 750
380 851
380 876
380 897
380 968
380 1030
380 1032
380 1358
380 1443
380 1537
380 1597
380 1738
380 1781
380 1906
381 434
381 779
381 851
381 1241
381 1368
381 1513
381 1902
381 1924
382 484
382 514
382 572
382 712
382 780
382 790
382 1037
382 1063
382 1082
382 1086
382 1109
382 1138
382 1164
382 1168
382 1223
382 1263
382 1273
382 1304
382 1393
382 1410
382 1426
382 1428
382 1553
382 1623
382 1672
382 1701
382 1740
382 1841
382 1918
382 2079
382 2091
382 2307
382 2331
382 2414
383 2012
384 814
384 1252
384 1916
384 2048
384 2350
384 2368
385 1212
385 2113
385 2373
386 422
386 716
386 908
386 982
387 491
387 691
387 774
387 778
387 894
387 962
387 1445
387 1827
387 1833
387 1956
387 1970
387 2102
387 2224
387 2316
387 2355
388 761
388 1133
389 520
389 551
389 569
389 577
389 580
389 583
389 671
389 762
389 779
389 854
389 876
389 892
389 966
389 1035
389 1044
389 1050
389 1057
389 1134
389 1159
389 1166
389 1228
389 1242
389 1280
389 1288
389 1368
389 1426
389 1436
389 1464
389 1470
389 1515
389 1624
389 1739
389 1774
389 1905
389 1911
389 1921
389 1935
389 2045
389 2092
389 2162
389 2208
389 2216
390 469
390 770
390 789
390 1220
390 1346
390 1516
390 1563
391 1844
391 2247
391 2422
392 492
392 604
392 620
392 631
392 634
392 636
392 693
392 698
392 744
392 795
392 844
392 880
392 892
392 905
392 940
392 953
392 955
392 1056
392 1087
392 1094
392 1129
392 1212
392 1214
392 1215
392 1220
392 1237
392 1246
392 1261
392 1280
392 1293
392 1320
392 1358
392 1387
392 1414
392 1417
392 1471
392 1507
392 1509
392 1512
392 1519
392 1520
392 1537
392 1567
392 1618
392 1777
392 1788
392 1919
392 1927
392 2012
392 2061
392 2064
392 2138
392 2203
392 2271
392 2291
393 1514
393 1536
394 487
394 650
394 764
394 820
394 888
394 924
394 1033
394 1180
394 1211
394 1334
394 1343
394 1347
394 1434
394 1590
394 1856
394 1935
394 2199
394 2236
394 2274
394 2359
395 707
395 1095
395 1218
395 1484
396 911
396 1924
397 413
397 475
397 522
397 637
397 714
397 1197
397 1280
397 1315
397 1716
397 1759
397 1937
397 2063
397 2088
397 2277
397 2368
397 2414
398 520
398 545
398 698
398 714
398 899
398 1094
398 1164
398 1175
398 1193
398 1426
398 1472
398 1481
398 1509
398 1755
398 1763
398 2006
398 2063
398 2068
398 2360
398 2364
398 2368
399 1340
399 1711
399 2015
400 852
400 1032
400 1174
400 1334
400 1491
400 1723
400 1724
400 1916
400 1936
400 2199
400 2278
400 2368
401 720
401 761
401 1133
401 1359
401 1422
401 2187
401 2241
401 2368
402 459
402 509
402 514
402 587
402 607
402 619
402 651
402 678
402 773
402 807
402 845
402 877
402 896
402 903
402 1136
402 1137
402 1182
402 1198
402 1218
402 1231
402 1332
402 1407
402 1449
402 1457
402 1481
402 1509
402 1542
402 1575
402 1633
402 1693
402 1719
402 1721
402 1730
402 1835
402 1903
402 2088
402 2112
402 2144
402 2174
402 2198
402 2274
402 2336
402 2348
402 2357
402 2368
402 2376
403 780
403 797
403 1368
403 1490
403 1911
404 690
404 693
404 1236
404 1270
404 1280
404 1372
405 419
405 580
405 607
405 663
405 711
405 766
405 859
405 950
405 956
405 1182
405 1226
405 1237
405 1280
405 1382
405 1450
405 1603
405 1636
405 1792
405 1824
405 1851
405 1887
405 2219
405 2271
405 2389
407 570
407 1115
407 1127
407 1137
407 1419
407 1605
407 1839
407 1986
407 2016
408 1176
409 731
409 1792
409 2254
410 2333
411 1137
411 1723
411 1841
411 2203
412 586
413 520
413 545
413 1086
413 1164
413 1554
413 2063
413 2164
413 2228
413 2359
413 2368
414 748
415 495
415 547
415 598
415 627
415 648
415 932
415 953
415 986
415 1068
415 1095
415 1104
415 1114
415 1310
415 1358
415 1368
415 1377
415 1697
415 1753
415 1827
415 1863
415 1916
415 2079
415 2216
415 2281
415 2369
416 599
416 686
416 712
416 773
416 903
416 918
416 1076
416 1198
416 1219
416 1260
416 1281
416 1320
416 1603
416 1755
416 1855
416 1891
416 1948
416 1984
416 1993
416 2254
417 520
417 690
417 1030
417 1082
417 1226
417 1320
417 1428
417 1481
417 1778
417 1827
417 1878
417 1954
417 2079
417 2086
417 2259
417 2370
418 500
418 562
418 610
418 774
418 845
418 1218
418 1408
418 1497
418 1575
418 1614
418 1616
418 1686
418 1711
418 1717
418 2001
418 2171
418 2174
418 2362
419 422
419 450
419 472
419 514
419 519
419 520
419 576
419 598
419 623
419 641
419 654
419 688
419 699
419 709
419 736
419 752
419 762
419 764
419 773
419 793
419 815
419 833
419 852
419 858
419 864
419 899
419 903
419 912
419 944
419 963
419 969
419 973
419 985
419 986
419 1030
419 1064
419 1065
419 1066
419 1068
419 1082
419 1133
419 1136
419 1137
419 1139
419 1142
419 1164
419 1242
419 1280
419 1281
419 1322
419 1323
419 1332
419 1378
419 1382
419 1387
419 1426
419 1455
419 1456
419 1470
419 1475
419 1528
419 1536
419 1537
419 1542
419 1553
419 1575
419 1587
419 1632
419 1636
419 1730
419 1739
419 1741
419 1762
419 1774
419 1779
419 1792
419 1808
419 1823
419 1827
419 1903
419 1905
419 1911
419 1937
419 1951
419 1992
419 2012
419 2014
419 2016
419 2040
419 2046
419 2062
419 2063
419 2072
419 2082
419 2109
419 2139
419 2144
419 2146
419 2162
419 2200
419 2220
419 2245
419 2247
419 2271
419 2333
419 2350
419 2357
419 2380
419 2399
420 451
420 509
420 903
420 1086
420 1117
420 1218
420 1408
420 1450
420 1501
420 1614
420 1717
420 2174
421 1579
422 509
422 731
422 752
422 804
422 962
422 1058
422 1082
422 1117
422 1206
422 1215
422 1260
422 1393
422 1426
422 1450
422 1490
422 1548
422 1885
422 2055
422 2163
422 2267
422 2306
423 820
423 1283
423 1434
423 1496
423 1950
423 1962
423 2333
424 509
424 955
424 1614
424 2001
425 605
425 880
425 1821
425 1970
425 2261
426 1368
427 928
427 1368
427 2242
428 456
428 903
428 1136
428 1332
428 1542
428 1879
429 529
429 540
429 557
429 761
429 860
429 938
429 968
429 969
429 1082
429 1242
429 1358
429 1434
429 1441
429 1567
429 1776
429 1777
429 1852
429 1951
430 899
430 1567
430 2228
430 2368
431 569
431 583
431 587
431 754
431 892
431 963
431 1166
431 1196
431 1280
431 1636
431 2202
431 2418
432 598
432 835
432 1255
432 1508
432 2052
433 911
433 1624
433 2051
434 459
434 514
434 565
434 569
434 580
434 587
434 649
434 688
434 736
434 766
434 852
434 876
434 892
434 956
434 968
434 1046
434 1049
434 1061
434 1071
434 1134
434 1166
434 1228
434 1232
434 1246
434 1280
434 1344
434 1368
434 1369
434 1446
434 1450
434 1513
434 1534
434 1574
434 1608
434 1636
434 1668
434 1903
434 1911
434 1924
434 1935
434 1953
434 1973
434 1992
434 1996
434 2014
434 2031
434 2139
434 2142
434 2188
434 2376
434 2399
434 2418
435 610
435 613
435 774
435 1218
435 1272
435 1407
435 1614
435 1711
435 1868
435 1900
435 2001
436 535
436 933
436 973
436 1114
436 1133
436 1242
436 1366
436 1368
436 1393
436 1434
436 1567
436 1851
436 1919
436 2152
436 2233
436 2318
436 2331
437 704
437 749
437 836
437 1376
437 1475
438 535
438 631
438 706
438 957
438 971
438 1033
438 1203
438 1211
438 1246
438 1347
438 1604
438 1805
438 1856
438 1899
438 1919
438 1992
438 2010
438 2012
438 2079
438 2150
438 2296
439 1499
439 1900
439 2210
440 1368
440 1542
440 1729
441 795
441 1359
441 1558
441 2065
441 2414
442 1219
442 1261
442 1393
442 2170
442 2198
443 1928
444 1882
445 708
445 779
445 911
445 1267
445 1272
445 1347
445 1368
445 1712
445 1902
445 1911
445 1924
445 1953
445 1996
445 2014
445 2198
445 2208
445 2399
445 2419
446 738
446 803
446 912
446 928
446 1118
446 1368
446 1426
446 1509
446 1536
446 2249
447 913
447 928
447 1163
447 1316
447 1368
447 1496
447 1907
447 1965
448 595
448 1119
448 1554
448 1723
448 1759
449 558
449 1368
449 1393
449 2110
449 2331
450 736
450 858
450 934
450 949
450 985
450 1068
450 1368
450 1455
450 1528
450 1753
450 1823
450 2357
450 2368
451 483
451 491
451 500
451 509
451 540
451 619
451 773
451 774
451 903
451 1011
451 1218
451 1280
451 1312
451 1320
451 1407
451 1454
451 1471
451 1542
451 1548
451 1575
451 1614
451 1711
451 1770
451 1792
451 2001
451 2144
451 2179
451 2266
451 2293
452 1320
452 1487
453 602
453 1422
453 1472
453 2406
454 478
454 568
454 604
454 750
454 764
454 779
454 780
454 869
454 1004
454 1066
454 1171
454 1226
454 1290
454 1320
454 1323
454 1474
454 1561
454 1567
454 1572
454 1603
454 1777
454 1827
454 1903
454 1953
454 1978
454 2134
454 2145
454 2209
454 2266
454 2271
455 659
455 692
455 1562
455 2283
456 468
456 502
456 599
456 659
456 674
456 676
456 716
456 795
456 867
456 896
456 901
456 903
456 905
456 940
456 950
456 968
456 982
456 983
456 993
456 998
456 1082
456 1124
456 1281
456 1284
456 1301
456 1369
456 1408
456 1499
456 1531
456 1589
456 1590
456 1632
456 1633
456 1688
456 1756
456 1788
456 1891
456 1912
456 1988
456 2035
456 2082
456 2090
456 2112
456 2144
456 2198
456 2225
456 2257
456 2346
457 514
457 1020
457 1064
457 1127
457 1281
457 1454
457 1612
457 1906
458 794
458 1157
458 1176
458 1431
458 2405
459 474
459 491
459 509
459 560
459 654
459 678
459 686
459 692
459 773
459 774
459 826
459 883
459 892
459 896
459 903
459 908
459 955
459 1042
459 1130
459 1136
459 1140
459 1158
459 1198
459 1206
459 1218
459 1219
459 1231
459 1260
459 1281
459 1284
459 1332
459 1337
459 1384
459 1407
459 1459
459 1487
459 1542
459 1575
459 1614
459 1633
459 1690
459 1703
459 1783
459 1791
459 1814
459 1821
459 1822
459 1831
459 1833
459 1911
459 1944
459 1951
459 1993
459 2015
459 2021
459 2035
459 2046
459 2112
459 2121
459 2163
459 2171
459 2198
459 2199
459 2270
459 2274
459 2306
459 2414
460 560
460 1129
460 1273
460 1320
460 1419
460 1492
460 1706
460 1727
460 1771
460 1911
460 1965
461 693
461 911
461 1053
461 1280
461 1902
461 1911
461 1953
461 1984
461 2004
461 2169
462 678
462 692
462 714
462 733
462 761
462 795
462 854
462 865
462 916
462 1082
462 1133
462 1141
462 1172
462 1220
462 1281
462 1414
462 1468
462 1502
462 1519
462 1548
462 1595
462 1618
462 1774
462 1812
462 1903
462 1964
462 2063
462 2072
462 2154
462 2360
462 2364
462 2368
462 2414
463 1073
463 1280
464 543
464 573
464 673
464 897
464 1164
464 1549
464 1788
464 2006
464 2086
464 2148
465 621
465 1639
465 2048
465 2350
466 955
466 1537
467 493
467 543
467 1278
467 1428
467 1472
467 1723
467 1877
467 2063
467 2137
467 2184
468 982
468 1218
468 1263
468 1531
468 1717
468 1799
468 1891
468 2198
468 2362
469 741
469 789
469 1117
469 1346
469 1788
469 1954
469 2331
470 485
470 846
470 866
470 897
470 1124
470 1176
470 1834
470 2002
471 739
471 763
471 1443
471 1454
472 490
472 668
472 764
472 805
472 938
472 969
472 973
472 1280
472 1337
472 1426
472 1475
472 1514
472 1739
472 1923
472 2001
472 2005
472 2079
473 1296
473 1368
474 659
474 774
474 1136
474 1332
474 1407
474 1497
474 1542
474 1575
474 1633
474 1703
474 1721
474 1795
474 2171
474 2198
474 2257
474 2362
474 2420
475 514
475 520
475 580
475 648
475 649
475 790
475 864
475 903
475 1045
475 1063
475 1148
475 1166
475 1228
475 1274
475 1280
475 1315
475 1320
475 1394
475 1464
475 1519
475 1788
475 1834
475 2030
475 2072
475 2127
475 2154
476 732
476 791
476 1881
476 2007
476 2116
477 761
477 1033
477 1347
477 1356
477 1935
477 2236
478 604
478 750
478 780
478 869
478 968
478 1104
478 1137
478 1171
478 1280
478 1450
478 1474
478 1841
478 1843
478 2066
478 2209
479 983
479 1429
479 1719
480 523
480 652
480 806
480 928
480 964
480 1037
480 1065
480 1154
480 1163
480 1254
480 1379
480 1386
480 1460
480 1472
480 1640
480 1701
480 1754
480 1759
480 1876
480 2002
480 2048
480 2278
480 2290
480 2307
480 2342
480 2421
481 598
481 721
481 1125
481 1537
481 1587
481 1632
481 1841
481 2146
481 2185
481 2417
482 648
482 761
482 1124
482 1242
482 1725
482 1762
482 2368
483 500
483 509
483 615
483 702
483 774
483 1116
483 1218
483 1393
483 1560
483 1575
483 1614
483 1625
483 1771
483 1868
483 2000
483 2170
483 2179
483 2293
484 790
484 955
484 1056
484 1138
484 1410
484 1969
484 2180
484 2201
485 1023
485 1472
485 1788
485 2119
485 2194
485 2244
485 2406
486 649
486 693
486 712
486 1293
486 1346
486 1358
486 1372
486 1520
486 1618
486 1788
486 2061
486 2327
486 2409
487 538
487 764
487 788
487 892
487 1033
487 1211
487 1334
487 1935
487 2079
487 2150
487 2236
487 2245
488 551
488 876
489 982
490 825
490 933
490 973
490 1242
490 1471
490 1574
490 1643
490 1943
490 2022
490 2080
490 2380
491 509
491 676
491 691
491 778
491 880
491 896
491 927
491 930
491 985
491 1130
491 1146
491 1218
491 1377
491 1405
491 1407
491 1419
491 1445
491 1497
491 1542
491 1606
491 1614
491 1690
491 1693
491 1711
491 1740
491 1744
491 1770
491 1831
491 1833
491 1841
491 1868
491 2102
491 2144
491 2174
491 2178
491 2224
491 2293
491 2316
491 2331
491 2355
491 2362
492 1220
493 527
493 543
493 567
493 621
493 1092
493 1119
493 1278
493 1398
493 1723
493 1729
493 2007
493 2137
493 2388
494 529
494 557
494 740
494 938
494 945
494 969
494 1039
494 1172
494 1205
494 1309
494 1341
494 1394
494 1441
494 1620
494 1720
494 1836
494 1852
494 1908
494 1951
494 2060
494 2280
495 750
495 765
495 809
495 827
495 1180
495 1347
495 1380
495 1382
495 1387
495 1395
495 1396
495 1434
495 1590
495 1935
495 1938
495 2144
495 2236
495 2242
496 519
496 1200
496 1426
497 1686
498 903
499 1073
499 1368
500 509
500 591
500 674
500 678
500 692
500 725
500 774
500 829
500 896
500 955
500 1156
500 1218
500 1317
500 1407
500 1408
500 1429
500 1454
500 1542
500 1560
500 1575
500 1614
500 1625
500 1633
500 1637
500 1661
500 1690
500 1711
500 1771
500 1775
500 1885
500 2001
500 2015
500 2100
500 2163
500 2174
500 2179
500 2198
500 2293
500 2329
501 1045
501 1320
501 1466
501 1487
501 2264
501 2356
501 2402
502 541
502 618
502 634
502 736
502 829
502 833
502 876
502 968
502 985
502 1008
502 1010
502 1107
502 1223
502 1239
502 1426
502 1462
502 1483
502 1497
502 1567
502 1605
502 1759
502 1834
502 1937
502 1949
502 1975
502 2021
502 2048
502 2055
502 2063
502 2079
502 2112
502 2143
502 2155
502 2288
502 2347
502 2350
502 2362
503 906
503 1015
503 1587
503 1938
504 641
504 1038
504 1242
504 1283
504 1434
505 2116
506 1037
506 1565
507 650
507 1368
507 1662
507 2017
508 565
508 854
508 892
508 1534
508 1540
508 1624
508 2082
508 2227
509 539
509 540
509 549
509 562
509 610
509 772
509 774
509 845
509 968
509 983
509 1040
509 1099
509 1117
509 1124
509 1171
509 1218
509 1281
509 1312
509 1362
509 1369
509 1389
509 1408
509 1450
509 1497
509 1579
509 1606
509 1614
509 1686
509 1711
509 1771
509 1775
509 1792
509 1885
509 1928
509 2001
509 2202
509 2261
509 2266
509 2399
510 1166
511 1038
511 1553
511 2005
512 684
512 825
512 1323
512 1368
512 1510
512 1739
512 1801
512 1961
513 1120
513 1924
514 520
514 548
514 572
514 580
514 604
514 636
514 650
514 660
514 673
514 674
514 678
514 711
514 736
514 761
514 780
514 786
514 795
514 799
514 800
514 860
514 867
514 901
514 903
514 905
514 924
514 947
514 956
514 1010
514 1020
514 1036
514 1040
514 1064
514 1076
514 1082
514 1086
514 1117
514 1123
514 1133
514 1136
514 1137
514 1164
514 1212
514 1237
514 1246
514 1254
514 1274
514 1275
514 1280
514 1281
514 1288
514 1318
514 1329
514 1337
514 1347
514 1358
514 1368
514 1369
514 1374
514 1391
514 1393
514 1394
514 1407
514 1428
514 1432
514 1450
514 1494
514 1497
514 1509
514 1522
514 1524
514 1527
514 1532
514 1537
514 1542
514 1567
514 1576
514 1590
514 1596
514 1602
514 1603
514 1609
514 1612
514 1618
514 1636
514 1686
514 1705
514 1715
514 1719
514 1723
514 1729
514 1754
514 1759
514 1763
514 1792
514 1804
514 1811
514 1821
514 1824
514 1827
514 1841
514 1851
514 1852
514 1893
514 1905
514 1921
514 1937
514 1992
514 2016
514 2040
514 2046
514 2047
514 2063
514 2072
514 2082
514 2091
514 2094
514 2095
514 2144
514 2148
514 2197
514 2198
514 2216
514 2228
514 2233
514 2235
514 2266
514 2269
514 2291
514 2310
514 2317
514 2360
514 2368
514 2399
514 2414
515 580
515 671
515 736
515 1228
515 1280
515 1368
515 1454
515 1523
515 1644
515 1935
516 982
516 1409
516 1471
516 2080
517 756
517 830
517 955
517 1497
517 1567
517 1614
517 1647
517 2179
519 576
519 798
519 973
519 1162
519 1323
519 1426
519 1471
519 1537
519 1553
519 1784
519 1814
519 1839
519 1923
519 2005
519 2063
519 2113
519 2200
519 2245
519 2247
519 2273
519 2357
520 545
520 565
520 568
520 573
520 646
520 660
520 673
520 674
520 678
520 683
520 714
520 719
520 725
520 757
520 795
520 799
520 860
520 865
520 867
520 892
520 896
520 920
520 950
520 968
520 969
520 972
520 1007
520 1010
520 1019
520 1036
520 1052
520 1053
520 1065
520 1082
520 1086
520 1095
520 1098
520 1117
520 1123
520 1137
520 1164
520 1166
520 1181
520 1194
520 1237
520 1275
520 1280
520 1332
520 1337
520 1364
520 1368
520 1374
520 1388
520 1449
520 1450
520 1472
520 1484
520 1497
520 1509
520 1519
520 1520
520 1527
520 1542
520 1549
520 1567
520 1574
520 1582
520 1618
520 1723
520 1730
520 1737
520 1740
520 1752
520 1759
520 1762
520 1763
520 1774
520 1776
520 1804
520 1805
520 1821
520 1824
520 1841
520 1851
520 1862
520 1883
520 1885
520 1905
520 1911
520 1937
520 1941
520 2006
520 2007
520 2014
520 2040
520 2048
520 2063
520 2072
520 2082
520 2086
520 2088
520 2144
520 2148
520 2161
520 2184
520 2194
520 2198
520 2228
520 2265
520 2269
520 2291
520 2359
520 2360
520 2368
520 2376
520 2411
520 2414
521 1580
522 620
522 654
522 693
522 1019
522 1023
522 1315
522 1332
522 1374
522 1472
522 1520
522 1588
522 1874
522 1937
522 1958
522 1978
522 2029
522 2063
522 2236
522 2277
522 2360
522 2368
522 2414
523 2307
524 2350
525 649
525 1159
525 1980
525 2326
526 968
526 1188
526 1537
527 1431
527 1527
527 1618
527 1723
528 943
529 648
529 938
529 969
529 1441
529 1720
529 1776
529 1834
529 1927
529 1951
529 2374
530 2092
530 2123
531 669
531 1799
531 2090
532 1457
532 1497
532 2362
533 569
533 611
533 748
533 798
533 892
533 1124
533 1152
533 1194
533 1281
533 1311
533 1711
533 1760
533 1935
533 1937
533 1996
533 2016
533 2112
533 2216
533 2259
534 1193
534 1691
534 1725
534 2368
535 598
535 641
535 649
535 745
535 766
535 978
535 1015
535 1242
535 1283
535 1426
535 1434
535 1475
535 1487
535 1604
535 1739
535 1934
535 2078
535 2082
535 2216
535 2220
535 2247
535 2281
535 2292
536 1488
536 1492
536 2318
537 736
537 1996
538 547
538 920
538 995
538 1033
538 1259
538 1753
538 1935
538 2236
539 727
539 810
539 845
539 853
539 1209
539 1384
539 1599
539 1614
539 1792
539 1819
539 1988
539 2001
539 2047
539 2136
539 2171
540 731
540 774
540 880
540 1011
540 1312
540 1362
540 1377
540 1393
540 1548
540 1575
540 1614
540 1792
540 2001
540 2179
541 612
541 650
541 656
541 909
541 1041
541 1098
541 1116
541 1164
541 1166
541 1280
541 1333
541 1342
541 1434
541 1472
541 1481
541 1520
541 1546
541 1575
541 1618
541 1646
541 1716
541 1723
541 1729
541 1737
541 1790
541 1792
541 1862
541 1912
541 2007
541 2048
541 2072
541 2237
541 2284
541 2347
541 2350
541 2368
541 2394
541 2414
542 1788
543 545
543 743
543 1086
543 1119
543 1398
543 1428
543 1551
543 1618
543 1723
543 1729
543 2149
543 2413
544 580
544 674
544 717
544 779
544 816
544 892
544 911
544 932
544 958
544 1074
544 1122
544 1124
544 1316
544 1368
544 1494
544 1497
544 1513
544 1624
544 1628
544 1651
544 1712
544 1850
544 1911
544 1953
544 1962
544 2014
544 2040
544 2062
544 2071
544 2092
544 2095
544 2123
544 2139
544 2208
545 563
545 656
545 675
545 761
545 807
545 898
545 899
545 934
545 972
545 1023
545 1037
545 1086
545 1109
545 1124
545 1152
545 1164
545 1254
545 1359
545 1367
545 1369
545 1418
545 1428
545 1449
545 1472
545 1509
545 1512
545 1527
545 1551
545 1580
545 1618
545 1701
545 1723
545 1755
545 1883
545 1948
545 1993
545 2007
545 2042
545 2048
545 2086
545 2146
545 2148
545 2184
545 2265
545 2360
545 2389
546 1587
547 736
547 741
547 748
547 793
547 803
547 882
547 920
547 924
547 935
547 995
547 996
547 1010
547 1033
547 1095
547 1137
547 1173
547 1178
547 1235
547 1240
547 1280
547 1347
547 1369
547 1395
547 1421
547 1483
547 1497
547 1554
547 1590
547 1600
547 1682
547 1686
547 1753
547 1856
547 1863
547 1935
547 2158
547 2199
547 2213
547 2242
547 2274
547 2293
547 2319
547 2369
548 599
548 636
548 673
548 867
548 1231
548 1824
548 1951
548 2144
548 2242
548 2300
549 737
549 891
550 1426
550 1471
550 2079
550 2380
551 580
551 749
551 773
551 828
551 836
551 854
551 892
551 1139
551 1246
551 1368
551 1370
551 1378
551 1426
551 1636
551 1710
551 1895
551 1992
551 2247
551 2399
552 805
553 565
553 699
553 852
553 1188
553 1470
553 1513
553 1534
553 1540
553 1624
553 1736
553 2051
554 973
555 1044
556 618
556 674
556 736
556 892
556 994
556 1063
556 1082
556 1156
556 1268
556 1332
556 1397
556 1450
556 1886
556 1912
556 2055
556 2112
556 2198
556 2310
556 2360
557 605
557 697
557 975
557 1441
557 1587
557 1839
557 2333
558 580
558 604
558 607
558 688
558 690
558 708
558 779
558 798
558 817
558 852
558 858
558 859
558 880
558 911
558 960
558 968
558 1019
558 1104
558 1159
558 1185
558 1187
558 1188
558 1228
558 1234
558 1267
558 1280
558 1320
558 1368
558 1369
558 1464
558 1479
558 1513
558 1574
558 1638
558 1852
558 1899
558 1902
558 1903
558 1911
558 1921
558 1924
558 1953
558 1960
558 2045
558 2108
558 2129
558 2139
558 2142
558 2200
558 2208
558 2227
558 2332
558 2399
558 2419
559 615
559 880
559 903
559 1575
559 1686
559 1831
559 2001
559 2264
560 736
560 892
560 903
560 1068
560 1082
560 1463
560 1730
560 1738
560 1827
560 1928
560 1935
561 832
561 1625
561 1690
561 2224
562 591
562 630
562 651
562 678
562 725
562 751
562 807
562 903
562 1005
562 1058
562 1181
562 1224
562 1260
562 1407
562 1429
562 1490
562 1497
562 1542
562 1661
562 1686
562 1721
562 1740
562 1822
562 1868
562 2052
562 2112
562 2174
562 2198
562 2317
562 2368
563 638
563 656
563 751
563 937
563 2228
563 2278
563 2368
564 1115
565 580
565 593
565 619
565 643
565 671
565 690
565 699
565 736
565 750
565 763
565 766
565 797
565 816
565 852
565 859
565 892
565 911
565 969
565 984
565 1050
565 1057
565 1082
565 1142
565 1166
565 1175
565 1188
565 1228
565 1280
565 1352
565 1368
565 1382
565 1513
565 1534
565 1540
565 1553
565 1616
565 1618
565 1624
565 1730
565 1736
565 1739
565 1804
565 1824
565 1850
565 1895
565 1903
565 1911
565 1953
565 2016
565 2040
565 2045
565 2051
565 2062
565 2082
565 2092
565 2108
565 2139
565 2142
565 2198
565 2200
565 2216
565 2219
565 2227
565 2399
566 1723
567 715
567 1470
567 1557
567 1667
567 2116
568 614
568 637
568 653
568 733
568 808
568 852
568 858
568 880
568 933
568 953
568 1068
568 1114
568 1203
568 1284
568 1305
568 1358
568 1393
568 1417
568 1450
568 1492
568 1513
568 1567
568 1575
568 1606
568 1624
568 1792
568 1827
568 1841
568 2011
568 2069
568 2110
568 2208
568 2314
568 2318
568 2331
568 2343
569 577
569 580
569 583
569 599
569 611
569 632
569 654
569 678
569 686
569 712
569 744
569 759
569 774
569 892
569 903
569 916
569 917
569 920
569 926
569 953
569 956
569 1008
569 1019
569 1076
569 1094
569 1110
569 1117
569 1121
569 1136
569 1181
569 1219
569 1235
569 1236
569 1246
569 1260
569 1264
569 1281
569 1426
569 1436
569 1450
569 1481
569 1484
569 1520
569 1537
569 1740
569 1776
569 1789
569 1814
569 1827
569 1839
569 1903
569 1905
569 1935
569 1937
569 1938
569 1948
569 1993
569 1995
569 2006
569 2052
569 2092
569 2107
569 2158
569 2199
569 2216
569 2231
569 2254
569 2291
569 2306
570 754
570 918
570 969
570 1010
570 1030
570 1148
570 1159
570 1183
570 1260
570 1267
570 1280
570 1310
570 1320
570 1368
570 1419
570 1466
570 1537
570 1596
570 1605
570 1684
570 1833
570 1903
570 1965
570 1986
570 2026
570 2175
570 2264
570 2402
571 866
571 1025
572 757
572 852
572 1086
572 1164
572 1205
572 1535
572 1618
572 1924
572 2063
572 2161
572 2185
572 2229
573 618
573 660
573 698
573 755
573 756
573 874
573 899
573 949
573 965
573 1030
573 1086
573 1152
573 1164
573 1181
573 1193
573 1237
573 1369
573 1428
573 1481
573 1484
573 1598
573 1723
573 1763
573 1882
573 1915
573 2063
573 2116
573 2148
573 2184
573 2185
573 2187
573 2364
573 2368
574 2113
575 1033
576 598
576 699
576 766
576 790
576 838
576 892
576 973
576 1030
576 1280
576 1323
576 1368
576 1387
576 1426
576 1454
576 1475
576 1537
576 1540
576 1548
576 1632
576 1706
576 1827
576 1878
576 1923
576 1964
576 2012
576 2014
576 2220
576 2247
576 2271
576 2302
576 2380
576 2399
576 2423
577 583
577 671
577 763
577 766
577 808
577 852
577 858
577 860
577 876
577 892
577 1033
577 1111
577 1228
577 1234
577 1246
577 1259
577 1280
577 1392
577 1515
577 1553
577 1590
577 1739
577 1742
577 1856
577 1903
577 2123
577 2200
577 2230
577 2315
577 2332
578 728
578 1318
578 1456
578 1932
579 1393
579 2080
579 2110
580 583
580 587
580 592
580 607
580 629
580 636
580 643
580 676
580 688
580 699
580 724
580 736
580 762
580 763
580 765
580 793
580 798
580 799
580 816
580 827
580 852
580 854
580 860
580 864
580 867
580 935
580 950
580 956
580 957
580 966
580 973
580 999
580 1020
580 1040
580 1050
580 1053
580 1057
580 1134
580 1169
580 1172
580 1188
580 1224
580 1228
580 1234
580 1242
580 1246
580 1280
580 1288
580 1359
580 1368
580 1378
580 1382
580 1383
580 1388
580 1392
580 1426
580 1450
580 1464
580 1475
580 1509
580 1513
580 1515
580 1523
580 1534
580 1542
580 1567
580 1582
580 1584
580 1624
580 1636
580 1664
580 1739
580 1742
580 1791
580 1804
580 1805
580 1824
580 1827
580 1856
580 1878
580 1924
580 1935
580 1954
580 1964
580 1980
580 1992
580 1996
580 2005
580 2040
580 2045
580 2095
580 2150
580 2162
580 2197
580 2200
580 2207
580 2219
580 2220
580 2254
580 2291
580 2332
580 2380
580 2398
581 884
581 975
581 1044
581 1255
581 1434
581 1536
581 1563
581 1587
581 1852
581 2212
581 2340
582 836
582 973
582 1426
582 1553
582 2079
582 2247
582 2380
583 766
583 808
583 892
583 1033
583 1111
583 1228
583 1280
583 1392
583 1436
583 1470
583 1515
583 1584
583 1766
583 1856
583 1911
583 1935
583 2095
583 2103
583 2200
583 2219
584 654
584 690
584 693
584 784
584 892
584 1168
584 1236
584 1267
584 1667
584 1755
584 1788
584 1818
584 2127
585 641
585 777
585 933
585 1368
585 1393
585 1567
585 1943
585 2318
586 674
586 711
586 816
586 892
586 938
586 969
586 1114
586 1159
586 1194
586 1320
586 1441
586 1587
586 1927
587 619
587 671
587 765
587 848
587 892
587 916
587 999
587 1064
587 1148
587 1166
587 1228
587 1280
587 1368
587 1426
587 1470
587 1903
587 1911
587 2095
587 2202
587 2399
587 2418
588 641
588 1434
588 1441
589 1082
589 1148
589 1320
590 1492
591 1218
591 1497
592 867
592 1064
592 1127
592 1329
592 1409
592 1612
592 2137
593 876
593 892
593 1076
593 1115
593 1142
593 1684
593 2053
593 2339
594 852
594 904
594 1188
594 1316
594 1470
594 1513
594 1534
594 1624
594 2105
594 2139
594 2399
595 722
595 791
595 844
595 861
595 1008
595 1098
595 1119
595 1465
595 1554
595 1618
595 1723
595 1737
595 2006
595 2007
595 2063
595 2194
595 2368
596 614
596 1114
596 1125
596 1358
596 1393
596 1567
596 2318
597 691
598 647
598 667
598 721
598 723
598 736
598 795
598 805
598 873
598 876
598 928
598 948
598 973
598 1030
598 1065
598 1073
598 1083
598 1097
598 1103
598 1109
598 1125
598 1224
598 1280
598 1281
598 1282
598 1328
598 1348
598 1426
598 1509
598 1518
598 1533
598 1537
598 1553
598 1626
598 1632
598 1635
598 1766
598 1771
598 1851
598 1882
598 1907
598 1972
598 1986
598 2113
598 2146
598 2198
598 2218
598 2247
598 2362
598 2373
598 2380
598 2417
599 678
599 686
599 707
599 712
599 774
599 850
599 892
599 903
599 922
599 1010
599 1051
599 1067
599 1082
599 1164
599 1181
599 1218
599 1219
599 1260
599 1264
599 1271
599 1280
599 1281
599 1393
599 1407
599 1420
599 1426
599 1450
599 1462
599 1487
599 1528
599 1537
599 1542
599 1590
599 1596
599 1636
599 1688
599 1721
599 1730
599 1740
599 1755
599 1759
599 1770
599 1814
599 1835
599 1853
599 1903
599 1984
599 1993
599 2016
599 2052
599 2193
599 2254
599 2280
599 2306
600 1054
600 1303
600 1778
600 1994
600 2266
601 2414
602 645
602 748
602 761
602 865
602 898
602 920
602 1008
602 1086
602 1110
602 1133
602 1318
602 1422
602 1428
602 1456
602 1472
602 1636
602 1725
602 1774
602 1792
602 1883
602 1932
602 1985
602 2042
602 2119
602 2241
603 1413
604 634
604 637
604 640
604 717
604 798
604 816
604 827
604 852
604 876
604 882
604 903
604 907
604 921
604 944
604 962
604 968
604 1036
604 1076
604 1082
604 1137
604 1171
604 1203
604 1212
604 1242
604 1246
604 1267
604 1280
604 1358
604 1382
604 1404
604 1434
604 1450
604 1528
604 1537
604 1567
604 1572
604 1601
604 1636
604 1739
604 1792
604 1827
604 1831
604 1911
604 1928
604 1988
604 1996
604 2014
604 2040
604 2066
604 2092
604 2144
604 2273
604 2366
604 2380
604 2399
605 699
605 847
605 1355
605 1587
605 2113
605 2146
605 2153
605 2365
606 631
606 803
606 999
606 1010
606 1333
606 1576
606 1805
606 1919
606 1986
606 2012
606 2044
606 2150
607 663
607 679
607 693
607 711
607 765
607 773
607 892
607 911
607 924
607 932
607 935
607 956
607 969
607 1038
607 1045
607 1065
607 1166
607 1182
607 1185
607 1196
607 1232
607 1280
607 1327
607 1369
607 1383
607 1388
607 1426
607 1436
607 1464
607 1470
607 1483
607 1528
607 1553
607 1636
607 1752
607 1804
607 1824
607 1924
607 2010
607 2011
607 2014
607 2139
607 2151
607 2216
607 2219
607 2418
608 790
608 1037
608 1268
608 1544
608 1672
608 1701
608 1759
608 1869
608 2002
609 2098
610 613
610 654
610 774
610 1067
610 1218
610 1520
610 1717
610 1853
610 1874
610 2015
610 2178
611 750
611 876
611 897
611 926
611 953
611 968
611 986
611 1212
611 1235
611 1246
611 1260
611 1334
611 1349
611 1474
611 1537
611 1596
611 1739
611 1762
611 1805
611 1827
611 1856
611 1904
611 2016
611 2158
612 2189
612 2253
612 2350
613 736
613 774
613 1099
613 1218
613 1312
613 1542
613 1575
613 1614
613 1717
613 1828
613 2001
613 2198
613 2261
613 2348
614 631
614 788
614 795
614 880
614 933
614 1103
614 1114
614 1125
614 1133
614 1180
614 1334
614 1347
614 1358
614 1366
614 1393
614 1395
614 1417
614 1511
614 1567
614 1590
614 1771
614 1792
614 1856
614 1935
614 1943
614 1992
614 2069
614 2104
614 2124
614 2144
614 2163
614 2199
614 2236
614 2318
614 2331
614 2343
615 877
615 880
615 903
615 1156
615 1218
615 1237
615 1393
615 1575
615 1614
615 1771
615 1792
615 1841
615 2331
615 2396
616 1522
617 731
617 912
617 1686
617 1891
617 1928
617 2225
617 2346
618 678
618 716
618 756
618 874
618 876
618 931
618 955
618 965
618 1010
618 1030
618 1248
618 1358
618 1397
618 1463
618 1773
618 1886
618 1900
618 1915
618 1944
618 1957
618 1969
618 2143
618 2163
618 2210
618 2231
618 2248
618 2310
619 657
619 671
619 714
619 725
619 763
619 807
619 864
619 892
619 966
619 972
619 1020
619 1166
619 1228
619 1246
619 1280
619 1368
619 1407
619 1418
619 1436
619 1450
619 1470
619 1484
619 1686
619 1759
619 2109
619 2151
619 2202
619 2207
619 2216
619 2271
619 2341
619 2368
619 2399
620 674
620 690
620 714
620 937
620 1019
620 1053
620 1063
620 1078
620 1212
620 1262
620 1332
620 1470
620 1519
620 1520
620 1723
620 1759
620 1874
620 1958
620 2004
620 2016
620 2029
620 2063
620 2072
620 2198
620 2280
620 2288
620 2368
622 1164
622 2063
623 793
623 858
623 1528
623 1823
623 2357
624 1015
625 1127
625 1602
626 1331
626 1535
626 1723
626 2148
627 932
627 935
627 953
627 1022
627 1095
627 1212
627 1827
627 2011
627 2040
627 2198
627 2343
628 955
628 968
628 982
628 1058
628 1206
628 2346
629 648
629 864
629 1426
629 1475
629 1553
629 2247
630 774
630 896
630 1198
630 1218
630 1332
630 1407
630 1430
630 1717
630 1795
630 2122
630 2163
630 2171
630 2283
630 2362
631 643
631 706
631 736
631 748
631 795
631 957
631 971
631 1033
631 1082
631 1129
631 1177
631 1183
631 1205
631 1248
631 1280
631 1347
631 1358
631 1380
631 1421
631 1426
631 1487
631 1604
631 1621
631 1730
631 1752
631 1756
631 1786
631 1805
631 1846
631 1856
631 1915
631 1919
631 1935
631 1937
631 1986
631 1987
631 1992
631 1996
631 2012
631 2087
631 2199
631 2369
631 2382
631 2420
631 2421
632 672
632 714
632 920
632 1053
632 1318
632 1456
632 1472
632 1881
632 1883
632 2063
632 2119
632 2364
632 2368
632 2414
633 1911
634 649
634 654
634 678
634 693
634 712
634 748
634 751
634 764
634 780
634 795
634 827
634 847
634 901
634 946
634 953
634 986
634 1010
634 1035
634 1037
634 1068
634 1104
634 1117
634 1185
634 1212
634 1223
634 1224
634 1270
634 1280
634 1293
634 1310
634 1347
634 1387
634 1427
634 1450
634 1454
634 1456
634 1472
634 1537
634 1553
634 1585
634 1605
634 1606
634 1662
634 1774
634 1784
634 1792
634 1815
634 1834
634 1882
634 1918
634 1954
634 1992
634 2005
634 2079
634 2082
634 2201
634 2216
634 2279
635 793
635 1118
635 2415
636 674
636 683
636 754
636 867
636 880
636 905
636 931
636 956
636 963
636 986
636 1070
636 1156
636 1181
636 1191
636 1231
636 1288
636 1369
636 1374
636 1382
636 1390
636 1391
636 1432
636 1450
636 1500
636 1529
636 1591
636 1603
636 1612
636 1618
636 1636
636 1696
636 1804
636 1824
636 2094
636 2144
636 2224
636 2233
636 2349
636 2368
636 2399
637 654
637 795
637 942
637 962
637 1176
637 1296
637 1348
637 1393
637 1418
637 1441
637 1450
637 1580
637 1614
637 1651
637 1686
637 1827
637 1834
637 1889
637 1915
637 1935
637 2014
637 2016
637 2040
637 2055
637 2092
637 2116
637 2119
637 2198
637 2216
637 2359
637 2366
638 744
638 846
638 865
638 934
638 986
638 1106
638 1152
638 1164
638 1182
638 1193
638 1325
638 1347
638 1428
638 1472
638 1520
638 1630
638 1724
638 1725
638 1802
638 1937
638 2048
638 2063
638 2197
638 2228
638 2275
638 2278
638 2368
639 659
639 725
639 781
639 1011
639 1218
639 1371
639 1717
639 1754
639 2073
639 2171
639 2174
639 2362
640 1368
640 1404
640 1601
641 682
641 689
641 697
641 766
641 805
641 912
641 933
641 1015
641 1044
641 1280
641 1283
641 1284
641 1393
641 1450
641 1473
641 1507
641 1508
641 1587
641 1632
641 1652
641 1722
641 1852
641 2070
641 2123
641 2271
641 2292
642 911
642 1624
643 699
643 708
643 797
643 852
643 859
643 1188
643 1513
643 1534
643 1624
643 1736
643 1903
643 1953
643 2016
643 2051
643 2142
643 2145
643 2227
644 844
644 1618
644 2307
645 795
645 865
645 1299
645 1827
645 1858
645 1902
645 2119
645 2233
646 1368
646 1636
647 2113
648 933
648 1114
648 1133
648 1192
648 1223
648 1242
648 1248
648 1358
648 1366
648 1393
648 1776
648 1927
648 1943
648 1951
648 2016
648 2343
649 673
649 693
649 1078
649 1218
649 1281
649 1332
649 1337
649 1374
649 1404
649 1450
649 1487
649 1652
649 1903
649 1953
649 2004
649 2014
649 2150
649 2198
649 2207
649 2208
650 744
650 750
650 816
650 886
650 935
650 950
650 969
650 1010
650 1033
650 1068
650 1084
650 1137
650 1246
650 1267
650 1280
650 1333
650 1347
650 1524
650 1528
650 1590
650 1841
650 1852
650 1935
650 1992
650 2017
650 2047
650 2144
650 2150
650 2170
650 2199
651 659
651 877
651 896
651 903
651 1136
651 1198
651 1218
651 1233
651 1244
651 1332
651 1337
651 1348
651 1390
651 1429
651 1484
651 1497
651 1505
651 1542
651 1575
651 1595
651 1686
651 1693
651 1719
651 1721
651 1920
651 2112
651 2336
652 1154
652 1640
652 2307
652 2342
653 1368
653 1393
653 1492
653 1567
653 1771
653 1827
653 1943
653 2318
653 2331
654 678
654 707
654 721
654 731
654 764
654 774
654 880
654 893
654 896
654 903
654 922
654 1019
654 1058
654 1063
654 1082
654 1117
654 1136
654 1171
654 1212
654 1218
654 1224
654 1260
654 1280
654 1332
654 1337
654 1374
654 1393
654 1450
654 1497
654 1507
654 1509
654 1542
654 1614
654 1632
654 1686
654 1693
654 1711
654 1717
654 1739
654 1740
654 1744
654 1792
654 1795
654 1831
654 1915
654 1946
654 1966
654 1984
654 2055
654 2072
654 2088
654 2151
654 2198
654 2210
654 2254
654 2265
654 2362
654 2394
655 731
655 774
655 1011
655 1218
655 1337
655 1407
655 1717
655 1792
655 1911
656 675
656 807
656 1036
656 1152
656 1164
656 1280
656 1369
656 1422
656 1437
656 1509
656 1554
656 1618
656 1729
656 1752
656 1937
656 2125
656 2144
656 2259
656 2288
656 2368
656 2414
657 673
657 736
657 892
657 950
657 966
657 1228
657 1234
657 1280
657 1470
657 1507
657 1602
657 1612
657 1623
657 1924
657 2010
657 2207
658 763
659 774
659 903
659 982
659 1136
659 1181
659 1218
659 1225
659 1332
659 1633
659 1661
659 1703
659 1717
659 1721
659 1770
659 1789
659 1795
659 1920
659 2073
659 2198
659 2274
659 2283
660 714
660 811
660 903
660 968
660 1086
660 1123
660 1164
660 1237
660 1254
660 1450
660 1549
660 1729
660 2063
660 2086
660 2364
660 2368
661 1686
662 1122
662 1164
662 1618
662 1841
662 2148
663 711
663 765
663 956
663 969
663 973
663 1185
663 1382
663 1388
663 1407
663 1542
663 1739
663 1740
663 1742
663 2016
663 2151
664 676
664 1127
664 2233
665 714
665 736
665 955
665 1206
665 2346
665 2364
667 1083
667 1269
668 825
668 1044
668 1255
668 1360
668 1587
668 1643
668 2212
668 2333
668 2399
669 750
669 876
669 968
669 1013
669 1537
670 892
670 1166
670 2418
671 699
671 773
671 848
671 892
671 966
671 1020
671 1196
671 1228
671 1280
671 1327
671 1368
671 1426
671 1470
671 1497
671 1529
671 1636
671 1903
671 1919
671 1935
671 2227
671 2268
672 720
672 1010
672 1059
672 1422
672 1472
672 2406
673 674
673 679
673 737
673 762
673 827
673 832
673 838
673 867
673 907
673 1127
673 1137
673 1159
673 1237
673 1242
673 1246
673 1274
673 1280
673 1281
673 1320
673 1323
673 1329
673 1358
673 1368
673 1374
673 1407
673 1426
673 1454
673 1509
673 1527
673 1542
673 1596
673 1612
673 1614
673 1618
673 1752
673 1776
673 1792
673 1824
673 1852
673 1901
673 1905
673 1951
673 1978
673 1992
673 2016
673 2079
673 2082
673 2144
673 2200
673 2220
673 2233
673 2291
673 2307
673 2399
673 2422
674 763
674 867
674 896
674 905
674 933
674 1020
674 1137
674 1177
674 1231
674 1262
674 1274
674 1329
674 1368
674 1372
674 1374
674 1382
674 1391
674 1393
674 1477
674 1497
674 1520
674 1522
674 1563
674 1582
674 1612
674 1618
674 1639
674 1690
674 1740
674 1792
674 1841
674 1921
674 1935
674 2072
674 2082
674 2092
674 2132
674 2144
674 2154
674 2163
674 2198
674 2233
674 2291
674 2318
674 2399
674 2414
675 858
675 2148
675 2338
676 731
676 810
676 838
676 905
676 944
676 1064
676 1127
676 1231
676 1477
676 1516
676 1602
676 1609
676 1612
676 1637
676 1781
676 1786
676 1821
676 1970
676 2001
676 2059
676 2097
676 2132
676 2261
677 1723
678 712
678 719
678 730
678 736
678 750
678 751
678 773
678 774
678 790
678 807
678 829
678 873
678 896
678 903
678 922
678 950
678 965
678 994
678 1060
678 1063
678 1065
678 1082
678 1094
678 1117
678 1148
678 1164
678 1181
678 1198
678 1224
678 1260
678 1281
678 1320
678 1332
678 1337
678 1374
678 1382
678 1407
678 1429
678 1449
678 1450
678 1459
678 1462
678 1509
678 1537
678 1542
678 1584
678 1618
678 1633
678 1686
678 1687
678 1719
678 1740
678 1759
678 1822
678 1835
678 1856
678 1874
678 1900
678 1903
678 1946
678 1949
678 1988
678 2028
678 2052
678 2073
678 2088
678 2112
678 2113
678 2178
678 2198
678 2254
678 2264
678 2291
678 2306
678 2310
678 2317
678 2348
678 2362
678 2368
678 2373
678 2414
679 711
679 795
679 892
679 1027
679 1166
679 2010
679 2228
680 1020
680 1601
680 2046
682 750
682 968
682 1537
683 731
683 956
683 1085
683 1231
683 1374
683 1618
683 1715
683 1719
683 1804
683 1834
683 2046
683 2059
683 2144
683 2233
683 2368
683 2399
684 750
684 968
684 1242
684 1739
684 2216
685 1614
686 747
686 882
686 944
686 1260
686 1271
686 1281
686 1295
686 1420
686 1484
686 1509
686 1528
686 1740
686 1755
686 1839
686 1862
686 1948
686 1984
686 1993
686 2107
686 2254
686 2307
687 703
687 790
687 855
687 864
687 948
687 1037
687 1052
687 1082
687 1304
687 1552
687 1585
687 1598
687 1672
687 1679
687 1759
687 1761
687 1792
687 2002
687 2101
687 2263
687 2404
688 708
688 766
688 911
688 1159
688 1166
688 1267
688 1280
688 1368
688 1436
688 1473
688 1636
688 1902
688 1911
688 1924
688 1996
688 2014
688 2059
688 2208
688 2219
688 2418
689 805
689 1283
690 693
690 807
690 864
690 975
690 1030
690 1053
690 1078
690 1160
690 1164
690 1184
690 1193
690 1198
690 1236
690 1270
690 1487
690 1507
690 1634
690 1788
690 1809
690 1954
690 1966
690 2061
690 2072
690 2127
690 2138
690 2326
690 2368
691 776
691 832
691 837
691 896
691 905
691 927
691 1146
691 1199
691 1265
691 1358
691 1405
691 1445
691 1690
691 1693
691 1744
691 1816
691 1833
691 1834
691 1937
691 1970
691 2072
691 2093
691 2102
691 2144
691 2224
691 2316
691 2396
692 716
692 725
692 750
692 781
692 804
692 907
692 908
692 955
692 1043
692 1098
692 1128
692 1206
692 1279
692 1369
692 1425
692 1450
692 1542
692 1562
692 1575
692 1606
692 1614
692 1633
692 1671
692 1786
692 1789
692 1830
692 1928
692 1947
692 1949
692 2257
692 2283
692 2362
693 714
693 736
693 784
693 789
693 844
693 910
693 941
693 942
693 953
693 954
693 975
693 1006
693 1053
693 1065
693 1078
693 1136
693 1168
693 1184
693 1220
693 1236
693 1237
693 1267
693 1270
693 1281
693 1369
693 1372
693 1520
693 1528
693 1575
693 1596
693 1634
693 1762
693 1777
693 1788
693 1809
693 1874
693 1903
693 1954
693 1980
693 2029
693 2056
693 2121
693 2127
693 2254
693 2271
693 2326
693 2368
693 2424
694 2307
695 807
695 1176
695 1431
696 744
696 795
696 833
696 955
696 1008
696 1013
696 1266
696 1516
696 1562
696 1799
696 1834
696 1880
696 1885
696 2163
696 2283
696 2362
697 805
697 815
697 1044
697 1587
697 1783
697 2153
697 2333
698 1086
698 1375
698 1428
698 2116
698 2338
699 797
699 852
699 858
699 859
699 892
699 1142
699 1194
699 1228
699 1246
699 1280
699 1309
699 1368
699 1392
699 1426
699 1450
699 1513
699 1523
699 1534
699 1540
699 1624
699 1636
699 1736
699 1824
699 1827
699 1935
699 1951
699 1953
699 1965
699 2014
699 2095
699 2139
699 2142
699 2200
699 2216
699 2291
699 2332
700 2007
701 777
701 1114
701 1242
701 1943
701 2110
702 816
702 827
702 876
702 896
702 953
702 968
702 973
702 1085
702 1212
702 1281
702 1347
702 1481
702 1537
702 1937
702 2293
703 827
703 937
703 1037
703 1057
703 1086
703 1333
703 1415
703 1428
703 1565
703 1618
703 1740
703 1860
703 2091
703 2184
704 734
704 749
704 752
704 836
704 1205
704 1426
704 1553
704 1992
704 2079
704 2220
704 2247
704 2380
705 1368
705 1467
705 1537
705 1635
705 1642
705 1882
705 1921
706 957
706 1919
706 2012
707 714
707 744
707 774
707 807
707 903
707 1136
707 1188
707 1198
707 1218
707 1337
707 1407
707 1484
707 1497
707 1542
707 1571
707 1693
707 1716
707 1719
707 1788
707 1808
707 1868
707 1995
707 2005
707 2198
707 2418
708 797
708 859
708 892
708 911
708 1159
708 1479
708 1624
708 1636
708 1726
708 1902
708 1903
708 1911
708 1924
708 1953
708 1964
708 1996
708 2014
708 2108
708 2109
708 2142
708 2196
708 2208
708 2256
708 2399
709 973
709 1045
709 1280
709 1281
709 1368
709 1450
709 2082
710 994
710 1542
710 2112
710 2310
711 736
711 750
711 765
711 816
711 827
711 891
711 901
711 905
711 924
711 946
711 950
711 953
711 969
711 997
711 1016
711 1050
711 1067
711 1085
711 1124
711 1182
711 1280
711 1355
711 1358
711 1369
711 1382
711 1385
711 1426
711 1483
711 1496
711 1509
711 1521
711 1636
711 1752
711 1789
711 1824
711 1845
711 1898
711 1900
711 1905
711 1911
711 1992
711 2055
711 2151
711 2153
711 2178
711 2198
711 2216
711 2230
711 2242
711 2330
712 731
712 774
712 1030
712 1082
712 1178
712 1219
712 1223
712 1260
712 1280
712 1281
712 1333
712 1407
712 1629
712 1688
712 1740
712 1755
712 1814
712 1827
712 1839
712 1858
712 1874
712 1901
712 1948
712 1983
712 1984
712 1993
712 2052
712 2072
712 2085
712 2167
712 2242
712 2254
712 2306
713 1472
714 736
714 790
714 854
714 892
714 934
714 937
714 972
714 975
714 988
714 1005
714 1046
714 1053
714 1082
714 1094
714 1136
714 1155
714 1159
714 1164
714 1196
714 1228
714 1260
714 1280
714 1293
714 1342
714 1368
714 1480
714 1481
714 1509
714 1520
714 1523
714 1618
714 1723
714 1755
714 1759
714 1788
714 1790
714 1809
714 1824
714 1874
714 1883
714 1903
714 1958
714 2006
714 2063
714 2077
714 2086
714 2088
714 2164
714 2197
714 2265
714 2284
714 2291
714 2350
714 2364
714 2368
714 2376
714 2389
714 2414
714 2418
715 1667
715 2116
716 726
716 731
716 774
716 827
716 831
716 880
716 931
716 955
716 962
716 990
716 1005
716 1024
716 1058
716 1117
716 1144
716 1402
716 1408
716 1429
716 1437
716 1447
716 1450
716 1487
716 1490
716 1497
716 1542
716 1561
716 1563
716 1614
716 1658
716 1665
716 1675
716 1686
716 1719
716 1744
716 1748
716 1770
716 1789
716 1795
716 1880
716 1885
716 1889
716 1928
716 2016
716 2020
716 2163
716 2257
716 2267
716 2276
716 2362
716 2366
716 2370
717 752
717 836
717 933
717 973
717 1044
717 1492
717 1553
717 1851
717 2092
717 2220
717 2269
717 2380
718 1368
719 765
719 795
719 903
719 1023
719 1137
719 1193
719 1218
719 1349
719 1497
719 1509
719 1724
719 2063
719 2088
719 2257
719 2364
719 2368
719 2389
720 799
720 865
720 898
720 1248
720 1318
720 1472
720 1630
720 1883
720 2406
721 750
721 864
721 876
721 897
721 968
721 1095
721 1158
721 1205
721 1212
721 1281
721 1420
721 1508
721 1537
721 1614
721 1722
721 1766
721 1853
721 1882
721 1903
721 1951
721 2015
721 2146
721 2282
721 2417
721 2421
722 2137
723 750
723 876
723 898
723 968
723 1620
723 1738
723 1882
724 762
724 764
724 815
724 836
724 973
724 1072
724 1242
724 1280
724 1358
724 1382
724 1426
724 1475
724 1553
724 1992
724 2005
724 2216
724 2247
724 2292
724 2380
725 774
725 854
725 891
725 963
725 1085
725 1136
725 1218
725 1280
725 1332
725 1348
725 1368
725 1407
725 1426
725 1470
725 1497
725 1542
725 1575
725 1614
725 1730
725 1762
725 1770
725 1786
725 2004
725 2198
727 774
727 1209
727 1497
727 1505
727 1717
727 2121
727 2171
727 2198
728 1898
729 2310
730 903
730 1107
730 1260
730 1320
730 1487
731 772
731 774
731 781
731 798
731 880
731 882
731 955
731 1011
731 1042
731 1058
731 1082
731 1108
731 1116
731 1117
731 1130
731 1140
731 1158
731 1195
731 1209
731 1210
731 1218
731 1248
731 1308
731 1312
731 1371
731 1377
731 1401
731 1425
731 1432
731 1450
731 1487
731 1500
731 1542
731 1575
731 1579
731 1614
731 1631
731 1686
731 1690
731 1705
731 1710
731 1721
731 1733
731 1740
731 1744
731 1770
731 1792
731 1816
731 1821
731 1829
731 1831
731 1833
731 1859
731 1868
731 1944
731 1988
731 2000
731 2001
731 2052
731 2178
731 2179
731 2180
731 2224
731 2287
731 2293
731 2352
731 2366
731 2396
732 744
732 1414
732 1549
732 1667
732 1723
732 1798
732 1881
732 2116
733 855
733 933
733 948
733 968
733 1060
733 1114
733 1133
733 1304
733 1393
733 1567
733 1827
733 1943
733 2002
733 2242
733 2318
733 2331
734 828
734 836
734 1139
734 1370
734 1378
734 1739
734 1851
735 807
735 1152
735 1193
735 1618
735 1754
735 1916
735 1922
735 2278
735 2368
736 741
736 745
736 748
736 750
736 754
736 763
736 765
736 774
736 795
736 805
736 827
736 844
736 867
736 876
736 892
736 893
736 899
736 901
736 903
736 912
736 920
736 921
736 928
736 934
736 937
736 944
736 953
736 955
736 956
736 972
736 1010
736 1032
736 1035
736 1050
736 1053
736 1063
736 1065
736 1082
736 1085
736 1091
736 1117
736 1124
736 1134
736 1137
736 1166
736 1171
736 1172
736 1193
736 1195
736 1219
736 1223
736 1228
736 1239
736 1242
736 1260
736 1280
736 1286
736 1288
736 1312
736 1333
736 1368
736 1374
736 1378
736 1380
736 1394
736 1407
736 1424
736 1426
736 1434
736 1436
736 1443
736 1450
736 1454
736 1462
736 1463
736 1483
736 1484
736 1485
736 1509
736 1513
736 1515
736 1520
736 1523
736 1537
736 1580
736 1590
736 1596
736 1624
736 1632
736 1661
736 1673
736 1682
736 1715
736 1730
736 1742
736 1752
736 1753
736 1771
736 1802
736 1896
736 1906
736 1907
736 1911
736 1914
736 1935
736 1937
736 1951
736 1965
736 1972
736 1977
736 1992
736 2006
736 2016
736 2072
736 2074
736 2079
736 2082
736 2083
736 2096
736 2112
736 2120
736 2151
736 2155
736 2188
736 2195
736 2197
736 2198
736 2200
736 2207
736 2219
736 2233
736 2236
736 2242
736 2246
736 2247
736 2271
736 2352
736 2357
736 2362
736 2364
736 2368
736 2399
736 2407
737 946
737 1037
737 1156
737 1273
737 1393
737 1575
737 1614
737 1792
737 2179
738 1283
738 1393
738 1416
738 1536
738 1652
738 2212
739 973
740 1908
741 748
741 845
741 920
741 995
741 1600
741 1682
741 1753
741 1769
741 1798
741 2213
742 1441
742 1720
743 1723
743 2149
744 955
744 1013
744 1212
744 1235
744 1347
744 1387
744 1414
744 1667
744 1881
744 1903
744 2112
744 2116
744 2154
744 2242
744 2278
745 875
745 876
745 906
745 912
745 1021
745 1358
745 1368
745 1404
745 1537
745 1804
745 1986
745 2082
745 2115
745 2305
745 2354
745 2415
746 1407
746 1717
746 1773
746 2362
747 795
747 1755
748 798
748 920
748 995
748 996
748 1033
748 1095
748 1117
748 1173
748 1178
748 1212
748 1240
748 1280
748 1281
748 1287
748 1347
748 1358
748 1380
748 1450
748 1509
748 1554
748 1590
748 1600
748 1621
748 1652
748 1682
748 1753
748 1769
748 1776
748 1856
748 1935
748 2055
748 2154
748 2199
748 2213
748 2228
748 2242
748 2319
748 2369
749 836
749 862
749 902
749 973
749 976
749 1072
749 1162
749 1200
749 1326
749 1444
749 2200
749 2220
749 2245
749 2247
750 780
750 787
750 795
750 876
750 892
750 897
750 907
750 926
750 968
750 1035
750 1040
750 1095
750 1171
750 1212
750 1221
750 1239
750 1248
750 1274
750 1380
750 1387
750 1434
750 1443
750 1463
750 1497
750 1537
750 1542
750 1567
750 1597
750 1612
750 1620
750 1632
750 1639
750 1642
750 1648
750 1662
750 1696
750 1730
750 1738
750 1739
750 1972
750 2002
750 2066
750 2152
750 2213
750 2216
750 2243
750 2246
750 2283
750 2310
750 2366
750 2381
751 1032
751 1333
751 1636
751 1789
751 1965
751 2109
751 2307
751 2368
752 836
752 973
752 1426
752 1605
752 1739
752 1923
752 1960
752 1992
752 2005
752 2079
752 2216
752 2247
752 2380
753 1949
754 773
754 860
754 913
754 928
754 1010
754 1065
754 1148
754 1183
754 1196
754 1214
754 1320
754 1368
754 1369
754 1382
754 1466
754 1485
754 1506
754 1513
754 1584
754 1614
754 1668
754 1852
754 1935
754 1971
754 1986
754 2144
754 2175
754 2240
754 2291
754 2305
754 2402
755 1457
755 2362
756 766
756 854
756 899
756 955
756 980
756 1532
756 1969
756 2021
756 2167
757 761
757 1086
757 1152
757 1164
757 1428
757 1472
757 1763
757 2063
757 2185
757 2228
757 2291
757 2368
758 761
758 1260
758 2414
758 2421
759 1776
760 798
760 2069
761 795
761 799
761 823
761 846
761 900
761 995
761 1101
761 1110
761 1133
761 1251
761 1257
761 1321
761 1325
761 1359
761 1369
761 1383
761 1448
761 1468
761 1472
761 1532
761 1556
761 1558
761 1566
761 1569
761 1576
761 1580
761 1600
761 1635
761 1655
761 1699
761 1743
761 1746
761 1752
761 1757
761 1774
761 1789
761 1792
761 1798
761 1832
761 1834
761 1838
761 1856
761 1869
761 1930
761 1937
761 1972
761 1983
761 2065
761 2072
761 2085
761 2147
761 2148
761 2181
761 2187
761 2199
761 2241
761 2285
761 2368
761 2390
761 2412
761 2414
761 2421
762 913
762 973
762 1026
762 1162
762 1228
762 1280
762 1281
762 1328
762 1368
762 1426
762 1523
762 1632
762 1636
762 1882
762 1972
762 1992
762 2005
762 2152
762 2200
762 2220
762 2247
762 2380
762 2417
763 783
763 875
763 892
763 912
763 966
763 1032
763 1071
763 1242
763 1280
763 1327
763 1368
763 1378
763 1394
763 1436
763 1442
763 1453
763 1454
763 1470
763 1613
763 1896
763 1905
763 1973
763 2005
763 2082
763 2200
763 2207
763 2305
763 2415
764 882
764 1072
764 1082
764 1133
764 1218
764 1242
764 1280
764 1322
764 1334
764 1337
764 1368
764 1382
764 1426
764 1434
764 1450
764 1475
764 1580
764 1693
764 1739
764 1804
764 1827
764 1851
764 1856
764 1923
764 1935
764 1992
764 2040
764 2220
764 2247
765 827
765 923
765 950
765 956
765 1016
765 1182
765 1245
765 1246
765 1418
765 1434
765 1636
765 1804
765 1911
765 1935
765 1938
765 2016
765 2178
766 805
766 848
766 892
766 906
766 1046
766 1078
766 1087
766 1166
766 1231
766 1280
766 1347
766 1383
766 1388
766 1402
766 1454
766 1520
766 1523
766 1587
766 1636
766 1804
766 1851
766 1856
766 1903
766 1935
766 2092
766 2109
766 2115
766 2119
766 2151
766 2198
766 2219
766 2271
766 2361
766 2399
766 2409
766 2418
767 1064
767 1332
767 1336
767 1454
767 1519
767 2082
768 1066
769 1304
769 1598
769 1869
769 2002
769 2215
770 1135
770 1220
770 1784
771 904
771 911
771 932
771 1241
771 1446
771 1668
771 1736
771 1965
771 2051
771 2286
772 1686
772 1831
772 2015
773 805
773 854
773 876
773 891
773 903
773 1071
773 1127
773 1198
773 1214
773 1219
773 1246
773 1280
773 1281
773 1327
773 1368
773 1382
773 1407
773 1426
773 1450
773 1462
773 1484
773 1523
773 1526
773 1571
773 1612
773 1622
773 1645
773 1676
773 1755
773 1776
773 1804
773 1808
773 1903
773 1964
773 2015
773 2082
773 2306
773 2399
773 2418
774 784
774 796
774 803
774 807
774 826
774 893
774 896
774 903
774 993
774 1005
774 1011
774 1056
774 1130
774 1136
774 1153
774 1158
774 1198
774 1218
774 1224
774 1225
774 1244
774 1260
774 1277
774 1280
774 1312
774 1332
774 1337
774 1362
774 1371
774 1384
774 1407
774 1429
774 1450
774 1454
774 1457
774 1484
774 1497
774 1505
774 1542
774 1548
774 1571
774 1575
774 1579
774 1614
774 1686
774 1693
774 1703
774 1717
774 1719
774 1770
774 1771
774 1792
774 1795
774 1816
774 1822
774 1828
774 1833
774 1866
774 1868
774 1920
774 1926
774 1946
774 1949
774 2000
774 2001
774 2015
774 2052
774 2059
774 2100
774 2112
774 2163
774 2171
774 2174
774 2178
774 2198
774 2216
774 2217
774 2284
774 2293
774 2306
774 2331
774 2336
774 2362
774 2367
775 1128
775 1686
775 2034
776 1405
776 1693
776 1744
776 1831
776 2016
777 933
777 1114
777 1242
777 1358
777 1368
777 1393
777 2331
778 1377
778 1445
778 1803
778 1833
778 1970
778 2102
778 2242
778 2316
779 810
779 911
779 984
779 1035
779 1050
779 1076
779 1095
779 1267
779 1519
779 1712
779 1850
779 1883
779 1902
779 1905
779 1911
779 1924
779 1950
779 1953
779 2014
779 2129
779 2196
779 2419
780 892
780 903
780 942
780 1050
780 1076
780 1082
780 1115
780 1171
780 1259
780 1324
780 1332
780 1393
780 1429
780 1450
780 1487
780 1501
780 1504
780 1513
780 1534
780 1597
780 1623
780 1624
780 1777
780 1903
780 1951
780 1978
780 2016
780 2208
780 2209
780 2411
780 2419
781 1020
781 1082
781 1218
781 1542
781 1686
781 1717
781 1811
781 2362
782 1228
783 1288
783 1368
784 969
784 1184
784 1341
784 1784
784 1788
784 1852
784 2061
784 2079
784 2159
785 912
785 2384
786 1127
786 1294
786 1454
786 1509
786 1596
787 840
787 943
787 1032
787 1246
787 1533
787 1537
787 1614
787 1618
787 1697
787 1798
787 1827
787 2106
787 2190
787 2329
788 971
788 1033
788 1180
788 1185
788 1334
788 1343
788 1347
788 1416
788 1434
788 1590
788 1935
788 2104
788 2199
788 2236
789 942
789 1112
789 1212
789 1220
789 1223
789 1293
789 1341
789 1346
789 1516
789 1788
789 2424
790 892
790 915
790 1020
790 1037
790 1082
790 1138
790 1154
790 1168
790 1260
790 1280
790 1336
790 1347
790 1379
790 1407
790 1410
790 1520
790 1570
790 1618
790 1623
790 1642
790 1701
790 1869
790 1903
790 1941
790 1971
790 2002
790 2091
790 2161
790 2228
790 2233
790 2255
790 2421
791 1173
791 1237
791 1254
791 1527
791 1618
791 1737
791 2007
791 2116
791 2321
792 839
792 2116
793 799
793 875
793 906
793 912
793 1021
793 1280
793 1332
793 1368
793 1394
793 1537
793 1618
793 1874
793 2016
793 2074
793 2082
793 2207
793 2233
793 2246
793 2359
793 2415
794 1157
794 1176
794 1431
795 799
795 816
795 827
795 852
795 860
795 867
795 876
795 900
795 904
795 905
795 920
795 933
795 969
795 1030
795 1035
795 1052
795 1082
795 1117
795 1125
795 1129
795 1133
795 1137
795 1156
795 1164
795 1212
795 1225
795 1237
795 1242
795 1248
795 1251
795 1270
795 1274
795 1280
795 1299
795 1318
795 1321
795 1337
795 1347
795 1358
795 1359
795 1382
795 1387
795 1393
795 1428
795 1448
795 1456
795 1468
795 1469
795 1472
795 1497
795 1509
795 1527
795 1532
795 1554
795 1558
795 1567
795 1580
795 1582
795 1614
795 1618
795 1667
795 1739
795 1743
795 1757
795 1759
795 1762
795 1774
795 1777
795 1784
795 1789
795 1792
795 1798
795 1834
795 1869
795 1888
795 1904
795 1937
795 1943
795 1965
795 1967
795 1992
795 2006
795 2027
795 2029
795 2040
795 2072
795 2082
795 2092
795 2116
795 2127
795 2144
795 2187
795 2198
795 2199
795 2216
795 2228
795 2284
795 2291
795 2318
795 2341
795 2357
795 2359
795 2364
795 2368
795 2381
795 2390
795 2414
795 2420
795 2421
796 1317
796 1393
796 1408
796 1564
796 1579
796 1614
796 1696
796 1756
796 2331
797 859
797 1137
797 1513
797 1534
797 1540
797 1624
797 1924
797 2016
797 2142
798 862
798 931
798 955
798 973
798 1030
798 1095
798 1159
798 1248
798 1382
798 1513
798 1553
798 1638
798 1911
798 1924
798 1937
798 2079
798 2163
798 2200
798 2208
798 2332
798 2380
798 2386
799 1124
799 1137
799 1304
799 1318
799 1321
799 1359
799 1369
799 1450
799 1468
799 1580
799 1582
799 1609
799 1612
799 1618
799 1684
799 1757
799 1759
799 1774
799 1869
799 1937
799 2002
799 2390
799 2414
799 2421
800 833
800 867
800 1064
800 1127
800 1222
800 1368
800 1369
800 1446
800 1477
800 2059
800 2173
800 2399
802 2214
802 2307
803 1104
803 1242
803 1494
803 1537
803 1673
803 1874
803 2133
803 2154
803 2206
804 962
804 982
804 1206
804 1648
804 1949
804 2055
804 2283
805 835
805 867
805 969
805 1038
805 1044
805 1132
805 1195
805 1283
805 1302
805 1450
805 1455
805 1508
805 1528
805 1541
805 1563
805 1587
805 1652
805 1722
805 1739
805 1742
805 1767
805 1861
805 2049
805 2053
805 2070
805 2087
805 2123
805 2153
805 2212
805 2292
806 1154
806 1163
806 2290
806 2307
806 2342
807 896
807 903
807 907
807 949
807 1019
807 1124
807 1152
807 1164
807 1181
807 1193
807 1260
807 1280
807 1407
807 1449
807 1450
807 1459
807 1462
807 1509
807 1520
807 1717
807 1724
807 1740
807 1759
807 1768
807 1792
807 1835
807 1862
807 2088
807 2242
807 2275
807 2288
807 2338
807 2358
807 2359
807 2368
807 2414
808 892
808 1280
808 1730
808 1742
808 1754
808 2219
808 2271
809 1537
809 1841
810 1064
810 1127
810 1274
810 1332
810 1443
810 1612
810 1632
810 2094
810 2235
811 942
811 962
811 967
811 1060
811 1122
811 1137
811 1164
811 1168
811 1246
811 1353
811 1354
811 1527
811 1550
811 1559
811 1601
811 1618
811 1687
811 1723
811 1777
811 1841
811 1843
811 1949
811 1978
811 2016
811 2111
811 2266
811 2324
811 2411
812 973
812 1072
812 1426
812 1475
813 1393
813 1632
814 1239
814 2350
815 1536
815 1537
815 1587
815 1620
815 2333
816 933
816 984
816 1081
816 1185
816 1311
816 1441
816 1497
816 1763
816 1851
816 1903
816 1924
816 1943
816 2011
816 2072
816 2082
816 2208
817 1924
817 1996
817 2337
818 829
818 994
818 1075
818 1164
818 1213
818 1577
818 1723
818 2021
818 2174
818 2310
819 844
820 1015
820 1581
820 1961
820 2078
821 1723
821 2148
821 2194
822 950
822 1514
823 1359
823 1569
823 2203
823 2390
823 2414
824 1537
825 928
825 1044
825 1283
825 1507
825 1587
825 1643
825 1961
825 2212
825 2247
825 2281
825 2380
826 1686
827 852
827 876
827 891
827 907
827 924
827 1035
827 1037
827 1137
827 1245
827 1332
827 1369
827 1387
827 1418
827 1434
827 1483
827 1497
827 1537
827 1636
827 1652
827 1824
827 1992
827 2010
827 2085
827 2207
827 2241
828 969
828 1139
828 1378
828 1426
828 1736
828 1759
828 2399
829 903
829 994
829 1075
829 1107
829 1136
829 1153
829 1268
829 1490
829 1497
829 1542
829 1633
829 1920
829 1988
829 2112
829 2310
830 1526
830 1768
830 1965
831 903
831 1082
831 1885
831 1928
831 2163
832 1273
832 1564
832 1579
832 1690
832 1711
832 1789
832 2224
832 2316
832 2396
833 1368
833 1513
833 1608
833 2062
833 2173
834 1242
836 862
836 902
836 944
836 973
836 976
836 1072
836 1139
836 1162
836 1202
836 1281
836 1311
836 1326
836 1382
836 1426
836 1444
836 1475
836 1528
836 1553
836 1734
836 1739
836 1923
836 2038
836 2079
836 2135
836 2200
836 2220
836 2239
836 2245
836 2247
836 2254
836 2380
836 2399
837 1792
837 1833
838 947
838 1064
838 1127
838 1231
838 1246
838 1280
838 1393
838 1454
838 1481
838 1492
838 1612
838 1788
838 1821
838 1951
838 2040
838 2055
838 2092
838 2094
838 2121
838 2174
838 2244
838 2331
839 1027
839 1152
839 1193
839 1237
839 1414
839 1585
839 1724
839 2228
839 2278
839 2338
839 2368
842 2069
843 1183
843 1368
843 1668
843 1971
843 2291
844 907
844 942
844 953
844 1078
844 1212
844 1293
844 1332
844 1402
844 1520
844 1723
844 1809
844 1813
844 1852
844 2016
844 2029
844 2072
844 2362
845 892
845 920
845 1035
845 1407
845 1430
845 1516
845 1614
845 1682
845 1686
845 1717
845 1769
845 1905
845 2112
845 2171
845 2186
845 2213
845 2251
846 1101
846 1157
846 1176
846 1431
846 1864
846 1916
847 876
847 955
847 1614
847 2160
848 892
848 920
848 1137
848 1182
848 1228
848 1280
848 1470
848 1824
848 2004
848 2399
849 2002
850 1281
850 1320
850 2264
851 931
851 1281
851 1368
851 1902
852 859
852 880
852 892
852 896
852 958
852 1050
852 1124
852 1152
852 1167
852 1188
852 1214
852 1242
852 1280
852 1358
852 1374
852 1381
852 1513
852 1534
852 1540
852 1542
852 1624
852 1736
852 1768
852 1774
852 1804
852 1827
852 1903
852 1911
852 1953
852 2029
852 2045
852 2051
852 2062
852 2072
852 2142
852 2163
852 2227
852 2399
854 1034
854 1061
854 1188
854 1281
854 1378
854 1407
854 1419
854 1426
854 1436
854 1520
854 1605
854 1624
854 1717
854 1841
854 1896
854 1903
854 2162
854 2247
854 2360
854 2364
855 1037
855 1052
855 1165
855 1304
855 1552
855 1598
855 1740
855 1759
855 2002
855 2077
855 2215
855 2297
855 2401
856 968
856 1574
856 2347
856 2394
857 1927
858 892
858 928
858 944
858 953
858 969
858 985
858 1035
858 1038
858 1046
858 1068
858 1120
858 1139
858 1198
858 1212
858 1236
858 1261
858 1280
858 1298
858 1302
858 1372
858 1426
858 1455
858 1513
858 1528
858 1534
858 1624
858 1741
858 1788
858 1804
858 1823
858 1911
858 1916
858 2014
858 2072
858 2082
858 2159
858 2162
858 2277
858 2310
858 2357
858 2399
859 911
859 1513
859 1624
859 1924
860 913
860 918
860 928
860 966
860 1076
860 1078
860 1082
860 1111
860 1120
860 1129
860 1148
860 1183
860 1214
860 1246
860 1280
860 1320
860 1358
860 1409
860 1419
860 1513
860 1628
860 1647
860 1651
860 1668
860 1752
860 1783
860 1789
860 1850
860 1935
860 1986
860 2026
860 2040
860 2092
860 2198
860 2240
860 2254
860 2291
860 2305
860 2392
860 2402
860 2418
861 1167
861 2063
861 2148
862 933
862 1072
862 1255
862 2079
862 2080
863 1212
863 1632
863 2246
864 892
864 1078
864 1166
864 1226
864 1242
864 1280
864 1304
864 1368
864 1426
864 1450
864 1507
864 1553
864 1620
864 1851
864 2016
864 2079
864 2082
864 2092
864 2101
864 2151
864 2220
864 2271
864 2380
865 905
865 953
865 986
865 1036
865 1133
865 1152
865 1176
865 1325
865 1341
865 1431
865 1456
865 1472
865 1582
865 1725
865 1802
865 1838
865 1883
865 1937
865 2310
865 2368
865 2414
866 985
866 1278
866 1397
866 1528
866 1741
866 1886
866 1944
866 2024
866 2063
867 896
867 905
867 933
867 950
867 956
867 969
867 1018
867 1020
867 1032
867 1036
867 1064
867 1070
867 1082
867 1094
867 1116
867 1117
867 1127
867 1129
867 1137
867 1164
867 1166
867 1212
867 1231
867 1237
867 1242
867 1246
867 1259
867 1274
867 1280
867 1282
867 1288
867 1358
867 1368
867 1374
867 1391
867 1393
867 1426
867 1432
867 1450
867 1481
867 1497
867 1509
867 1524
867 1556
867 1567
867 1575
867 1590
867 1596
867 1605
867 1612
867 1618
867 1636
867 1703
867 1719
867 1759
867 1792
867 1811
867 1824
867 1852
867 1905
867 1937
867 1992
867 2046
867 2047
867 2059
867 2082
867 2092
867 2094
867 2144
867 2187
867 2198
867 2220
867 2233
867 2291
867 2322
867 2326
867 2341
867 2399
868 942
868 1368
868 1924
868 2019
868 2040
868 2092
869 1082
869 2066
870 1690
870 2224
871 1267
872 1542
872 1878
873 903
873 1320
873 1487
873 1632
873 1965
873 2095
873 2198
874 876
874 1397
874 2244
875 912
875 1118
875 1360
875 1368
876 892
876 897
876 968
876 986
876 1012
876 1090
876 1115
876 1129
876 1221
876 1228
876 1229
876 1246
876 1250
876 1316
876 1368
876 1393
876 1420
876 1436
876 1454
876 1464
876 1467
876 1484
876 1506
876 1518
876 1537
876 1542
876 1575
876 1587
876 1590
876 1597
876 1620
876 1632
876 1636
876 1642
876 1727
876 1738
876 1739
876 1771
876 1789
876 1792
876 1806
876 1827
876 1834
876 1895
876 1898
876 1903
876 1951
876 1987
876 2025
876 2055
876 2066
876 2092
876 2097
876 2124
876 2139
876 2200
876 2206
876 2230
876 2260
876 2267
876 2268
876 2269
876 2339
876 2381
876 2417
876 2421
877 893
877 1156
877 1218
877 1450
877 1575
877 1614
877 1633
877 1717
877 1792
877 2156
877 2174
877 2362
878 2310
879 911
880 930
880 955
880 1053
880 1060
880 1105
880 1130
880 1145
880 1152
880 1340
880 1513
880 1540
880 1542
880 1575
880 1686
880 1711
880 1788
880 1806
880 1831
880 1834
880 1853
880 1879
880 2015
880 2040
880 2082
880 2102
880 2104
880 2213
880 2224
880 2366
880 2381
880 2396
880 2399
880 2423
881 1953
882 901
882 1136
882 1223
882 1273
882 1310
882 1393
882 1450
882 1606
882 1624
882 1668
882 1686
882 1750
882 1771
882 1841
882 2261
883 1614
884 1587
885 1284
885 1492
886 957
886 1347
886 1368
887 901
887 1159
887 1697
887 1827
888 1035
889 912
889 1368
889 1534
889 1601
890 1521
891 1182
891 1636
891 1752
891 1786
891 2330
892 912
892 916
892 922
892 941
892 949
892 950
892 956
892 963
892 966
892 970
892 975
892 1010
892 1037
892 1045
892 1063
892 1072
892 1076
892 1081
892 1090
892 1097
892 1104
892 1111
892 1117
892 1134
892 1142
892 1147
892 1159
892 1166
892 1181
892 1182
892 1187
892 1193
892 1213
892 1228
892 1234
892 1242
892 1246
892 1259
892 1280
892 1281
892 1282
892 1299
892 1320
892 1327
892 1358
892 1368
892 1372
892 1374
892 1378
892 1388
892 1392
892 1394
892 1407
892 1413
892 1426
892 1436
892 1447
892 1450
892 1454
892 1462
892 1464
892 1466
892 1470
892 1479
892 1485
892 1509
892 1511
892 1513
892 1515
892 1519
892 1521
892 1523
892 1532
892 1539
892 1542
892 1553
892 1584
892 1587
892 1590
892 1615
892 1617
892 1622
892 1624
892 1636
892 1644
892 1665
892 1668
892 1684
892 1703
892 1706
892 1707
892 1730
892 1739
892 1740
892 1742
892 1766
892 1768
892 1788
892 1791
892 1805
892 1809
892 1827
892 1834
892 1846
892 1874
892 1896
892 1903
892 1905
892 1911
892 1919
892 1935
892 1949
892 1951
892 1973
892 1980
892 1983
892 1992
892 2001
892 2005
892 2014
892 2016
892 2040
892 2079
892 2082
892 2084
892 2092
892 2095
892 2109
892 2112
892 2130
892 2139
892 2142
892 2144
892 2151
892 2197
892 2200
892 2207
892 2216
892 2219
892 2230
892 2254
892 2271
892 2278
892 2288
892 2291
892 2315
892 2332
892 2358
892 2368
892 2372
892 2373
892 2382
892 2399
892 2414
892 2418
892 2421
893 1136
893 1450
893 1497
893 1542
893 1575
893 1686
893 1721
893 1739
893 1821
893 1989
893 2198
893 2257
893 2362
896 903
896 905
896 922
896 950
896 1019
896 1078
896 1082
896 1124
896 1198
896 1218
896 1225
896 1231
896 1237
896 1280
896 1337
896 1347
896 1373
896 1382
896 1407
896 1462
896 1497
896 1542
896 1563
896 1567
896 1575
896 1582
896 1590
896 1614
896 1661
896 1665
896 1703
896 1711
896 1717
896 1719
896 1721
896 1740
896 1770
896 1792
896 1804
896 1835
896 1920
896 1937
896 1988
896 1992
896 2082
896 2144
896 2163
896 2178
896 2198
896 2199
896 2261
896 2291
896 2362
897 968
897 1037
897 1163
897 1193
897 1420
897 1450
897 1537
897 1620
897 1632
897 1642
897 1788
897 1882
897 2059
897 2066
897 2167
897 2278
897 2368
897 2381
898 1110
898 1124
898 1227
898 1318
898 1422
898 1456
898 1457
898 1472
898 1827
898 1937
898 2406
899 955
899 1064
899 1164
899 1280
899 1281
899 1618
899 1834
899 2063
899 2269
899 2359
899 2399
900 1133
900 1359
900 1582
900 1724
900 1774
900 2199
900 2414
901 913
901 1089
901 1137
901 1189
901 1310
901 1358
901 1393
901 1458
901 1466
901 1624
901 1668
901 1768
901 1827
901 1965
901 1996
901 2079
901 2144
901 2247
902 973
903 910
903 920
903 950
903 963
903 965
903 1030
903 1042
903 1053
903 1063
903 1064
903 1065
903 1078
903 1082
903 1117
903 1136
903 1156
903 1181
903 1198
903 1213
903 1218
903 1219
903 1237
903 1260
903 1281
903 1312
903 1320
903 1332
903 1333
903 1337
903 1358
903 1374
903 1384
903 1407
903 1449
903 1450
903 1462
903 1487
903 1497
903 1509
903 1517
903 1519
903 1542
903 1553
903 1567
903 1575
903 1618
903 1633
903 1686
903 1688
903 1717
903 1719
903 1740
903 1755
903 1759
903 1771
903 1792
903 1804
903 1831
903 1835
903 1862
903 1879
903 1885
903 1903
903 1946
903 1984
903 1993
903 2052
903 2055
903 2063
903 2082
903 2088
903 2112
903 2163
903 2165
903 2167
903 2178
903 2198
903 2306
903 2362
903 2399
904 1118
904 1352
904 1489
904 1526
904 1668
904 1937
904 2014
904 2139
904 2142
904 2208
905 933
905 955
905 1038
905 1065
905 1082
905 1114
905 1200
905 1203
905 1223
905 1237
905 1274
905 1358
905 1368
905 1369
905 1407
905 1542
905 1567
905 1590
905 1612
905 1694
905 1771
905 1798
905 1804
905 1834
905 1937
905 1988
905 1992
905 2072
905 2097
905 2174
905 2198
905 2216
905 2217
905 2291
905 2318
906 912
906 969
906 1211
906 1355
906 1537
907 982
907 1242
907 1358
907 1404
907 1472
907 1582
907 1601
907 1739
907 1776
907 1786
907 1827
907 1834
907 1911
908 982
908 1369
908 1949
909 1041
909 1252
909 1342
909 1493
909 1689
909 1912
909 2048
909 2350
909 2394
910 1078
910 1260
910 1320
910 1487
910 1954
910 2004
910 2056
910 2138
910 2177
910 2306
911 936
911 969
911 984
911 1076
911 1095
911 1159
911 1166
911 1187
911 1243
911 1267
911 1310
911 1363
911 1404
911 1426
911 1446
911 1473
911 1513
911 1528
911 1574
911 1607
911 1624
911 1638
911 1712
911 1814
911 1850
911 1902
911 1911
911 1924
911 1951
911 1953
911 1996
911 2014
911 2040
911 2045
911 2078
911 2092
911 2118
911 2120
911 2129
911 2142
911 2208
911 2216
911 2292
911 2378
911 2399
911 2419
912 928
912 939
912 953
912 1021
912 1038
912 1049
912 1065
912 1104
912 1118
912 1137
912 1166
912 1242
912 1280
912 1332
912 1368
912 1369
912 1382
912 1387
912 1394
912 1426
912 1434
912 1442
912 1494
912 1497
912 1515
912 1553
912 1605
912 1613
912 1650
912 1730
912 1767
912 1852
912 1950
912 1962
912 2012
912 2016
912 2082
912 2133
912 2207
912 2212
912 2216
912 2239
912 2292
912 2371
912 2415
913 1148
913 1316
913 1426
913 1615
913 1907
913 2282
913 2303
914 1947
915 1357
916 1166
916 1261
916 1280
916 1281
916 1487
916 1740
916 1903
916 1964
916 1965
916 2016
916 2207
916 2254
916 2306
917 1433
917 1521
917 1576
917 1753
917 1901
917 2016
918 1148
918 1214
918 1281
918 1320
918 1466
918 1537
918 1668
918 1684
918 1948
918 2026
918 2264
918 2291
918 2356
918 2402
919 2350
920 995
920 1053
920 1071
920 1095
920 1164
920 1173
920 1178
920 1235
920 1240
920 1287
920 1334
920 1347
920 1374
920 1380
920 1420
920 1450
920 1456
920 1496
920 1497
920 1509
920 1537
920 1600
920 1618
920 1682
920 1724
920 1729
920 1753
920 1763
920 1825
920 1935
920 2063
920 2194
920 2199
920 2213
920 2242
920 2310
920 2345
920 2364
920 2368
920 2369
920 2376
921 944
921 960
921 1618
921 1730
921 1742
921 1752
921 2213
922 1053
922 1260
922 1332
922 1542
922 1759
922 1763
922 2088
922 2233
924 1010
924 1033
924 1038
924 1178
924 1242
924 1334
924 1347
924 1356
924 1487
924 1511
924 1805
924 1903
924 1935
924 2016
924 2082
924 2109
924 2158
924 2199
924 2362
925 1454
925 1903
925 1964
926 968
927 962
927 1218
927 1693
927 1831
927 1833
928 970
928 1065
928 1097
928 1114
928 1148
928 1189
928 1280
928 1281
928 1286
928 1316
928 1368
928 1403
928 1426
928 1434
928 1528
928 1615
928 1632
928 1652
928 1657
928 1730
928 1752
928 1802
928 1852
928 1907
928 1962
928 1965
928 2163
928 2216
928 2303
928 2415
929 1323
929 1841
930 1156
930 1218
930 1717
930 2015
930 2366
931 1130
931 1561
931 1614
931 1696
931 1737
931 1792
931 1831
931 1865
931 2046
931 2163
931 2179
931 2267
931 2272
931 2331
932 1188
932 1358
932 1537
932 2011
932 2074
933 986
933 1044
933 1050
933 1103
933 1114
933 1242
933 1248
933 1283
933 1347
933 1358
933 1366
933 1393
933 1412
933 1417
933 1426
933 1492
933 1497
933 1511
933 1567
933 1608
933 1739
933 1827
933 1943
933 1977
933 1995
933 2080
933 2110
933 2124
933 2162
933 2186
933 2216
933 2318
933 2331
933 2343
934 937
934 949
934 1086
934 1193
934 1254
934 1481
934 1509
934 1515
934 1993
934 2063
934 2236
934 2364
934 2368
935 1063
935 1068
935 1185
935 1280
935 1368
935 1434
935 1590
935 1769
936 985
936 1316
936 1907
937 949
937 1053
937 1057
937 1094
937 1122
937 1148
937 1172
937 1193
937 1228
937 1368
937 1481
937 1515
937 1755
937 1774
937 1964
937 1993
937 2063
937 2088
937 2197
937 2216
937 2284
937 2291
937 2309
937 2360
937 2364
937 2368
938 969
938 1039
938 1205
938 1216
938 1620
938 1776
938 1951
938 2331
938 2374
939 994
939 1202
939 1587
939 2153
939 2310
940 955
940 962
940 982
940 998
940 1017
940 1212
940 1756
940 1817
940 1830
940 1900
940 2346
941 1393
941 1788
941 1818
941 2016
942 1019
942 1060
942 1290
942 1495
942 1520
942 1576
942 1777
942 1789
942 1827
942 1874
942 1978
942 2016
942 2266
943 1032
943 1174
943 1334
943 1368
943 1461
943 1697
943 2016
943 2099
943 2106
944 968
944 1030
944 1065
944 1228
944 1302
944 1323
944 1376
944 1426
944 1528
944 1530
944 1570
944 1584
944 1739
944 1788
944 1823
944 2186
944 2223
944 2254
945 969
945 1441
945 1839
945 1852
945 2074
946 1280
946 1450
946 1490
946 1752
947 1127
947 1612
947 1821
947 2144
948 1007
948 1030
948 1037
948 1052
948 1150
948 1165
948 1212
948 1280
948 1304
948 1552
948 1598
948 1618
948 1672
948 1679
948 1759
948 1761
948 1772
948 1786
948 1888
948 2002
948 2101
948 2263
949 1152
949 1193
949 1280
949 1456
949 1520
949 1523
949 1535
949 1922
949 2063
949 2088
949 2197
949 2359
949 2368
950 975
950 983
950 995
950 1016
950 1030
950 1082
950 1124
950 1182
950 1249
950 1280
950 1333
950 1337
950 1407
950 1419
950 1426
950 1470
950 1483
950 1553
950 1603
950 1668
950 1852
950 2016
950 2269
950 2373
951 1077
951 1152
951 1193
951 1724
951 1725
951 2368
952 1171
952 1220
952 2066
952 2424
953 975
953 986
953 1036
953 1123
953 1133
953 1212
953 1220
953 1273
953 1281
953 1293
953 1305
953 1347
953 1393
953 1417
953 1456
953 1519
953 1542
953 1652
953 1697
953 1739
953 1752
953 1753
953 1802
953 1804
953 1827
953 1834
953 1916
953 1928
953 1954
953 1988
953 2072
953 2092
953 2138
953 2144
953 2228
953 2288
953 2318
953 2326
953 2331
953 2368
953 2369
953 2390
954 1281
954 1369
955 982
955 1008
955 1017
955 1032
955 1047
955 1056
955 1113
955 1164
955 1206
955 1209
955 1218
955 1266
955 1380
955 1429
955 1532
955 1542
955 1562
955 1564
955 1575
955 1579
955 1614
955 1618
955 1658
955 1665
955 1676
955 1696
955 1821
955 1827
955 1928
955 2096
955 2155
955 2163
955 2170
955 2176
955 2193
955 2198
955 2224
955 2283
955 2357
955 2381
956 963
956 1020
956 1182
956 1231
956 1232
956 1246
956 1280
956 1288
956 1327
956 1347
956 1368
956 1388
956 1407
956 1470
956 1496
956 1590
956 1636
956 1645
956 1703
956 1719
956 1730
956 1742
956 1768
956 1781
956 1804
956 1805
956 1811
956 1824
956 1878
956 1992
956 1998
956 2012
956 2109
956 2151
956 2162
956 2207
956 2219
956 2233
957 971
957 1082
957 1274
957 1347
957 1368
957 1919
957 2012
957 2150
957 2170
958 1513
958 1534
958 1736
958 1827
958 1911
958 1953
958 2139
958 2216
958 2399
959 2406
960 1267
960 1446
960 1513
960 1534
960 1624
960 1730
960 1924
960 2014
960 2040
960 2045
960 2295
961 1280
962 982
962 1023
962 1047
962 1082
962 1117
962 1129
962 1206
962 1450
962 1517
962 1891
962 2055
962 2144
963 1148
963 1166
963 1228
963 1436
963 1450
963 1507
963 1792
963 1795
963 2004
963 2046
963 2144
963 2399
964 2307
964 2342
965 1136
965 1140
965 1218
965 1224
965 1225
965 1407
965 1457
965 1463
965 1542
965 1889
965 2112
966 1111
966 1166
966 1196
966 1280
966 1590
966 1645
966 1742
966 1805
966 1935
966 1992
966 1998
966 2048
966 2207
967 1527
967 1610
967 1687
967 1841
967 2324
967 2411
968 986
968 1044
968 1061
968 1079
968 1082
968 1223
968 1369
968 1387
968 1409
968 1420
968 1446
968 1474
968 1501
968 1527
968 1537
968 1588
968 1596
968 1620
968 1632
968 1642
968 1662
968 1738
968 1739
968 1776
968 1777
968 1827
968 1834
968 1841
968 1858
968 1859
968 1924
968 1949
968 1978
968 1979
968 1987
968 1989
968 2024
968 2040
968 2066
968 2208
968 2216
968 2236
968 2243
968 2272
968 2286
968 2291
968 2331
968 2368
968 2411
968 2414
968 2417
969 1046
969 1081
969 1114
969 1142
969 1185
969 1280
969 1282
969 1316
969 1320
969 1341
969 1359
969 1368
969 1369
969 1393
969 1394
969 1426
969 1470
969 1492
969 1511
969 1513
969 1537
969 1574
969 1605
969 1720
969 1767
969 1852
969 1927
969 1951
969 1973
969 2016
969 2040
969 2082
969 2087
969 2095
969 2144
969 2198
969 2219
969 2242
969 2246
969 2280
969 2399
969 2415
970 1129
970 1286
970 1316
970 1368
970 1615
970 1785
970 1907
971 1347
971 1604
971 1673
971 1919
971 2012
972 1119
972 1359
972 1374
972 1509
972 1618
972 1681
972 1723
972 2007
972 2063
972 2086
972 2088
972 2278
972 2364
972 2368
973 1008
973 1072
973 1192
973 1200
973 1205
973 1228
973 1242
973 1296
973 1304
973 1326
973 1382
973 1426
973 1438
973 1471
973 1475
973 1537
973 1542
973 1605
973 1620
973 1739
973 1844
973 1903
973 1923
973 1934
973 1942
973 2005
973 2074
973 2079
973 2087
973 2095
973 2154
973 2163
973 2168
973 2183
973 2200
973 2220
973 2234
973 2247
973 2273
973 2307
973 2380
974 1711
975 1006
975 1044
975 1161
975 1231
975 1236
975 1270
975 1372
975 1567
975 1587
975 1634
975 1788
975 1809
975 1818
975 1954
975 2123
975 2127
975 2212
975 2333
975 2424
976 1139
976 1326
976 1605
976 2016
976 2247
977 1275
977 1318
977 1422
977 1456
977 1472
977 1527
977 1883
977 2042
977 2119
979 1068
979 1139
979 1162
979 1528
979 1852
979 2095
980 2007
980 2350
981 1368
982 983
982 987
982 1047
982 1050
982 1117
982 1206
982 1301
982 1380
982 1463
982 1476
982 1500
982 1531
982 1739
982 1756
982 1784
982 1786
982 1799
982 1891
982 1928
982 2034
982 2055
982 2079
982 2090
982 2346
982 2363
983 986
983 1337
983 1497
983 1868
983 1891
983 1937
983 2015
983 2346
984 1095
984 1267
984 1306
984 1323
984 1443
984 1473
984 1601
984 1638
984 1712
984 1902
984 1903
984 1924
984 1953
984 1962
984 1996
984 2014
984 2108
984 2208
984 2399
985 1528
985 1741
985 1755
985 1907
985 1998
985 2036
986 1036
986 1037
986 1070
986 1082
986 1114
986 1121
986 1274
986 1325
986 1393
986 1450
986 1537
986 1620
986 1777
986 1827
986 1921
986 1937
986 1943
986 2368
987 1928
988 1220
988 2061
989 1038
989 1124
989 1368
990 1058
990 1082
990 1219
990 1235
990 1332
990 1347
990 1354
990 1450
990 1490
990 1497
990 1520
990 1665
990 1885
990 2163
990 2251
990 2276
991 1317
991 1711
991 1771
991 2001
991 2034
992 1037
992 1759
992 2421
993 1218
993 1368
993 1408
993 1795
993 1799
993 1999
994 1075
994 1332
994 1487
994 1490
994 1920
994 2261
994 2270
994 2310
994 2348
995 1116
995 1173
995 1249
995 1554
995 1564
995 1600
995 1682
995 1753
995 2146
995 2242
995 2362
995 2369
995 2385
996 1178
996 1682
996 1753
996 1935
996 2016
998 2112
998 2146
998 2225
998 2346
999 1274
999 1347
999 1590
999 1919
999 2151
999 2241
1000 2276
1001 1214
1001 1273
1001 1986
1002 1037
1003 1689
1003 1729
1003 2394
1004 1066
1005 1078
1005 1158
1005 1614
1005 1686
1005 2001
1005 2364
1007 1304
1007 1552
1007 1598
1007 1618
1007 1672
1007 1740
1007 1759
1007 2002
1007 2215
1008 1119
1008 1212
1008 1318
1008 1614
1008 1712
1008 1739
1008 2129
1008 2196
1008 2272
1008 2386
1008 2394
1009 1368
1009 1433
1009 1901
1009 2240
1010 1036
1010 1082
1010 1087
1010 1095
1010 1124
1010 1158
1010 1169
1010 1183
1010 1212
1010 1231
1010 1244
1010 1280
1010 1358
1010 1368
1010 1407
1010 1434
1010 1447
1010 1457
1010 1461
1010 1463
1010 1532
1010 1596
1010 1752
1010 1859
1010 1878
1010 1986
1010 2028
1010 2085
1010 2175
1010 2198
1010 2288
1011 1116
1011 1124
1011 1130
1011 1156
1011 1218
1011 1264
1011 1340
1011 1402
1011 1533
1011 1614
1011 1686
1011 1711
1011 1717
1011 1792
1011 1988
1011 2015
1011 2366
1014 2310
1015 1044
1015 1194
1015 1205
1015 1450
1015 1587
1016 1182
1016 1347
1017 1859
1017 1900
1017 2001
1017 2057
1017 2143
1017 2210
1017 2244
1018 1391
1018 1811
1018 2059
1019 1094
1019 1280
1019 1339
1019 1347
1019 1380
1019 1414
1019 1506
1019 1507
1019 1520
1019 1874
1019 1911
1019 1966
1019 2029
1019 2072
1019 2088
1019 2193
1019 2198
1019 2199
1019 2278
1019 2349
1019 2350
1019 2391
1020 1231
1020 1246
1020 1329
1020 1470
1020 1529
1020 1542
1020 1618
1020 1636
1020 1644
1020 1694
1020 1719
1020 2046
1020 2144
1020 2233
1020 2283
1020 2399
1021 1082
1021 1368
1021 2242
1021 2415
1023 1164
1023 1304
1023 1334
1023 1369
1023 1723
1023 1759
1023 1965
1023 2002
1023 2088
1023 2194
1023 2364
1023 2368
1023 2406
1023 2414
1024 1058
1024 1429
1024 1490
1024 1517
1024 1561
1024 1665
1024 1675
1024 1686
1024 1719
1024 1770
1024 2163
1024 2198
1024 2267
1024 2276
1025 1413
1025 1828
1025 1984
1025 2166
1025 2185
1026 1553
1026 2005
1026 2183
1026 2380
1027 2063
1028 1037
1029 1304
1030 1086
1030 1122
1030 1164
1030 1203
1030 1306
1030 1320
1030 1374
1030 1378
1030 1393
1030 1422
1030 1428
1030 1527
1030 1553
1030 1580
1030 1603
1030 1605
1030 1668
1030 1684
1030 1763
1030 1778
1030 1852
1030 1878
1030 2054
1030 2063
1030 2079
1030 2080
1030 2168
1030 2211
1030 2245
1030 2259
1030 2266
1030 2291
1030 2318
1032 1127
1032 1228
1032 1334
1032 1369
1032 1443
1032 1454
1032 1461
1032 1498
1032 1537
1032 1603
1032 1697
1032 2014
1032 2053
1033 1125
1033 1180
1033 1211
1033 1235
1033 1281
1033 1334
1033 1343
1033 1347
1033 1349
1033 1356
1033 1395
1033 1487
1033 1542
1033 1757
1033 1805
1033 1856
1033 1913
1033 1924
1033 1935
1033 1992
1033 2016
1033 2082
1033 2104
1033 2150
1033 2158
1033 2199
1033 2236
1033 2274
1033 2299
1033 2349
1033 2369
1034 2094
1034 2118
1035 1107
1035 1119
1035 1124
1035 1248
1035 1281
1035 1388
1035 1426
1035 1537
1035 1644
1035 1730
1035 1742
1035 1747
1035 1759
1035 1905
1035 1967
1035 1983
1035 2016
1035 2082
1035 2172
1035 2185
1035 2213
1035 2246
1035 2381
1036 1040
1036 1064
1036 1082
1036 1159
1036 1274
1036 1358
1036 1382
1036 1456
1036 1497
1036 1522
1036 1602
1036 1609
1036 1612
1036 1792
1036 1805
1036 1821
1036 1824
1036 1827
1036 1954
1036 2094
1036 2097
1036 2211
1036 2255
1036 2322
1036 2331
1036 2399
1037 1057
1037 1065
1037 1082
1037 1086
1037 1138
1037 1154
1037 1194
1037 1254
1037 1280
1037 1281
1037 1304
1037 1313
1037 1333
1037 1336
1037 1351
1037 1410
1037 1415
1037 1428
1037 1472
1037 1486
1037 1509
1037 1520
1037 1554
1037 1565
1037 1606
1037 1618
1037 1642
1037 1646
1037 1656
1037 1701
1037 1729
1037 1740
1037 1752
1037 1754
1037 1759
1037 1763
1037 1777
1037 1838
1037 1860
1037 1869
1037 1882
1037 1941
1037 2063
1037 2091
1037 2157
1037 2184
1037 2297
1037 2307
1037 2342
1037 2368
1037 2387
1037 2414
1037 2421
1038 1082
1038 1098
1038 1124
1038 1134
1038 1137
1038 1214
1038 1280
1038 1296
1038 1368
1038 1369
1038 1416
1038 1436
1038 1536
1038 1587
1038 1590
1038 1594
1038 1650
1038 1747
1038 1804
1038 1852
1038 1937
1038 2074
1038 2082
1038 2090
1038 2153
1038 2212
1038 2221
1038 2250
1038 2292
1038 2318
1038 2399
1039 1620
1039 1720
1039 1839
1039 1852
1039 1951
1039 2371
1040 1248
1040 1280
1040 1347
1040 1368
1040 1382
1040 1387
1040 1497
1040 1567
1040 1604
1040 1614
1040 1744
1040 1792
1040 1988
1040 1992
1040 2010
1040 2012
1040 2072
1040 2079
1040 2115
1040 2139
1040 2198
1040 2419
1041 2048
1041 2350
1042 1450
1042 1686
1043 1206
1044 1114
1044 1228
1044 1242
1044 1283
1044 1347
1044 1361
1044 1365
1044 1370
1044 1393
1044 1399
1044 1416
1044 1434
1044 1439
1044 1452
1044 1508
1044 1528
1044 1536
1044 1584
1044 1587
1044 1590
1044 1739
1044 1742
1044 1774
1044 1804
1044 1834
1044 1962
1044 2037
1044 2123
1044 2153
1044 2212
1044 2216
1044 2292
1044 2333
1044 2380
1045 1166
1045 1228
1045 1231
1045 1280
1045 1327
1045 1368
1045 1436
1045 1464
1045 1507
1045 1584
1045 1766
1045 1896
1045 1919
1045 1935
1045 2095
1045 2139
1045 2219
1045 2298
1045 2372
1046 1436
1046 1670
1046 1973
1046 2109
1046 2264
1048 1472
1048 2119
1048 2406
1049 1368
1049 1584
1050 1114
1050 1139
1050 1242
1050 1248
1050 1280
1050 1323
1050 1368
1050 1393
1050 1426
1050 1434
1050 1473
1050 1574
1050 1596
1050 1605
1050 1618
1050 1636
1050 1706
1050 1739
1050 1911
1050 1923
1050 1953
1050 2005
1050 2014
1050 2016
1050 2085
1050 2087
1050 2175
1050 2200
1050 2216
1050 2281
1050 2289
1050 2291
1051 1281
1051 2107
1052 1304
1052 1672
1052 1679
1052 1729
1052 2002
1052 2215
1053 1057
1053 1078
1053 1082
1053 1137
1053 1193
1053 1267
1053 1280
1053 1374
1053 1454
1053 1472
1053 1481
1053 1487
1053 1502
1053 1509
1053 1520
1053 1618
1053 1636
1053 1717
1053 1740
1053 1755
1053 1759
1053 1788
1053 1822
1053 1883
1053 1954
1053 1964
1053 1993
1053 2006
1053 2082
1053 2088
1053 2127
1053 2198
1053 2280
1053 2284
1053 2364
1053 2368
1053 2414
1054 2266
1055 1355
1055 1514
1055 1587
1055 2333
1056 1095
1057 1280
1057 1415
1057 1486
1057 1565
1057 1618
1057 1636
1057 1759
1057 1834
1057 1935
1057 2042
1057 2095
1057 2197
1057 2200
1057 2368
1058 1429
1058 1490
1058 1561
1058 1614
1058 1665
1058 1675
1058 1686
1058 1719
1058 1770
1058 1880
1058 1885
1058 1928
1058 2001
1058 2163
1058 2179
1058 2276
1058 2362
1058 2370
1060 1340
1060 1548
1060 1834
1060 2198
1060 2219
1060 2266
1060 2362
1060 2366
1061 1902
1061 1973
1062 1248
1062 2051
1063 1374
1063 1407
1063 1707
1063 2012
1063 2362
1064 1127
1064 1203
1064 1223
1064 1246
1064 1248
1064 1274
1064 1284
1064 1329
1064 1368
1064 1409
1064 1509
1064 1522
1064 1567
1064 1596
1064 1602
1064 1609
1064 1612
1064 1620
1064 1636
1064 1694
1064 1781
1064 1821
1064 1852
1064 1937
1064 1992
1064 2059
1064 2063
1064 2094
1064 2097
1064 2144
1064 2160
1064 2216
1064 2235
1064 2349
1064 2399
1065 1068
1065 1095
1065 1114
1065 1137
1065 1281
1065 1320
1065 1332
1065 1368
1065 1378
1065 1387
1065 1413
1065 1426
1065 1450
1065 1472
1065 1513
1065 1518
1065 1519
1065 1527
1065 1528
1065 1575
1065 1604
1065 1690
1065 1701
1065 1723
1065 1823
1065 1838
1065 1882
1065 1938
1065 1960
1065 2007
1065 2016
1065 2082
1065 2085
1065 2092
1065 2163
1065 2198
1065 2358
1065 2368
1065 2414
1066 1104
1066 1124
1066 1572
1066 1588
1066 2134
1066 2205
1066 2411
1067 1280
1067 1507
1067 1851
1067 2271
1068 1159
1068 1212
1068 1222
1068 1229
1068 1231
1068 1280
1068 1378
1068 1393
1068 1455
1068 1528
1068 1530
1068 1537
1068 1542
1068 1570
1068 1590
1068 1606
1068 1741
1068 1789
1068 1823
1068 1858
1068 1923
1068 1934
1068 2082
1068 2142
1068 2162
1068 2198
1068 2216
1068 2269
1068 2331
1068 2357
1069 1159
1069 1924
1070 1218
1070 1246
1070 1618
1070 1715
1070 2144
1071 1142
1071 1446
1071 1973
1072 1192
1072 1242
1072 1426
1072 1475
1072 1537
1072 1597
1072 1739
1072 1895
1072 1923
1072 2005
1072 2016
1072 2079
1072 2216
1072 2220
1072 2232
1072 2247
1072 2273
1072 2380
1073 1226
1073 1467
1073 1528
1073 1537
1073 1882
1073 2059
1073 2382
1074 1736
1074 1850
1075 1082
1075 1152
1075 1244
1075 1470
1075 1789
1075 2310
1076 1078
1076 1082
1076 1171
1076 1219
1076 1280
1076 1281
1076 1320
1076 1323
1076 1358
1076 1450
1076 1518
1076 1576
1076 1617
1076 1651
1076 1684
1076 1706
1076 1827
1076 1850
1076 1878
1076 1911
1076 1992
1076 2014
1076 2066
1076 2082
1076 2084
1076 2092
1076 2134
1076 2139
1076 2144
1076 2192
1076 2230
1076 2402
1077 1320
1077 1466
1077 2291
1078 1136
1078 1209
1078 1212
1078 1220
1078 1248
1078 1270
1078 1372
1078 1516
1078 1520
1078 1542
1078 1614
1078 1707
1078 1788
1078 1853
1078 1854
1078 1874
1078 1954
1078 1988
1078 2004
1078 2021
1078 2040
1078 2056
1078 2072
1078 2326
1078 2409
1078 2415
1079 1368
1079 1537
1079 2280
1079 2312
1080 1929
1080 2042
1080 2368
1081 1341
1081 1852
1082 1102
1082 1114
1082 1117
1082 1129
1082 1133
1082 1134
1082 1138
1082 1156
1082 1164
1082 1168
1082 1182
1082 1183
1082 1184
1082 1203
1082 1212
1082 1218
1082 1223
1082 1226
1082 1231
1082 1242
1082 1246
1082 1256
1082 1274
1082 1280
1082 1281
1082 1306
1082 1318
1082 1332
1082 1333
1082 1337
1082 1347
1082 1353
1082 1354
1082 1368
1082 1374
1082 1387
1082 1393
1082 1407
1082 1410
1082 1415
1082 1429
1082 1450
1082 1457
1082 1466
1082 1481
1082 1487
1082 1501
1082 1509
1082 1511
1082 1517
1082 1519
1082 1520
1082 1527
1082 1542
1082 1556
1082 1567
1082 1575
1082 1614
1082 1618
1082 1636
1082 1686
1082 1687
1082 1689
1082 1701
1082 1719
1082 1723
1082 1729
1082 1730
1082 1731
1082 1739
1082 1740
1082 1759
1082 1774
1082 1777
1082 1792
1082 1804
1082 1824
1082 1827
1082 1834
1082 1841
1082 1852
1082 1878
1082 1885
1082 1891
1082 1903
1082 1905
1082 1911
1082 1937
1082 1949
1082 1988
1082 2014
1082 2016
1082 2047
1082 2048
1082 2055
1082 2063
1082 2069
1082 2072
1082 2082
1082 2088
1082 2091
1082 2119
1082 2133
1082 2144
1082 2163
1082 2198
1082 2199
1082 2200
1082 2228
1082 2267
1082 2288
1082 2291
1082 2318
1082 2342
1082 2350
1082 2362
1082 2368
1082 2381
1082 2399
1083 1125
1083 1242
1083 1537
1083 1632
1083 1814
1083 2146
1085 1245
1085 1454
1085 2241
1085 2307
1085 2373
1086 1101
1086 1110
1086 1119
1086 1137
1086 1164
1086 1226
1086 1237
1086 1254
1086 1263
1086 1275
1086 1351
1086 1364
1086 1374
1086 1375
1086 1413
1086 1415
1086 1428
1086 1472
1086 1497
1086 1509
1086 1520
1086 1535
1086 1544
1086 1618
1086 1634
1086 1664
1086 1673
1086 1687
1086 1723
1086 1737
1086 1763
1086 1848
1086 1859
1086 1860
1086 1883
1086 2006
1086 2007
1086 2063
1086 2081
1086 2086
1086 2109
1086 2116
1086 2127
1086 2138
1086 2144
1086 2148
1086 2149
1086 2161
1086 2164
1086 2184
1086 2185
1086 2197
1086 2228
1086 2265
1086 2275
1086 2284
1086 2291
1086 2310
1086 2334
1086 2342
1086 2360
1086 2362
1086 2368
1087 1212
1087 1237
1087 1358
1087 2085
1087 2203
1087 2242
1088 1119
1088 1723
1088 1737
1088 1851
1088 2024
1089 1587
1089 1801
1089 2380
1090 1142
1090 1310
1090 1368
1090 1518
1090 1617
1090 2084
1090 2230
1091 1129
1091 1614
1092 1723
1094 1181
1094 1193
1094 1281
1094 1449
1094 1481
1094 1618
1094 1922
1094 2006
1094 2048
1094 2063
1094 2068
1094 2088
1094 2259
1094 2280
1094 2364
1094 2368
1094 2376
1095 1139
1095 1164
1095 1267
1095 1352
1095 1519
1095 1537
1095 1574
1095 1638
1095 1712
1095 1827
1095 1902
1095 1911
1095 1921
1095 1924
1095 1953
1095 2014
1095 2079
1095 2109
1095 2139
1095 2208
1095 2216
1095 2220
1095 2240
1095 2369
1095 2399
1095 2421
1096 1522
1097 1281
1097 1526
1097 1528
1097 1563
1097 2016
1098 1116
1098 1342
1098 1618
1098 1859
1098 2004
1098 2048
1098 2053
1098 2213
1098 2350
1098 2394
1099 1218
1099 1614
1099 2224
1099 2293
1101 1157
1101 1176
1101 1237
1101 1374
1101 1428
1101 1431
1101 1729
1101 1754
1101 1864
1101 2140
1101 2184
1102 1306
1102 1316
1102 1534
1102 1537
1102 1553
1102 1736
1102 2139
1103 1114
1103 1368
1103 1393
1103 2110
1103 2318
1104 1171
1104 1377
1104 1380
1104 1393
1104 1518
1104 1603
1104 1624
1104 1694
1104 1731
1104 1759
1104 1778
1104 1855
1104 1949
1104 2024
1104 2102
1104 2266
1106 1549
1106 2072
1107 2310
1108 1686
1108 2316
1109 2113
1110 1204
1110 1275
1110 1318
1110 1428
1110 1456
1110 1472
1110 2063
1110 2184
1110 2362
1111 1172
1111 1903
1111 2005
1111 2233
1112 1215
1112 1220
1112 1341
1112 1488
1112 1516
1112 1788
1112 2040
1112 2061
1112 2424
1113 2393
1114 1131
1114 1223
1114 1248
1114 1283
1114 1347
1114 1358
1114 1366
1114 1368
1114 1393
1114 1441
1114 1492
1114 1511
1114 1533
1114 1567
1114 1632
1114 1739
1114 1827
1114 1901
1114 1935
1114 1943
1114 1977
1114 1995
1114 2069
1114 2080
1114 2110
1114 2168
1114 2213
1114 2216
1114 2318
1114 2331
1114 2343
1115 1183
1115 1203
1115 1310
1115 1368
1115 1521
1115 1576
1115 1617
1115 1706
1115 1727
1115 1986
1116 1146
1116 1148
1116 1526
1116 1614
1116 1711
1116 1831
1116 1906
1116 1951
1116 2015
1116 2048
1116 2080
1116 2282
1117 1136
1117 1206
1117 1218
1117 1280
1117 1358
1117 1450
1117 1487
1117 1500
1117 1519
1117 1533
1117 1590
1117 1614
1117 1632
1117 1665
1117 1693
1117 1730
1117 1786
1117 1792
1117 1841
1117 1905
1117 2055
1117 2072
1117 2088
1117 2198
1117 2224
1117 2267
1117 2362
1117 2369
1118 1296
1118 1368
1118 1442
1118 1874
1118 2014
1118 2016
1118 2384
1118 2415
1119 1164
1119 1428
1119 1520
1119 1527
1119 1618
1119 1681
1119 1737
1119 2007
1119 2081
1119 2184
1119 2228
1119 2242
1119 2360
1120 1513
1120 2040
1120 2092
1120 2371
1121 1137
1121 1465
1121 1487
1121 1745
1121 1841
1122 1164
1122 1226
1122 1527
1122 1559
1122 1723
1122 1841
1122 1904
1122 2063
1122 2148
1122 2411
1123 1164
1123 1254
1123 1374
1123 1428
1123 1509
1123 1527
1123 1559
1123 1567
1123 1681
1123 1723
1123 1740
1123 1955
1123 2006
1123 2063
1123 2148
1123 2370
1124 1187
1124 1193
1124 1194
1124 1231
1124 1280
1124 1296
1124 1304
1124 1393
1124 1424
1124 1526
1124 1537
1124 1548
1124 1550
1124 1614
1124 1618
1124 1650
1124 1693
1124 1752
1124 1788
1124 1804
1124 1827
1124 1861
1124 1902
1124 1942
1124 1981
1124 1992
1124 2048
1124 2059
1124 2074
1124 2129
1124 2143
1124 2163
1124 2209
1124 2216
1124 2250
1124 2267
1124 2278
1124 2286
1124 2290
1124 2291
1124 2307
1124 2309
1124 2318
1124 2368
1124 2394
1124 2399
1125 1133
1125 1246
1125 1358
1125 1537
1125 1567
1125 1570
1125 2318
1126 1852
1127 1169
1127 1274
1127 1292
1127 1329
1127 1335
1127 1409
1127 1454
1127 1477
1127 1522
1127 1596
1127 1602
1127 1609
1127 1612
1127 1781
1127 1821
1127 1824
1127 2013
1127 2046
1127 2059
1127 2094
1127 2097
1127 2144
1128 1206
1128 1658
1128 1830
1128 1949
1128 2283
1129 1450
1129 1518
1129 1727
1129 1903
1129 2291
1130 1218
1130 1393
1130 1686
1130 1711
1130 1831
1130 1879
1130 2001
1130 2082
1130 2224
1132 1283
1132 1587
1133 1137
1133 1223
1133 1274
1133 1280
1133 1347
1133 1358
1133 1366
1133 1393
1133 1468
1133 1472
1133 1488
1133 1527
1133 1532
1133 1567
1133 1582
1133 1672
1133 1740
1133 1757
1133 1784
1133 1792
1133 1796
1133 1827
1133 1931
1133 1932
1133 1937
1133 1943
1133 1967
1133 1972
1133 2042
1133 2069
1133 2092
1133 2119
1133 2144
1133 2152
1133 2187
1133 2318
1133 2331
1133 2343
1133 2368
1133 2414
1134 1166
1134 1228
1134 1280
1134 1296
1134 1368
1134 1388
1134 1426
1134 1618
1134 1742
1134 1804
1134 2074
1134 2082
1134 2207
1134 2233
1135 2035
1136 1137
1136 1143
1136 1168
1136 1218
1136 1224
1136 1233
1136 1267
1136 1273
1136 1280
1136 1281
1136 1332
1136 1337
1136 1372
1136 1384
1136 1407
1136 1449
1136 1450
1136 1487
1136 1497
1136 1509
1136 1520
1136 1542
1136 1571
1136 1575
1136 1606
1136 1633
1136 1636
1136 1645
1136 1686
1136 1717
1136 1721
1136 1730
1136 1752
1136 1763
1136 1770
1136 1792
1136 1834
1136 1868
1136 2073
1136 2092
1136 2121
1136 2127
1136 2163
1136 2174
1136 2197
1136 2198
1136 2216
1136 2283
1136 2326
1137 1164
1137 1171
1137 1212
1137 1254
1137 1274
1137 1387
1137 1426
1137 1450
1137 1509
1137 1520
1137 1580
1137 1582
1137 1590
1137 1716
1137 1739
1137 1757
1137 1769
1137 1792
1137 1804
1137 1843
1137 1916
1137 1937
1137 1993
1137 2066
1137 2072
1137 2082
1137 2144
1137 2198
1137 2228
1137 2318
1137 2326
1137 2364
1137 2415
1138 1168
1138 1214
1138 1219
1138 1565
1138 1623
1138 1701
1138 1740
1138 1774
1138 1939
1138 2307
1139 1202
1139 1242
1139 1370
1139 1378
1139 1424
1139 1426
1139 1553
1139 1590
1139 1666
1139 1739
1139 1756
1139 1804
1139 1851
1139 1905
1139 2005
1139 2079
1139 2186
1139 2216
1139 2247
1139 2380
1139 2399
1140 1158
1140 1407
1140 1575
1140 2270
1140 2287
1141 1333
1141 1486
1141 1565
1141 1701
1141 1796
1142 1188
1142 1228
1142 1426
1142 1513
1142 1624
1142 1730
1142 1924
1142 2062
1142 2142
1143 1301
1143 1406
1143 1500
1143 1531
1143 1784
1143 1799
1143 1999
1143 2034
1143 2035
1144 1490
1144 1928
1145 1831
1145 1998
1145 2016
1146 1564
1146 1833
1146 2352
1146 2355
1147 1368
1147 1515
1147 1921
1148 1214
1148 1281
1148 1320
1148 1333
1148 1419
1148 1466
1148 1584
1148 1596
1148 1632
1148 1668
1148 1684
1148 1739
1148 1785
1148 1805
1148 1878
1148 1986
1148 2026
1148 2084
1148 2211
1148 2264
1148 2291
1148 2392
1149 1632
1150 1353
1150 1838
1151 1472
1151 1929
1152 1176
1152 1193
1152 1325
1152 1428
1152 1480
1152 1520
1152 1580
1152 1691
1152 1724
1152 1725
1152 1931
1152 1937
1152 1981
1152 2228
1152 2262
1152 2338
1152 2359
1152 2368
1152 2412
1153 1218
1153 1717
1153 2171
1153 2310
1154 1386
1154 1520
1154 1759
1154 2002
1154 2032
1154 2290
1154 2307
1154 2342
1155 1193
1156 1218
1156 1277
1156 1332
1156 1345
1156 1358
1156 1450
1156 1497
1156 1528
1156 1537
1156 1542
1156 1575
1156 1614
1156 1616
1156 1618
1156 1693
1156 1703
1156 1717
1156 1792
1156 1831
1156 1884
1156 1885
1156 1903
1156 1988
1156 2198
1156 2257
1157 1176
1157 1374
1157 1431
1157 1520
1157 1618
1157 1704
1157 1725
1157 2075
1157 2140
1157 2368
1157 2405
1158 1218
1158 1542
1158 1686
1158 1740
1158 1821
1158 2028
1158 2093
1158 2180
1158 2270
1158 2287
1159 1166
1159 1234
1159 1280
1159 1368
1159 1382
1159 1436
1159 1473
1159 1487
1159 1497
1159 1509
1159 1636
1159 1695
1159 1712
1159 1786
1159 1824
1159 1902
1159 1903
1159 1911
1159 1924
1159 1953
1159 1980
1159 2072
1159 2079
1159 2082
1159 2092
1159 2198
1159 2208
1162 1242
1162 1370
1162 1426
1162 1475
1162 2005
1162 2154
1162 2247
1162 2380
1163 1293
1163 1386
1163 1510
1163 2307
1163 2421
1164 1166
1164 1226
1164 1237
1164 1246
1164 1254
1164 1274
1164 1280
1164 1281
1164 1342
1164 1359
1164 1364
1164 1367
1164 1374
1164 1413
1164 1428
1164 1472
1164 1509
1164 1520
1164 1527
1164 1535
1164 1542
1164 1544
1164 1549
1164 1551
1164 1567
1164 1602
1164 1614
1164 1618
1164 1632
1164 1636
1164 1667
1164 1681
1164 1682
1164 1686
1164 1724
1164 1737
1164 1759
1164 1763
1164 1777
1164 1789
1164 1792
1164 1874
1164 2006
1164 2007
1164 2048
1164 2063
1164 2082
1164 2086
1164 2116
1164 2138
1164 2144
1164 2148
1164 2166
1164 2184
1164 2185
1164 2197
1164 2198
1164 2228
1164 2266
1164 2269
1164 2291
1164 2310
1164 2334
1164 2360
1164 2368
1164 2381
1164 2387
1164 2414
1165 1658
1165 2002
1165 2077
1166 1202
1166 1228
1166 1246
1166 1259
1166 1280
1166 1327
1166 1330
1166 1337
1166 1368
1166 1388
1166 1426
1166 1436
1166 1470
1166 1507
1166 1520
1166 1523
1166 1553
1166 1632
1166 1636
1166 1695
1166 1739
1166 1766
1166 1896
1166 1903
1166 1919
1166 1953
1166 1992
1166 1998
1166 2005
1166 2059
1166 2109
1166 2142
1166 2151
1166 2207
1166 2216
1166 2368
1166 2418
1167 1188
1167 1374
1167 1483
1167 1546
1167 1628
1167 1723
1168 1410
1168 1618
1168 1777
1168 2048
1168 2242
1168 2307
1168 2421
1169 1278
1169 1329
1169 1333
1169 1602
1169 1723
1169 1781
1169 2144
1170 1318
1170 1456
1170 1472
1170 1725
1170 2406
1171 1272
1171 1719
1171 1843
1171 1851
1171 2066
1172 1280
1172 1368
1172 1520
1172 1636
1172 1903
1172 1964
1172 2004
1173 1620
1173 1834
1173 1905
1173 2368
1173 2406
1175 1520
1175 1618
1175 1874
1175 1913
1175 1958
1175 2029
1175 2368
1176 1369
1176 1393
1176 1431
1176 1472
1176 1478
1176 1618
1176 1704
1176 1754
1176 1834
1176 1864
1176 1872
1176 2048
1176 2075
1176 2117
1176 2140
1176 2291
1176 2320
1176 2323
1176 2365
1176 2368
1176 2414
1177 1434
1177 1587
1177 2087
1177 2115
1177 2123
1177 2333
1178 1196
1178 1213
1178 1281
1178 1753
1178 1935
1178 2369
1179 1316
1179 1736
1179 2092
1179 2139
1180 1274
1180 1280
1180 1347
1180 1358
1180 1395
1180 1590
1180 1753
1180 1856
1180 1935
1180 1967
1180 2024
1180 2199
1180 2318
1181 1218
1181 1259
1181 1260
1181 1281
1181 1320
1181 1407
1181 1459
1181 1481
1181 1703
1181 1730
1181 1740
1181 1755
1181 1835
1181 1878
1181 1948
1181 2052
1181 2174
1181 2198
1181 2213
1181 2233
1181 2317
1182 1185
1182 1231
1182 1245
1182 1280
1182 1337
1182 1383
1182 1388
1182 1548
1182 1597
1182 1614
1182 1831
1182 1906
1182 1931
1182 2082
1182 2148
1182 2151
1182 2216
1182 2219
1182 2228
1182 2368
1183 1368
1183 1400
1183 1668
1183 1752
1183 1827
1183 1834
1183 1992
1183 2139
1185 1311
1185 1370
1185 1426
1185 1473
1185 1905
1185 1911
1185 2016
1185 2208
1185 2216
1185 2247
1187 1280
1187 1712
1187 1902
1187 1911
1187 1924
1187 1953
1187 1973
1187 2208
1188 1280
1188 1368
1188 1506
1188 1513
1188 1534
1188 1540
1188 1620
1188 1624
1188 1736
1188 1953
1188 2051
1188 2139
1188 2142
1188 2206
1189 1316
1189 1368
1190 1191
1192 1426
1192 2247
1193 1197
1193 1325
1193 1364
1193 1420
1193 1481
1193 1491
1193 1502
1193 1567
1193 1681
1193 1883
1193 1916
1193 1922
1193 1937
1193 2063
1193 2088
1193 2197
1193 2228
1193 2262
1193 2278
1193 2309
1193 2364
1193 2368
1194 1358
1194 1397
1194 1428
1194 2307
1195 1384
1195 1614
1195 1742
1195 1988
1196 1214
1196 1280
1196 1436
1196 1768
1196 1796
1196 1895
1196 2151
1196 2219
1196 2364
1197 1681
1197 2072
1197 2364
1197 2368
1198 1268
1198 1270
1198 1281
1198 1340
1198 1407
1198 1450
1198 1487
1198 1522
1198 1537
1198 1542
1198 1633
1198 1688
1198 1740
1198 1821
1198 1822
1198 2015
1198 2028
1198 2112
1198 2244
1198 2306
1198 2310
1198 2360
1200 1280
1200 1378
1200 1426
1200 1475
1200 1537
1200 1632
1200 1923
1200 2079
1200 2247
1200 2357
1200 2380
1201 1348
1201 1463
1201 1537
1202 1280
1202 1352
1202 1370
1202 1378
1202 1804
1202 1902
1202 2186
1202 2216
1202 2399
1203 1266
1203 1382
1203 1426
1203 1528
1203 1739
1203 1792
1203 1826
1203 1827
1203 1834
1203 2079
1203 2211
1204 1318
1204 1472
1204 2198
1204 2406
1205 1231
1205 1407
1205 1434
1205 1509
1205 1587
1205 1827
1205 2199
1205 2254
1206 1279
1206 1408
1206 1562
1206 1658
1206 1786
1206 1830
1206 1949
1206 2055
1206 2073
1206 2146
1206 2283
1207 1304
1207 1724
1207 2082
1207 2368
1208 1369
1208 1799
1209 1384
1209 1497
1209 1686
1209 1819
1209 1988
1209 2171
1210 1371
1210 1686
1211 1334
1211 1347
1211 1358
1211 1434
1211 1806
1211 1935
1211 2040
1211 2109
1211 2199
1211 2236
1212 1214
1212 1223
1212 1237
1212 1242
1212 1274
1212 1280
1212 1281
1212 1293
1212 1358
1212 1368
1212 1375
1212 1402
1212 1414
1212 1432
1212 1490
1212 1509
1212 1524
1212 1567
1212 1590
1212 1632
1212 1738
1212 1739
1212 1776
1212 1789
1212 1792
1212 1804
1212 1827
1212 1881
1212 1937
1212 1951
1212 1992
1212 2040
1212 2055
1212 2072
1212 2082
1212 2092
1212 2116
1212 2127
1212 2139
1212 2203
1212 2228
1212 2259
1212 2267
1212 2368
1212 2409
1213 1332
1213 2021
1214 1419
1214 1466
1214 1513
1214 1584
1214 1668
1214 1684
1214 1727
1214 1783
1214 1911
1214 1935
1214 1971
1214 1986
1214 2167
1214 2199
1214 2236
1214 2240
1214 2291
1214 2402
1215 1220
1215 2061
1215 2362
1217 1768
1218 1224
1218 1225
1218 1233
1218 1246
1218 1264
1218 1277
1218 1317
1218 1337
1218 1348
1218 1362
1218 1371
1218 1384
1218 1398
1218 1407
1218 1450
1218 1457
1218 1484
1218 1497
1218 1516
1218 1528
1218 1537
1218 1542
1218 1543
1218 1548
1218 1571
1218 1575
1218 1579
1218 1614
1218 1645
1218 1665
1218 1675
1218 1686
1218 1693
1218 1703
1218 1711
1218 1717
1218 1719
1218 1721
1218 1755
1218 1770
1218 1775
1218 1795
1218 1816
1218 1822
1218 1828
1218 1833
1218 1862
1218 1866
1218 1868
1218 1884
1218 1920
1218 1946
1218 1995
1218 2015
1218 2073
1218 2121
1218 2151
1218 2163
1218 2171
1218 2174
1218 2178
1218 2179
1218 2197
1218 2198
1218 2213
1218 2277
1218 2293
1218 2306
1218 2362
1218 2393
1219 1260
1219 1281
1219 1320
1219 1740
1219 1752
1219 1755
1219 1839
1219 1862
1219 2291
1219 2306
1220 1270
1220 1346
1220 1372
1220 1516
1220 1634
1220 1716
1220 1788
1220 2061
1220 2327
1221 1736
1222 1369
1222 1824
1222 2063
1222 2094
1222 2144
1223 1231
1223 1270
1223 1393
1223 1567
1223 1575
1223 1792
1223 1841
1223 2291
1223 2331
1224 1277
1224 1280
1224 1332
1224 1407
1224 1497
1224 1542
1224 1571
1224 1627
1224 1717
1224 1745
1224 1937
1224 2112
1224 2391
1225 1348
1225 1484
1225 1497
1225 1717
1225 1770
1225 1866
1225 2015
1225 2198
1226 1237
1226 1364
1226 1374
1226 1497
1226 1602
1226 1723
1226 1737
1226 1827
1226 2063
1226 2086
1226 2197
1226 2387
1227 1725
1227 2406
1228 1234
1228 1280
1228 1288
1228 1327
1228 1368
1228 1393
1228 1394
1228 1426
1228 1436
1228 1464
1228 1470
1228 1473
1228 1507
1228 1509
1228 1515
1228 1523
1228 1553
1228 1584
1228 1636
1228 1644
1228 1645
1228 1730
1228 1805
1228 1823
1228 1834
1228 1911
1228 1919
1228 1935
1228 1973
1228 1992
1228 2005
1228 2074
1228 2095
1228 2200
1228 2207
1228 2219
1228 2291
1228 2298
1228 2368
1228 2369
1228 2372
1228 2399
1228 2418
1229 1280
1229 1518
1229 1806
1229 1937
1229 1951
1229 1952
1229 2368
1230 1587
1230 2333
1231 1246
1231 1280
1231 1288
1231 1332
1231 1368
1231 1407
1231 1409
1231 1473
1231 1553
1231 1602
1231 1612
1231 1614
1231 1618
1231 1690
1231 1755
1231 1824
1231 2059
1231 2094
1231 2144
1231 2148
1231 2163
1231 2198
1231 2216
1231 2230
1231 2271
1231 2280
1231 2399
1233 1571
1233 1618
1233 1717
1233 1719
1233 2348
1234 1246
1234 1259
1234 1280
1234 1368
1234 1426
1234 1436
1234 1951
1234 1992
1234 2207
1235 1240
1235 1293
1235 1334
1235 1347
1235 1358
1235 1582
1235 1652
1235 1719
1235 2199
1235 2216
1235 2236
1235 2242
1235 2280
1236 1346
1236 1519
1236 1788
1237 1280
1237 1293
1237 1358
1237 1369
1237 1375
1237 1428
1237 1497
1237 1520
1237 1542
1237 1590
1237 1598
1237 1667
1237 1687
1237 1723
1237 1739
1237 1774
1237 1792
1237 1848
1237 1881
1237 1958
1237 2007
1237 2048
1237 2061
1237 2063
1237 2072
1237 2116
1237 2119
1237 2144
1237 2203
1237 2288
1237 2291
1237 2368
1237 2387
1237 2414
1238 1404
1238 1601
1239 1280
1239 1332
1239 1369
1239 1463
1239 1618
1239 1841
1239 1859
1239 2310
1239 2381
1240 1347
1240 1682
1240 1753
1240 1863
1240 1965
1240 2199
1240 2242
1240 2362
1240 2369
1241 2123
1242 1280
1242 1347
1242 1358
1242 1368
1242 1393
1242 1412
1242 1426
1242 1434
1242 1511
1242 1553
1242 1567
1242 1574
1242 1576
1242 1605
1242 1693
1242 1739
1242 1821
1242 1827
1242 1923
1242 1927
1242 1943
1242 1949
1242 1977
1242 1992
1242 2005
1242 2016
1242 2079
1242 2080
1242 2082
1242 2110
1242 2124
1242 2200
1242 2216
1242 2247
1242 2249
1242 2318
1242 2343
1242 2369
1242 2380
1242 2415
1243 1924
1243 2040
1243 2337
1244 1268
1244 1407
1244 1457
1244 1542
1244 1614
1244 1633
1244 1717
1244 2089
1245 2307
1246 1280
1246 1353
1246 1368
1246 1382
1246 1387
1246 1388
1246 1418
1246 1527
1246 1553
1246 1584
1246 1590
1246 1719
1246 1824
1246 1827
1246 1841
1246 1856
1246 1878
1246 1896
1246 1904
1246 1905
1246 1992
1246 2059
1246 2109
1246 2151
1246 2207
1246 2233
1246 2291
1246 2292
1246 2331
1247 1587
1248 1347
1248 1358
1248 1376
1248 1387
1248 1393
1248 1426
1248 1532
1248 1567
1248 1662
1248 1744
1248 1805
1248 1831
1248 1911
1248 1938
1248 1992
1248 2012
1248 2079
1248 2107
1248 2112
1248 2115
1248 2216
1248 2261
1248 2318
1248 2331
1248 2420
1249 1788
1250 1878
1251 1558
1251 1777
1251 1869
1251 1871
1251 2414
1252 1342
1252 2048
1252 2350
1253 2113
1254 1374
1254 1387
1254 1428
1254 1460
1254 1472
1254 1551
1254 1554
1254 1618
1254 1723
1254 1737
1254 1759
1254 1993
1254 2007
1254 2032
1254 2063
1254 2138
1254 2161
1254 2228
1254 2278
1254 2290
1254 2307
1255 1393
1255 1514
1255 1587
1255 2333
1256 1369
1257 1774
1257 2388
1258 1369
1258 1967
1259 1436
1259 1515
1259 1645
1259 1742
1259 2200
1260 1264
1260 1281
1260 1320
1260 1347
1260 1348
1260 1407
1260 1450
1260 1459
1260 1487
1260 1490
1260 1614
1260 1740
1260 1755
1260 1759
1260 1780
1260 1839
1260 1903
1260 1946
1260 1948
1260 1984
1260 1993
1260 2052
1260 2088
1260 2167
1260 2178
1260 2198
1260 2283
1260 2306
1260 2359
1260 2368
1261 1620
1261 2170
1262 1512
1262 1520
1262 2029
1262 2072
1263 1275
1263 2086
1264 1281
1264 1484
1264 1740
1264 2015
1266 1340
1266 1614
1266 1980
1267 1404
1267 1473
1267 1591
1267 1638
1267 1712
1267 1902
1267 1911
1267 1924
1267 1996
1268 1407
1268 1471
1268 1542
1268 1565
1268 1618
1268 1759
1268 2307
1268 2342
1269 1882
1270 1372
1270 1410
1270 1418
1270 1423
1270 1506
1270 1520
1270 1548
1270 1671
1270 1691
1270 1752
1270 1762
1270 1777
1270 1903
1270 1978
1270 1984
1270 2127
1270 2368
1270 2421
1271 1281
1271 1295
1271 1755
1271 1814
1271 1948
1271 2052
1271 2107
1271 2126
1271 2254
1272 1853
1273 1310
1273 1346
1273 1393
1273 1614
1273 1668
1273 1771
1273 1841
1273 1853
1273 2011
1273 2045
1273 2132
1273 2224
1273 2386
1274 1280
1274 1393
1274 1487
1274 1497
1274 1509
1274 1542
1274 1582
1274 1602
1274 1612
1274 1614
1274 1694
1274 1730
1274 1774
1274 1781
1274 1789
1274 1821
1274 1824
1274 1927
1274 1992
1274 2014
1274 2047
1274 2082
1274 2094
1274 2144
1274 2198
1274 2228
1274 2414
1274 2421
1275 1434
1275 1527
1275 1535
1275 1673
1275 1681
1275 1723
1275 2148
1275 2201
1275 2334
1276 1686
1276 1885
1276 1928
1276 2163
1276 2267
1277 1457
1277 1703
1277 1717
1277 1756
1277 2362
1278 1428
1278 1618
1278 2004
1278 2144
1278 2148
1279 1408
1279 1425
1279 1562
1279 1947
1280 1281
1280 1284
1280 1288
1280 1304
1280 1332
1280 1333
1280 1339
1280 1347
1280 1358
1280 1368
1280 1369
1280 1374
1280 1382
1280 1387
1280 1388
1280 1394
1280 1418
1280 1424
1280 1426
1280 1429
1280 1464
1280 1470
1280 1472
1280 1475
1280 1497
1280 1506
1280 1507
1280 1509
1280 1515
1280 1519
1280 1520
1280 1527
1280 1542
1280 1553
1280 1567
1280 1575
1280 1590
1280 1591
1280 1602
1280 1605
1280 1618
1280 1622
1280 1624
1280 1632
1280 1636
1280 1670
1280 1684
1280 1729
1280 1730
1280 1732
1280 1739
1280 1759
1280 1762
1280 1769
1280 1774
1280 1791
1280 1792
1280 1805
1280 1821
1280 1824
1280 1827
1280 1828
1280 1834
1280 1841
1280 1851
1280 1852
1280 1856
1280 1868
1280 1878
1280 1896
1280 1903
1280 1905
1280 1911
1280 1912
1280 1913
1280 1916
1280 1935
1280 1937
1280 1938
1280 1944
1280 1951
1280 1965
1280 1980
1280 1986
1280 1987
1280 1992
1280 1998
1280 2001
1280 2005
1280 2010
1280 2014
1280 2016
1280 2026
1280 2040
1280 2048
1280 2059
1280 2063
1280 2072
1280 2074
1280 2079
1280 2082
1280 2084
1280 2092
1280 2095
1280 2115
1280 2119
1280 2121
1280 2144
1280 2151
1280 2162
1280 2163
1280 2198
1280 2200
1280 2207
1280 2216
1280 2219
1280 2230
1280 2233
1280 2236
1280 2269
1280 2271
1280 2291
1280 2298
1280 2302
1280 2307
1280 2310
1280 2317
1280 2332
1280 2362
1280 2364
1280 2368
1280 2380
1280 2398
1280 2399
1280 2414
1280 2421
1281 1295
1281 1320
1281 1332
1281 1352
1281 1369
1281 1388
1281 1397
1281 1407
1281 1426
1281 1450
1281 1466
1281 1484
1281 1518
1281 1528
1281 1537
1281 1542
1281 1575
1281 1596
1281 1603
1281 1605
1281 1618
1281 1632
1281 1688
1281 1734
1281 1740
1281 1755
1281 1814
1281 1822
1281 1824
1281 1839
1281 1862
1281 1882
1281 1891
1281 1901
1281 1903
1281 1911
1281 1930
1281 1948
1281 1983
1281 1984
1281 1993
1281 2015
1281 2052
1281 2167
1281 2178
1281 2198
1281 2254
1281 2291
1281 2306
1281 2307
1281 2357
1281 2368
1281 2399
1281 2402
1281 2414
1282 1393
1282 1488
1282 1492
1282 1537
1282 1550
1282 1587
1282 1777
1282 1937
1282 1969
1282 1987
1282 2009
1282 2021
1283 1393
1283 1416
1283 1473
1283 1508
1283 1511
1283 1563
1283 1587
1283 1652
1283 1722
1283 1783
1283 1804
1283 1861
1283 1943
1283 1962
1283 2070
1283 2087
1283 2123
1283 2212
1283 2333
1284 1450
1284 1492
1284 1550
1284 1618
1284 1736
1284 2291
1285 1358
1285 1368
1286 1368
1286 1590
1286 1632
1286 1907
1287 1753
1287 2242
1288 1368
1288 1515
1288 1618
1288 1636
1288 1742
1288 1804
1288 1811
1288 1893
1288 2144
1288 2151
1288 2219
1288 2233
1288 2399
1289 1496
1290 1393
1290 1550
1290 1576
1290 1777
1290 1789
1290 1841
1290 1915
1290 1978
1290 2266
1291 2350
1293 1358
1293 1372
1293 1454
1293 1509
1293 2203
1293 2291
1294 1454
1295 2107
1296 1416
1296 1650
1296 1962
1296 2016
1298 1346
1298 1507
1298 1954
1299 2016
1299 2414
1301 2035
1302 1323
1302 1382
1302 1574
1302 1823
1303 1603
1303 1759
1303 1789
1303 1994
1303 2266
1304 1426
1304 1428
1304 1472
1304 1520
1304 1544
1304 1552
1304 1565
1304 1598
1304 1618
1304 1672
1304 1679
1304 1701
1304 1729
1304 1740
1304 1759
1304 1772
1304 1774
1304 1796
1304 1869
1304 1882
1304 1951
1304 2002
1304 2048
1304 2063
1304 2091
1304 2101
1304 2199
1304 2215
1304 2263
1304 2297
1304 2307
1304 2401
1305 1393
1305 1576
1305 1693
1305 1827
1305 1833
1305 2024
1305 2318
1305 2331
1306 2139
1306 2399
1307 1691
1308 1792
1309 1341
1309 1767
1309 1852
1309 2374
1310 1316
1310 1380
1310 1458
1310 1605
1310 1615
1310 1697
1310 1751
1310 1911
1310 1986
1310 1996
1310 2264
1310 2414
1311 1426
1311 1475
1311 1553
1311 1642
1311 1739
1311 1839
1311 1851
1311 1923
1311 2005
1311 2016
1311 2079
1311 2247
1311 2380
1312 1320
1312 1614
1312 1686
1312 1711
1312 1792
1312 2001
1312 2217
1312 2261
1312 2293
1314 2237
1314 2350
1314 2353
1315 1520
1315 1529
1315 1874
1315 2029
1315 2322
1315 2368
1315 2375
1316 1368
1316 1393
1316 1403
1316 1537
1316 1615
1316 1628
1316 1668
1316 1779
1316 1785
1316 1907
1316 2139
1316 2282
1316 2303
1316 2422
1317 1548
1317 1614
1317 1711
1317 2000
1317 2001
1318 1422
1318 1456
1318 1472
1318 1537
1318 1580
1318 1606
1318 1618
1318 1698
1318 1729
1318 1730
1318 1774
1318 1832
1318 1883
1318 1927
1318 1932
1318 1972
1318 1985
1318 2042
1318 2059
1318 2063
1318 2072
1318 2119
1318 2241
1318 2358
1318 2368
1318 2406
1318 2414
1319 1972
1320 1333
1320 1387
1320 1419
1320 1466
1320 1485
1320 1487
1320 1506
1320 1584
1320 1596
1320 1668
1320 1684
1320 1688
1320 1696
1320 1783
1320 1839
1320 1971
1320 1984
1320 2026
1320 2079
1320 2085
1320 2167
1320 2175
1320 2211
1320 2227
1320 2240
1320 2254
1320 2264
1320 2291
1320 2325
1320 2356
1320 2392
1320 2402
1321 1359
1321 1367
1321 1569
1321 1580
1321 1759
1321 1967
1321 2148
1321 2199
1321 2228
1321 2414
1323 1330
1323 1393
1323 1426
1323 1513
1323 1528
1323 1537
1323 1624
1323 1739
1323 1752
1323 1777
1323 1789
1323 1823
1323 2105
1323 2139
1323 2232
1323 2247
1323 2259
1323 2266
1323 2357
1323 2380
1323 2421
1324 1368
1324 1706
1325 1414
1325 1472
1325 1725
1325 1757
1325 1886
1325 1918
1325 1937
1325 2042
1325 2368
1325 2406
1326 1426
1326 1475
1326 2380
1327 1334
1327 1388
1327 1436
1327 1636
1327 2092
1327 2151
1327 2219
1327 2315
1328 1904
1329 1391
1329 1542
1329 1596
1329 1602
1329 1609
1329 1612
1329 1618
1329 1882
1329 2094
1329 2144
1329 2198
1330 1695
1330 1902
1330 1924
1330 1953
1331 1723
1331 1798
1331 1859
1331 2365
1332 1333
1332 1358
1332 1368
1332 1369
1332 1372
1332 1407
1332 1418
1332 1463
1332 1470
1332 1497
1332 1542
1332 1575
1332 1595
1332 1618
1332 1633
1332 1645
1332 1686
1332 1693
1332 1703
1332 1719
1332 1759
1332 1770
1332 1789
1332 1903
1332 1949
1332 2016
1332 2059
1332 2072
1332 2089
1332 2112
1332 2121
1332 2122
1332 2163
1332 2198
1332 2202
1332 2210
1332 2310
1332 2414
1333 1368
1333 1374
1333 1407
1333 1426
1333 1454
1333 1519
1333 1554
1333 1565
1333 1603
1333 1618
1333 1635
1333 1856
1333 1878
1333 1937
1333 1992
1333 2063
1333 2072
1333 2198
1333 2209
1333 2291
1334 1395
1334 1434
1334 1470
1334 1636
1334 1730
1334 1856
1334 1935
1334 1977
1334 2194
1334 2274
1334 2359
1335 1715
1335 2144
1336 1520
1336 1642
1336 1740
1336 2002
1336 2088
1336 2368
1337 1382
1337 1407
1337 1462
1337 1497
1337 1509
1337 1542
1337 1595
1337 1611
1337 1700
1337 1824
1337 1868
1337 1920
1337 1946
1337 1949
1337 2004
1337 2088
1337 2095
1337 2112
1337 2144
1337 2198
1337 2291
1337 2306
1337 2362
1338 1855
1339 1472
1339 1838
1339 2119
1339 2199
1339 2406
1340 1493
1340 1589
1340 1787
1340 1828
1340 1831
1340 1884
1340 2015
1340 2366
1340 2379
1340 2423
1341 1369
1341 1441
1341 2066
1341 2327
1341 2374
1342 1542
1342 1632
1342 2048
1342 2259
1342 2350
1343 1347
1343 1349
1343 1935
1343 2016
1343 2082
1343 2104
1343 2199
1344 1800
1344 1953
1344 1973
1345 1792
1346 1809
1346 2061
1346 2424
1347 1349
1347 1356
1347 1358
1347 1393
1347 1395
1347 1418
1347 1450
1347 1496
1347 1519
1347 1537
1347 1567
1347 1582
1347 1590
1347 1596
1347 1614
1347 1632
1347 1636
1347 1652
1347 1682
1347 1730
1347 1753
1347 1757
1347 1774
1347 1804
1347 1805
1347 1856
1347 1886
1347 1911
1347 1935
1347 1937
1347 1992
1347 2012
1347 2016
1347 2017
1347 2082
1347 2104
1347 2150
1347 2158
1347 2181
1347 2199
1347 2236
1347 2242
1347 2291
1347 2331
1347 2382
1347 2391
1347 2414
1348 1463
1348 1493
1348 1717
1348 1786
1348 1817
1348 1866
1348 1912
1348 2146
1348 2198
1349 1434
1349 1509
1349 1856
1349 1935
1349 2016
1349 2199
1350 1598
1350 1740
1350 2101
1351 1472
1351 2048
1351 2091
1351 2184
1352 1407
1352 1513
1352 1736
1352 1768
1352 1924
1352 1984
1352 2014
1352 2107
1352 2139
1352 2207
1353 1429
1353 1527
1353 1838
1353 1841
1353 2411
1354 1450
1354 1671
1354 1841
1354 1885
1355 1528
1355 1587
1355 2246
1355 2333
1356 1900
1356 2199
1356 2236
1357 1443
1357 2209
1357 2421
1358 1375
1358 1393
1358 1456
1358 1458
1358 1505
1358 1567
1358 1632
1358 1730
1358 1752
1358 1796
1358 1804
1358 1850
1358 1896
1358 1900
1358 1903
1358 1935
1358 1937
1358 1943
1358 1951
1358 1953
1358 1986
1358 1992
1358 2004
1358 2010
1358 2016
1358 2040
1358 2072
1358 2112
1358 2124
1358 2127
1358 2144
1358 2198
1358 2203
1358 2286
1358 2288
1358 2305
1358 2318
1358 2319
1358 2331
1358 2339
1358 2368
1359 1369
1359 1582
1359 1746
1359 1757
1359 1774
1359 1784
1359 1798
1359 1903
1359 2065
1359 2368
1359 2390
1359 2414
1360 1587
1362 1711
1362 1717
1362 2001
1363 1513
1363 2139
1363 2304
1364 1549
1364 1632
1364 1759
1364 1788
1364 1937
1364 2006
1364 2063
1364 2149
1364 2359
1364 2368
1366 1393
1366 1567
1366 1628
1366 1919
1366 2318
1366 2331
1367 1549
1367 1618
1367 1723
1367 2063
1367 2086
1367 2148
1367 2187
1367 2360
1368 1374
1368 1378
1368 1382
1368 1383
1368 1388
1368 1392
1368 1393
1368 1394
1368 1403
1368 1404
1368 1412
1368 1426
1368 1433
1368 1434
1368 1438
1368 1442
1368 1450
1368 1453
1368 1461
1368 1464
1368 1467
1368 1470
1368 1473
1368 1475
1368 1485
1368 1497
1368 1507
1368 1509
1368 1515
1368 1518
1368 1523
1368 1528
1368 1534
1368 1553
1368 1555
1368 1574
1368 1576
1368 1584
1368 1587
1368 1590
1368 1601
1368 1605
1368 1617
1368 1618
1368 1643
1368 1644
1368 1647
1368 1652
1368 1670
1368 1678
1368 1712
1368 1728
1368 1730
1368 1736
1368 1739
1368 1742
1368 1749
1368 1766
1368 1779
1368 1801
1368 1804
1368 1805
1368 1824
1368 1839
1368 1847
1368 1879
1368 1896
1368 1901
1368 1903
1368 1905
1368 1907
1368 1911
1368 1921
1368 1935
1368 1939
1368 1942
1368 1943
1368 1953
1368 1962
1368 1965
1368 1971
1368 1973
1368 1980
1368 1986
1368 1990
1368 1992
1368 1996
1368 2005
1368 2014
1368 2016
1368 2017
1368 2025
1368 2026
1368 2036
1368 2045
1368 2050
1368 2053
1368 2054
1368 2059
1368 2072
1368 2079
1368 2082
1368 2084
1368 2089
1368 2092
1368 2095
1368 2099
1368 2109
1368 2123
1368 2139
1368 2142
1368 2150
1368 2151
1368 2162
1368 2168
1368 2173
1368 2182
1368 2188
1368 2200
1368 2207
1368 2208
1368 2216
1368 2219
1368 2227
1368 2230
1368 2233
1368 2236
1368 2240
1368 2264
1368 2280
1368 2289
1368 2291
1368 2303
1368 2305
1368 2311
1368 2318
1368 2332
1368 2337
1368 2349
1368 2357
1368 2368
1368 2392
1368 2398
1368 2399
1368 2415
1368 2416
1369 1378
1369 1397
1369 1418
1369 1454
1369 1463
1369 1468
1369 1484
1369 1496
1369 1520
1369 1542
1369 1558
1369 1569
1369 1580
1369 1590
1369 1612
1369 1742
1369 1757
1369 1838
1369 1903
1369 1905
1369 1921
1369 1937
1369 1944
1369 1998
1369 2007
1369 2011
1369 2015
1369 2048
1369 2139
1369 2178
1369 2198
1369 2350
1369 2368
1369 2390
1369 2414
1369 2421
1370 1378
1370 1424
1370 1454
1370 1507
1370 1739
1370 1851
1371 1542
1371 1633
1371 1686
1371 1717
1371 1829
1371 2171
1371 2293
1371 2352
1371 2362
1372 1520
1372 1788
1372 1883
1372 1954
1372 2082
1372 2327
1373 1711
1374 1484
1374 1497
1374 1509
1374 1520
1374 1527
1374 1535
1374 1549
1374 1618
1374 1687
1374 1737
1374 1740
1374 1759
1374 1763
1374 1804
1374 1881
1374 1883
1374 1964
1374 2006
1374 2046
1374 2063
1374 2088
1374 2197
1374 2229
1374 2233
1374 2288
1374 2291
1374 2360
1374 2364
1374 2368
1374 2399
1374 2414
1375 1428
1375 1551
1375 1763
1375 1874
1375 2116
1375 2203
1376 1739
1376 1823
1377 1614
1377 1686
1377 1711
1377 1792
1377 2179
1378 1382
1378 1424
1378 1426
1378 1553
1378 1605
1378 1692
1378 1902
1378 1915
1378 1951
1378 2005
1378 2159
1378 2186
1378 2220
1378 2247
1378 2380
1379 2307
1380 1492
1380 1528
1380 1567
1380 1590
1380 1776
1380 1827
1380 1841
1380 1891
1380 2199
1380 2207
1381 1513
1381 1624
1382 1426
1382 1483
1382 1497
1382 1509
1382 1553
1382 1618
1382 1636
1382 1730
1382 1739
1382 1804
1382 1849
1382 1911
1382 1923
1382 1927
1382 1937
1382 1951
1382 1992
1382 2005
1382 2040
1382 2072
1382 2079
1382 2198
1382 2228
1382 2247
1382 2362
1382 2380
1383 1436
1383 1515
1383 1523
1383 1636
1383 2048
1383 2151
1383 2219
1383 2399
1384 1507
1384 1686
1384 1717
1384 1819
1384 1928
1384 2171
1386 2307
1387 1434
1387 1472
1387 1532
1387 1575
1387 1584
1387 1673
1387 1697
1387 1739
1387 1919
1387 1935
1387 1937
1387 2017
1387 2116
1387 2216
1387 2259
1387 2271
1387 2357
1388 1426
1388 1436
1388 1464
1388 1636
1388 1730
1388 1824
1388 1935
1388 1992
1388 2016
1388 2082
1388 2151
1388 2207
1388 2219
1388 2233
1388 2271
1389 1811
1389 2293
1390 1529
1390 1576
1390 1581
1391 1703
1391 1811
1391 2046
1391 2047
1391 2144
1391 2399
1392 1523
1392 2197
1393 1409
1393 1412
1393 1417
1393 1427
1393 1434
1393 1438
1393 1450
1393 1488
1393 1492
1393 1511
1393 1517
1393 1559
1393 1567
1393 1573
1393 1574
1393 1575
1393 1590
1393 1596
1393 1597
1393 1600
1393 1606
1393 1632
1393 1666
1393 1739
1393 1750
1393 1792
1393 1796
1393 1804
1393 1826
1393 1827
1393 1834
1393 1839
1393 1841
1393 1858
1393 1883
1393 1919
1393 1937
1393 1943
1393 1977
1393 1992
1393 1996
1393 2053
1393 2055
1393 2069
1393 2080
1393 2110
1393 2124
1393 2144
1393 2168
1393 2213
1393 2216
1393 2247
1393 2318
1393 2324
1393 2331
1393 2343
1393 2349
1393 2373
1394 1523
1394 1730
1394 1767
1395 1590
1395 1596
1395 1935
1395 1984
1395 2199
1395 2236
1397 1738
1397 1886
1397 1944
1397 1969
1397 2021
1397 2119
1397 2310
1398 1546
1398 1653
1398 1723
1398 2193
1398 2229
1400 1687
1400 1792
1400 1986
1401 1405
1402 1472
1402 1520
1402 1614
1402 1788
1402 2276
1404 1601
1404 1996
1404 2014
1404 2234
1405 1686
1405 1690
1405 1693
1405 1833
1406 1891
1406 1999
1406 2034
1406 2225
1407 1449
1407 1450
1407 1454
1407 1487
1407 1497
1407 1516
1407 1533
1407 1542
1407 1575
1407 1576
1407 1618
1407 1693
1407 1719
1407 1740
1407 1755
1407 1759
1407 1804
1407 1806
1407 1822
1407 1835
1407 1839
1407 1841
1407 1866
1407 1868
1407 1891
1407 1903
1407 1965
1407 1993
1407 1998
1407 2001
1407 2015
1407 2016
1407 2021
1407 2052
1407 2073
1407 2082
1407 2088
1407 2112
1407 2121
1407 2163
1407 2167
1407 2174
1407 2198
1407 2224
1407 2228
1407 2254
1407 2306
1407 2348
1407 2362
1407 2368
1408 1429
1408 1447
1408 1500
1408 1614
1408 1696
1408 1885
1408 1926
1408 1928
1408 2163
1408 2225
1408 2267
1408 2276
1408 2362
1408 2370
1409 1567
1409 1602
1409 2094
1410 1618
1410 1701
1410 1740
1410 2161
1411 1624
1412 1739
1412 1943
1412 2080
1413 1535
1413 1723
1413 1776
1413 1805
1413 1877
1413 2203
1413 2288
1414 1418
1414 1754
1414 1881
1414 2116
1414 2278
1414 2297
1415 1428
1415 1618
1415 2086
1416 1536
1416 1650
1416 1652
1416 1856
1416 1916
1416 2212
1416 2333
1417 1446
1417 1924
1417 2331
1418 1426
1418 1449
1418 1459
1418 1744
1418 1935
1418 2138
1418 2359
1418 2362
1418 2414
1419 1487
1419 1521
1419 1647
1419 1684
1419 1986
1419 2207
1419 2240
1419 2291
1419 2392
1419 2402
1420 1426
1420 1620
1420 1632
1420 1724
1420 1839
1420 1916
1420 1987
1420 2368
1421 1753
1422 1472
1422 1714
1422 1985
1422 2116
1422 2406
1422 2421
1423 2063
1424 1905
1424 2186
1425 1542
1425 1686
1425 2001
1425 2283
1426 1434
1426 1438
1426 1464
1426 1470
1426 1471
1426 1475
1426 1501
1426 1507
1426 1510
1426 1515
1426 1519
1426 1523
1426 1528
1426 1553
1426 1574
1426 1597
1426 1605
1426 1624
1426 1632
1426 1636
1426 1642
1426 1666
1426 1716
1426 1738
1426 1739
1426 1824
1426 1839
1426 1851
1426 1856
1426 1903
1426 1923
1426 1927
1426 1935
1426 1942
1426 1945
1426 1951
1426 1992
1426 2005
1426 2016
1426 2074
1426 2079
1426 2095
1426 2109
1426 2113
1426 2146
1426 2154
1426 2186
1426 2200
1426 2207
1426 2213
1426 2216
1426 2219
1426 2220
1426 2223
1426 2228
1426 2245
1426 2247
1426 2254
1426 2269
1426 2281
1426 2285
1426 2291
1426 2292
1426 2302
1426 2357
1426 2375
1426 2380
1426 2390
1426 2399
1426 2417
1426 2422
1427 1711
1427 2293
1428 1450
1428 1468
1428 1472
1428 1481
1428 1483
1428 1544
1428 1551
1428 1598
1428 1634
1428 1664
1428 1723
1428 1737
1428 1848
1428 1859
1428 1883
1428 2116
1428 2148
1428 2161
1428 2164
1428 2184
1428 2197
1428 2228
1428 2265
1428 2291
1428 2310
1428 2342
1428 2387
1429 1561
1429 1614
1429 1637
1429 1665
1429 1680
1429 1686
1429 1719
1429 1770
1429 1792
1429 1822
1429 1928
1429 1982
1429 2048
1429 2055
1429 2121
1429 2163
1429 2165
1429 2267
1429 2276
1429 2336
1430 1740
1430 2224
1431 1456
1431 1478
1431 1655
1431 1659
1431 1704
1431 1729
1431 1864
1431 2075
1431 2140
1431 2365
1431 2405
1432 1618
1432 1686
1432 1703
1432 2016
1432 2144
1432 2300
1432 2399
1433 1901
1434 1528
1434 1567
1434 1587
1434 1590
1434 1632
1434 1786
1434 1821
1434 1902
1434 1934
1434 1992
1434 2078
1434 2082
1434 2090
1434 2212
1434 2216
1434 2236
1434 2247
1434 2292
1434 2311
1434 2333
1435 1507
1436 1464
1436 1515
1436 1553
1436 1636
1436 1695
1436 1739
1436 1766
1436 1919
1436 2103
1436 2219
1436 2233
1436 2315
1436 2364
1436 2371
1436 2372
1437 2119
1438 1739
1438 1801
1438 2380
1439 1587
1439 1650
1440 1921
1440 2307
1441 1620
1441 1850
1441 1852
1441 1908
1441 1951
1441 2041
1441 2074
1441 2233
1441 2374
1442 2415
1443 1454
1443 1914
1445 1693
1445 1792
1445 1833
1445 2293
1445 2331
1445 2352
1446 1534
1446 1568
1446 1608
1446 1924
1446 1953
1446 2031
1446 2045
1446 2398
1447 1981
1447 2163
1447 2267
1448 1472
1448 1774
1448 1869
1448 2065
1448 2119
1448 2199
1448 2414
1449 1462
1449 1740
1449 1755
1449 1759
1449 1835
1449 2063
1449 2088
1449 2198
1449 2368
1450 1462
1450 1488
1450 1497
1450 1501
1450 1507
1450 1516
1450 1517
1450 1527
1450 1542
1450 1556
1450 1567
1450 1575
1450 1576
1450 1582
1450 1587
1450 1614
1450 1618
1450 1671
1450 1686
1450 1693
1450 1717
1450 1744
1450 1752
1450 1753
1450 1755
1450 1759
1450 1784
1450 1792
1450 1795
1450 1804
1450 1831
1450 1841
1450 1866
1450 1902
1450 1903
1450 1911
1450 1944
1450 1946
1450 1949
1450 1951
1450 2015
1450 2034
1450 2052
1450 2055
1450 2066
1450 2073
1450 2088
1450 2163
1450 2174
1450 2198
1450 2227
1450 2276
1450 2287
1450 2352
1450 2355
1450 2369
1450 2414
1450 2421
1451 1534
1451 1768
1451 2139
1454 1498
1454 1549
1454 1612
1454 1649
1454 1779
1454 1840
1454 1903
1454 1906
1454 1914
1454 1930
1454 2016
1454 2058
1454 2151
1454 2282
1454 2304
1454 2306
1454 2421
1455 1528
1455 1741
1455 1804
1455 2083
1455 2357
1455 2368
1456 1472
1456 1582
1456 1704
1456 1725
1456 1788
1456 1883
1456 1903
1456 1913
1456 1937
1456 2042
1456 2228
1456 2278
1456 2368
1456 2405
1456 2406
1456 2414
1457 1472
1457 1487
1457 1756
1457 1997
1457 2112
1457 2310
1457 2362
1457 2414
1458 1986
1458 2008
1459 1716
1459 1863
1459 2088
1459 2167
1459 2198
1459 2368
1460 1618
1460 1640
1460 1839
1460 2290
1460 2307
1460 2342
1461 1781
1462 1730
1462 1740
1462 1835
1462 1902
1462 1946
1462 2088
1462 2198
1462 2219
1462 2306
1462 2358
1462 2359
1463 1471
1463 1516
1463 1730
1463 1909
1463 1912
1463 1987
1463 2198
1463 2243
1463 2362
1464 1497
1464 1515
1464 1636
1464 1670
1464 1903
1464 1992
1464 2095
1465 1537
1465 1565
1465 1737
1465 2007
1465 2063
1466 1596
1466 1668
1466 1774
1466 1965
1466 1971
1466 2026
1466 2072
1466 2291
1466 2392
1466 2402
1467 1635
1467 1882
1467 1997
1468 1558
1468 1582
1468 1618
1468 1757
1468 1792
1468 1869
1468 1967
1468 2002
1468 2065
1468 2187
1468 2199
1468 2307
1468 2414
1468 2417
1468 2421
1470 1507
1470 1622
1470 1644
1470 1770
1470 1813
1470 1824
1470 1903
1470 1911
1470 1935
1470 2014
1470 2016
1470 2082
1470 2092
1470 2103
1470 2121
1470 2139
1470 2151
1470 2202
1470 2207
1470 2233
1470 2264
1470 2310
1470 2368
1470 2372
1470 2399
1471 1475
1471 1605
1471 1734
1471 1739
1471 1756
1471 1834
1471 1923
1471 1937
1471 1951
1471 2005
1471 2079
1471 2195
1471 2200
1471 2220
1471 2247
1471 2380
1472 1483
1472 1520
1472 1527
1472 1558
1472 1580
1472 1618
1472 1667
1472 1698
1472 1723
1472 1725
1472 1729
1472 1792
1472 1883
1472 1937
1472 1985
1472 2007
1472 2024
1472 2042
1472 2048
1472 2063
1472 2119
1472 2131
1472 2148
1472 2228
1472 2241
1472 2265
1472 2291
1472 2362
1472 2368
1472 2387
1472 2406
1472 2414
1473 1574
1473 1638
1473 1712
1473 1911
1473 1924
1473 1953
1473 2118
1473 2129
1473 2208
1473 2292
1473 2337
1474 1620
1474 1777
1474 1949
1474 2016
1475 1553
1475 1605
1475 1739
1475 1839
1475 1923
1475 1992
1475 2005
1475 2074
1475 2079
1475 2200
1475 2216
1475 2220
1475 2232
1475 2245
1475 2247
1475 2285
1475 2380
1475 2399
1475 2422
1476 1949
1476 2225
1477 1612
1477 1788
1477 2046
1477 2047
1477 2117
1477 2144
1478 1725
1479 1710
1479 1838
1479 1911
1479 1953
1479 1970
1479 2016
1479 2114
1479 2208
1480 1481
1480 2280
1480 2364
1480 2368
1481 1509
1481 1723
1481 1834
1481 1874
1481 1883
1481 2006
1481 2063
1481 2068
1481 2073
1481 2259
1481 2280
1481 2364
1481 2368
1482 2113
1483 1684
1483 1951
1483 2042
1483 2228
1483 2278
1483 2406
1484 1493
1484 1509
1484 1542
1484 1553
1484 1571
1484 1575
1484 1618
1484 1636
1484 1693
1484 1755
1484 1770
1484 1808
1484 1918
1484 1993
1484 1995
1484 2063
1484 2144
1484 2198
1484 2348
1484 2361
1484 2368
1484 2418
1485 2291
1486 1565
1487 1490
1487 1494
1487 1507
1487 1515
1487 1516
1487 1519
1487 1668
1487 1684
1487 1686
1487 1752
1487 1779
1487 1792
1487 1903
1487 1992
1487 2198
1487 2216
1487 2291
1487 2381
1487 2392
1488 1492
1488 1841
1488 2272
1489 2139
1490 1517
1490 1686
1490 1880
1490 1885
1490 2021
1490 2163
1490 2198
1490 2257
1490 2267
1490 2370
1491 1916
1491 1936
1491 2228
1491 2368
1492 1511
1492 1550
1492 1573
1492 1722
1492 1827
1492 1841
1492 2009
1492 2069
1492 2318
1493 1984
1494 1851
1494 1996
1494 2059
1494 2082
1494 2198
1494 2207
1494 2208
1494 2399
1495 1777
1495 1789
1496 1668
1496 1878
1496 1903
1496 2291
1497 1509
1497 1516
1497 1527
1497 1542
1497 1567
1497 1575
1497 1614
1497 1627
1497 1636
1497 1661
1497 1668
1497 1686
1497 1717
1497 1721
1497 1739
1497 1759
1497 1763
1497 1770
1497 1786
1497 1816
1497 1821
1497 1937
1497 1944
1497 2006
1497 2008
1497 2059
1497 2072
1497 2144
1497 2155
1497 2163
1497 2174
1497 2178
1497 2198
1497 2244
1497 2261
1497 2291
1497 2364
1497 2368
1497 2420
1499 1532
1499 1891
1499 2170
1500 1531
1500 1665
1500 1676
1500 1686
1500 1891
1500 1999
1500 2133
1500 2225
1500 2346
1501 1605
1501 1717
1501 1752
1501 1978
1501 2055
1501 2073
1502 1618
1502 2068
1502 2288
1502 2360
1502 2362
1502 2364
1502 2376
1503 1601
1504 1534
1504 1624
1504 2014
1505 1542
1505 1721
1506 1878
1506 1906
1507 1553
1507 1587
1507 1739
1507 1788
1507 1847
1507 1966
1507 1998
1507 2074
1507 2198
1507 2207
1507 2233
1507 2368
1508 1528
1508 1632
1508 1722
1509 1520
1509 1523
1509 1527
1509 1542
1509 1549
1509 1567
1509 1602
1509 1618
1509 1632
1509 1636
1509 1673
1509 1679
1509 1723
1509 1740
1509 1759
1509 1763
1509 1774
1509 1782
1509 1805
1509 1821
1509 1824
1509 1834
1509 1856
1509 1883
1509 1902
1509 1911
1509 1918
1509 1937
1509 1984
1509 1988
1509 1992
1509 1993
1509 2006
1509 2040
1509 2048
1509 2063
1509 2068
1509 2082
1509 2088
1509 2164
1509 2198
1509 2200
1509 2280
1509 2288
1509 2291
1509 2310
1509 2350
1509 2359
1509 2361
1509 2364
1509 2368
1509 2414
1510 2079
1510 2152
1510 2380
1511 1573
1511 2016
1511 2331
1511 2343
1512 1520
1512 1874
1512 2029
1513 1518
1513 1534
1513 1540
1513 1567
1513 1608
1513 1624
1513 1736
1513 1827
1513 1902
1513 1903
1513 1911
1513 1924
1513 1951
1513 1996
1513 2014
1513 2045
1513 2051
1513 2062
1513 2139
1513 2142
1513 2227
1513 2266
1513 2285
1514 1587
1514 2115
1514 2153
1514 2333
1515 1523
1515 1636
1515 1742
1515 2063
1515 2368
1515 2399
1515 2418
1516 1627
1516 1633
1516 1717
1516 1784
1516 1788
1516 1937
1516 1998
1516 2061
1516 2198
1517 2055
1517 2088
1517 2144
1517 2399
1518 1521
1518 1668
1518 1727
1518 1927
1518 1951
1518 2130
1518 2208
1518 2240
1518 2402
1519 1762
1519 1788
1519 1802
1519 1865
1519 1992
1519 2072
1519 2082
1519 2198
1519 2382
1520 1542
1520 1609
1520 1618
1520 1701
1520 1723
1520 1759
1520 1774
1520 1777
1520 1788
1520 1874
1520 1903
1520 1913
1520 1937
1520 1954
1520 1958
1520 1965
1520 1966
1520 2002
1520 2006
1520 2029
1520 2048
1520 2063
1520 2072
1520 2164
1520 2177
1520 2184
1520 2199
1520 2203
1520 2271
1520 2288
1520 2291
1520 2326
1520 2364
1520 2368
1520 2387
1520 2414
1521 1687
1521 1727
1521 1901
1521 2054
1522 1612
1522 1648
1522 2046
1522 2097
1522 2144
1522 2399
1523 1695
1523 1805
1523 1824
1523 1911
1523 1935
1523 1951
1523 2005
1523 2059
1523 2074
1523 2095
1523 2150
1523 2151
1523 2207
1523 2219
1523 2230
1523 2233
1523 2398
1524 1567
1524 1639
1524 2082
1524 2170
1524 2242
1526 1668
1526 1768
1526 1965
1527 1550
1527 1559
1527 1567
1527 1618
1527 1687
1527 1723
1527 1777
1527 1841
1527 1949
1527 1993
1527 2063
1527 2228
1527 2259
1527 2266
1527 2341
1527 2411
1528 1532
1528 1537
1528 1542
1528 1545
1528 1570
1528 1575
1528 1632
1528 1674
1528 1684
1528 1730
1528 1741
1528 1755
1528 1768
1528 1791
1528 1792
1528 1823
1528 1827
1528 1882
1528 1896
1528 1907
1528 2002
1528 2036
1528 2049
1528 2162
1528 2186
1528 2220
1528 2223
1528 2254
1528 2284
1528 2357
1528 2362
1528 2368
1529 1618
1529 1893
1530 1536
1530 1587
1530 2247
1530 2292
1530 2333
1531 2034
1531 2346
1532 1542
1532 1935
1532 1975
1532 1987
1532 2172
1532 2213
1532 2243
1533 1831
1533 2198
1534 1540
1534 1608
1534 1624
1534 1632
1534 1736
1534 1839
1534 1911
1534 1917
1534 1924
1534 2014
1534 2045
1534 2051
1534 2062
1534 2139
1534 2142
1534 2399
1535 1797
1535 2197
1536 1587
1536 1774
1536 1934
1536 1961
1536 1991
1536 2153
1536 2292
1536 2333
1536 2399
1537 1553
1537 1590
1537 1596
1537 1597
1537 1620
1537 1632
1537 1635
1537 1642
1537 1738
1537 1767
1537 1770
1537 1802
1537 1814
1537 1827
1537 1875
1537 1882
1537 1912
1537 1919
1537 1951
1537 1972
1537 2052
1537 2079
1537 2082
1537 2106
1537 2152
1537 2208
1537 2220
1537 2243
1537 2360
1537 2368
1537 2373
1537 2380
1537 2381
1537 2422
1538 1852
1539 1649
1539 1768
1539 1903
1539 1965
1539 1973
1539 2291
1540 1624
1540 1937
1540 2142
1540 2227
1542 1571
1542 1575
1542 1614
1542 1618
1542 1633
1542 1645
1542 1686
1542 1693
1542 1719
1542 1721
1542 1739
1542 1770
1542 1771
1542 1774
1542 1792
1542 1804
1542 1821
1542 1822
1542 1824
1542 1862
1542 1903
1542 1904
1542 1920
1542 1944
1542 1946
1542 2052
1542 2063
1542 2082
1542 2096
1542 2098
1542 2112
1542 2129
1542 2144
1542 2163
1542 2174
1542 2178
1542 2198
1542 2213
1542 2216
1542 2224
1542 2244
1542 2254
1542 2257
1542 2269
1542 2270
1542 2272
1542 2287
1542 2306
1542 2317
1542 2326
1542 2357
1542 2362
1542 2399
1543 1786
1543 2198
1544 1552
1544 1598
1544 1672
1544 2002
1544 2086
1544 2184
1544 2215
1545 2005
1546 2350
1546 2359
1547 1819
1548 1614
1548 1827
1548 1855
1548 1904
1548 2293
1549 1681
1549 1821
1549 2024
1549 2063
1549 2081
1549 2086
1549 2138
1549 2148
1549 2184
1549 2229
1549 2334
1550 1978
1550 2331
1551 1554
1551 1618
1551 1723
1551 2063
1551 2148
1551 2228
1551 2388
1552 1598
1552 1672
1552 1729
1552 1851
1552 1869
1552 2002
1552 2082
1552 2215
1553 1597
1553 1605
1553 1636
1553 1685
1553 1739
1553 1804
1553 1839
1553 1911
1553 1921
1553 1923
1553 1953
1553 1992
1553 2005
1553 2011
1553 2079
1553 2109
1553 2154
1553 2200
1553 2219
1553 2220
1553 2245
1553 2247
1553 2281
1553 2380
1553 2399
1553 2422
1554 1723
1554 1724
1554 1753
1554 2002
1554 2184
1554 2242
1554 2369
1556 1774
1556 2055
1556 2073
1556 2414
1557 1892
1557 2030
1557 2116
1558 1792
1558 1869
1558 2065
1558 2241
1558 2390
1558 2421
1559 1723
1559 1841
1559 2148
1560 1575
1560 1614
1560 1711
1560 2000
1560 2001
1561 1719
1561 2163
1561 2267
1561 2276
1562 1830
1562 2283
1562 2362
1563 1587
1563 1722
1563 1995
1563 2016
1563 2023
1563 2115
1563 2158
1563 2209
1563 2333
1564 2001
1564 2362
1565 1618
1565 1701
1566 2390
1567 1575
1567 1590
1567 1618
1567 1737
1567 1739
1567 1774
1567 1792
1567 1796
1567 1804
1567 1821
1567 1827
1567 1834
1567 1943
1567 1992
1567 1995
1567 2016
1567 2063
1567 2069
1567 2080
1567 2082
1567 2144
1567 2198
1567 2213
1567 2269
1567 2291
1567 2318
1567 2331
1567 2343
1569 1580
1569 1582
1569 1618
1569 1757
1569 1869
1569 2065
1569 2187
1569 2390
1569 2414
1570 2254
1571 1575
1571 1693
1571 1717
1571 1755
1571 1808
1571 1964
1571 1995
1571 2112
1571 2306
1574 1712
1574 1739
1574 1902
1574 1911
1574 1924
1574 1953
1574 1996
1574 2014
1574 2079
1574 2208
1574 2216
1574 2232
1574 2337
1575 1611
1575 1614
1575 1616
1575 1633
1575 1684
1575 1686
1575 1693
1575 1703
1575 1711
1575 1717
1575 1756
1575 1771
1575 1777
1575 1792
1575 1804
1575 1827
1575 1831
1575 1841
1575 1868
1575 1879
1575 1903
1575 1920
1575 1926
1575 1987
1575 2010
1575 2163
1575 2171
1575 2179
1575 2198
1575 2261
1575 2293
1575 2351
1575 2355
1575 2399
1576 1777
1576 1841
1576 1914
1576 2267
1577 2310
1578 2086
1579 1614
1579 1686
1579 1711
1579 1758
1579 1821
1579 1833
1579 1868
1579 1879
1579 1959
1579 2001
1579 2098
1579 2179
1579 2261
1579 2293
1579 2316
1580 1582
1580 1746
1580 1762
1580 1869
1580 2091
1580 2187
1580 2199
1580 2390
1580 2414
1582 1739
1582 1774
1582 1869
1582 1967
1582 2144
1582 2199
1582 2390
1582 2421
1583 2002
1584 1590
1584 1878
1584 1911
1584 2207
1584 2264
1584 2291
1585 2368
1586 2198
1587 1666
1587 1742
1587 1768
1587 1776
1587 1783
1587 1804
1587 1820
1587 1861
1587 1921
1587 1925
1587 1991
1587 2016
1587 2037
1587 2070
1587 2074
1587 2123
1587 2153
1587 2207
1587 2250
1587 2292
1587 2305
1587 2333
1587 2399
1589 1616
1589 1686
1589 1711
1589 1853
1589 2251
1590 1636
1590 1742
1590 1753
1590 1805
1590 1811
1590 1852
1590 1856
1590 1861
1590 1905
1590 1935
1590 1953
1590 1992
1590 2014
1590 2016
1590 2046
1590 2053
1590 2059
1590 2072
1590 2090
1590 2104
1590 2144
1590 2199
1590 2207
1590 2236
1590 2369
1591 1603
1591 1777
1591 1978
1591 2016
1591 2066
1591 2233
1591 2266
1592 1953
1593 2012
1593 2361
1595 1633
1595 1822
1595 1903
1595 1983
1595 2015
1595 2154
1595 2242
1595 2307
1596 1602
1596 1612
1596 1684
1596 1688
1596 1716
1596 1821
1596 1839
1596 1984
1596 2059
1596 2072
1596 2094
1596 2107
1596 2126
1596 2193
1596 2211
1596 2264
1596 2402
1597 1620
1597 1645
1597 2106
1597 2190
1597 2247
1598 1618
1598 1729
1598 1759
1598 1966
1598 2002
1598 2086
1598 2101
1598 2184
1600 1682
1601 1688
1601 1902
1601 1924
1601 2234
1602 1612
1602 1618
1602 1694
1602 1759
1602 2046
1602 2059
1602 2063
1602 2291
1602 2368
1602 2399
1603 1740
1603 1759
1603 1777
1603 1778
1603 1789
1603 1855
1603 1903
1603 1994
1603 2233
1603 2266
1603 2306
1603 2381
1604 2024
1605 1739
1605 1846
1605 1923
1605 1951
1605 1992
1605 1995
1605 2005
1605 2016
1605 2079
1605 2082
1605 2107
1605 2139
1605 2200
1605 2227
1605 2246
1605 2247
1605 2254
1605 2380
1606 1723
1606 1771
1606 2055
1606 2148
1606 2163
1606 2198
1606 2224
1606 2331
1608 1624
1608 2031
1608 2045
1608 2208
1608 2332
1609 1612
1609 1694
1609 2094
1612 1711
1612 1713
1612 1781
1612 1824
1612 1951
1612 2016
1612 2046
1612 2059
1612 2094
1614 1616
1614 1618
1614 1632
1614 1711
1614 1715
1614 1752
1614 1771
1614 1792
1614 1868
1614 1884
1614 1885
1614 1926
1614 1928
1614 1988
1614 2000
1614 2001
1614 2100
1614 2106
1614 2136
1614 2144
1614 2163
1614 2167
1614 2179
1614 2198
1614 2224
1614 2268
1614 2293
1614 2329
1614 2423
1615 1624
1615 1779
1615 2151
1615 2282
1615 2303
1616 1629
1616 2059
1616 2198
1617 1706
1617 1850
1617 1924
1618 1636
1618 1701
1618 1703
1618 1715
1618 1719
1618 1723
1618 1729
1618 1730
1618 1735
1618 1737
1618 1741
1618 1759
1618 1774
1618 1790
1618 1792
1618 1804
1618 1811
1618 1821
1618 1824
1618 1834
1618 1862
1618 1874
1618 1883
1618 1897
1618 1918
1618 1965
1618 1992
1618 2002
1618 2007
1618 2046
1618 2048
1618 2063
1618 2072
1618 2082
1618 2088
1618 2091
1618 2144
1618 2148
1618 2161
1618 2164
1618 2187
1618 2198
1618 2199
1618 2228
1618 2233
1618 2280
1618 2291
1618 2307
1618 2321
1618 2342
1618 2345
1618 2350
1618 2368
1618 2399
1618 2414
1620 1827
1620 1985
1620 2271
1621 1882
1621 1935
1622 2016
1622 2247
1623 2280
1623 2297
1624 1647
1624 1736
1624 1851
1624 1902
1624 1953
1624 1996
1624 2014
1624 2040
1624 2045
1624 2051
1624 2062
1624 2092
1624 2139
1624 2142
1624 2189
1624 2208
1624 2227
1625 1669
1625 2000
1627 1885
1628 1645
1628 1850
1628 2040
1628 2092
1628 2123
1628 2227
1628 2399
1630 1725
1630 1931
1631 2001
1632 1666
1632 1711
1632 1738
1632 1739
1632 1766
1632 1827
1632 1851
1632 1882
1632 1950
1632 1951
1632 2036
1632 2083
1632 2095
1632 2113
1632 2146
1632 2200
1632 2223
1632 2259
1632 2271
1632 2417
1633 1686
1633 1721
1633 1903
1633 1928
1633 2015
1633 2122
1633 2163
1633 2174
1633 2178
1633 2198
1633 2202
1633 2283
1633 2336
1633 2348
1634 2127
1634 2184
1634 2424
1635 1749
1635 1882
1635 1921
1635 1997
1635 2313
1636 1740
1636 1811
1636 1824
1636 1893
1636 1911
1636 1935
1636 1964
1636 1992
1636 2046
1636 2063
1636 2103
1636 2144
1636 2151
1636 2197
1636 2198
1636 2200
1636 2219
1636 2233
1636 2341
1636 2398
1636 2399
1636 2418
1637 1808
1638 1712
1638 1902
1638 1924
1638 1953
1638 1996
1638 2014
1638 2208
1638 2399
1639 1900
1640 2012
1640 2307
1642 1972
1642 2152
1643 2380
1644 1905
1644 2213
1644 2399
1645 1770
1645 1795
1645 1850
1645 1905
1645 2005
1645 2092
1645 2123
1645 2163
1646 1759
1646 1792
1646 2297
1646 2345
1646 2350
1646 2421
1647 1740
1647 2240
1648 2072
1649 1768
1649 1965
1649 2139
1649 2304
1650 1742
1650 1776
1650 1783
1650 1804
1650 2083
1650 2154
1651 1841
1651 1850
1651 1902
1651 2040
1651 2092
1651 2123
1651 2307
1652 1722
1652 1962
1652 2170
1652 2199
1652 2242
1653 1723
1656 2091
1657 1852
1658 1949
1658 1994
1658 2052
1658 2283
1658 2346
1660 2316
1661 2112
1661 2336
1662 1753
1662 1935
1662 2024
1662 2199
1663 2024
1664 2184
1665 1675
1665 1686
1665 1775
1665 1789
1665 1880
1665 1885
1665 1928
1665 2163
1665 2267
1665 2370
1666 2380
1667 1723
1667 1881
1667 1892
1667 2007
1667 2030
1667 2048
1667 2116
1667 2137
1667 2388
1668 1768
1668 1827
1668 1839
1668 1878
1668 1901
1668 1953
1668 1971
1668 1986
1668 2014
1668 2240
1668 2254
1668 2291
1668 2384
1668 2402
1670 2202
1670 2399
1671 2055
1671 2283
1672 2002
1672 2215
1673 1723
1673 1782
1673 2012
1673 2063
1673 2086
1673 2368
1675 1719
1675 1885
1675 2073
1675 2163
1675 2267
1676 1740
1676 1786
1676 1903
1676 2198
1676 2283
1677 2310
1679 1827
1679 2002
1679 2215
1679 2263
1680 1905
1681 2063
1681 2086
1681 2188
1681 2350
1681 2368
1682 1753
1682 2199
1682 2213
1682 2242
1682 2345
1682 2369
1682 2400
1683 1723
1683 1735
1683 1871
1683 2149
1684 1783
1684 1827
1684 2026
1684 2264
1684 2356
1684 2399
1684 2402
1685 2312
1686 1690
1686 1705
1686 1710
1686 1717
1686 1719
1686 1721
1686 1723
1686 1733
1686 1770
1686 1789
1686 1792
1686 1795
1686 1816
1686 1829
1686 1831
1686 1859
1686 1868
1686 1880
1686 1885
1686 1889
1686 1900
1686 1988
1686 2001
1686 2016
1686 2028
1686 2052
1686 2066
1686 2098
1686 2163
1686 2178
1686 2179
1686 2180
1686 2198
1686 2267
1686 2276
1686 2352
1686 2362
1686 2366
1686 2370
1686 2396
1687 1841
1687 1965
1688 1740
1688 1891
1688 1948
1688 2107
1688 2167
1688 2254
1689 1790
1689 2048
1689 2350
1689 2394
1690 1693
1690 1831
1690 1833
1690 1910
1690 1970
1690 2170
1690 2224
1690 2396
1691 1916
1691 1931
1691 2368
1691 2414
1693 1710
1693 1717
1693 1730
1693 1744
1693 1770
1693 1816
1693 1821
1693 1825
1693 1833
1693 1970
1693 2102
1693 2163
1693 2198
1693 2224
1693 2280
1693 2293
1693 2351
1693 2355
1694 2094
1694 2235
1695 1953
1696 2016
1697 2012
1697 2233
1698 2406
1700 2257
1700 2310
1701 1729
1701 1740
1701 1759
1701 1834
1701 2002
1701 2091
1701 2280
1701 2307
1701 2414
1702 2134
1703 1717
1703 1719
1703 1755
1703 1770
1703 1795
1703 2144
1703 2198
1703 2348
1703 2399
1704 1725
1705 1811
1705 2098
1706 1727
1706 2084
1709 1868
1710 1742
1710 1792
1710 1868
1711 1771
1711 1787
1711 1821
1711 1828
1711 1831
1711 1833
1711 1853
1711 1870
1711 1879
1711 1959
1711 2001
1711 2015
1711 2066
1711 2179
1711 2224
1711 2251
1711 2261
1711 2268
1711 2293
1711 2331
1712 1850
1712 1902
1712 1911
1712 1924
1712 1952
1712 1953
1712 1962
1712 1996
1712 2014
1712 2040
1712 2108
1712 2129
1712 2196
1712 2208
1712 2419
1714 2406
1715 1738
1715 1981
1715 2016
1715 2368
1716 1808
1716 1984
1716 2138
1716 2174
1716 2179
1716 2278
1716 2288
1716 2362
1716 2366
1717 1719
1717 1721
1717 1770
1717 1795
1717 1816
1717 1828
1717 1833
1717 1866
1717 1920
1717 1946
1717 1995
1717 2015
1717 2073
1717 2155
1717 2163
1717 2171
1717 2178
1717 2179
1717 2198
1717 2261
1717 2329
1717 2362
1719 1770
1719 1795
1719 1816
1719 1880
1719 1885
1719 1944
1719 2046
1719 2094
1719 2143
1719 2144
1719 2163
1719 2198
1719 2244
1719 2336
1719 2362
1719 2368
1719 2399
1720 1852
1720 1921
1720 1951
1720 2118
1721 1770
1721 1786
1721 1822
1721 1944
1721 2063
1721 2073
1721 2121
1721 2274
1721 2348
1722 2070
1723 1729
1723 1735
1723 1737
1723 1798
1723 1837
1723 1841
1723 1852
1723 1871
1723 1881
1723 1897
1723 2006
1723 2007
1723 2048
1723 2063
1723 2076
1723 2111
1723 2116
1723 2149
1723 2184
1723 2189
1723 2193
1723 2194
1723 2213
1723 2228
1723 2284
1723 2291
1723 2306
1723 2308
1723 2324
1723 2327
1723 2368
1723 2388
1723 2408
1723 2411
1723 2413
1723 2414
1724 1793
1724 1916
1724 1937
1724 2018
1724 2119
1724 2228
1724 2278
1724 2368
1725 1802
1725 1883
1725 1937
1725 2018
1725 2024
1725 2042
1725 2119
1725 2241
1725 2406
1726 1924
1726 1953
1727 1806
1727 1827
1727 1927
1727 2084
1729 1759
1729 1834
1729 1916
1729 1932
1729 1937
1729 2042
1729 2048
1729 2088
1729 2091
1729 2131
1729 2194
1729 2213
1729 2222
1729 2288
1729 2291
1729 2307
1729 2368
1730 1739
1730 1742
1730 1768
1730 1791
1730 1852
1730 1903
1730 1905
1730 1907
1730 1977
1730 1992
1730 2012
1730 2016
1730 2082
1730 2089
1730 2151
1730 2207
1730 2213
1730 2219
1730 2271
1730 2362
1731 2331
1732 1953
1732 2227
1733 2198
1734 1786
1734 2346
1735 1871
1735 2063
1735 2149
1736 2071
1736 2091
1736 2138
1736 2139
1736 2142
1736 2291
1736 2304
1736 2398
1737 1848
1737 2007
1737 2048
1737 2063
1737 2194
1737 2321
1737 2345
1737 2350
1737 2368
1738 1874
1738 2005
1738 2016
1738 2201
1738 2231
1738 2380
1739 1752
1739 1753
1739 1757
1739 1774
1739 1801
1739 1827
1739 1839
1739 1847
1739 1923
1739 1927
1739 1951
1739 1983
1739 1992
1739 2005
1739 2078
1739 2079
1739 2082
1739 2152
1739 2174
1739 2200
1739 2216
1739 2232
1739 2247
1739 2295
1739 2368
1739 2418
1740 1755
1740 1759
1740 1792
1740 1885
1740 1902
1740 1903
1740 2006
1740 2052
1740 2082
1740 2088
1740 2107
1740 2167
1740 2242
1740 2287
1740 2291
1740 2306
1740 2307
1740 2317
1740 2342
1740 2360
1740 2368
1741 1823
1741 2185
1742 1905
1742 2195
1742 2207
1742 2213
1743 1757
1743 1869
1744 1833
1744 1841
1744 2093
1744 2157
1744 2174
1744 2198
1744 2224
1744 2359
1744 2362
1746 1759
1747 1905
1747 2213
1748 1880
1749 1882
1749 1921
1749 1997
1750 2035
1750 2098
1750 2134
1750 2261
1752 1827
1752 1986
1752 2040
1752 2042
1752 2059
1752 2288
1752 2305
1752 2368
1752 2421
1753 1769
1753 1890
1753 1935
1753 2154
1753 2199
1753 2242
1753 2369
1754 1918
1754 1965
1754 2002
1754 2290
1754 2307
1755 1814
1755 1839
1755 1883
1755 1930
1755 1948
1755 1983
1755 1993
1755 2052
1755 2107
1755 2167
1755 2254
1755 2306
1755 2364
1755 2389
1755 2399
1756 1891
1756 2170
1756 2261
1756 2343
1756 2346
1756 2362
1757 1774
1757 1784
1757 2199
1757 2414
1757 2421
1758 2001
1758 2307
1759 1788
1759 1883
1759 1888
1759 1902
1759 1903
1759 1931
1759 1993
1759 1998
1759 2002
1759 2063
1759 2082
1759 2088
1759 2198
1759 2228
1759 2233
1759 2266
1759 2307
1759 2364
1759 2368
1759 2376
1759 2381
1760 1795
1760 1954
1761 2002
1762 1788
1762 1809
1762 1903
1762 2040
1762 2127
1762 2414
1763 2006
1763 2063
1763 2326
1764 2107
1765 2346
1766 2200
1767 1951
1767 2082
1767 2246
1768 1853
1768 1874
1768 1951
1768 1965
1768 2092
1768 2208
1768 2264
1768 2291
1768 2337
1769 2016
1769 2213
1770 1988
1770 2095
1770 2163
1770 2171
1770 2174
1770 2178
1771 1792
1771 2001
1771 2208
1771 2331
1774 1784
1774 1869
1774 1937
1774 1992
1774 2048
1774 2072
1774 2163
1774 2199
1774 2241
1774 2284
1774 2291
1774 2368
1774 2414
1774 2421
1776 1921
1776 1951
1776 1986
1776 2247
1776 2333
1776 2369
1777 1789
1777 1827
1777 1901
1777 1949
1777 1978
1777 2016
1777 2209
1778 2259
1778 2266
1779 1903
1779 1907
1779 2016
1779 2303
1781 1821
1781 2094
1782 1918
1782 2228
1782 2368
1783 1804
1783 1852
1783 2175
1783 2211
1783 2291
1783 2305
1784 1983
1784 2284
1784 2424
1785 2291
1786 1866
1786 1947
1786 2155
1786 2176
1786 2198
1786 2257
1788 1883
1788 1903
1788 1963
1788 1966
1788 1969
1788 2048
1788 2055
1788 2056
1788 2076
1788 2218
1788 2278
1788 2310
1788 2327
1788 2409
1789 1857
1789 1994
1789 2163
1789 2174
1789 2198
1789 2228
1789 2267
1789 2414
1790 2048
1790 2213
1790 2284
1790 2350
1791 2082
1791 2112
1791 2198
1791 2234
1791 2271
1792 1795
1792 1804
1792 1829
1792 1833
1792 1868
1792 1881
1792 1902
1792 1926
1792 1965
1792 1988
1792 2015
1792 2042
1792 2063
1792 2072
1792 2082
1792 2144
1792 2163
1792 2180
1792 2228
1792 2355
1792 2366
1792 2368
1793 2278
1793 2307
1793 2368
1794 1886
1795 1808
1795 1928
1795 2163
1795 2171
1795 2198
1796 2146
1796 2278
1796 2368
1798 1827
1798 1981
1799 2346
1800 1973
1801 1839
1802 2072
1802 2278
1802 2424
1803 2001
1804 1911
1804 1937
1804 1951
1804 1962
1804 2046
1804 2082
1804 2090
1804 2144
1804 2151
1804 2246
1804 2250
1804 2318
1804 2399
1805 1856
1805 1919
1805 1992
1805 2199
1806 2339
1807 2176
1808 1828
1808 2156
1808 2368
1808 2380
1808 2418
1809 1874
1809 2127
1809 2138
1809 2291
1810 2199
1811 1932
1811 2046
1811 2094
1811 2144
1811 2233
1811 2399
1812 1964
1813 2016
1813 2072
1813 2127
1813 2362
1814 1839
1814 1903
1814 1948
1814 2254
1814 2306
1815 1944
1815 2244
1816 1833
1816 1970
1816 2102
1816 2171
1816 2257
1817 2346
1818 1874
1819 2171
1820 2115
1820 2333
1821 1827
1821 2236
1821 2293
1821 2377
1822 1983
1822 2306
1823 2186
1824 2046
1824 2059
1824 2096
1824 2097
1824 2144
1824 2151
1824 2280
1824 2306
1824 2423
1826 2331
1827 1834
1827 1851
1827 1905
1827 1938
1827 1943
1827 1949
1827 1951
1827 1986
1827 1987
1827 2097
1827 2170
1827 2193
1827 2199
1827 2207
1827 2240
1827 2271
1827 2288
1827 2291
1827 2314
1827 2331
1827 2349
1827 2386
1829 2058
1830 2283
1831 1833
1831 1853
1831 1870
1831 1885
1831 2015
1831 2283
1831 2316
1831 2355
1831 2366
1832 2042
1832 2406
1833 1970
1833 2102
1833 2224
1833 2355
1833 2402
1834 1838
1834 1911
1834 1937
1834 1951
1834 1988
1834 2014
1834 2040
1834 2072
1834 2139
1834 2140
1834 2148
1834 2185
1834 2189
1834 2284
1834 2414
1835 2112
1838 2002
1838 2027
1838 2421
1839 1852
1839 1862
1839 1923
1839 1993
1839 1995
1839 2254
1839 2306
1839 2380
1839 2403
1841 1865
1841 1903
1841 1904
1841 1949
1841 2022
1841 2055
1841 2063
1841 2111
1841 2324
1841 2331
1841 2341
1841 2408
1841 2411
1842 2406
1843 2209
1846 1919
1846 2082
1846 2415
1847 1937
1847 2082
1847 2216
1847 2380
1848 2184
1849 1937
1850 1924
1850 1953
1850 2040
1850 2092
1850 2123
1851 1923
1851 1938
1851 2040
1851 2092
1851 2247
1851 2271
1851 2362
1852 1883
1852 1951
1852 1962
1852 2014
1852 2040
1852 2082
1852 2162
1852 2280
1852 2292
1852 2415
1853 1915
1853 2015
1854 2280
1855 1911
1855 2266
1856 1916
1856 1935
1856 1992
1856 2012
1856 2104
1856 2150
1856 2158
1856 2199
1856 2207
1856 2236
1856 2359
1856 2360
1856 2368
1856 2384
1857 1901
1857 2054
1857 2240
1858 2142
1858 2224
1858 2331
1859 1900
1859 2143
1859 2244
1861 2017
1861 2082
1862 1993
1863 2369
1864 2148
1866 2171
1866 2198
1867 1953
1868 2001
1868 2179
1868 2293
1868 2348
1868 2362
1869 2002
1869 2140
1869 2307
1869 2414
1869 2421
1870 1879
1871 2148
1871 2149
1873 1953
1874 1903
1874 1913
1874 1966
1874 2004
1874 2029
1874 2044
1874 2072
1874 2127
1874 2368
1874 2371
1876 2290
1876 2307
1878 2014
1878 2085
1878 2216
1878 2254
1878 2289
1878 2291
1878 2402
1879 1959
1879 2015
1879 2293
1880 1885
1880 1889
1880 1988
1880 2163
1880 2276
1881 2116
1882 1921
1882 1997
1882 2146
1882 2313
1882 2382
1883 1993
1883 2048
1883 2063
1883 2119
1883 2148
1883 2164
1883 2360
1883 2364
1883 2368
1885 2163
1885 2257
1885 2276
1885 2362
1885 2370
1886 1900
1886 1987
1886 2143
1886 2163
1888 2002
1888 2359
1889 2029
1889 2163
1889 2370
1890 1935
1891 1928
1891 1999
1891 2204
1891 2225
1891 2346
1891 2393
1892 2007
1892 2116
1893 2047
1893 2144
1894 2055
1894 2307
1895 1903
1896 1924
1896 2059
1897 2063
1898 1950
1898 1951
1898 2153
1898 2273
1899 1919
1899 1924
1900 1912
1900 1944
1900 1969
1900 2112
1900 2143
1900 2198
1900 2210
1900 2244
1900 2257
1900 2335
1900 2362
1901 2001
1901 2054
1901 2240
1902 1911
1902 1924
1902 1953
1902 1984
1902 1996
1902 2040
1902 2045
1902 2129
1902 2169
1902 2196
1902 2208
1902 2295
1902 2378
1902 2419
1903 1924
1903 1964
1903 1965
1903 1983
1903 2051
1903 2072
1903 2082
1903 2142
1903 2154
1903 2199
1903 2207
1903 2208
1903 2219
1903 2254
1903 2291
1903 2306
1903 2375
1903 2399
1903 2418
1904 2063
1904 2411
1905 1935
1905 2016
1905 2077
1905 2082
1905 2186
1905 2213
1905 2381
1906 1914
1906 2106
1907 2022
1911 1924
1911 1953
1911 1965
1911 1996
1911 2011
1911 2014
1911 2045
1911 2092
1911 2105
1911 2108
1911 2139
1911 2142
1911 2193
1911 2208
1911 2216
1911 2337
1911 2399
1912 1969
1912 1987
1912 2048
1912 2198
1912 2347
1912 2350
1913 2368
1915 2021
1916 2063
1916 2088
1916 2140
1916 2228
1916 2278
1916 2288
1916 2368
1918 2281
1918 2368
1919 1992
1919 2012
1919 2017
1919 2150
1919 2170
1919 2331
1919 2361
1920 2174
1920 2198
1921 2019
1921 2144
1921 2208
1922 2063
1922 2368
1923 1942
1923 1992
1923 2079
1923 2200
1923 2216
1923 2220
1923 2232
1923 2247
1923 2273
1923 2285
1923 2380
1924 1953
1924 1962
1924 1984
1924 1996
1924 2014
1924 2040
1924 2045
1924 2062
1924 2108
1924 2134
1924 2139
1924 2142
1924 2145
1924 2196
1924 2208
1924 2227
1924 2234
1924 2307
1924 2332
1924 2344
1924 2370
1924 2372
1924 2399
1924 2419
1926 2167
1927 1951
1927 2079
1927 2220
1927 2245
1927 2292
1927 2380
1928 2015
1928 2016
1928 2163
1928 2198
1928 2204
1928 2226
1928 2276
1928 2370
1929 1937
1929 2368
1930 2306
1931 2368
1932 1937
1932 2000
1932 2199
1933 2095
1934 2247
1934 2281
1935 1938
1935 1984
1935 1987
1935 1992
1935 2016
1935 2090
1935 2104
1935 2150
1935 2158
1935 2197
1935 2199
1935 2216
1935 2219
1935 2233
1935 2236
1935 2249
1935 2274
1935 2291
1935 2299
1935 2359
1935 2415
1936 2228
1936 2368
1937 1951
1937 2006
1937 2040
1937 2042
1937 2048
1937 2072
1937 2088
1937 2163
1937 2199
1937 2221
1937 2288
1937 2291
1937 2362
1937 2368
1937 2414
1937 2421
1939 2421
1940 2246
1942 2005
1942 2220
1942 2380
1943 1992
1943 2080
1943 2110
1943 2172
1943 2216
1943 2318
1943 2343
1944 1987
1944 2143
1944 2210
1944 2244
1944 2310
1944 2350
1944 2362
1945 2380
1946 2163
1946 2198
1948 2254
1949 1998
1949 1999
1949 2024
1949 2069
1949 2198
1949 2244
1949 2266
1949 2283
1949 2331
1949 2381
1951 1962
1951 1996
1951 2016
1951 2247
1951 2280
1951 2284
1951 2307
1951 2374
1952 1953
1953 1960
1953 1982
1953 1996
1953 2011
1953 2014
1953 2040
1953 2108
1953 2129
1953 2134
1953 2139
1953 2192
1953 2208
1953 2216
1953 2292
1953 2332
1953 2399
1954 2004
1954 2121
1954 2127
1958 2072
1958 2368
1959 2179
1960 1984
1960 2045
1960 2247
1961 2216
1961 2380
1962 1973
1962 2016
1962 2040
1962 2087
1962 2139
1964 2005
1964 2063
1964 2154
1964 2198
1964 2218
1964 2233
1964 2364
1964 2368
1964 2375
1965 2043
1965 2198
1965 2304
1967 2144
1969 2021
1969 2278
1969 2306
1970 2316
1970 2331
1970 2352
1971 2264
1971 2392
1972 2113
1972 2148
1972 2373
1973 2014
1973 2399
1974 1997
1974 2187
1975 1987
1976 2350
1977 2012
1978 2016
1978 2208
1981 2278
1981 2368
1982 2198
1983 1984
1983 2052
1983 2306
1984 2108
1984 2254
1985 2042
1986 2082
1986 2113
1986 2373
1987 2021
1987 2198
1988 1992
1988 2072
1988 2163
1988 2171
1988 2198
1988 2307
1989 2198
1991 2104
1991 2333
1992 2005
1992 2010
1992 2012
1992 2016
1992 2040
1992 2079
1992 2082
1992 2092
1992 2095
1992 2151
1992 2198
1992 2200
1992 2207
1992 2220
1992 2228
1992 2247
1992 2285
1992 2291
1992 2318
1992 2331
1992 2361
1992 2380
1992 2384
1993 2006
1993 2063
1993 2072
1993 2198
1993 2236
1993 2254
1993 2306
1993 2359
1993 2364
1994 2179
1994 2266
1995 2238
1995 2245
1996 2014
1996 2196
1996 2216
1996 2419
1997 2313
1998 2015
1998 2288
1999 2210
1999 2225
2000 2001
2000 2098
2000 2179
2000 2214
2000 2293
2001 2100
2001 2156
2001 2179
2001 2217
2001 2231
2001 2261
2001 2293
2001 2329
2001 2369
2001 2396
2001 2414
2002 2027
2002 2077
2002 2091
2002 2215
2002 2263
2002 2307
2002 2342
2003 2368
2004 2072
2004 2326
2004 2361
2005 2079
2005 2151
2005 2200
2005 2207
2005 2220
2005 2245
2005 2247
2005 2273
2005 2361
2005 2380
2005 2422
2006 2007
2006 2063
2006 2198
2006 2280
2006 2360
2006 2364
2006 2368
2006 2376
2007 2048
2007 2063
2007 2116
2007 2164
2007 2252
2007 2321
2007 2345
2010 2198
2012 2150
2014 2105
2014 2139
2014 2198
2014 2208
2014 2216
2014 2291
2014 2380
2014 2399
2014 2419
2015 2171
2015 2174
2015 2198
2015 2202
2016 2054
2016 2077
2016 2082
2016 2096
2016 2145
2016 2195
2016 2199
2016 2216
2016 2242
2016 2246
2016 2267
2016 2288
2016 2305
2016 2415
2017 2170
2017 2195
2026 2175
2026 2264
2026 2356
2027 2307
2029 2288
2029 2368
2029 2387
2030 2116
2032 2290
2032 2307
2034 2225
2034 2346
2037 2333
2038 2242
2039 2224
2040 2092
2040 2123
2040 2291
2040 2307
2042 2063
2042 2119
2042 2241
2042 2341
2042 2406
2046 2094
2046 2144
2046 2233
2046 2291
2046 2399
2047 2144
2048 2063
2048 2137
2048 2284
2048 2297
2048 2347
2048 2350
2048 2368
2048 2414
2051 2142
2052 2107
2052 2306
2055 2072
2055 2225
2055 2242
2055 2244
2055 2272
2057 2210
2057 2244
2059 2144
2059 2219
2059 2318
2061 2067
2061 2327
2061 2424
2062 2227
2063 2086
2063 2088
2063 2116
2063 2148
2063 2237
2063 2265
2063 2280
2063 2288
2063 2291
2063 2341
2063 2359
2063 2360
2063 2364
2063 2368
2063 2376
2063 2411
2063 2414
2066 2134
2067 2127
2068 2259
2068 2360
2069 2318
2069 2331
2069 2343
2071 2092
2071 2123
2072 2082
2072 2127
2072 2138
2072 2198
2072 2199
2072 2288
2072 2310
2072 2414
2073 2171
2073 2174
2074 2082
2074 2271
2074 2380
2075 2148
2077 2401
2078 2216
2079 2083
2079 2154
2079 2200
2079 2220
2079 2232
2079 2245
2079 2247
2079 2254
2079 2281
2079 2285
2079 2292
2079 2380
2080 2110
2080 2318
2081 2148
2082 2085
2082 2089
2082 2092
2082 2127
2082 2144
2082 2198
2082 2207
2082 2216
2082 2246
2082 2369
2082 2384
2082 2415
2084 2230
2085 2414
2086 2149
2086 2365
2088 2149
2088 2178
2088 2194
2088 2198
2088 2233
2088 2358
2088 2359
2088 2368
2091 2368
2092 2144
2092 2207
2092 2230
2092 2399
2094 2097
2094 2144
2094 2399
2095 2247
2095 2332
2095 2398
2095 2399
2096 2362
2102 2316
2103 2219
2103 2310
2104 2199
2104 2236
2105 2139
2105 2399
2106 2414
2106 2421
2107 2126
2107 2167
2107 2254
2108 2123
2108 2208
2108 2292
2109 2121
2109 2247
2109 2362
2110 2331
2112 2348
2112 2362
2113 2373
2115 2333
2116 2193
2116 2228
2116 2368
2116 2414
2118 2228
2119 2271
2119 2406
2123 2216
2124 2331
2127 2409
2129 2225
2129 2278
2130 2264
2130 2414
2131 2236
2133 2368
2137 2350
2137 2394
2139 2208
2139 2258
2139 2399
2142 2216
2143 2210
2144 2163
2144 2198
2144 2228
2144 2259
2144 2291
2144 2293
2144 2310
2144 2318
2144 2331
2144 2339
2144 2399
2146 2198
2146 2244
2146 2278
2148 2189
2148 2334
2148 2360
2150 2199
2150 2384
2151 2219
2151 2315
2151 2418
2153 2333
2154 2245
2154 2368
2155 2198
2156 2276
2158 2199
2158 2242
2162 2357
2163 2171
2163 2198
2163 2267
2163 2276
2163 2370
2164 2350
2164 2364
2167 2306
2170 2224
2171 2194
2171 2198
2171 2366
2171 2381
2172 2418
2174 2274
2174 2306
2174 2362
2175 2211
2175 2264
2176 2198
2179 2293
2179 2329
2180 2270
2180 2331
2181 2199
2184 2185
2184 2203
2184 2228
2184 2275
2185 2360
2185 2394
2186 2213
2187 2390
2194 2368
2196 2208
2197 2198
2197 2203
2197 2291
2197 2310
2197 2364
2198 2210
2198 2257
2198 2267
2198 2277
2198 2291
2198 2309
2198 2360
2198 2362
2198 2364
2198 2366
2198 2368
2198 2389
2199 2228
2199 2236
2199 2242
2199 2257
2199 2274
2199 2369
2200 2223
2200 2247
2200 2285
2200 2291
2200 2350
2200 2380
2205 2318
2207 2233
2207 2288
2207 2291
2207 2332
2207 2398
2208 2216
2208 2227
2208 2256
2208 2292
2208 2386
2208 2399
2208 2419
2210 2244
2213 2246
2213 2381
2215 2410
2216 2295
2219 2233
2219 2418
2220 2223
2220 2232
2220 2245
2220 2247
2220 2273
2220 2285
2220 2380
2222 2350
2224 2233
2224 2280
2224 2293
2224 2396
2225 2346
2225 2391
2227 2245
2227 2264
2228 2368
2232 2245
2232 2380
2232 2422
2233 2399
2233 2414
2236 2368
2237 2350
2237 2353
2240 2291
2241 2289
2241 2406
2242 2362
2244 2288
2244 2350
2245 2247
2245 2281
2245 2380
2246 2331
2247 2273
2247 2285
2247 2302
2247 2380
2253 2350
2254 2402
2256 2419
2257 2336
2257 2420
2261 2293
2262 2368
2264 2356
2264 2402
2265 2364
2265 2387
2267 2370
2268 2306
2269 2291
2270 2287
2272 2370
2275 2278
2275 2368
2277 2360
2277 2368
2277 2414
2278 2310
2278 2368
2283 2362
2284 2291
2284 2350
2284 2364
2284 2414
2285 2380
2290 2307
2290 2342
2291 2364
2291 2368
2291 2392
2291 2414
2297 2307
2297 2342
2301 2310
2302 2380
2306 2402
2306 2407
2307 2342
2307 2345
2307 2404
2307 2421
2309 2364
2316 2352
2318 2331
2321 2345
2331 2343
2331 2349
2336 2420
2338 2368
2341 2360
2342 2345
2346 2381
2346 2391
2347 2350
2348 2420
2350 2353
2350 2383
2350 2394
2352 2355
2359 2368
2359 2414
2360 2368
2360 2376
2362 2368
2364 2368
2364 2376
2364 2389
2368 2376
2368 2389
2368 2414
2371 2372
2376 2414
2380 2422
2390 2421
2397 2418
2399 2419
2414 2420
2414 2421
