# Supplementary material for: Detection of the Elite Structure in a Virtual Multiplex Social System by Means of a Generalised K-Core
Source: PLoS One. 2014 Dec 26;9(12):e112606. doi: 10.1371/journal.pone.0112606 (PMC4277282; doi:10.1371/journal.pone.0112606)
Supplement: S1 Data — Data used to generate the results of the paper. Includes: A table of indicators of social performance for each player in each period under study and the three networks of the multiplex system for each period under study. (ZIP) [file pone.0112606.s002.zip › Data/Log.txt]

Data
%%%%%%%%%%%%%%%%%
GC856.txt Communication Network Day 856
GF856.txt Friendship Network Day 856
GT856.txt Trade Network Day 856
PlayerProp856.txt Player Properties Day 856
GC1200.txt Communication Network Day 1200
GF1200.txt Friendship Network Day 1200
GT1200.txt Trade Network Day 1200
PlayerProp1200.txt Player Properties Day 1200
