# Supplementary material for: Detection of the Elite Structure in a Virtual Multiplex Social System by Means of a Generalised K-Core
Source: PLoS One. 2014 Dec 26;9(12):e112606. doi: 10.1371/journal.pone.0112606 (PMC4277282; doi:10.1371/journal.pone.0112606)
Supplement: S1 Data — Data used to generate the results of the paper. Includes: A table of indicators of social performance for each player in each period under study and the three networks of the multiplex system for each period under study. (ZIP) [file pone.0112606.s002.zip › Data/PlayerProp1200.txt]

1 1.9323e+06 0 2.8264e+06 904 1.2033e+07 1.8569e+05 1 0 1
2 1.3935e+07 3 1.666e+06 443 2.3111e+07 1.233e+05 1 0 4.7507
3 6.4418e+06 2 4.8073e+06 1199 1.8407e+07 1.4183e+06 1 0 9.7759
4 2.9158e+06 1 1.7973e+06 794 4.0421e+06 61817 1 0 6.5284
5 2.9158e+06 1 2.4462e+05 99 3.2988e+06 8032 1 0 3.994
6 1.3253e+07 2 3.9722e+06 928 1.372e+07 3.532e+05 1 0 10.235
7 9.3828e+06 0 3.7426e+05 260 7.6429e+05 7977 0 0 1
8 8.963e+06 1 4.6151e+06 831 1.4193e+07 7.6448e+05 1 0 8.3128
9 1.6079e+07 0 5.104e+06 1062 1.967e+07 6.1858e+05 0 0 1
10 6.2316e+06 2 97329 77 2.5973e+06 2942 0 0 1.5888
11 0 3 2.3856e+06 1110 4.9729e+06 39519 1 0 4.6258
12 5.5446e+06 0 2.2441e+06 742 3.5812e+07 1.4179e+05 1 0 1
13 1.0621e+07 2 2.6352e+06 731 1.2094e+07 4.3099e+05 1 1 10.163
14 0 0 4.8168e+06 880 4.7804e+07 6.9640e+05 1 0 1
15 1.6079e+07 2 2.9547e+06 540 3.0582e+07 2.8939e+05 1 0 6.9805
16 1.5731e+07 3 4.3344e+06 995 1.1444e+07 5.9081e+05 1 0 8.785
17 7.3212e+06 1 2.165e+06 561 6.918e+06 78959 1 0 6.4378
18 8.9079e+06 2 5.8028e+06 1154 1.7057e+07 4.461e+05 1 0 9.0329
19 3.095e+06 2 1.4327e+06 655 1.4754e+07 2.145e+05 1 0 7.9612
20 0 1 6.8826e+06 1199 4.8787e+07 8.3113e+05 1 0 13.002
21 6.0719e+06 2 6.6352e+05 184 6.6432e+06 23733 1 0 5.3046
22 1.395e+07 3 6.6674e+06 1195 1.2355e+08 7.4071e+05 1 5 13.347
23 1.3935e+07 3 3.8632e+06 1199 1.1282e+07 1.3039e+05 1 0 10.498
24 1.1768e+07 1 6.0483e+06 1126 1.3315e+07 5.5934e+05 1 0 10.525
25 1.6322e+07 1 4.6952e+06 1199 6.6163e+07 2.0914e+05 1 5 10.343
26 1.4324e+07 0 3.9735e+06 914 2.2614e+07 4.7257e+05 1 0 1
27 1.4942e+07 2 5.979e+06 1198 2.527e+08 4.2938e+05 0 0 8.902
28 8.1393e+06 3 1.6897e+06 276 3.7832e+07 1.5107e+05 1 0 8.9469
29 1.0515e+07 0 6.8009e+06 1199 2.056e+08 1.0725e+06 1 0 1
30 1.887e+05 2 3.0207e+06 651 2.8898e+07 1.8469e+05 1 2 11.141
31 9.5848e+06 1 1.6138e+06 499 4.9787e+06 34495 1 1 6.0593
32 1.0256e+07 3 5.0133e+06 1199 3.3686e+07 7.1446e+05 1 0 10.283
33 1.1086e+07 1 5.1359e+06 1032 9.4861e+07 5.545e+05 1 0 10.047
34 0 1 1.0017e+07 1199 9.8039e+07 5.0482e+06 1 0 13.945
35 7.9208e+06 2 8.7463e+06 1199 7.0978e+07 4.214e+06 0 0 11.444
36 1.6079e+07 0 1.8216e+06 592 1.134e+07 2.0060e+05 1 0 1
37 8.963e+06 1 1.5772e+06 707 1.7393e+07 27760 1 0 4.5873
38 1.3935e+07 3 4.0186e+05 122 3.5238e+06 36937 1 0 7.0964
39 1.395e+07 3 3.4501e+06 672 2.5793e+07 3.0435e+05 1 0 12.028
40 1.4279e+07 0 4.1913e+06 668 3.4494e+07 3.2747e+05 1 0 1
41 8.963e+06 1 2.0907e+06 698 2.1393e+07 3.3332e+05 1 0 8.2021
42 8.9079e+06 3 4.0408e+06 1199 5.2975e+06 2.6591e+05 1 0 9.5485
43 4.1563e+05 2 5.0123e+06 1191 3.1752e+07 2.7562e+05 0 0 11.75
44 4.1686e+06 2 3.7704e+06 1199 1.4156e+07 5.4238e+05 1 0 13.007
45 1.0006e+07 3 4.6177e+06 1199 1.2792e+07 2.5316e+05 1 7 10.572
46 2.358e+06 0 2.7852e+06 1199 4.859e+07 3.4699e+05 1 0 1
47 1.1213e+07 2 7.0802e+05 812 1.6058e+07 28747 1 0 6.7021
48 1.371e+07 2 2.4814e+06 1036 1.0381e+07 2.5081e+05 1 0 6.2271
49 2.9158e+06 1 1.0513e+06 374 4.6826e+06 58064 1 0 7.2169
50 7.11e+06 0 1.653e+06 1185 7.4396e+06 19668 1 0 1
51 1.5463e+07 1 7.0695e+06 1115 6.4926e+07 4.2056e+05 1 4 11.321
52 6.2524e+06 3 5.7905e+06 1057 4.4781e+07 3.2717e+05 1 4 9.2183
53 8.1393e+06 3 3.5562e+06 946 3.7167e+07 1.7968e+05 1 0 8.2898
54 1.3731e+07 1 1.3772e+06 302 3.381e+07 94808 1 1 8.0604
55 1.395e+07 3 4.4518e+06 916 4.4988e+07 3.9401e+05 1 0 11.981
56 1.6322e+07 1 3.603e+06 1123 3.3971e+07 3.1269e+05 1 0 10.09
57 2.9158e+06 1 4.2266e+05 453 3.8949e+06 16003 1 0 5.4552
58 8.1393e+06 3 7.538e+06 1199 1.4232e+07 1.028e+06 1 0 11.831
59 1.1086e+07 1 3.9534e+06 1199 3.3403e+07 4.5406e+05 1 0 11.734
60 1.9409e+06 2 1.4954e+06 502 1.2447e+07 86020 1 0 8.6782
61 8.5607e+06 2 2.0804e+06 471 8.0561e+06 2.7417e+05 1 0 10.008
62 9.3828e+06 2 3.4809e+05 447 3.7751e+05 13394 1 0 2.5445
63 6.0719e+06 2 3.3652e+06 630 1.6058e+07 3.4871e+05 1 0 9.0039
64 1.0596e+07 3 4.27e+06 1199 2.3604e+07 1.4999e+05 1 7 8.7654
65 2.358e+06 0 1.4918e+06 557 1.5213e+07 1.2152e+05 1 0 1
66 9.4708e+06 2 1.7206e+06 724 3.2182e+06 63555 0 0 6.434
67 8.963e+06 1 9.429e+05 836 6.9028e+06 92851 1 0 1
68 4.2492e+06 1 2.5028e+06 1095 1.1985e+07 87101 1 1 6.5798
69 2.358e+06 0 2.4218e+06 505 8.8715e+06 3.159e+05 1 0 1
70 6.4418e+06 2 7.1906e+06 1199 1.9293e+08 5.8229e+05 0 0 12.023
71 2.9158e+06 1 3.5828e+06 731 1.1525e+07 3.0345e+05 1 0 8.0317
72 4.1618e+06 0 1.0535e+06 194 1.3251e+07 77776 1 0 1
73 8.7838e+06 1 2.016e+06 319 1.8514e+07 3.4428e+05 1 0 11.058
74 1.565e+07 0 1.0179e+06 630 1.9077e+06 29201 1 0 1
75 1.8935e+06 2 6.5667e+06 1199 1.9617e+07 1.3245e+06 1 7 10.349
76 8.1393e+06 3 1.4802e+05 704 7.2349e+06 8358 1 0 2.4477
77 8.223e+06 1 4.0553e+06 902 9.4576e+07 4.896e+05 1 0 14.319
78 1.8954e+06 1 6.8086e+06 1199 1.4434e+07 2.9923e+06 0 0 6.2768
79 8.963e+06 1 5.9263e+06 1199 4.6519e+07 8.0834e+05 1 0 13.446
80 7.3212e+06 2 1.1306e+06 569 5.0934e+06 80466 1 0 7.5612
81 0 1 2.4108e+06 1178 2.5055e+07 1.3444e+05 1 0 9.1547
82 0 1 9.3127e+05 424 7.7456e+06 22513 1 0 1
83 1.1086e+07 1 2.4141e+06 1199 4.5003e+07 1.8857e+05 0 0 9.0787
84 1.4941e+07 3 7.1768e+06 1199 4.9009e+07 5.3638e+05 1 2 13.268
85 1.395e+07 3 3.577e+06 935 1.1889e+07 2.0324e+05 1 0 9.4557
86 8.963e+06 1 6.6718e+06 1199 1.8602e+08 1.3328e+06 1 0 13.355
87 1.8954e+06 1 3.575e+06 919 1.4188e+07 5.4483e+05 1 0 10.052
88 1.5463e+07 1 1.1525e+06 213 1.8106e+07 2.4774e+05 0 0 8.105
89 1.6079e+07 0 4.9625e+06 1199 1.5135e+07 4.2834e+05 1 2 1
90 1.3543e+07 1 3.4818e+06 613 4.2838e+07 3.402e+05 1 2 10.334
91 6.6987e+06 0 4.304e+06 1151 4.0234e+07 4.7778e+05 1 1 1
92 1.4362e+07 3 5.8465e+06 938 5.1388e+07 1.6011e+06 1 0 13.988
93 0 1 3.3753e+06 1199 1.356e+07 5.3535e+05 1 0 11.163
94 1.0515e+07 0 7.1015e+06 1008 4.5516e+07 5.6434e+05 1 0 1
95 3.5023e+06 0 2.7352e+06 1199 4.7652e+07 5.474e+05 1 0 1
96 0 1 4.0396e+05 92 1.27e+06 6656 1 0 1.1472
97 6.8626e+06 0 1.5439e+06 497 1.0032e+07 1.6059e+05 0 0 1
98 8.7838e+06 1 4.726e+06 735 1.0199e+08 4.6895e+05 1 0 13.157
99 7.9208e+06 2 1.7311e+06 537 2.9759e+07 1.2802e+05 1 0 7.534
100 1.3935e+07 3 6.9618e+06 1170 1.1196e+08 5.5113e+05 1 0 12.163
101 1.4421e+06 2 3.0987e+06 1002 1.4226e+07 48178 1 0 6.2629
102 1.043e+07 0 5.3524e+06 1024 5.2042e+07 3.4747e+05 1 0 1
103 1.4608e+07 1 3.2335e+05 127 1.6581e+06 21947 1 0 6.0302
104 1.9323e+06 0 2.8198e+06 577 1.3426e+07 89035 1 0 1
105 8.1393e+06 3 2.5849e+06 806 1.4506e+07 1.7889e+05 1 0 8.0797
106 2.7524e+06 3 7.1805e+06 1199 6.4779e+07 1.038e+06 1 6 14.787
107 2.358e+06 3 5.3985e+06 1199 2.9462e+07 4.6693e+05 1 0 12.279
108 7.3212e+06 1 4.9793e+06 1038 1.8889e+07 3.1709e+05 1 0 9.3221
109 6.8626e+06 0 1.1022e+06 1199 3.2104e+07 1.6601e+05 0 0 1
110 0 3 2.4306e+05 59 7.1914e+05 21427 1 0 5.556
111 8.1393e+06 3 3.6523e+06 941 1.2686e+07 3.2032e+05 1 0 8.2244
112 0 3 1.9507e+06 782 2.9753e+07 2.6764e+05 1 0 9.2706
113 1.8954e+06 1 6.108e+06 1199 6.5039e+07 1.0603e+06 1 0 13.287
114 9.4708e+06 1 2.3929e+06 694 1.6634e+07 4.6112e+05 1 0 8.8644
115 1.6479e+07 1 3.7257e+06 883 6.5445e+06 1.5496e+05 0 0 7.1705
116 8.963e+06 1 2.4110e+06 415 1.8461e+07 4.1541e+05 1 0 11.357
117 1.3731e+07 1 5.3958e+05 135 4.1184e+06 18165 1 0 3.5351
118 7.9857e+06 0 6.3301e+06 1138 2.5505e+08 8.2921e+05 1 0 1
119 8.963e+06 1 4.3461e+06 958 9.0245e+07 2.2623e+05 1 0 7.9127
120 1.4762e+07 1 2.9052e+06 897 1.0286e+07 3.1857e+05 1 0 7.7718
121 8.963e+06 1 3.7332e+06 878 3.3741e+07 1.0582e+05 1 0 8.1088
122 1.4421e+06 2 6.8037e+05 261 1.9682e+06 34640 1 6 4.153
123 4.1618e+06 0 6.5458e+06 1199 2.3258e+07 5.455e+05 1 0 1
124 1.4296e+07 1 3.1786e+06 1199 6.8783e+07 2.0542e+05 1 7 10.018
125 6.4418e+06 1 6.7716e+06 1199 4.4225e+07 3.2339e+06 1 0 13.32
126 4.1563e+05 2 4.5234e+06 924 4.3485e+07 5.2020e+05 1 0 10.003
127 0 1 3.4461e+06 1129 1.8428e+07 3.1926e+05 1 0 10.562
128 0 2 4.6721e+06 1199 3.7327e+07 5.5421e+05 0 0 13.005
129 7.11e+06 1 3.6673e+06 1104 7.2072e+07 3.1576e+05 1 0 4.982
130 1.3731e+07 1 3.2194e+06 597 2.2668e+07 3.4385e+05 1 0 11.104
131 1.5461e+07 3 1.7988e+06 291 9.0293e+06 1.0979e+05 0 0 8.3
132 3.7446e+06 0 9.7863e+05 435 1.8942e+06 23089 1 6 1
133 0 0 6.7879e+06 1199 9.7645e+07 3.285e+05 1 0 1
134 1.0515e+07 1 8.0367e+06 1199 9.0077e+07 5.2429e+05 1 0 13.507
135 1.4279e+07 1 6.617e+06 1199 3.9212e+07 7.3006e+05 1 0 10.958
136 1.2925e+07 1 6.0518e+06 1199 6.2833e+07 1.1215e+06 1 0 13.972
137 0 1 4.5396e+06 939 3.5563e+07 7.7275e+05 1 0 9.3494
138 1.2207e+07 1 3.9778e+06 1120 1.2657e+07 3.7421e+05 1 0 10.01
139 3.5023e+06 0 7.6057e+06 1154 3.4476e+07 1.675e+06 1 0 1
140 0 1 2.7905e+06 1183 3.0011e+07 2.6308e+05 1 0 7.2456
141 8.7838e+06 1 1.1764e+06 678 7.2189e+06 44699 1 0 6.7652
142 6.6987e+06 2 4.4227e+05 94 1.67e+06 16503 1 0 3.7237
143 4.1563e+05 2 3.7052e+06 933 2.9728e+07 2.9479e+05 1 0 10.018
144 1.0026e+06 0 1.3565e+06 647 1.698e+07 53322 1 0 1
145 6.8626e+06 0 1.6324e+06 435 8.8351e+06 1.5648e+05 1 0 1
146 8.9079e+06 1 3.2576e+06 1197 4.8336e+07 2.7567e+05 1 2 9.0077
147 2.358e+06 0 1.6746e+06 1132 1.5784e+07 1.563e+05 1 0 1
148 8.5607e+06 0 3.0163e+06 1005 1.3845e+07 82402 1 0 1
149 8.3712e+06 0 1.7961e+06 894 6.576e+07 1.0323e+05 0 7 1
150 0 1 2.9395e+06 680 3.4018e+07 1.8356e+05 1 0 7.5107
151 8.7833e+06 2 2.1031e+06 659 4.663e+06 1.6996e+05 1 6 7.1078
152 2.5844e+06 3 2.4139e+06 508 3.9376e+07 3.1438e+05 1 0 7.1617
153 1.371e+07 2 5.1079e+06 1199 4.5077e+07 1.6378e+06 1 0 13.99
154 5.5446e+06 0 2.2809e+06 742 3.8354e+07 1.5488e+05 1 0 1
155 1.4421e+06 0 3.1069e+06 568 5.5563e+06 1.8643e+05 1 0 1
156 1.2144e+07 3 2.9813e+06 1197 1.9842e+07 4.0166e+05 1 0 8.1622
157 0 1 6.6159e+06 1199 6.6967e+07 2.0100e+06 1 0 10.166
158 1.2925e+07 1 4.0459e+06 1199 3.7844e+07 6.2497e+05 1 0 13.193
159 1.5301e+07 2 4.4437e+05 479 8.2564e+06 37903 1 0 6.1404
160 1.395e+07 3 2.0964e+06 1073 6.4746e+07 1.1328e+05 1 0 11.415
161 8.1393e+06 3 1.7948e+06 321 1.595e+07 2.0075e+05 1 1 8.5997
162 6.0005e+05 3 5.9083e+06 1184 2.847e+07 5.83e+05 1 0 8.1535
163 1.4942e+07 2 1.9252e+06 348 1.4072e+07 2.698e+05 1 0 9.0044
164 1.8954e+06 1 6.0144e+06 1138 2.1758e+08 2.3267e+05 1 0 10.201
165 4.1563e+05 2 2.2563e+06 984 1.5707e+07 87647 1 0 8.3986
166 1.043e+07 0 2.9046e+06 1199 2.7235e+07 1.4722e+05 1 0 1
167 7.11e+06 3 3.592e+06 1193 1.1012e+07 6.3956e+05 1 0 3.1156
168 1.8954e+06 1 8.3494e+06 1199 7.7428e+07 3.636e+06 1 0 13.864
169 1.1086e+07 1 4.9494e+06 1110 2.3011e+08 1.1768e+05 1 0 9.3571
170 0 3 1.6183e+06 1199 2.3497e+07 2.9349e+05 1 0 10.864
171 1.9323e+06 0 1.8431e+06 546 4.5499e+07 3.3886e+05 1 0 1
172 1.4324e+07 0 4.7767e+05 699 4.9132e+06 14267 1 0 1
173 1.9409e+06 2 2.133e+06 419 4.204e+07 2.5113e+05 0 0 10.189
174 7.7893e+05 1 7.4923e+06 1199 3.6776e+07 1.6186e+06 1 0 13.92
175 1.043e+07 2 8.0584e+06 1182 1.4482e+07 3.876e+06 1 0 11.146
176 2.7524e+06 3 5.9501e+06 1185 1.152e+07 3.7519e+05 0 0 12.044
177 0 3 6.7018e+06 1199 1.104e+08 4.8924e+05 1 0 11.254
178 0 3 3.6939e+06 1017 1.2379e+07 5.3282e+05 1 0 7.0408
179 1.1213e+07 2 2.2925e+06 516 3.6337e+07 1.7594e+05 1 0 10.005
180 0 1 3.963e+06 1099 1.9677e+07 4.9604e+05 1 0 11.255
181 1.0256e+07 3 7.8936e+06 1199 2.5469e+08 7.5298e+05 1 7 12.85
182 6.2524e+06 3 4.6995e+06 1198 1.2667e+08 2.2381e+05 1 0 11.669
183 9.4708e+06 1 1.3916e+06 263 5.1801e+07 3.0207e+05 1 0 8.0334
184 6.8669e+05 1 6.114e+06 1197 2.519e+07 1.1993e+06 1 6 11.799
185 2.9158e+06 1 5.5711e+05 270 4.8503e+06 31806 1 0 6.7141
186 0 1 5.5263e+06 1184 1.2122e+08 3.4987e+05 1 0 11.141
187 1.4942e+07 2 3.0648e+06 1113 1.0985e+07 3.1263e+05 1 0 7.6484
188 6.0719e+06 2 1.22e+06 1199 1.4185e+07 2.3684e+05 1 0 9.0368
189 4.3973e+06 2 9.542e+05 1147 3.747e+06 16040 1 0 2.2727
190 6.0005e+05 3 1.9242e+06 1199 1.4896e+07 81099 1 0 7.0138
191 1.7917e+06 1 1.2568e+06 888 2.0919e+06 30081 1 0 1
192 1.3543e+07 1 1.7903e+06 627 1.5369e+07 1.0316e+05 1 0 7.9779
193 3.5023e+06 1 4.8826e+06 851 2.0498e+07 4.9326e+05 1 0 11.69
194 4.1618e+06 0 5.9271e+06 1199 1.4626e+07 5.3548e+05 1 0 1
195 1.4279e+07 1 1.0721e+06 213 1.9114e+07 36880 1 0 4.3764
196 8.5607e+06 2 3.4716e+06 1103 1.0098e+07 1.5645e+05 0 0 6.966
197 3.0832e+06 1 4.9539e+06 1199 4.4106e+07 1.1966e+06 1 0 13.086
198 1.6479e+07 1 4.5085e+06 1199 4.3135e+07 5.2846e+05 1 0 11.247
199 1.8954e+06 1 7.8726e+06 1199 1.6297e+08 6.0528e+05 1 0 13.004
200 9.4708e+06 2 1.0416e+06 280 3.3353e+06 59416 1 0 6.0169
201 0 2 2.3938e+06 452 8.7691e+06 2.5771e+05 1 0 9.4257
202 1.1768e+07 0 8.2587e+05 227 2.6581e+06 25100 0 0 1
203 1.4024e+07 3 48626 11 4.8924e+05 1228 1 0 1
204 3.0832e+06 1 3.8183e+06 887 1.5039e+07 3.182e+05 1 0 11.7
205 9.7153e+06 1 3.6674e+06 1199 4.5186e+07 3.0894e+05 1 0 10.049
206 0 1 2.4537e+06 1104 9.6514e+06 3.9852e+05 0 0 9.8502
207 1.043e+07 2 3.9179e+06 1052 7.3314e+07 5.9197e+05 1 0 11.391
208 9.6161e+06 3 3.8889e+06 735 4.834e+06 3.3797e+05 1 7 6.943
209 0 2 3.3788e+06 1134 4.0968e+07 99304 1 0 11.375
210 8.223e+06 1 2.3801e+06 784 9.5085e+06 1.7598e+05 1 0 9.1083
211 1.8954e+06 1 6.2723e+06 1199 1.0238e+07 9.9404e+05 0 0 6.209
212 2.9158e+06 1 4.4872e+06 1048 2.5941e+07 9.4181e+05 1 0 11.763
213 1.0256e+07 0 3.6287e+06 1169 1.6051e+07 2.6457e+05 1 0 1
214 8.5823e+06 3 5.8317e+06 906 1.6994e+08 3.2515e+05 1 0 9.4453
215 6.4418e+06 1 5.9734e+06 1199 5.2756e+07 7.7552e+05 1 5 11.204
216 1.4324e+07 0 3.3524e+06 1199 1.8951e+07 9.172e+05 1 0 1
217 1.6479e+07 1 2.5134e+06 1178 8.6651e+06 1.3373e+05 1 0 6.365
218 8.5676e+06 0 3.7653e+06 753 3.6429e+07 1.0314e+06 0 0 1
219 1.4024e+07 1 2.9479e+05 116 6.1461e+05 5453 1 0 1.9256
220 1.0026e+06 3 9.2819e+05 199 1.8428e+07 1.6718e+05 1 0 8.1342
221 1.5731e+07 0 1.1751e+06 1199 6.5567e+06 29262 1 0 1
222 0 0 3.8849e+06 1199 6.756e+05 5.918e+05 1 0 1
223 0 0 2.9692e+06 671 9.4093e+07 3.1712e+05 1 0 1
224 1.8954e+06 1 8.2769e+06 1199 1.698e+08 8.3128e+05 1 6 13.99
225 8.5837e+06 2 2.6143e+06 578 1.0782e+07 3.5899e+05 1 0 6.0422
226 1.8954e+06 1 1.1164e+06 145 9.2993e+06 1.0986e+05 1 0 11.414
227 8.7838e+06 1 1.5336e+06 325 1.0524e+07 90977 1 0 8.6875
228 2.358e+06 3 3.4023e+06 941 3.6767e+07 1.8314e+05 1 0 12.049
229 0 3 3.7971e+06 828 6.0467e+07 1.6205e+05 0 0 1.1472
230 2.9158e+06 1 3.2835e+06 614 1.082e+07 5.8244e+05 1 0 7.1421
231 6.6987e+06 0 1.7705e+06 456 2.3454e+06 60996 0 0 1
232 8.963e+06 1 2.7689e+06 1199 1.9431e+07 2.3698e+05 1 0 9.2796
233 4.1686e+06 2 1.4768e+06 1173 4.139e+07 50198 1 0 1
234 0 2 2.2662e+05 69 4.4218e+05 7100 1 0 3.6423
235 6.8626e+06 1 2.4896e+06 450 1.2037e+07 3.1742e+05 1 0 8.0429
236 1.5463e+07 1 4.472e+06 955 3.1515e+07 7.8785e+05 1 0 10.87
237 6.1036e+06 0 7.609e+06 943 6.0638e+07 1.7232e+06 1 2 1
238 5.9138e+06 3 3.2902e+06 1199 6.336e+07 2.9113e+05 1 0 9.0761
239 2.358e+06 3 6.4798e+06 1073 4.6738e+07 3.8153e+05 1 4 11.978
240 9.3828e+06 3 62775 143 1.3106e+05 2227 1 0 1.736
241 8.5676e+06 0 2.0729e+06 868 2.6435e+06 29810 0 5 1
242 8.7838e+06 1 2.1747e+06 369 1.2527e+07 1.9192e+05 1 0 10.85
243 7.11e+06 0 3.2266e+06 1199 4.3712e+07 64530 1 0 1
244 1.371e+07 2 6.6455e+06 1199 9.7789e+07 4.6156e+05 1 4 13.025
245 6.0005e+05 0 1.8348e+06 1199 3.3509e+07 1.5057e+05 1 0 1
246 0 3 1.4862e+05 37 2.6772e+06 11881 0 0 1
247 0 0 6.0352e+05 252 4.5911e+06 92933 1 0 1
248 2.9158e+06 1 1.8482e+06 414 7.5995e+06 2.8112e+05 1 0 9.9365
249 4.1686e+06 3 4.5141e+06 1199 2.9035e+07 2.9518e+05 1 0 9.0699
250 1.6079e+07 1 1.8046e+06 598 6.9777e+06 1.5452e+05 1 0 6.9102
251 1.1296e+07 3 6.8382e+06 1199 2.4561e+07 1.4062e+06 1 0 12.273
252 8.963e+06 1 3.2787e+06 724 2.2164e+07 4.0963e+05 1 0 10.014
253 1.1213e+07 2 7.7462e+05 653 5.3802e+06 25176 0 0 2.2243
254 1.0364e+07 1 7.298e+06 1199 5.2774e+07 7.2826e+05 1 7 11.527
255 2.9158e+06 1 7.1054e+05 252 3.5423e+06 21381 1 0 3.8814
256 8.5607e+06 0 4.1152e+06 1159 1.636e+07 1.7023e+05 1 0 1
257 1.5463e+07 1 3.1139e+06 754 1.6246e+07 6.6092e+05 1 0 9.3982
258 6.8626e+06 0 1.1583e+06 513 1.496e+07 1.4004e+05 1 0 1
259 1.8954e+06 1 2.0023e+06 1018 1.5376e+07 3.3669e+05 0 0 7.4635
260 7.9208e+06 2 1.291e+06 719 4.1204e+06 41926 0 0 7.6816
261 3.0832e+06 1 2.4099e+06 651 1.9074e+07 75509 1 0 9.3587
262 1.3935e+07 3 1.2786e+05 92 2.9338e+06 10304 0 0 5.0318
263 1.4942e+07 2 2.213e+06 1168 9.7636e+06 60932 1 0 7.1907
264 1.1768e+07 1 5.7511e+06 1170 1.9349e+07 1.415e+06 1 0 11.768
265 4.1563e+05 2 5.4914e+06 1195 6.4863e+07 2.7842e+05 1 0 9.9938
266 2.7524e+06 3 3.0882e+06 1199 1.3687e+07 4.6468e+05 1 0 9.3645
267 8.1393e+06 3 3.5666e+06 983 2.8508e+07 3.7666e+05 1 0 10.188
268 9.449e+06 1 7.8725e+05 300 2.3069e+07 26279 1 1 5.4025
269 8.963e+06 1 7.3643e+05 163 1.8982e+07 52047 0 0 8.0167
270 6.4418e+06 2 6.6691e+06 1059 4.1717e+07 2.1663e+06 0 0 11.048
271 6.0719e+06 2 6.7304e+06 1143 3.6367e+08 7.1795e+05 1 0 14.095
272 1.3935e+07 3 5.905e+06 1199 2.9343e+07 5.2825e+05 0 0 12.129
273 8.9079e+06 1 6.5286e+06 1199 3.3501e+07 5.941e+05 1 0 12.866
274 1.043e+07 2 4.2623e+06 1183 1.0262e+08 3.737e+05 1 0 9.1316
275 8.9079e+06 3 3.1312e+06 918 3.735e+07 3.9666e+05 1 0 11.952
276 3.095e+06 0 4.1423e+06 984 4.1725e+07 2.5687e+05 1 0 1
277 0 1 2.0736e+06 557 1.4073e+07 2.814e+05 1 0 10.617
278 8.7838e+06 1 1.4388e+06 1156 7.9502e+06 35646 1 0 4.2579
279 1.395e+07 3 1.4704e+06 628 9.2254e+06 61068 1 0 7.4197
280 7.7893e+05 1 4.4507e+06 1199 1.0088e+07 3.0763e+05 1 0 9.5888
281 7.9208e+06 2 3.2939e+05 89 4.1238e+06 53264 1 0 6.0973
282 1.9409e+06 2 4.9075e+06 856 8.7403e+07 5.2241e+05 1 0 13.032
283 6.8626e+06 0 2.2375e+06 1199 1.868e+07 3.2572e+05 1 0 1
284 7.8502e+06 2 3.3084e+06 815 4.099e+07 2.6459e+05 1 0 9.078
285 9.5209e+06 3 5.5134e+06 1009 3.2322e+07 5.1086e+05 0 5 12.299
286 1.2144e+07 0 4.9453e+06 1132 4.2227e+08 9.9429e+05 1 0 1
287 1.9323e+06 0 1.5309e+06 363 8.7e+06 1.3612e+05 1 0 1
288 8.1393e+06 3 2.7746e+06 931 2.7413e+07 1.8078e+05 1 0 10.588
289 8.909e+06 3 3.2662e+06 981 5.6798e+06 80126 0 7 1
290 0 1 7.9314e+06 1199 1.6421e+08 4.1693e+06 0 0 13.99
291 1.043e+07 1 4.3268e+06 1191 2.0416e+07 4.1478e+05 1 0 9.0881
292 6.8626e+06 0 7.2978e+05 168 2.2792e+06 57106 1 0 1
293 8.9079e+06 0 3.1129e+06 986 7.7487e+06 5.6854e+05 1 0 1
294 4.1563e+05 2 7.3686e+06 1132 3.8949e+07 4.1112e+05 1 0 11.036
295 1.3935e+07 3 5.3264e+06 1104 4.5832e+07 1.2679e+06 1 0 12.279
296 0 1 3.7728e+06 737 9.8319e+06 1.5156e+05 1 0 9.8684
297 2.7524e+06 3 7.0468e+05 232 1.7053e+07 1.742e+05 1 0 6.2041
298 8.963e+06 1 5.703e+06 1088 1.7391e+08 1.9023e+05 1 0 11.104
299 6.1036e+06 0 6.6441e+06 1153 1.5036e+07 1.3869e+06 1 0 1
300 9.4708e+06 1 1.2972e+06 608 6.9222e+06 68343 1 0 7.2817
301 4.1686e+06 3 5.1012e+06 983 3.8997e+07 6.3546e+05 1 0 11.77
302 1.8954e+06 1 1.4542e+06 488 1.441e+07 1.341e+05 1 0 9.1585
303 8.5607e+06 0 4.4615e+06 1011 1.1151e+07 1.559e+05 1 0 1
304 1.4942e+07 2 4.2196e+06 617 2.8831e+07 3.5556e+05 1 0 10.017
305 0 1 1.1916e+06 348 9.653e+06 14625 1 0 5.5671
306 2.9158e+06 1 4.184e+06 883 3.3391e+07 3.0289e+05 1 0 9.3006
307 5.4956e+06 3 3.0089e+06 1039 5.1311e+06 1.6175e+05 1 7 9.0572
308 1.8954e+06 1 6.5447e+06 1199 2.7206e+07 7.3514e+05 1 0 11.065
309 8.9079e+06 0 3.2678e+06 1199 2.4062e+07 6.4665e+05 1 0 1
310 1.7917e+06 0 2.4422e+06 351 1.8008e+07 3.0135e+05 0 6 1
311 8.1304e+05 3 6.6571e+06 1196 2.939e+07 1.0236e+06 1 0 8.0598
312 1.0515e+07 3 2.1761e+06 1199 4.7618e+07 2.9957e+05 1 0 7.706
313 0 1 4.0312e+06 1199 6.9628e+06 2.563e+05 1 0 7.3187
314 2.7524e+06 3 3.8478e+06 860 3.1765e+07 1.0876e+05 1 0 9.0688
315 6.2524e+06 3 4.0674e+06 1198 1.2128e+08 2.0362e+05 1 0 2.4665
316 8.9079e+06 0 3.3221e+06 1199 1.2087e+07 2.9419e+05 0 0 1
317 2.5844e+06 3 3.5245e+06 1199 2.1331e+07 5.2138e+05 0 0 11.103
318 1.7917e+06 1 3.5236e+06 812 1.2641e+06 2.4966e+05 1 0 7.2189
319 0 2 6.6533e+06 1199 1.2549e+08 9.6408e+05 0 0 11.489
320 2.5844e+06 3 3.0127e+06 520 7.4051e+07 4.2321e+05 1 0 11.545
321 2.5844e+06 3 4.4342e+06 879 2.4285e+07 1.0588e+06 1 0 13.438
322 1.6079e+07 2 5.5228e+06 1196 5.4141e+07 1.0656e+06 1 0 11.395
323 2.7524e+06 3 6.7305e+06 1199 1.6105e+08 1.486e+06 1 0 13.47
324 4.1563e+05 2 5.1142e+06 1199 1.12e+07 4.7103e+05 1 0 9.2754
325 1.6079e+07 2 2.2287e+06 618 1.3098e+07 3.1355e+05 1 0 9.3901
326 2.7524e+06 3 2.9655e+06 1199 1.4691e+07 3.076e+05 1 0 9.1842
327 2.358e+06 2 3.4027e+06 960 9.8867e+06 4.2202e+05 1 0 9.6308
328 1.4942e+07 2 1.6847e+06 1147 3.6252e+06 1.0226e+05 0 0 6.2734
329 3.0832e+06 2 6.0838e+06 1028 4.424e+07 1.244e+06 0 0 13.084
330 1.3935e+07 3 5.6588e+06 1115 1.8706e+07 3.1841e+05 0 0 11.055
331 1.043e+07 0 3.1978e+06 1193 3.0162e+07 2.2952e+05 0 0 1
332 3.0832e+06 1 1.1029e+06 633 1.6448e+07 2.7723e+05 1 0 6.145
333 4.1563e+05 2 1.8368e+06 529 9.278e+06 1.574e+05 1 0 9.0351
334 8.963e+06 1 1.1984e+06 660 1.2341e+07 1.1282e+05 1 0 6.4419
335 4.5345e+06 2 2.3077e+06 619 3.3811e+06 1.1748e+05 1 0 6.703
336 6.8626e+06 1 1.4018e+06 281 1.5993e+06 86487 1 0 7.8709
337 4.1563e+05 2 5.8437e+06 1198 5.3695e+07 1.4809e+06 0 0 13.056
338 1.4279e+07 1 1.3657e+06 939 5.8446e+06 70742 1 0 8.7498
339 3.5023e+06 2 5.5815e+06 1199 5.094e+07 5.0063e+05 1 0 12.075
340 8.5837e+06 2 9.559e+05 194 1.3377e+07 1.4444e+05 1 0 7.3254
341 1.1086e+07 1 1.7026e+06 924 1.1248e+07 33563 1 0 8.3167
342 8.963e+06 1 4.9673e+05 146 1.1531e+07 38995 1 0 6.2192
343 1.5731e+07 1 3.0555e+06 679 5.55e+06 1.7805e+05 1 0 7.6012
344 3.8303e+06 1 6.2424e+06 1196 7.6784e+07 1.3109e+06 1 0 13.512
345 0 0 6.5914e+06 1143 1.306e+08 4.6982e+05 1 0 1
346 8.5607e+06 0 1.4838e+06 926 4.9977e+06 96552 1 0 1
347 8.1393e+06 3 4.6605e+06 962 2.0239e+07 3.8636e+05 1 0 11.147
348 1.3731e+07 1 2.741e+06 484 2.0018e+07 4.3514e+05 1 0 11.121
349 6.8669e+05 1 5.2762e+06 942 5.7374e+07 7.3374e+05 1 0 9.5001
350 1.043e+07 0 3.5645e+06 1093 6.8858e+06 72703 1 0 1
351 1.1086e+07 1 1.5455e+06 665 3.8012e+07 2.9518e+05 1 0 7.1203
352 6.2736e+06 3 2.3532e+05 44 6.9179e+06 31637 1 0 6.9134
353 4.1618e+06 0 1.8058e+06 435 1.1207e+07 1.8128e+05 1 0 1
354 3.0832e+06 2 7.8314e+05 140 4.2869e+07 99643 1 0 7.2951
355 1.4296e+07 1 4.3685e+06 1199 5.9145e+07 1.7561e+05 1 0 8.3841
356 6.4418e+06 1 2.7482e+06 538 5.8369e+07 2.5289e+05 0 0 9.0993
357 1.0515e+07 3 1.8906e+06 1199 5.5726e+07 3.2564e+05 0 0 8.6204
358 4.3139e+06 0 6.158e+06 1198 3.6318e+07 1.1704e+06 1 0 1
359 1.4279e+07 0 8.3519e+05 334 1.3843e+07 48605 1 0 1
360 4.1563e+05 2 6.9433e+06 1196 4.7564e+07 3.8005e+05 0 0 13.365
361 8.5607e+06 0 1.4964e+06 927 3.4712e+06 36425 1 0 1
362 5.9138e+06 3 7.1474e+06 1198 4.3538e+07 9.1801e+05 0 0 12.269
363 0 2 1.9979e+06 845 2.1455e+06 72880 1 0 7.3962
364 1.043e+07 0 4.1076e+06 1122 5.0418e+07 3.6685e+05 1 0 1
365 4.1686e+06 0 6.3206e+06 1199 4.4436e+07 7.076e+05 1 0 1
366 1.4478e+07 0 2.1487e+06 809 5.95e+06 1.2384e+05 1 0 1
367 1.3543e+07 1 1.5029e+06 266 5.7666e+07 1.155e+05 0 0 4.6617
368 1.1099e+07 2 1.4853e+06 384 1.8007e+07 91206 1 6 8.0239
369 4.1563e+05 2 3.5132e+06 1199 1.5139e+07 1.514e+05 1 0 9.0706
370 1.9323e+06 0 3.9724e+06 902 1.4025e+07 1.0619e+05 1 0 1
371 6.1036e+06 0 5.1404e+06 755 4.3691e+07 9.7572e+05 1 0 1
372 0 0 4.3201e+06 945 1.3765e+07 6.3153e+05 1 0 1
373 2.5844e+06 3 7.4979e+06 1199 3.7454e+07 6.261e+05 1 0 12.294
374 8.223e+06 0 4.1452e+06 789 1.175e+07 2.4595e+05 0 0 1
375 6.6987e+06 1 1.0001e+06 385 1.0904e+06 12371 1 0 4.0595
376 2.358e+06 3 4.055e+06 894 2.2711e+07 4.0883e+05 1 0 8.2021
377 2.9158e+06 1 5.6224e+06 1199 3.8491e+07 9.468e+05 1 0 12.037
378 2.9158e+06 1 1.5367e+06 551 8.2167e+06 61313 1 0 6.5243
379 1.4279e+07 0 3.4765e+06 1004 2.164e+07 3.0458e+05 1 0 1
380 8.1393e+06 3 1.6651e+06 602 1.6676e+07 82691 1 0 7.2591
381 0 1 5.4373e+05 289 2.8714e+06 17085 1 0 1.1472
382 8.7838e+06 1 2.6285e+06 964 7.7065e+06 1.4709e+05 1 0 8.7047
383 0 3 5.1517e+05 142 5.6031e+06 16851 0 0 2.1274
384 2.7524e+06 3 3.9706e+06 962 8.9899e+07 4.7343e+05 1 0 12.105
385 7.3212e+06 1 1.9446e+06 806 6.7245e+06 2.6852e+05 1 0 8.0113
386 6.2736e+06 3 5.4174e+06 1094 1.373e+07 3.4164e+05 1 2 1
387 6.0719e+06 2 7.8871e+05 1159 8.7955e+06 83606 1 0 7.0189
388 1.8954e+06 1 5.1871e+06 1199 3.1008e+08 4.8337e+05 1 0 11.309
389 6.2736e+06 3 8.7477e+05 642 2.6987e+06 16656 1 0 1
390 8.7838e+06 1 1.6905e+06 353 1.1058e+07 2.2233e+05 1 0 9.0486
391 1.6479e+07 1 2.4619e+06 598 4.9592e+07 1.791e+05 1 0 8.6474
392 3.8303e+06 1 6.5601e+06 1199 9.5992e+07 4.9441e+05 1 7 13.024
393 0 0 1.7717e+06 551 1.6457e+06 34163 1 0 1
394 2.5844e+06 3 6.7012e+06 1161 8.0935e+07 1.4729e+06 1 0 13.99
395 9.4708e+06 1 4.3666e+06 826 2.2264e+07 9.7915e+05 0 0 11.1
396 1.126e+07 2 4.0713e+06 790 1.6263e+07 4.0319e+05 1 0 9.5841
397 1.5463e+07 1 6.2254e+05 96 6.2485e+06 40366 1 0 6.0911
398 8.3968e+06 2 2.6643e+06 992 7.3312e+07 3.8613e+05 1 7 11.329
399 8.223e+06 0 7.3291e+06 1199 3.2874e+07 1.1584e+06 1 0 1
400 2.5844e+06 3 5.7995e+06 1199 1.2206e+07 1.8273e+06 0 0 13.321
401 7.8992e+06 1 3.8513e+06 1046 3.6074e+07 6.5111e+05 0 7 8.3067
402 8.223e+06 2 66496 52 6.3105e+06 6361 1 0 4.7869
403 0 1 7.6427e+05 164 2.5762e+06 22561 0 0 6.0734
404 8.5823e+06 3 8.0641e+06 1199 8.3198e+07 2.1891e+06 1 0 13.99
405 1.2144e+07 0 3.1269e+06 1179 1.2404e+07 1.4144e+05 1 0 1
406 1.043e+07 2 8.6131e+05 221 1.5725e+08 1.0395e+05 1 0 3.1831
407 8.963e+06 1 4.92e+06 1199 8.6437e+07 4.7324e+05 1 0 11.118
408 2.3431e+06 0 2.7565e+06 836 3.246e+06 99363 1 7 1
409 4.1563e+05 2 1.1265e+06 638 8.3986e+06 1.2374e+05 1 0 4.4981
410 8.5607e+06 2 6.6724e+06 1185 1.6029e+08 3.6059e+05 1 0 10.035
411 6.0719e+06 2 1.0368e+06 1076 1.1478e+07 64800 1 0 4.0662
412 1.9409e+06 2 4.4744e+06 1106 5.0303e+07 3.9323e+05 0 0 11.613
413 1.395e+07 3 6.2763e+06 1199 1.2362e+08 1.0964e+06 1 0 13.474
414 1.043e+07 0 2.9058e+06 615 1.1121e+07 1.2705e+05 1 0 1
415 1.3935e+07 3 1.17e+06 212 6.3447e+07 1.2642e+05 0 0 6.4849
416 0 2 2.6463e+06 1199 6.0561e+06 1.7132e+05 0 0 10.458
417 6.6987e+06 2 3.0156e+05 283 3.1863e+06 27225 1 0 6.5003
418 7.0726e+06 0 3.51e+06 1199 4.5303e+07 2.7191e+05 1 0 1
419 7.0074e+06 3 3.7129e+05 94 1.5488e+06 26006 1 0 6.6931
420 1.5201e+06 0 2.3887e+06 625 8.791e+06 2.0103e+05 1 0 1
421 7.0074e+06 1 1.8059e+06 907 3.0606e+06 1.8121e+05 1 0 8.348
422 1.1296e+07 3 5.2573e+06 1199 8.0114e+07 3.1655e+05 1 5 11.671
423 8.3715e+06 0 4.3885e+06 1035 2.4766e+07 1.0742e+06 0 0 1
424 6.4418e+06 2 2.3352e+06 643 2.7897e+07 1.3944e+05 1 0 11.014
425 1.1225e+07 0 2.4661e+06 737 1.4539e+07 3.4925e+05 1 0 1
426 1.6479e+07 1 4.4604e+05 311 1.276e+07 24641 1 0 5.9
427 1.1213e+07 2 3.3345e+06 1000 7.426e+06 1.1139e+05 1 0 6.5663
428 6.6987e+06 0 2.1347e+06 753 1.2883e+07 1.6049e+05 1 0 1
429 4.3973e+06 2 1.7417e+06 1183 1.3412e+07 2.8376e+05 1 1 8.9676
430 1.1356e+06 3 1.8531e+06 292 6.73e+07 1.6288e+05 1 4 10.171
431 2.5844e+06 3 6.0385e+06 1199 3.413e+07 4.0234e+05 1 0 12.559
432 1.5461e+07 3 6.5618e+05 298 9.5486e+06 1.3421e+05 1 0 6.8149
433 4.1686e+06 3 3.7498e+06 972 4.5768e+07 3.6994e+05 0 0 12.272
434 1.3289e+07 1 1.4139e+06 314 5.9918e+06 92603 1 0 7.9507
435 1.043e+07 0 3.128e+06 990 1.4312e+07 2.938e+05 1 0 1
436 6.4418e+06 0 5.6651e+06 1199 1.4561e+07 3.9411e+05 1 0 1
437 0 0 4.3741e+06 1199 1.1859e+08 7.0635e+05 1 0 1
438 6.0719e+06 2 6.8541e+06 1199 5.3373e+07 1.8823e+06 1 0 11.55
439 0 1 1.6535e+06 730 5.0612e+06 62002 1 0 7.5333
440 8.1393e+06 3 4.7879e+06 974 1.3532e+07 4.4828e+05 1 0 10.204
441 6.0719e+06 2 7.1273e+05 247 1.4938e+07 2.9983e+05 1 0 4.091
442 1.9409e+06 2 5.3516e+06 893 5.3774e+07 2.379e+05 1 1 11.335
443 1.3543e+07 1 6.1665e+05 267 1.7824e+06 19901 1 0 4.0913
444 1.3731e+07 1 5.5796e+06 1150 3.5504e+08 2.7624e+05 1 0 8.0304
445 1.1213e+07 2 1.0884e+06 325 1.495e+07 53494 1 0 6.2116
446 8.1393e+06 3 7.4453e+05 621 9.4398e+06 50091 1 0 4.3767
447 0 1 6.6819e+05 772 1.9293e+06 16083 1 0 3.5435
448 2.5844e+06 3 5.9374e+06 1118 1.9463e+08 4.5136e+05 1 0 11.128
449 3.7446e+06 2 5.4876e+06 1199 1.5099e+08 3.8084e+05 1 0 5.2813
450 0 1 1.1614e+06 1132 4.3035e+06 34328 1 0 5.006
451 0 2 1.4627e+06 866 1.9275e+07 1.2012e+05 0 0 2.3696
452 8.5607e+06 0 7.4075e+05 230 7.0355e+06 80087 1 0 1
453 6.2316e+06 2 1.0284e+06 479 5.5334e+06 68260 1 0 5.1806
454 2.5844e+06 3 7.5317e+06 1199 1.6133e+08 1.5136e+06 1 0 13.074
455 1.0364e+07 1 1.6192e+06 1199 1.3257e+07 1.0035e+05 1 0 8.0792
456 1.8954e+06 1 5.7714e+05 328 1.297e+07 80322 1 0 1
457 7.0726e+06 1 4.2757e+06 1067 3.5342e+07 2.4323e+05 1 7 10.075
458 8.7838e+06 1 1.359e+06 759 7.3283e+06 65734 1 0 9.1481
459 4.1563e+05 2 3.6266e+06 917 5.9142e+07 2.7558e+05 1 0 10.426
460 5.294e+05 0 2.2354e+06 393 3.5689e+06 78549 1 0 1
461 2.9158e+06 1 2.1458e+06 693 9.5932e+06 2.6286e+05 1 0 8.7262
462 0 0 1.5954e+06 1175 1.2066e+07 60275 1 0 1
463 4.1618e+06 0 8.7505e+05 236 6.3689e+06 98482 1 0 1
464 3.5023e+06 2 6.996e+06 1199 4.7178e+07 8.0722e+05 1 0 13
465 8.5607e+06 0 1.2722e+06 1199 1.0226e+07 64160 1 0 1
466 1.043e+07 0 1.6398e+06 1199 8.4873e+06 33147 0 0 1
467 8.7838e+06 1 3.5621e+06 1039 1.1621e+07 1.8254e+05 1 0 6.9905
468 1.9409e+06 2 1.2275e+06 349 7.9212e+06 1.1778e+05 1 0 8.1706
469 1.887e+05 2 2.1496e+06 422 1.7121e+07 2.5624e+05 1 1 9.0386
470 1.395e+07 3 1.8013e+06 851 9.3478e+07 84238 1 0 9.7057
471 9.4708e+06 1 6.7739e+05 450 4.7744e+06 51096 1 0 6.434
472 1.0256e+07 0 4.56e+06 1199 2.506e+08 3.3187e+05 1 0 1
473 6.2736e+06 3 3.4232e+06 578 4.3532e+07 2.3643e+05 1 0 7.6083
474 6.0719e+06 2 5.2119e+06 1075 1.7552e+07 4.9398e+05 1 0 11.892
475 0 1 3.1546e+06 732 7.3179e+06 3.8895e+05 1 0 9.5248
476 1.4421e+06 1 1.3198e+06 1006 1.0473e+06 38448 1 0 5.2888
477 0 1 5.4209e+06 1199 4.3598e+06 4.9090e+05 1 0 8.2968
478 1.1099e+07 2 1.4318e+06 412 3.9894e+06 99546 1 0 8.3775
479 2.9158e+06 1 1.5371e+06 736 2.5963e+07 1.2316e+05 1 0 7.872
480 6.2524e+06 3 5.7703e+06 1199 1.2761e+08 4.5616e+05 1 0 11.082
481 1.6079e+07 1 9.2814e+05 375 7.0088e+06 65340 1 0 3.9474
482 0 3 2.6486e+06 810 1.0956e+07 3.0284e+05 1 0 10.012
483 2.5844e+06 3 5.0139e+06 1198 1.1055e+07 4.7715e+05 1 0 9.424
484 8.5607e+06 2 4.1652e+06 1199 1.1043e+08 4.323e+05 1 0 11.321
485 1.1213e+07 2 1.8414e+06 538 1.8419e+07 1.9216e+05 1 0 9.002
486 1.9409e+06 2 4.8298e+06 857 1.1003e+08 3.2715e+05 1 0 13.04
487 1.9323e+06 0 2.7125e+06 987 3.1814e+07 5.1882e+05 1 0 1
488 1.5216e+07 2 6.0708e+06 1174 5.1633e+07 5.3036e+05 1 4 11.03
489 2.9158e+06 1 1.6816e+06 1170 9.5491e+06 86477 1 0 8.0358
490 1.6079e+07 3 3.7954e+06 717 1.1476e+07 1.9567e+05 1 4 9.4628
491 0 0 3.6127e+06 1199 1.5894e+07 4.1204e+05 1 0 1
492 4.1563e+05 2 2.7054e+06 1198 1.7204e+07 1.1106e+05 1 0 8.7072
493 9.449e+06 1 5.7713e+06 958 4.8756e+07 3.7572e+05 1 0 11.455
494 0 1 2.3152e+05 130 1.357e+05 5507 1 0 4.5128
495 0 1 4.7545e+06 1167 3.056e+07 5.5769e+05 1 0 11.846
496 6.0005e+05 0 5.0436e+06 1199 4.3154e+07 1.0588e+06 1 0 1
497 8.963e+06 1 7.1345e+06 1199 7.1101e+07 1.4002e+06 1 1 13.863
498 1.5461e+07 3 1.2472e+06 474 1.4496e+07 2.0082e+05 1 0 5.102
499 6.2736e+06 3 1.8138e+06 780 1.1482e+07 1.1374e+05 1 4 7.1173
500 1.3595e+07 3 4.9256e+06 991 7.5437e+07 7.4624e+05 0 0 12.004
501 6.0719e+06 2 2.9642e+06 1199 1.1798e+07 2.4122e+05 0 0 9.4187
502 2.358e+06 0 1.1104e+06 483 8.8212e+06 2.7504e+05 1 1 1
503 8.4302e+06 1 5.4015e+06 771 8.0169e+06 4.7852e+05 1 4 10.415
504 1.6479e+07 1 5.9374e+05 361 3.8468e+06 1.1971e+05 1 0 7.0037
505 1.0621e+07 2 3.7945e+06 874 2.1907e+07 7.2254e+05 1 2 10.786
506 5.5446e+06 3 2.1329e+06 727 2.6913e+07 1.0749e+05 1 0 7.1743
507 1.4279e+07 1 1.1766e+06 215 2.289e+07 1.8295e+05 1 0 8.032
508 6.8626e+06 0 2.8841e+06 640 1.0314e+07 2.3922e+05 1 0 1
509 6.1036e+06 1 4.8568e+06 819 2.0628e+07 5.3637e+05 1 0 11.766
510 1.1768e+07 1 6.8474e+06 1199 3.6629e+07 9.4304e+05 1 4 13.093
511 4.1563e+05 2 5.7364e+06 949 1.2937e+07 8.0988e+05 1 0 9.8242
512 4.1563e+05 2 4.5818e+06 1199 2.7064e+07 2.6049e+05 0 0 10.306
513 1.4762e+07 1 6.5097e+05 276 7.2605e+06 39971 1 0 6.1191
514 1.1172e+07 0 3.6404e+06 780 2.3092e+07 2.5666e+05 1 0 1
515 1.8954e+06 1 2.4977e+06 679 8.6992e+07 3.0378e+05 1 0 10.42
516 1.4942e+07 2 2.7829e+06 582 4.484e+07 1.3955e+05 1 0 7.1334
517 3.5023e+06 1 4.5307e+06 695 1.3559e+08 4.9388e+05 1 0 14.193
518 1.352e+07 1 2.4042e+06 1152 2.2575e+06 48505 1 0 6.5686
519 2.9158e+06 1 5.6118e+06 1119 3.759e+07 1.0041e+06 1 0 13.33
520 8.7838e+06 1 3.1236e+06 649 1.5222e+07 5.0771e+05 1 0 11.304
521 1.8954e+06 1 3.7981e+06 1199 2.5951e+08 3.5013e+05 1 0 10.254
522 1.3253e+07 1 2.5499e+06 519 1.2258e+07 4.8895e+05 1 7 10.143
523 0 2 1.0646e+06 310 1.7945e+07 1.1276e+05 1 0 2.4181
524 1.3731e+07 1 3.0322e+06 1097 1.3067e+07 1.7408e+05 1 0 10.224
525 1.8954e+06 1 6.9771e+06 1199 8.2292e+07 9.6853e+05 1 0 13.99
526 2.358e+06 0 6.0184e+06 1199 5.9213e+07 3.8854e+05 1 0 1
527 1.4421e+06 3 3.261e+06 1143 6.3108e+06 1.2128e+05 1 1 8.2347
528 0 0 2.4699e+05 44 4.8167e+06 41520 1 0 1
529 1.1296e+07 3 4.6785e+06 1199 1.1854e+08 2.6437e+05 1 0 12.247
530 0 2 6.5787e+06 1166 4.6733e+07 8.4624e+05 0 0 13.038
531 8.9079e+06 3 4.9655e+06 1172 5.5021e+07 2.2811e+05 1 0 8.0167
532 1.6479e+07 1 1.7872e+06 1145 4.8949e+06 68089 1 0 7.3437
533 7.9208e+06 2 4.6074e+06 885 1.3215e+08 2.0933e+05 1 0 11.084
534 4.1686e+06 2 5.4687e+06 1103 4.4169e+07 4.4141e+05 1 2 13.334
535 6.6987e+06 0 3.5552e+06 914 5.5184e+06 1.3377e+05 1 6 1
536 6.1036e+06 0 7.7058e+06 1188 2.292e+07 2.5187e+06 1 0 1
537 1.4942e+07 2 3.5931e+06 772 9.1279e+07 3.9481e+05 1 0 11.329
538 2.629e+06 0 3.1043e+06 572 2.0284e+07 3.0672e+05 1 7 1
539 3.0832e+06 1 7.2553e+06 1199 1.092e+08 9.8788e+05 1 4 13.259
540 1.9323e+06 0 1.6396e+06 525 2.2593e+07 2.0402e+05 1 0 1
541 6.4418e+06 1 2.1295e+06 506 4.5437e+07 4.7108e+05 1 0 7.5229
542 8.5607e+06 2 3.3967e+06 994 1.1627e+07 1.9765e+05 0 0 8.5663
543 2.5844e+06 3 5.7678e+06 1199 2.7565e+07 6.2817e+05 1 0 13.16
544 9.4708e+06 2 4.0254e+06 875 1.9624e+07 3.1196e+05 0 1 4.3973
545 7.9857e+06 0 6.0545e+06 1199 6.3349e+07 5.2164e+05 1 0 1
546 2.9158e+06 1 1.527e+06 1187 7.5367e+06 1.0022e+05 1 0 7.4966
547 7.11e+06 0 5.3567e+06 1199 3.3423e+07 5.3145e+05 1 6 1
548 1.8954e+06 1 7.7671e+06 1199 7.2075e+07 1.7351e+06 1 0 13.99
549 3.5023e+06 2 7.5396e+06 1199 3.6734e+07 1.5832e+06 1 4 9.7354
550 4.1563e+05 2 5.5248e+06 1199 6.6457e+07 8.9264e+05 1 0 13.1
551 8.223e+06 0 5.0808e+06 982 1.5421e+07 6.568e+05 1 0 1
552 8.9079e+06 2 1.3587e+06 1199 3.7914e+06 91785 1 0 7.656
553 8.1393e+06 3 3.1171e+05 115 5.5287e+06 16331 1 0 4.3391
554 1.9323e+06 0 2.544e+06 603 2.2518e+07 2.9813e+05 1 0 1
555 5.6112e+06 3 2.341e+06 1116 4.497e+06 99111 1 0 6.0218
556 0 3 2.4413e+06 537 1.5802e+07 3.1536e+05 1 0 10.045
557 8.7838e+06 1 3.1617e+06 833 1.3936e+07 3.1396e+05 1 0 9.5941
558 1.1296e+07 3 7.0023e+06 1199 2.9179e+07 5.1106e+05 1 0 12.261
559 1.126e+07 1 4.5005e+06 936 2.5948e+07 1.069e+06 1 0 8.9808
560 6.2316e+06 2 5.7581e+06 1166 6.0972e+07 4.3060e+05 1 0 13.699
561 1.565e+07 1 1.2306e+06 263 1.0152e+07 3.6093e+05 1 0 8.2241
562 1.8954e+06 1 2.6245e+06 1199 6.8844e+06 1.6116e+05 1 0 8.1867
563 2.9158e+06 1 2.9976e+05 51 6.3991e+07 22625 1 0 6.3858
564 1.5301e+07 2 1.4576e+06 346 1.3464e+07 70282 1 0 6.2385
565 6.0719e+06 2 4.0082e+06 1199 6.2143e+07 9.7921e+05 1 0 6.0858
566 2.358e+06 0 5.0615e+06 1077 3.0816e+07 6.2683e+05 1 2 1
567 6.0719e+06 2 5.3174e+06 1199 1.4524e+07 3.7671e+05 1 0 10.163
568 9.7153e+06 1 1.1477e+06 658 1.2348e+07 1.1197e+05 1 0 6.1597
569 1.4762e+07 1 3.6413e+06 756 1.1555e+07 2.0197e+05 1 6 10.031
570 1.6479e+07 1 3.8233e+06 868 1.0045e+08 2.1607e+05 1 0 2.9026
571 7.5032e+06 1 6.2287e+06 1199 2.3839e+07 1.8592e+06 1 7 10.032
572 9.5848e+06 1 1.541e+06 641 3.2464e+06 1.0701e+05 1 0 3.0705
573 4.1618e+06 2 7.3274e+05 179 9.2657e+06 1.9986e+05 1 0 8.6084
574 7.8502e+06 2 9.2144e+05 172 4.7168e+06 77698 1 0 9.6368
575 1.043e+07 3 5.5027e+06 1199 4.0062e+07 1.2509e+06 1 0 11.211
576 1.0515e+07 3 9.122e+06 1199 4.9351e+08 1.0778e+06 1 0 12.76
577 9.4708e+06 2 2.0306e+06 850 3.0507e+06 88215 1 0 1.4416
578 1.3595e+07 0 4.4987e+06 715 1.377e+07 3.7691e+05 1 0 1
579 1.5216e+07 2 5.3711e+06 792 5.2318e+07 8.4248e+05 1 3 13.9
580 1.8954e+06 1 2.2716e+06 745 1.7617e+07 5.1193e+05 0 0 9.0804
581 8.5676e+06 0 1.6265e+06 342 1.2372e+07 58155 1 0 1
582 2.358e+06 3 4.7913e+06 909 2.5315e+07 1.1552e+06 1 0 9.5732
583 1.285e+07 2 3.7668e+06 730 2.6088e+07 4.6961e+05 1 6 11.332
584 4.1563e+05 2 3.9281e+06 1199 2.1227e+07 2.3182e+05 1 0 11.047
585 8.9079e+06 3 3.826e+06 811 3.4652e+07 1.0931e+06 1 0 12.421
586 7.11e+06 2 6.0314e+06 1162 7.0064e+07 8.678e+05 1 1 11.597
587 6.6987e+06 0 1.1332e+06 820 3.8939e+06 23054 1 0 1
588 1.565e+07 1 1.1496e+06 293 2.5917e+06 1.0782e+05 1 0 8.0093
589 2.9158e+06 1 5.0417e+06 896 7.0473e+06 2.0022e+05 1 0 7.6351
590 1.395e+07 3 3.7983e+06 1097 1.4969e+07 2.6742e+05 0 0 8.1225
591 1.8954e+06 1 7.7696e+06 1199 1.1664e+08 9.2787e+05 1 0 13.961
592 0 2 3.5763e+06 913 1.4695e+07 3.819e+05 1 0 10.571
593 1.2207e+07 0 6.5145e+06 1199 1.2514e+07 1.0008e+06 1 0 1
594 1.2207e+07 1 4.0634e+06 895 1.9091e+07 5.9904e+05 1 1 11.005
595 1.5216e+07 2 5.2731e+06 1198 3.5699e+07 7.7048e+05 1 0 13.902
596 2.5844e+06 3 3.7745e+06 694 1.816e+07 4.1218e+05 1 0 11.03
597 4.1686e+06 0 7.8766e+06 1190 9.734e+07 2.2027e+06 1 0 1
598 3.0832e+06 1 4.2634e+06 1199 3.1589e+07 3.6883e+05 1 0 10.527
599 1.0006e+07 1 3.4363e+06 1199 1.336e+07 4.142e+05 1 0 7.3166
600 2.9158e+06 1 1.9035e+05 37 2.0219e+06 7192 1 0 3.4738
601 1.5731e+07 1 3.6851e+06 1126 8.8334e+06 2.5321e+05 1 1 4.2185
602 8.9079e+06 3 4.6343e+06 1199 4.0192e+07 8.1304e+05 1 0 10.966
603 1.1213e+07 2 3.8801e+05 182 4.1422e+06 19468 1 0 3.637
604 6.8626e+06 1 1.9766e+06 471 8.5552e+06 3.2952e+05 0 0 9.2078
605 6.1036e+06 2 5.0588e+06 919 4.5488e+07 7.0742e+05 1 0 11.04
606 1.3935e+07 3 2.5303e+05 95 3.3831e+06 19357 0 0 5.6822
607 6.8626e+06 1 9.5927e+05 1198 2.1687e+07 93719 1 0 8.2577
608 8.5607e+06 0 5.037e+06 1102 1.9562e+07 2.0477e+05 1 0 1
609 7.8502e+06 2 3.3145e+06 683 1.6258e+08 1.8691e+05 1 2 9.2317
610 8.963e+06 1 7.0906e+06 1195 2.2177e+07 6.4199e+05 1 2 11.545
611 1.043e+07 2 6.4089e+06 1196 4.6564e+07 9.2039e+05 1 0 9.2447
612 8.1393e+06 3 4.7102e+06 1059 2.8653e+07 6.8057e+05 1 0 11.241
613 1.5461e+07 3 1.6305e+06 913 1.0982e+07 1.5627e+05 1 0 6.0464
614 1.4941e+07 3 2.998e+06 1198 8.8954e+06 1.0912e+05 1 1 6.1722
615 1.043e+07 2 4.6632e+06 1199 2.3457e+08 2.4952e+05 1 6 4.2906
616 1.1213e+07 2 1.0456e+06 815 9.9581e+06 1.5954e+05 1 0 9.0473
617 2.358e+06 3 2.7756e+06 456 5.3014e+06 1.6895e+05 0 0 8.0338
618 4.1618e+06 2 4.6364e+06 1160 5.3677e+06 3.5848e+05 1 0 9.3935
619 8.4302e+06 1 6.6324e+06 1197 2.8043e+07 3.147e+05 1 2 12.555
620 6.2316e+06 2 6.4521e+06 1196 9.9016e+07 9.8322e+05 1 0 13.037
621 1.5463e+07 1 2.7165e+06 650 1.2648e+07 2.935e+05 1 0 4.0538
622 1.4762e+07 1 2.3713e+06 541 9.5092e+06 1.1559e+05 1 0 6.0794
623 1.126e+07 2 4.1467e+06 1128 1.3488e+07 2.7743e+05 1 0 7.2967
624 1.0515e+07 3 7.5073e+06 1199 2.6999e+07 1.224e+06 1 0 13.026
625 6.8626e+06 1 4.9876e+06 992 9.211e+06 1.9025e+05 1 1 9.0137
626 6.1036e+06 0 6.0828e+06 1187 1.2424e+07 5.847e+05 1 0 1
627 3.5023e+06 2 7.2489e+06 1199 1.3405e+08 7.3627e+05 1 0 13.055
628 7.0074e+06 3 8.6916e+05 156 3.1355e+06 94096 1 2 1
629 1.3935e+07 3 5.8762e+06 813 2.9419e+07 4.9393e+05 1 0 11.316
630 8.5837e+06 1 2.9502e+06 689 1.1942e+07 2.8701e+05 1 0 10.25
631 1.1099e+07 1 3.534e+06 1077 1.7316e+07 3.3065e+05 0 0 11.059
632 0 0 1.0647e+06 313 4.884e+06 1.3025e+05 1 0 1
633 6.0719e+06 2 4.1699e+06 1199 1.6651e+07 4.2112e+05 1 0 8.5679
634 1.4942e+07 2 5.0837e+06 1199 2.2884e+07 66259 1 0 8.7369
635 1.5301e+07 2 2.3238e+06 544 6.1747e+07 1.2327e+05 1 0 7.0371
636 1.5301e+07 2 7.315e+05 230 1.852e+06 26687 1 0 6.411
637 1.4942e+07 2 2.349e+06 644 1.5584e+07 3.3135e+05 1 0 10.362
638 1.1213e+07 2 1.1095e+06 380 1.1139e+07 29756 1 0 4.1636
639 1.3595e+07 3 3.2816e+06 912 8.9265e+06 3.0217e+05 0 7 8.9463
640 6.2524e+06 3 4.2387e+06 1199 1.9703e+07 5.7454e+05 1 0 8.276
641 2.7524e+06 3 9.2943e+05 399 8.0343e+06 29429 1 0 3.4985
642 9.9121e+06 0 3.6422e+06 1150 2.1894e+07 4.1356e+05 0 0 1
643 1.4362e+07 3 4.5073e+06 936 1.3271e+08 5.4566e+05 0 0 12.708
644 1.371e+07 2 1.5465e+06 319 1.3349e+07 1.9709e+05 1 0 11.094
645 6.0719e+06 2 5.4458e+06 1010 4.8215e+07 1.1808e+06 0 0 13.05
646 1.3543e+07 1 3.1895e+06 621 1.1566e+08 1.2727e+05 1 0 8.5452
647 7.9857e+06 0 4.2563e+06 989 3.0669e+07 7.4044e+05 1 0 1
648 0 3 2.6794e+06 872 1.7352e+07 1.3070e+05 1 0 8.5345
649 1.1008e+07 3 1.5796e+06 637 7.1992e+06 1.2768e+05 1 0 5.0144
650 1.9409e+06 2 4.6622e+06 1016 2.7606e+07 2.8692e+05 1 0 11.695
651 8.4849e+06 0 3.2644e+06 784 1.2084e+07 1.7556e+05 1 0 1
652 6.0719e+06 2 2.1784e+06 1196 1.509e+07 3.0474e+05 1 0 10.181
653 6.1036e+06 2 3.867e+06 1196 1.4458e+07 4.4638e+05 1 0 9.7788
654 1.6079e+07 2 2.9789e+06 510 1.2025e+07 5.5761e+05 1 0 6.793
655 1.3253e+07 3 2.1807e+06 1193 3.792e+07 1.0356e+05 1 0 8.8958
656 1.0256e+07 2 2.5162e+06 1199 9.8463e+07 3.7561e+05 1 0 10.613
657 5.5446e+06 3 2.9895e+06 747 3.0992e+07 3.0955e+05 1 0 10.512
658 1.1213e+07 2 1.5051e+06 262 2.9973e+07 1.4919e+05 1 0 9.061
659 6.0719e+06 2 7.6497e+05 1199 7.7465e+06 44836 0 0 8.2439
660 8.7838e+06 1 1.8486e+06 822 7.1972e+06 41464 1 0 3.9793
661 4.1563e+05 2 6.1519e+06 1199 6.0174e+07 1.0348e+06 1 0 12.388
662 1.4942e+07 2 1.4154e+06 1108 2.1368e+06 80103 1 0 2.2727
663 1.5463e+07 1 2.1625e+06 383 2.3079e+07 98406 1 0 7.1797
664 1.4942e+07 2 4.2326e+06 675 1.4721e+06 3.7106e+05 1 0 11.668
665 9.0485e+05 0 1.31e+06 586 2.0552e+07 2.0055e+05 0 0 1
666 8.7838e+06 1 5.5916e+06 925 1.1e+07 5.555e+05 1 0 9.3661
667 1.8954e+06 1 4.3472e+06 799 1.9743e+07 2.4301e+05 1 0 9.4326
668 0 2 1.5659e+06 383 3.8864e+06 2.3012e+05 1 0 8.0907
669 3.0832e+06 0 5.4923e+06 1186 1.2408e+07 2.8562e+05 1 0 1
670 1.5201e+06 0 3.1479e+06 1123 5.7211e+06 2.8668e+05 1 0 1
671 7.8502e+06 2 2.0605e+06 676 3.0576e+07 1.0482e+05 1 0 9.0407
672 0 0 1.881e+05 441 2.0579e+06 2692 1 0 1
673 0 3 85225 290 3.2054e+05 1679 1 0 1
674 1.7917e+06 1 4.7227e+06 1012 3.2813e+07 3.425e+05 1 0 13
675 1.0515e+07 3 6.4118e+06 875 9.9094e+07 1.1831e+06 1 0 13.989
676 0 0 2.7278e+05 49 9.2816e+05 14330 1 0 1
677 0 1 2.0052e+06 454 3.1124e+07 1.1416e+05 1 0 6.6159
678 8.1393e+06 3 2.2178e+06 928 1.0141e+07 85759 1 0 6.5241
679 8.1393e+06 3 3.3154e+06 911 2.2714e+07 6.2136e+05 1 0 11.814
680 8.963e+06 1 4.5307e+06 1199 1.2487e+07 3.9332e+05 1 0 11.193
681 1.6079e+07 3 2.921e+05 57 5.9048e+05 6599 1 0 3.1049
682 1.4324e+07 0 3.7402e+06 1115 1.0226e+07 97248 1 0 1
683 1.4941e+07 3 4.191e+06 1063 1.1705e+07 4.5001e+05 1 4 9.536
684 1.8954e+06 1 1.3739e+06 1197 5.9239e+07 1.0119e+05 1 0 11.476
685 8.837e+06 2 3.5116e+05 183 1.4285e+06 17414 1 0 5.1603
686 0 1 3.8268e+06 1199 1.0308e+08 1.8033e+05 1 0 11.471
687 1.043e+07 0 4.83e+06 902 1.0265e+08 3.0387e+05 1 0 1
688 6.8626e+06 0 2.6266e+06 1050 1.1326e+07 1.6003e+05 1 0 1
689 9.0485e+05 0 2.834e+06 797 2.2052e+07 3.3169e+05 1 0 1
690 2.9158e+06 1 3.2149e+06 615 3.8454e+07 1.7316e+05 1 4 5.3079
691 6.4418e+06 0 2.9611e+06 1193 2.6308e+07 1.2642e+05 1 0 1
692 1.043e+07 2 2.0027e+06 789 4.0885e+07 1.377e+05 0 0 1
693 1.9323e+06 0 4.5054e+06 965 7.6415e+07 4.8677e+05 1 0 1
694 2.9158e+06 1 1.1555e+06 233 3.1849e+06 87767 0 0 6.0169
695 1.887e+05 2 4.0852e+06 824 6.0758e+06 2.0554e+05 1 4 11.299
696 0 0 6.5561e+05 245 3.2032e+06 11963 1 0 1
697 2.358e+06 0 1.9932e+06 451 3.0412e+07 1.7929e+05 1 0 1
698 1.5226e+07 2 7.0536e+06 1152 6.1191e+06 4.4932e+05 1 6 7.1843
699 2.7524e+06 3 3.0558e+06 520 2.0915e+07 5.0484e+05 1 0 6.6819
700 1.4942e+07 2 3.7185e+06 829 2.6516e+07 6.4641e+05 1 0 11.224
701 1.4942e+07 2 4.606e+06 1157 9.6238e+06 7.2055e+05 1 0 9.414
702 6.8626e+06 1 1.0585e+06 1198 2.0603e+07 88009 1 0 6.0582
703 4.2492e+06 1 6.2426e+06 1199 4.5551e+07 1.0235e+06 1 6 11.685
704 1.4941e+07 3 2.9221e+06 563 2.0136e+08 1.1227e+05 1 0 8.4684
705 1.4762e+07 1 5.8145e+06 1198 5.7238e+07 3.2584e+05 1 0 12.013
706 0 1 5.0546e+06 1199 1.5679e+07 1.2515e+06 1 0 8.067
707 1.6479e+07 1 1.4976e+06 228 1.1235e+07 1.3563e+05 0 0 9.7616
708 8.9079e+06 3 4.0539e+06 949 4.7582e+06 3.3856e+05 1 0 4.4338
709 4.1563e+05 2 2.8527e+06 695 1.3614e+07 3.6987e+05 1 0 9.046
710 8.963e+06 1 9.7354e+05 342 1.5529e+07 1.477e+05 1 0 8.3893
711 1.5407e+06 0 2.4754e+06 498 9.911e+06 5.8463e+05 0 7 1
712 0 1 9.5904e+05 200 3.1814e+07 77176 1 0 7.6224
713 1.9409e+06 2 2.3158e+06 645 8.8769e+06 3.0023e+05 0 0 10.017
714 8.7838e+06 1 3.7857e+06 735 1.2089e+07 2.5996e+05 1 0 10.341
715 1.1768e+07 0 6.0512e+06 1196 3.1685e+07 1.7646e+05 1 0 1
716 1.6079e+07 0 1.1032e+06 179 1.2431e+07 1.2349e+05 1 0 1
717 1.5731e+07 2 1.9776e+06 493 5.5324e+06 1.0171e+05 1 0 7.0812
718 0 0 7.8209e+06 1044 6.8309e+07 4.2898e+05 1 0 1
719 0 2 1.8342e+05 40 1.0561e+06 19922 1 0 6.274
720 9.449e+06 1 5.3514e+06 1102 4.7846e+07 1.3497e+06 1 0 13.321
721 6.0005e+05 3 7.3703e+06 1199 1.5431e+08 3.9095e+05 0 0 12.34
722 1.1213e+07 2 5.7638e+05 130 6.7793e+06 30309 1 0 6.1942
723 1.7917e+06 3 4.4317e+06 1199 8.9351e+07 1.3666e+06 1 0 12.01
724 1.5461e+07 3 1.6033e+06 826 1.707e+07 3.0871e+05 1 0 8.2772
725 8.7838e+06 1 2.6232e+06 492 9.6266e+07 2.0236e+05 1 0 9.6974
726 8.1393e+06 3 2.781e+06 930 8.5761e+06 2.4378e+05 1 0 7.086
727 6.0719e+06 2 3.114e+06 1199 1.8205e+07 1.3926e+05 1 0 10.143
728 9.4708e+06 3 1.2616e+06 322 1.2663e+07 65160 1 0 7.0115
729 0 1 2.5853e+06 1128 1.7212e+07 1.1714e+05 1 0 8.5773
730 2.8189e+06 1 1.698e+06 442 1.5674e+07 71569 1 0 8.0652
731 1.4279e+07 1 4.3965e+06 1081 1.2921e+07 2.0058e+05 1 0 8.2325
732 1.5301e+07 2 2.5054e+06 1144 1.5816e+07 1.0304e+05 1 0 7.053
733 0 1 7.3383e+06 1199 7.1961e+07 1.5172e+06 1 0 13.865
734 2.9158e+06 1 1.1948e+06 216 1.1133e+07 80337 1 0 7.4533
735 6.1036e+06 0 3.8874e+06 1199 4.2691e+07 3.6667e+05 1 0 1
736 6.8669e+05 1 5.4762e+06 1141 2.592e+07 8.0111e+05 1 0 11.069
737 0 1 3.3923e+06 1010 9.2023e+06 2.8708e+05 1 0 8.3319
738 4.1686e+06 1 5.8191e+06 1163 1.4257e+07 7.4798e+05 1 1 9.3187
739 7.8502e+06 2 3.6482e+06 641 6.5816e+07 3.702e+05 1 0 10.028
740 5.6112e+06 0 2.0857e+06 460 5.745e+07 3.0071e+05 1 0 1
741 0 0 8.9556e+05 1199 8.9185e+06 99469 1 0 1
742 2.7524e+06 3 3.7886e+05 253 4.3571e+06 15568 0 0 2.1274
743 8.223e+06 1 6.3993e+06 1195 1.4535e+07 5.1857e+05 1 0 12.718
744 6.6987e+06 0 1.1009e+06 298 1.5284e+06 40203 1 0 1
745 1.565e+07 0 1.8173e+06 313 1.3645e+07 2.245e+05 1 0 1
746 1.6479e+07 1 2.5632e+06 875 2.1492e+07 3.2082e+05 0 0 8.022
747 1.7747e+06 3 4.5537e+06 870 2.7018e+07 7.4363e+05 1 0 11.017
748 1.5463e+07 1 4.9843e+06 1037 1.5525e+07 3.4664e+05 1 0 9.127
749 4.1563e+05 2 4.1738e+06 1132 5.3481e+07 4.884e+05 1 0 9.1691
750 0 1 2.2543e+06 486 3.5792e+06 1.6558e+05 1 0 9.4366
751 0 3 3.1529e+06 1199 1.7138e+07 5.1033e+05 0 0 2.0305
752 1.8954e+06 1 5.6157e+06 790 7.3542e+06 4.2202e+05 1 0 9.673
753 1.3253e+07 2 3.9396e+06 857 1.1269e+07 6.2547e+05 1 0 9.0962
754 8.223e+06 2 1.6458e+06 645 8.1078e+07 26345 1 0 7.026
755 1.2207e+07 1 7.0055e+06 1198 2.9059e+07 8.2148e+05 1 6 7.2277
756 8.963e+06 1 2.8235e+06 577 1.7476e+07 4.0902e+05 1 0 9.6726
757 1.4324e+07 0 2.318e+06 628 2.0318e+07 3.026e+05 0 0 1
758 8.7838e+06 1 2.6503e+06 558 1.8251e+07 1.843e+05 1 0 10.27
759 0 2 6.8974e+05 540 2.3127e+07 2.4553e+05 0 0 8.4707
760 1.5461e+07 3 2.0629e+06 695 1.5025e+07 2.8686e+05 1 0 7.3692
761 8.1304e+05 0 3.4087e+06 1199 3.8369e+07 6.8308e+05 1 0 1
762 7.11e+06 0 3.1844e+06 1199 3.1198e+07 2.979e+05 1 0 1
763 8.9079e+06 1 1.2435e+06 1115 3.7979e+06 1.2781e+05 0 1 5.1134
764 1.4762e+07 1 6.6814e+05 269 7.0312e+06 38279 1 0 5.0097
765 6.0005e+05 1 3.1724e+06 1125 5.3273e+07 97526 1 0 10.003
766 7.9857e+06 0 4.8257e+06 1199 2.0645e+07 3.3296e+05 1 0 1
767 1.0515e+07 3 3.7063e+06 602 6.6175e+07 3.0065e+05 1 0 10.145
768 2.7524e+06 3 3.1083e+06 607 5.4262e+07 2.0391e+05 1 0 10.076
769 1.0026e+06 0 2.9786e+06 652 4.2204e+07 4.132e+05 1 7 1
770 2.9158e+06 1 1.2055e+06 869 3.2989e+06 50282 1 0 5.4535
771 0 1 6.7665e+05 230 1.6518e+06 16430 1 0 4.3909
772 6.8626e+06 2 5.0884e+05 122 2.4643e+06 41885 1 0 1
773 0 1 3.2052e+06 1199 1.0176e+07 7.9649e+05 1 0 12.002
774 1.043e+07 0 1.2517e+06 315 1.6213e+07 1.1443e+05 1 0 1
775 2.7524e+06 3 2.4953e+06 646 3.5562e+07 3.0682e+05 1 0 11.186
776 1.8954e+06 1 9.0609e+06 1199 1.2535e+08 1.2321e+06 1 0 14.204
777 5.9138e+06 3 5.7442e+06 867 3.9437e+07 4.681e+05 1 0 12.047
778 1.3253e+07 2 2.7623e+06 641 3.2491e+07 3.595e+05 1 0 10.644
779 0 2 4.6422e+06 1130 6.3187e+06 1.161e+05 0 0 8.6305
780 4.1563e+05 2 6.4154e+06 1199 3.955e+07 7.1646e+05 1 0 13.57
781 8.7838e+06 1 5.6697e+05 986 6.1112e+06 26924 1 0 7.3389
782 1.7917e+06 0 3.2308e+06 1076 5.6125e+07 2.0019e+05 1 0 1
783 1.3311e+07 0 2.4335e+06 593 9.3309e+06 2.48e+05 0 0 1
784 1.5301e+07 2 6.6347e+05 1199 2.2502e+06 29716 1 0 6.2421
785 8.4849e+06 2 8.3919e+05 469 1.071e+06 18001 1 0 4.0166
786 1.4602e+07 3 2.6071e+06 1199 3.1126e+08 2.665e+05 1 7 8.754
787 1.6479e+07 1 3.4978e+06 892 1.0594e+07 3.4439e+05 1 0 8.0525
788 8.5607e+06 2 4.7752e+06 1199 8.1837e+06 3.4819e+05 1 0 9.7207
789 6.1036e+06 0 5.5422e+06 1181 2.7532e+07 5.8113e+05 1 0 1
790 8.5607e+06 0 2.6722e+06 869 5.8668e+06 79116 1 0 1
791 8.963e+06 1 4.8155e+06 1150 9.5539e+07 5.338e+05 1 0 10.233
792 1.4762e+07 1 81398 15 4.489e+06 2015 1 0 1.1472
793 7.3212e+06 2 1.9209e+06 926 4.0162e+06 55599 1 0 7.0257
794 4.1686e+06 0 4.3054e+06 1199 2.3038e+07 9.3043e+05 1 0 1
795 1.4942e+07 2 3.1767e+06 713 3.1496e+06 64394 1 0 6.545
796 1.4421e+06 1 3.0899e+05 68 1.5638e+06 16290 1 0 3.23
797 1.4762e+07 1 2.4348e+05 98 4.3177e+06 14746 1 0 5.2479
798 1.5463e+07 1 6.7037e+06 1047 3.7329e+07 5.0293e+05 1 0 13.003
799 8.5607e+06 2 1.3647e+06 956 1.4974e+07 56751 1 0 8.1075
800 6.0719e+06 2 6.8673e+06 1198 4.5094e+08 1.1209e+06 1 0 13.033
801 1.2925e+07 1 6.2902e+06 1199 4.8966e+07 7.6389e+05 1 1 13.309
802 2.9158e+06 1 1.3426e+06 301 5.3085e+07 1.2938e+05 1 0 7.9345
803 0 3 5.4184e+06 1179 2.1865e+07 1.2769e+06 1 0 8.8255
804 6.4418e+06 1 5.9295e+06 1195 2.2405e+07 8.1146e+05 1 0 7.2293
805 7.8502e+06 2 1.6784e+06 377 4.219e+07 2.1582e+05 1 0 12.853
806 6.1036e+06 3 6.917e+06 1194 5.7463e+07 1.1712e+06 1 0 13.99
807 1.5731e+07 1 7.9083e+05 544 4.2625e+06 28118 0 0 6.027
808 7.3212e+06 1 5.3108e+06 996 4.6983e+07 1.0411e+06 1 0 13.2
809 2.7524e+06 3 2.26e+06 576 2.4067e+07 1.1342e+05 1 0 4.0158
810 8.4849e+06 0 1.8623e+06 649 1.1069e+07 1.0629e+05 1 0 1
811 1.5463e+07 1 4.1357e+06 1199 6.6906e+07 3.54e+05 1 0 13.025
812 1.027e+07 2 1.8399e+06 614 2.0612e+06 60088 1 7 1
813 6.0719e+06 2 5.1733e+06 1037 2.0359e+07 3.3065e+05 1 0 11.812
814 1.8954e+06 1 5.5365e+06 925 1.6789e+07 5.7514e+05 1 0 11.492
815 6.0719e+06 2 7.1667e+06 1199 1.7518e+08 1.3637e+06 1 0 11.642
816 6.8669e+05 1 7.0257e+06 1199 5.0591e+07 2.3479e+06 1 0 13.99
817 9.0485e+05 1 6.2709e+06 1199 3.5447e+07 1.1209e+06 1 1 9.2924
818 8.223e+06 1 2.1223e+06 541 9.7091e+06 51952 0 0 6.1867
819 1.3731e+07 1 1.5333e+06 916 9.2245e+06 75909 1 2 6.3368
820 0 3 8.3259e+05 482 2.0207e+06 29023 1 0 5.0328
821 8.9079e+06 1 3.9736e+06 908 1.6618e+08 1.1472e+05 1 0 10.203
822 1.9323e+06 0 4.1477e+06 686 3.7408e+07 2.4739e+05 1 0 1
823 6.0719e+06 2 6.9554e+06 1167 1.135e+08 1.3795e+06 1 0 8.2697
824 6.0719e+06 2 4.4295e+06 848 1.4702e+07 6.6611e+05 1 0 10.342
825 0 0 1.6555e+06 617 5.9305e+06 45683 1 0 1
826 1.3935e+07 3 1.957e+06 670 7.2482e+06 1.3778e+05 1 0 8.523
827 3.0832e+06 1 6.5185e+06 1199 2.3337e+07 5.8361e+05 1 0 11.003
828 0 1 5.5245e+06 973 1.0959e+08 1.0728e+05 1 0 7.4669
829 1.126e+07 2 6.6358e+06 1199 7.6931e+07 4.5427e+05 0 0 6.3124
830 1.6322e+07 1 3.3092e+06 1199 6.6531e+07 4.3581e+05 0 0 5.0572
831 1.6479e+07 1 2.8608e+06 785 1.0895e+07 2.1956e+05 1 0 11.413
832 8.5607e+06 0 1.9869e+06 517 6.043e+06 2.8642e+05 1 0 1
833 6.1036e+06 0 3.6939e+06 503 3.98e+07 73178 1 0 1
834 1.0256e+07 3 7.3076e+06 1199 5.1363e+07 1.2618e+06 1 0 13.042
835 1.8954e+06 1 4.5562e+06 1199 1.5299e+08 7.015e+05 1 0 10.56
836 2.7524e+06 3 2.9118e+06 591 2.862e+07 2.5148e+05 1 0 4.0662
837 1.3253e+07 1 3.1518e+06 644 7.5029e+06 2.8821e+05 1 0 10.426
838 2.9158e+06 1 1.211e+06 237 1.0868e+07 1.1085e+05 1 0 8.7787
839 7.7893e+05 1 5.2499e+06 1194 1.094e+07 3.9549e+05 1 1 11.07
840 7.3212e+06 1 2.6175e+06 870 1.3988e+07 5.929e+05 1 1 9.0026
841 6.8626e+06 1 1.5424e+06 1003 1.1201e+07 1.747e+05 0 0 6.012
842 1.126e+07 1 4.0899e+06 972 9.5358e+07 4.4338e+05 1 0 2.1678
843 1.371e+07 2 7.6701e+06 1199 5.1292e+07 4.1887e+06 1 0 13.016
844 8.7838e+06 1 3.0875e+06 640 1.2998e+07 2.1392e+05 1 2 10.231
845 8.7838e+06 1 2.6445e+06 900 5.6416e+07 1.173e+05 1 0 6.218
846 1.4942e+07 2 7.178e+06 1199 9.6101e+07 1.0035e+06 1 0 13.005
847 1.3311e+07 2 1.0101e+06 212 7.353e+06 30129 1 0 8.4324
848 2.9158e+06 1 3.8201e+06 1199 4.9985e+07 6.2809e+05 1 0 11.314
849 1.395e+07 3 2.5155e+06 608 1.766e+07 4.1086e+05 1 0 9.8954
850 1.5226e+07 2 4.1293e+05 70 1.5673e+06 40825 0 0 5.1679
851 0 3 1.8723e+05 84 1.3141e+05 2173 1 0 2.0342
852 1.3935e+07 3 1.7601e+06 358 2.7038e+07 1.0398e+05 1 0 6.5285
853 8.7838e+06 1 1.6094e+06 321 8.8562e+06 1.3745e+05 1 0 8.2409
854 1.4942e+07 2 1.9431e+06 295 3.7719e+07 3.2892e+05 0 1 9.0057
855 8.5676e+06 3 6.8361e+06 1199 2.1348e+07 2.7723e+06 1 0 12.273
856 8.963e+06 1 2.9566e+06 599 1.3234e+07 1.804e+05 0 0 10.539
857 1.5461e+07 3 1.0487e+06 238 9.3743e+06 1.6895e+05 1 0 8.8622
858 1.1213e+07 2 4.248e+05 129 8.4783e+06 26929 1 0 5.9012
859 8.223e+06 0 2.3433e+06 588 1.2191e+07 42300 1 0 1
860 0 2 6.4968e+06 1186 1.2572e+07 8.9801e+05 1 0 10.083
861 1.1213e+07 2 2.8571e+06 595 4.9932e+06 2.2611e+05 1 0 5.5915
862 1.1213e+07 2 3.8268e+06 650 4.7655e+07 8.6326e+05 1 0 13.628
863 0 3 6.4066e+06 1199 5.8842e+06 2.0658e+05 1 0 1
864 6.0005e+05 3 8.3332e+06 1199 3.2428e+07 2.055e+06 1 2 9.0595
865 1.6079e+07 3 3.8025e+06 936 1.519e+07 1.976e+05 1 0 11.009
866 1.6079e+07 2 2.676e+06 435 4.4804e+07 2.7887e+05 1 1 9.9896
867 1.395e+07 3 6.3047e+06 1195 3.2353e+07 8.7582e+05 1 0 13.17
868 1.043e+07 1 1.0043e+06 272 9.0678e+06 88568 1 0 8.0023
869 6.2316e+06 2 2.0877e+06 949 2.0192e+07 2.0956e+05 1 0 10.378
870 3.5023e+06 3 3.5424e+06 799 5.268e+07 8.6881e+05 1 0 12.697
871 1.043e+07 0 1.8381e+06 1049 1.1122e+07 98148 1 0 1
872 1.1213e+07 2 1.6619e+06 401 7.2378e+06 1.3376e+05 1 0 7.677
873 1.2601e+06 0 6.4587e+06 1187 7.2518e+08 2.0625e+05 1 7 1
874 7.3212e+06 1 3.3509e+06 576 1.0601e+08 1.9021e+05 0 0 11.517
875 0 1 4.4188e+06 1197 1.8717e+07 2.5716e+05 0 0 8.4175
876 6.0005e+05 0 3.3051e+06 1199 3.3684e+07 5.4341e+05 1 0 1
877 2.9158e+06 1 1.7446e+06 668 1.3133e+07 1.8232e+05 1 0 8.1733
878 1.0256e+07 3 1.4911e+06 433 7.9216e+07 2.4146e+05 1 0 7.4837
879 6.6987e+06 2 3.1871e+05 70 9.3097e+05 28001 1 0 2.4665
880 0 2 3.7528e+06 1199 5.9953e+07 3.1715e+05 1 0 10.456
881 0 1 6.7403e+06 1199 1.4837e+08 2.5133e+06 0 0 12.816
882 1.1589e+06 1 4.3163e+06 1145 2.0966e+06 2.6542e+05 1 7 8.2308
883 1.7747e+06 3 8.9848e+05 320 6.0528e+06 40380 1 0 6.0154
884 1.6479e+07 1 1.0757e+06 215 1.4418e+07 45555 1 0 6.0464
885 6.3736e+06 2 6.3585e+06 1199 5.5734e+07 1.6412e+06 1 6 12.821
886 1.3935e+07 3 3.2228e+06 678 7.3399e+07 3.8911e+05 0 0 10.501
887 1.3628e+07 0 2.0684e+06 885 6.4871e+05 3.2830e+05 1 0 1
888 1.5463e+07 1 1.1876e+06 570 1.4579e+07 1.3766e+05 1 0 8.606
889 6.0719e+06 2 2.8563e+06 1047 1.6189e+07 3.4968e+05 1 0 9.2506
890 6.2316e+06 2 8.4090e+05 949 6.9304e+06 40704 1 0 7.3878
891 6.0719e+06 2 2.3833e+06 951 8.8622e+06 68324 1 0 7.3285
892 1.5226e+07 0 5.3145e+06 945 9.0473e+07 4.3957e+05 1 0 1
893 9.0485e+05 0 5.3118e+06 1199 1.725e+08 5.4879e+05 1 6 1
894 1.395e+07 3 2.0456e+06 420 1.1559e+08 3.1375e+05 0 0 7.0661
895 6.4418e+06 1 3.8522e+06 646 2.2721e+07 4.9373e+05 1 0 8.1451
896 1.2925e+07 1 5.0332e+06 1192 1.6197e+07 3.5509e+05 1 0 1.1472
897 8.9079e+06 1 2.4027e+06 820 1.0906e+07 2.677e+05 1 4 6.7118
898 6.2316e+06 2 6.482e+06 977 2.8573e+08 1.1332e+06 1 7 13.802
899 1.1086e+07 1 4.9391e+06 1000 1.4173e+08 1.3975e+05 1 5 7.1933
900 1.3731e+07 1 4.3665e+06 1044 2.4848e+07 33392 1 0 9.0143
901 8.5607e+06 2 7.3137e+06 1194 1.4263e+08 3.2132e+06 1 0 13.186
902 1.5301e+07 2 4.0625e+05 69 2.7308e+06 24410 1 0 5.1376
903 1.3595e+07 3 4.4583e+06 1190 2.5394e+07 3.8887e+05 1 0 12.111
904 1.5463e+07 1 2.9512e+06 486 6.2493e+07 5.4694e+05 1 0 10.102
905 3.8303e+06 1 5.9759e+06 1197 7.6082e+07 3.4684e+05 0 0 13.895
906 1.395e+07 3 3.2185e+06 562 1.2342e+08 4.2707e+05 1 0 9.7701
907 1.4942e+07 2 3.371e+06 1178 2.3908e+07 3.8904e+05 1 0 9.2555
908 1.1213e+07 2 4.926e+05 427 3.6447e+06 20322 1 0 3.521
909 0 1 4.3708e+06 1199 1.2882e+07 3.9194e+05 0 0 11.094
910 6.2316e+06 2 7.9891e+05 526 6.3323e+06 61291 1 0 7.0117
911 6.2524e+06 3 1.4507e+06 331 2.2757e+07 2.7932e+05 1 0 9.0693
912 6.8669e+05 1 7.3401e+06 1196 6.4825e+07 4.1892e+06 1 1 13.99
913 1.371e+07 2 8.8945e+06 1199 1.6723e+08 1.0772e+06 1 0 13.826
914 0 1 2.9024e+05 912 3.4519e+05 5312 1 0 2.8542
915 1.4296e+07 1 1.1681e+06 1130 1.0186e+07 1.0908e+05 1 0 7.1149
916 1.395e+07 3 1.0094e+06 400 2.3452e+07 1.1383e+05 1 0 5.4174
917 6.2316e+06 2 5.6903e+06 865 1.7326e+08 8.9423e+05 1 0 13.469
918 2.358e+06 3 3.7935e+06 729 2.4139e+07 2.9881e+05 1 0 9.3577
919 6.4418e+06 0 1.6343e+06 501 6.8894e+06 27806 1 0 1
920 0 2 3.1411e+06 892 1.6493e+07 4.6097e+05 1 0 10.087
921 5.9138e+06 3 7.412e+06 1137 8.758e+07 7.4551e+05 1 0 12.847
922 8.9079e+06 1 5.6611e+06 1153 6.6505e+07 4.479e+05 0 0 7.5915
923 1.3289e+07 3 3.6359e+06 784 5.455e+06 1.668e+05 1 1 8.8876
924 1.3543e+07 1 2.5306e+06 654 2.4617e+07 1.0760e+05 1 4 7.28
925 8.7838e+06 1 1.9781e+06 337 1.6294e+07 2.5977e+05 1 0 9.0395
926 1.8954e+06 1 3.7522e+06 1190 2.6318e+07 6.2418e+05 0 0 8.679
927 8.223e+06 1 4.9133e+06 935 1.4764e+07 9.8754e+05 1 0 11.721
928 3.8303e+06 1 5.9463e+06 1190 1.0754e+07 1.684e+05 1 0 3.181
929 1.1213e+07 2 6.8702e+05 409 5.1304e+06 27729 1 0 4.1328
930 8.7838e+06 1 4.4815e+06 812 1.5997e+07 2.6278e+05 1 0 11.024
931 1.5463e+07 1 3.0448e+06 1104 1.4546e+07 1.4308e+05 1 0 9.1501
932 6.0005e+05 0 5.2113e+06 1005 5.1738e+07 3.0839e+05 1 0 1
933 1.5463e+07 1 5.4276e+06 993 1.3101e+07 3.9807e+05 1 0 9.4937
934 8.223e+06 2 3.8082e+06 1182 1.3563e+07 4.7757e+05 1 0 9.511
935 0 3 6.6096e+06 1105 3.842e+07 1.0787e+06 1 0 13.824
936 1.1768e+07 1 5.1787e+06 930 7.4141e+07 9.6438e+05 1 2 11.119
937 1.352e+07 1 2.4174e+06 721 5.442e+06 35951 1 1 9.8081
938 1.6479e+07 1 1.1082e+06 353 1.1767e+07 3.033e+05 1 0 6.4307
939 7.3212e+06 0 2.6319e+06 736 7.3469e+06 57041 1 0 1
940 1.3935e+07 3 2.854e+06 684 1.5509e+07 3.1693e+05 1 0 9.167
941 0 3 2.0337e+06 595 5.1724e+06 1.8392e+05 1 0 7.383
942 4.1563e+05 2 3.2564e+06 467 2.8511e+07 3.6924e+05 1 0 12.475
943 4.1563e+05 2 2.0959e+06 486 1.8653e+07 2.0429e+05 1 0 8.8088
944 1.7747e+06 3 1.3618e+06 848 1.4842e+06 77867 1 0 7.0329
945 4.1618e+06 3 1.7017e+06 1199 2.1417e+07 1.4557e+05 1 0 7.6521
946 7.9208e+06 2 2.3718e+06 561 7.2054e+06 1.0216e+05 1 0 5.7504
947 1.4324e+07 1 3.0743e+06 1021 3.7188e+07 1.483e+05 1 7 8.0158
948 0 3 3.537e+06 1199 1.3611e+07 4.6484e+05 1 0 7.54
949 1.9409e+06 2 1.6324e+06 977 1.796e+07 2.1312e+05 1 0 7.582
950 2.7524e+06 3 2.4889e+06 1196 1.8188e+07 3.0464e+05 1 0 7.9275
951 9.9121e+06 2 7.6288e+06 1199 6.9723e+07 6.8691e+05 1 7 13.03
952 8.963e+06 1 4.109e+06 1199 2.5796e+07 8.2443e+05 1 0 11.685
953 8.5607e+06 2 5.6793e+06 1073 6.1602e+07 2.4515e+05 1 0 10.178
954 6.2316e+06 2 4.5675e+06 1119 3.6725e+07 5.3709e+05 1 0 13.044
955 1.5301e+07 2 4.3457e+06 727 3.933e+07 4.3781e+05 1 0 11.029
956 1.5226e+07 0 7.2277e+05 133 2.5952e+06 31571 1 0 1
957 8.223e+06 1 2.0124e+06 646 9.7268e+06 2.4845e+05 1 0 8.0215
958 4.1563e+05 2 3.1543e+06 1144 2.04e+07 2.9784e+05 1 0 9.0326
959 2.5844e+06 3 3.2415e+06 927 3.5668e+07 3.6623e+05 0 0 8.3035
960 1.395e+07 3 3.2963e+06 584 6.3132e+07 5.5048e+05 1 0 11.876
961 6.6987e+06 0 3.5855e+06 1180 1.8253e+07 1.8243e+05 0 0 1
962 1.4942e+07 2 3.4482e+06 762 4.1382e+07 3.3515e+05 1 0 12.276
963 1.8954e+06 1 2.928e+06 1199 6.6722e+07 2.2263e+05 1 0 11.62
964 1.043e+07 2 5.8224e+06 1015 1.8435e+07 1.5674e+06 1 0 11.632
965 9.4708e+06 1 2.1497e+06 1021 4.1213e+06 1.5113e+05 1 0 7.5883
966 1.5301e+07 2 5.9938e+05 297 7.2517e+06 78302 1 0 5.2964
967 1.4324e+07 1 5.0782e+06 901 5.8352e+07 1.4257e+05 1 0 6.3014
968 2.358e+06 0 3.9535e+06 717 1.4738e+07 3.0211e+05 1 0 1
969 9.449e+06 1 2.0476e+06 347 2.9696e+07 4.0984e+05 1 0 11.02
970 0 0 6.5766e+05 441 5.459e+06 17882 0 0 1
971 7.9208e+06 2 6.6068e+06 1199 5.4811e+07 6.131e+05 1 0 12.394
972 1.5463e+07 1 6.3049e+06 1199 1.5238e+07 1.1698e+06 1 0 12.756
973 4.1563e+05 2 1.8495e+06 609 1.1383e+07 3.0346e+05 0 0 9.0198
974 4.1563e+05 2 5.8991e+06 1108 3.8972e+07 9.9681e+05 1 2 14.429
975 9.4708e+06 1 8.3804e+05 860 6.6063e+06 1.1848e+05 1 0 1
976 8.3715e+06 0 2.1239e+06 862 5.2801e+06 93169 1 0 1
977 1.4941e+07 3 2.2153e+06 721 1.1997e+08 70515 1 0 8.0573
978 1.4324e+07 0 7.4125e+05 494 5.8175e+06 31309 1 0 1
979 2.7524e+06 3 7.2065e+06 1168 3.8307e+07 3.7415e+06 1 0 12.682
980 0 1 2.9116e+06 1199 1.1106e+07 3.2723e+05 1 0 10.754
981 1.4421e+06 3 3.9796e+05 285 1.6361e+06 17568 0 0 2.0789
982 1.5463e+07 1 4.2007e+06 681 1.1168e+07 3.3004e+05 1 0 9.3646
983 9.4708e+06 1 1.5518e+06 376 8.199e+06 1.0069e+05 1 0 7.1182
984 1.1086e+07 1 6.1426e+06 1199 4.6129e+07 4.5822e+05 1 0 13.99
985 8.7838e+06 1 2.3088e+06 416 1.1906e+07 4.0969e+05 1 0 10.367
986 0 0 9.3392e+05 147 1.6122e+06 63485 1 0 1
987 9.5209e+06 3 3.8517e+06 787 1.0029e+08 3.5217e+05 1 2 9.9929
988 0 2 4.9541e+06 1007 2.6065e+07 5.9124e+05 1 0 11.027
989 1.9323e+06 0 5.8463e+06 1154 1.0082e+08 1.0119e+06 1 5 1
990 1.8954e+06 1 5.0347e+06 822 1.1152e+07 4.1873e+05 1 0 10.051
991 1.4362e+07 3 6.7338e+06 1037 5.3978e+07 2.3427e+06 1 2 13.166
992 1.1768e+07 0 1.2172e+06 818 1.4645e+07 58064 0 0 1
993 3.5023e+06 2 6.559e+06 1199 5.5525e+07 6.7572e+05 1 1 13.409
994 6.2316e+06 2 3.7958e+06 891 5.632e+07 4.2059e+05 1 0 10.071
995 0 3 4.9954e+05 110 2.8352e+06 17537 0 0 1.1472
996 1.395e+07 3 3.5153e+06 1011 1.2735e+08 1.2178e+05 1 0 7.0223
997 1.4762e+07 1 1.9101e+06 648 1.1892e+07 91562 0 0 9.977
998 1.565e+07 1 2.6137e+06 1124 7.4385e+06 2.9583e+05 1 0 9.1819
999 1.3935e+07 3 1.708e+06 599 1.7567e+07 1.0883e+05 0 0 7.5303
1000 9.7153e+06 1 2.6258e+06 571 2.2998e+07 1.2136e+05 1 3 9.397
1001 2.7524e+06 3 4.9973e+06 1186 3.7876e+07 7.4407e+05 1 0 6.6182
1002 1.5463e+07 1 7.3631e+05 343 9.6555e+06 1.0695e+05 0 0 7.1621
1003 1.4324e+07 1 1.1668e+06 1199 1.661e+07 40303 0 0 9.653
1004 1.9409e+06 2 6.5244e+05 330 8.5197e+06 61964 1 0 6.5567
1005 1.5463e+07 1 5.3046e+05 233 6.7394e+06 66162 0 0 8.0033
1006 1.1768e+07 2 6.6948e+06 1199 1.3166e+07 1.2926e+06 0 0 9.447
1007 1.5301e+07 2 9.4659e+05 318 3.5866e+06 62344 1 0 7.9032
1008 6.0719e+06 2 6.1292e+06 891 2.2734e+08 1.2728e+06 1 0 13.18
1009 1.1213e+07 2 3.526e+06 944 1.2239e+08 4.5544e+05 1 0 10.014
1010 9.3828e+06 2 6.0641e+05 229 1.2454e+06 27621 1 0 4.015
1011 6.0719e+06 2 1.7521e+06 1095 1.2929e+07 1.7889e+05 1 0 6.5203
1012 7.9857e+06 0 6.4248e+06 1199 3.266e+07 7.7769e+05 1 0 1
1013 1.5301e+07 2 2.6596e+06 1199 8.4439e+06 3.7176e+05 1 0 8.1418
1014 1.4762e+07 1 5.4295e+05 234 5.0158e+06 34345 1 0 7.4008
1015 1.4362e+07 3 5.7176e+06 1030 5.3654e+07 1.1324e+06 1 0 13.726
1016 8.963e+06 1 3.0177e+06 706 1.3119e+07 2.877e+05 1 0 9.0154
1017 1.043e+07 1 4.3513e+06 1199 1.8483e+07 4.4015e+05 1 0 11.962
1018 8.5676e+06 0 2.8559e+05 50 3.6053e+06 14623 1 0 1
1019 8.7838e+06 1 3.4332e+06 859 1.2613e+07 4.511e+05 1 0 11.002
1020 0 0 2.0292e+05 78 1.1385e+06 12611 0 0 1
1021 4.1563e+05 2 7.0586e+06 1199 1.0873e+08 1.3673e+06 1 4 13.51
1022 7.8502e+06 2 2.3393e+06 513 3.0429e+06 1.3882e+05 1 0 9.1032
1023 1.8954e+06 1 6.4938e+06 1199 4.364e+08 3.0655e+05 1 1 11.391
1024 8.5607e+06 0 4.6541e+06 777 3.1738e+08 1.3156e+05 1 0 1
1025 1.4942e+07 2 9.8256e+05 829 5.4463e+06 23260 1 0 3.7012
1026 1.1225e+07 0 4.1261e+06 694 2.4339e+07 8.0293e+05 1 2 1
1027 6.2736e+06 3 6.229e+05 347 4.5232e+06 43211 1 0 5.3476
1028 1.3289e+07 1 8.6463e+05 236 4.2956e+06 35250 1 0 6.0074
1029 8.963e+06 1 2.1291e+06 372 1.2404e+07 1.3137e+05 1 0 6.4346
1030 1.1008e+07 3 1.4982e+06 861 3.2434e+06 97700 1 5 6.4349
1031 4.1686e+06 1 6.3365e+06 1197 4.7138e+07 7.262e+05 1 0 13.759
1032 1.5461e+07 3 4.8978e+05 91 9.5467e+06 58599 1 0 6.1598
1033 3.5023e+06 2 2.2236e+06 1199 4.5315e+07 3.0209e+05 1 2 9.0018
1034 1.5301e+07 2 5.9636e+06 1068 1.7154e+08 5.9128e+05 1 5 11.054
1035 2.9158e+06 1 2.8512e+06 513 4.7407e+06 1.357e+05 1 1 8.0524
1036 1.6079e+07 1 2.2256e+06 599 6.9464e+06 3.2465e+05 1 0 4.1616
1037 1.6322e+07 1 3.2553e+06 1010 3.9299e+07 2.4434e+05 1 0 10.276
1038 6.4418e+06 2 2.6391e+06 718 9.1074e+06 1.5143e+05 0 0 5.8449
1039 1.3595e+07 3 6.1609e+06 1189 1.7795e+07 1.1288e+06 1 0 12.281
1040 3.0832e+06 0 6.6254e+06 1199 2.0155e+07 6.9202e+05 1 2 1
1041 1.4279e+07 0 9.1565e+05 908 5.6825e+06 49443 1 0 1
1042 7.9857e+06 0 3.9308e+06 1198 1.488e+07 6.9621e+05 1 0 1
1043 1.4942e+07 2 1.0855e+06 348 8.7287e+06 1.0039e+05 1 0 4.8858
1044 3.0832e+06 0 3.5064e+06 1199 1.5256e+07 1.08e+05 1 1 1
1045 8.5676e+06 2 2.6715e+06 736 1.2321e+07 1.561e+05 1 0 1.1472
1046 1.6479e+07 1 2.5052e+06 975 2.245e+07 3.017e+05 1 0 9.0179
1047 1.4608e+07 1 9.4099e+05 188 1.3621e+07 1.2373e+05 1 2 8.3245
1048 1.6479e+07 1 5.3403e+06 1198 5.7325e+07 4.4222e+05 1 0 12.909
1049 6.6987e+06 1 1.8684e+06 385 1.9757e+07 3.6962e+05 1 0 8.0143
1050 1.5226e+07 0 6.2665e+05 461 4.5835e+06 68145 1 0 1
1051 8.7838e+06 1 1.355e+06 525 6.6839e+06 28834 1 0 6.0139
1052 6.0719e+06 2 6.8356e+06 1126 7.9995e+07 3.4219e+05 0 0 9.0557
1053 0 2 4.5449e+06 1199 4.9404e+07 9.4932e+05 1 0 10.205
1054 2.7524e+06 3 6.9898e+06 1199 5.3547e+07 8.7191e+05 1 0 13.952
1055 8.1393e+06 3 2.9985e+06 675 4.311e+07 3.2306e+05 1 0 10.351
1056 8.7838e+06 1 2.6399e+06 740 1.53e+07 2.9961e+05 1 0 9.154
1057 9.449e+06 1 5.8119e+06 1169 5.0831e+07 9.2632e+05 1 6 11.859
1058 1.1582e+07 0 3.8218e+06 646 1.0206e+07 3.2075e+05 1 0 1
1059 1.4942e+07 2 3.8657e+06 767 9.3502e+07 3.9355e+05 1 0 10.013
1060 1.4941e+07 3 3.2534e+06 1189 4.5538e+07 2.0963e+05 0 0 10.013
1061 6.0719e+06 2 6.5058e+06 1197 4.4176e+07 2.3615e+05 1 0 13
1062 6.8626e+06 0 1.9519e+06 588 1.1984e+07 98365 1 0 1
1063 4.1618e+06 0 3.8369e+06 601 1.0692e+07 4.4974e+05 1 1 1
1064 1.4279e+07 0 4.2963e+06 1199 1.1895e+07 3.4846e+05 1 0 1
1065 0 2 4.8555e+06 987 3.5634e+06 1.4634e+06 0 0 4.0238
1066 2.9158e+06 1 2.3647e+06 1100 7.4234e+06 1.6878e+05 1 0 9.1959
1067 5.9138e+06 3 7.3611e+06 1199 4.0922e+07 4.1432e+05 1 0 14.856
1068 6.1036e+06 3 6.7571e+06 1199 1.6102e+07 5.9244e+05 1 0 13.266
1069 1.043e+07 3 6.7222e+06 1192 2.4408e+07 1.9936e+06 1 0 10.005
1070 1.9254e+06 3 1.6592e+06 847 1.4303e+07 1.4428e+05 1 7 1.1472
1071 1.9323e+06 0 6.514e+06 1163 1.9094e+07 3.2263e+05 0 0 1
1072 1.3311e+07 0 2.6408e+06 660 6.0298e+06 1.3459e+05 1 0 1
1073 1.0256e+07 0 6.7055e+06 1199 5.402e+07 3.9698e+05 0 0 1
1074 5.9138e+06 3 4.7984e+06 1099 1.3704e+08 3.1343e+05 1 2 11.857
1075 1.3748e+07 0 5.9825e+06 1199 2.8433e+07 5.5913e+05 1 2 1
1076 0 1 7.5266e+05 154 7.1592e+06 1.1273e+05 1 0 8.057
1077 1.4279e+07 0 5.569e+05 190 5.9994e+06 15604 0 0 1
1078 1.8954e+06 1 4.3647e+06 591 4.6725e+07 1.1202e+06 1 0 14.984
1079 1.5463e+07 1 4.7123e+06 877 1.3147e+07 3.0135e+05 0 0 9.264
1080 1.4279e+07 3 6.2026e+05 231 1.4332e+07 1.0728e+05 1 0 7.3907
1081 0 1 5.6068e+06 1199 3.7721e+07 3.5924e+05 1 0 10.358
1082 8.9079e+06 1 6.6407e+06 1199 2.7454e+07 1.0402e+06 1 0 7.9255
1083 3.0832e+06 3 1.0143e+06 1199 1.471e+07 57513 0 0 7.1435
1084 1.0515e+07 3 4.9721e+06 1199 3.4183e+08 5.669e+05 1 0 9.6612
1085 1.8954e+06 1 3.9427e+06 1199 2.4855e+07 5.0954e+05 0 0 10.172
1086 6.4418e+06 3 4.9102e+06 997 1.0896e+08 2.5577e+05 1 0 1.1472
1087 4.1618e+06 0 7.249e+06 1199 3.2933e+07 6.5597e+05 1 6 1
1088 1.3704e+07 3 4.0119e+06 1199 6.9249e+07 1.7632e+05 1 2 8.3569
1089 6.4418e+06 2 2.7925e+06 462 4.7768e+07 3.1191e+05 1 0 1
1090 1.9409e+06 2 1.4942e+06 614 1.7228e+07 60015 1 0 7.4936
1091 1.5463e+07 1 3.6407e+06 1199 2.5597e+07 3.3922e+05 1 0 10.229
1092 1.565e+07 3 4.157e+06 786 8.8985e+06 5.6455e+05 1 1 3.6787
1093 1.1296e+07 3 6.2626e+06 1199 9.0028e+07 5.9326e+05 1 0 12.98
1094 0 0 2.7843e+06 979 3.5328e+07 1.0169e+05 1 0 1
1095 4.1618e+06 1 6.2986e+06 1195 5.0985e+07 4.3889e+05 1 0 11.017
1096 1.3304e+06 3 2.21e+06 894 3.6852e+06 1.9639e+05 1 7 1.2944
1097 9.5848e+06 1 2.3336e+06 499 5.3225e+06 54016 1 2 4.5873
1098 8.5607e+06 2 4.6154e+06 1144 2.1685e+07 5.7043e+05 1 0 9.6049
1099 1.1213e+07 2 3.9305e+05 139 6.2419e+06 26937 1 0 6.1154
1100 1.0008e+07 2 5.8785e+06 1199 4.1556e+07 7.9233e+05 1 7 13.582
1101 3.5023e+06 2 4.0773e+06 655 4.3074e+07 3.9907e+05 1 0 10.069
1102 1.8954e+06 1 1.9709e+06 1196 1.3655e+07 3.3726e+05 1 0 8.5464
1103 8.4849e+06 0 1.4143e+06 408 2.64e+06 1.1678e+05 1 0 1
1104 6.1036e+06 0 8.6683e+06 1146 6.291e+07 1.7629e+06 0 0 1
1105 0 0 2.8732e+06 632 1.9708e+07 2.8452e+05 0 0 1
1106 6.8669e+05 1 3.6374e+06 576 3.7406e+07 6.115e+05 1 0 12.796
1107 1.3935e+07 3 2.005e+06 415 7.4161e+06 2.5916e+05 1 0 7.4891
1108 8.963e+06 1 2.2452e+06 933 1.133e+07 84880 1 0 8.5428
1109 0 3 6.6572e+06 977 6.0564e+07 3.0032e+06 1 0 13.986
1110 1.043e+07 0 4.9078e+06 800 4.3344e+07 3.3540e+05 1 0 1
1111 1.5461e+07 3 4.0972e+06 695 2.3323e+07 7.4422e+05 1 0 12.154
1112 6.1036e+06 1 1.4578e+06 487 8.8637e+07 2.2938e+05 1 0 6.1154
1113 2.7524e+06 3 6.3081e+06 1199 3.5726e+07 1.5382e+06 1 0 14.429
1114 7.7893e+05 1 4.058e+06 1199 8.0202e+06 3.368e+05 1 0 5.6288
1115 4.1563e+05 2 3.4357e+06 656 2.6124e+08 1.9384e+05 1 0 8.0239
1116 1.3935e+07 3 3.6998e+06 1199 1.2282e+07 1.5418e+05 1 0 11.375
1117 1.0256e+07 2 6.4748e+06 1199 6.4527e+07 3.9927e+05 0 0 12.016
1118 0 3 9.2768e+05 338 1.4158e+07 53996 1 0 1
1119 4.1686e+06 0 9.0178e+06 1199 4.7092e+07 8.1073e+05 1 0 1
1120 6.1036e+06 0 6.6715e+06 1148 2.8308e+07 9.6848e+05 1 5 1
1121 1.2207e+07 0 2.9134e+06 531 6.8567e+06 2.8698e+05 1 0 1
1122 1.4762e+07 1 3.8874e+06 751 1.4471e+07 4.0865e+05 1 0 11.195
1123 3.5023e+06 1 2.3899e+06 1199 1.9398e+07 2.5262e+05 1 0 7.2546
1124 1.6479e+07 1 7.2234e+05 173 1.5526e+07 82800 1 0 7.514
1125 3.5023e+06 1 4.3542e+06 842 1.0504e+08 7.3408e+05 1 0 14.99
1126 8.9079e+06 1 6.4229e+06 1148 1.7486e+08 1.3739e+06 1 0 7.3981
1127 2.358e+06 0 5.2328e+06 1199 5.6545e+07 7.512e+05 1 0 1
1128 1.6479e+07 1 9.3388e+05 300 1.8457e+06 26356 1 0 8.2571
1129 5.9138e+06 3 6.9721e+06 1199 1.34e+08 7.557e+05 1 0 12.629
1130 8.5837e+06 2 2.0205e+06 699 9.2958e+06 1.0389e+05 0 0 7.2244
1131 4.1618e+06 0 3.1054e+06 794 4.2825e+06 1.5381e+05 1 0 1
1132 1.1086e+07 1 2.7537e+06 1137 9.5141e+07 1.2897e+05 1 2 9.1684
1133 1.7747e+06 3 2.9454e+06 602 4.9028e+07 1.4411e+05 0 5 10.005
1134 1.1213e+07 2 2.4898e+05 67 4.3729e+06 13198 1 0 3.8657
1135 1.395e+07 3 3.3755e+06 1199 2.0862e+07 1.0061e+06 1 0 11.006
1136 1.3543e+07 2 1.663e+06 484 5.7935e+07 1.7593e+05 1 0 7.6218
1137 1.5463e+07 1 1.9134e+06 356 1.1282e+07 3.0991e+05 1 0 6.1393
1138 7.8502e+06 2 4.0991e+06 632 2.0727e+08 8.122e+05 1 4 12.785
1139 8.5837e+06 0 1.3611e+06 1151 7.3195e+06 82061 1 0 1
1140 1.6322e+07 1 1.4374e+06 1157 5.8128e+06 97616 1 0 7.0993
1141 1.043e+07 0 1.6491e+06 356 1.7057e+07 68466 1 1 1
1142 1.1008e+07 3 2.6901e+06 745 2.0396e+07 79194 1 2 1
1143 5.5446e+06 3 4.241e+06 868 2.0785e+07 7.3645e+05 0 0 10.308
1144 1.4942e+07 2 9.5436e+05 446 6.1142e+06 47303 1 0 7.5605
1145 1.3731e+07 1 4.6232e+06 1199 5.3928e+07 5.0425e+05 1 0 11.336
1146 8.7838e+06 1 9.2199e+05 606 6.2692e+06 31358 1 0 5.1531
1147 2.5844e+06 3 4.4097e+06 1199 1.4275e+07 3.2223e+05 1 0 10.128
1148 6.2316e+06 2 4.0441e+06 833 1.0013e+07 2.2931e+05 0 0 7.5666
1149 1.8954e+06 1 2.5388e+06 433 3.1781e+07 3.289e+05 1 0 9.0164
1150 3.5023e+06 0 3.205e+06 1199 7.282e+07 1.3559e+05 1 0 1
1151 7.3212e+06 1 6.4435e+06 1199 4.9482e+07 7.141e+05 1 6 10.027
1152 2.5844e+06 3 2.3996e+06 599 1.7821e+07 3.1793e+05 1 0 8.152
1153 1.4942e+07 2 6.5434e+06 1154 1.624e+08 4.969e+05 1 0 13.25
1154 6.6987e+06 2 1.923e+05 185 1.3022e+06 3830 1 0 1.1472
1155 1.4942e+07 2 4.0253e+05 625 3.2429e+06 65042 1 0 6.7312
1156 1.4942e+07 2 2.0148e+06 641 9.5779e+06 1.3744e+05 1 0 11.38
1157 0 1 4.4589e+06 1199 1.4406e+07 7.4225e+05 1 0 10.54
1158 1.4279e+07 1 2.9646e+06 835 5.6649e+07 1.969e+05 1 0 10.083
1159 2.358e+06 3 3.8699e+06 661 1.3826e+07 1.0972e+06 1 0 3.5435
1160 3.0832e+06 1 6.5154e+06 1199 1.3069e+08 4.1727e+05 1 0 7.871
1161 6.6987e+06 2 1.6693e+06 719 9.9503e+06 1.7659e+05 0 0 3.9915
1162 8.9079e+06 2 5.538e+06 893 6.5454e+07 5.4109e+05 1 0 11.657
1163 8.963e+06 1 2.1441e+06 720 1.46e+07 3.8206e+05 0 0 10.926
1164 1.9409e+06 2 3.2756e+05 486 3.3727e+06 20616 1 0 5.0121
1165 8.3712e+06 0 6.8065e+05 233 5.9417e+06 44628 1 0 1
1166 0 2 3.2747e+06 754 3.684e+07 5.6295e+05 1 0 8.3651
1167 8.3715e+06 0 7.0187e+06 1195 4.3917e+07 1.3575e+06 1 7 1
1168 6.4418e+06 3 5.3655e+06 1199 3.1235e+07 5.9324e+05 1 0 12.094
1169 8.9079e+06 0 7.6275e+05 1149 3.3869e+06 15838 0 0 1
1170 1.0256e+07 3 7.4265e+06 1199 6.1927e+07 8.2873e+05 1 0 12.868
1171 0 0 1.936e+06 1032 2.4209e+07 3.0875e+05 1 0 1
1172 1.4942e+07 2 1.2188e+06 267 4.7833e+06 1.1698e+05 1 0 5.7576
1173 2.7524e+06 3 7.0218e+06 1199 3.6925e+08 4.301e+05 0 0 9.9892
1174 0 0 1.4279e+06 616 4.1519e+06 68334 1 0 1
1175 2.7524e+06 3 4.2647e+06 957 4.7856e+07 4.4211e+05 1 0 12.179
1176 1.3289e+07 2 1.7938e+06 504 2.074e+07 1.125e+05 1 0 8.2199
1177 8.5607e+06 2 7.3833e+06 1180 9.984e+07 2.3997e+06 1 0 14.456
1178 1.3289e+07 1 8.9469e+05 378 3.581e+06 33322 1 0 6.5527
1179 7.9857e+06 0 4.3711e+06 1199 4.6921e+07 1.168e+06 0 0 1
1180 1.7917e+06 0 3.8713e+06 735 3.0096e+07 6.1363e+05 1 0 1
1181 1.043e+07 0 3.2519e+06 702 8.2048e+06 1.7527e+05 0 0 1
1182 1.1086e+07 1 7.916e+05 332 8.131e+06 42855 1 0 7.0284
1183 2.5844e+06 3 1.9135e+06 311 4.6456e+07 30973 0 0 12.009
1184 5.9138e+06 3 6.5948e+06 1199 8.4105e+07 6.6774e+05 1 0 14.464
1185 6.4418e+06 2 4.5248e+06 1172 2.0404e+07 4.3616e+05 1 0 9.0657
1186 0 2 6.8274e+05 358 2.5496e+06 10469 1 0 1
1187 1.5226e+07 2 2.8861e+06 587 1.0117e+07 3.6938e+05 1 1 9.3767
1188 1.6079e+07 1 1.3157e+06 308 3.4033e+07 59471 1 0 6.8456
1189 1.6322e+07 1 5.9361e+06 1169 1.8151e+08 4.9839e+05 1 0 9.5513
1190 8.5837e+06 2 1.8668e+06 529 4.7505e+07 3.0442e+05 1 0 7.2682
1191 1.565e+07 0 2.6239e+06 957 5.8211e+06 1.4574e+05 1 4 1
1192 1.4296e+07 1 5.398e+06 1143 3.7161e+07 5.4581e+05 1 0 13.672
1193 7.11e+06 3 5.8169e+06 1074 4.5402e+07 2.8103e+05 0 0 7.7033
1194 2.358e+06 1 1.4595e+06 228 8.4142e+06 2.8999e+05 0 0 9.4082
1195 2.358e+06 0 3.0441e+06 743 6.1136e+06 2.7163e+05 1 0 1
1196 1.4942e+07 2 6.9851e+06 1189 2.2985e+08 4.3488e+06 1 0 13.99
1197 2.9158e+06 1 1.914e+06 934 9.3996e+06 67366 1 0 7.0113
1198 3.5023e+06 2 6.4776e+06 1199 2.4029e+07 8.2151e+05 1 0 9.0625
1199 4.1563e+05 2 6.2728e+06 1199 3.22e+07 1.9367e+06 1 0 13.091
1200 9.4708e+06 2 3.0794e+06 1035 2.2843e+07 3.4831e+05 1 0 11.109
1201 4.1563e+05 2 6.0785e+06 1199 4.3908e+07 5.6995e+05 1 0 13.125
1202 1.043e+07 2 5.0423e+06 1134 7.3126e+07 6.0711e+05 1 0 8.5802
1203 4.1563e+05 2 5.4044e+06 1028 3.294e+07 9.2614e+05 1 0 13.083
1204 4.1618e+06 0 5.6507e+06 1193 2.3557e+07 6.6616e+05 1 0 1
1205 1.6322e+07 1 3.7447e+06 1005 2.0184e+07 2.6542e+05 1 0 9.5312
1206 1.1213e+07 2 4.7328e+06 882 7.8099e+07 2.6002e+05 1 0 11.052
1207 3.0832e+06 1 4.807e+06 989 1.9354e+07 5.0914e+05 1 0 9.1585
1208 3.0832e+06 1 6.7955e+06 1199 1.2747e+08 7.9608e+05 1 0 13.93
1209 6.2524e+06 3 7.3528e+06 1199 8.2726e+07 1.0063e+06 1 2 13.786
1210 0 0 3.3732e+06 1199 3.5835e+07 8.3858e+05 1 0 1
1211 8.837e+06 0 1.0799e+06 343 4.2995e+06 57717 1 6 1
1212 1.126e+07 0 4.2833e+06 1199 1.8197e+07 4.8239e+05 1 4 1
1213 3.0832e+06 1 6.8555e+06 1199 7.2693e+07 4.8653e+05 1 0 13.007
1214 1.0515e+07 0 6.3997e+06 1199 2.9433e+07 1.0078e+06 1 0 1
1215 8.9079e+06 0 3.7201e+06 1199 9.9345e+06 3.037e+05 1 0 1
1216 1.8954e+06 1 6.6656e+06 1192 1.59e+07 5.4016e+05 1 0 11.059
1217 9.4708e+06 1 5.2957e+06 879 8.2351e+06 3.8919e+05 1 4 11.087
1218 1.8954e+06 1 4.0493e+06 1191 4.834e+07 6.3116e+05 1 0 11.672
1219 6.4418e+06 0 4.5291e+05 586 4.6639e+06 1.0311e+05 0 0 1
1220 2.9158e+06 1 9.42e+05 195 7.6692e+06 1.2537e+05 1 0 9.2648
1221 8.7838e+06 1 2.4282e+05 115 6.5266e+06 21781 1 0 5.1078
1222 1.9409e+06 2 3.2676e+06 1179 1.784e+07 1.542e+05 1 2 10.014
1223 1.4279e+07 0 3.2657e+06 1199 1.1262e+07 1.0968e+05 0 0 1
1224 0 1 5.8544e+06 1148 4.069e+07 1.2078e+06 1 0 7.514
1225 1.2925e+07 1 3.3189e+06 634 1.1568e+07 8.11e+05 1 0 9.3562
1226 8.5676e+06 1 4.2314e+05 100 2.1485e+07 13281 1 0 2.9511
1227 0 3 5.6815e+06 1136 3.6874e+07 4.3724e+05 1 0 9.4962
1228 1.395e+07 3 4.6205e+06 1053 8.0761e+07 4.194e+05 1 0 12.304
1229 1.3595e+07 3 8.6481e+06 1199 4.7324e+07 2.9211e+06 0 0 14.99
1230 5.294e+05 0 2.5112e+06 562 2.5975e+06 31338 1 0 1
1231 7.8502e+06 2 1.2022e+06 448 1.0729e+07 2.8503e+05 1 0 7.6405
1232 2.5844e+06 3 3.963e+06 1178 8.0645e+07 2.64e+05 1 0 11.107
1233 1.371e+07 2 6.1419e+06 1199 7.5618e+07 6.2202e+05 1 0 13.334
1234 0 1 2.6318e+06 727 7.3013e+06 2.5665e+05 1 0 9.0591
1235 1.3628e+07 1 5.4665e+06 1199 1.9184e+08 2.9233e+05 1 7 11.006
1236 8.4849e+06 0 4.4634e+06 1034 2.8814e+07 7.9852e+05 1 0 1
1237 1.4942e+07 2 1.8957e+06 408 1.0844e+07 3.0461e+05 1 0 7.7431
1238 6.2316e+06 2 3.6888e+06 646 1.8023e+07 4.5664e+05 1 0 9.3132
1239 6.8626e+06 1 2.5383e+06 488 8.3262e+06 2.477e+05 1 0 9.8781
1240 1.3543e+07 1 1.445e+05 46 9.1618e+05 2762 1 0 1.4416
1241 4.3139e+06 1 5.3367e+06 1199 4.5961e+08 9.1647e+05 1 7 11.355
1242 1.6079e+07 0 7.5584e+05 712 9.8025e+06 31986 1 0 1
1243 1.4942e+07 2 4.2994e+06 1094 1.1379e+08 5.2413e+05 1 0 11.765
1244 8.7838e+06 1 6.3595e+06 1016 7.9963e+07 4.2794e+05 1 4 10.499
1245 2.7524e+06 3 3.4293e+06 1199 3.8193e+07 1.4961e+05 1 0 10.459
1246 4.1563e+05 2 2.2069e+06 803 1.0232e+07 3.3614e+05 1 0 10.599
1247 1.3935e+07 3 2.2102e+06 795 1.2944e+07 3.0146e+05 1 0 8.5631
1248 0 3 5.7777e+06 1015 3.6941e+07 1.5861e+06 1 0 13.121
1249 0 1 1.3826e+06 262 2.3841e+07 3.1524e+05 1 0 8.005
1250 1.5301e+07 2 5.19e+06 1199 1.8714e+07 3.9114e+05 1 2 10.115
1251 1.043e+07 0 4.14e+06 1199 1.6815e+07 6.8906e+05 1 0 1
1252 0 1 3.9356e+06 753 7.0694e+06 2.1211e+05 1 0 6.5549
1253 8.963e+06 1 1.3529e+05 114 7.0705e+06 3849 1 0 3.2942
1254 0 0 4.3496e+06 840 1.7714e+07 4.9691e+05 1 0 1
1255 0 0 1.8402e+06 1199 7.2221e+07 2.7921e+05 0 0 1
1256 1.8954e+06 1 6.4486e+06 1199 3.7083e+08 5.7268e+05 1 0 10.577
1257 1.5216e+07 2 2.1394e+06 532 7.0639e+07 5.6931e+05 0 0 11.919
1258 2.8189e+06 1 4.0429e+06 922 1.3569e+08 5.3377e+05 1 4 10.059
1259 1.3731e+07 1 2.7599e+06 869 1.4089e+08 3.1434e+05 1 0 8.7154
1260 1.1086e+07 1 4.0692e+06 1117 1.4102e+07 2.1204e+05 1 0 9.6894
1261 1.3731e+07 1 9.2642e+05 280 8.3138e+06 1.0481e+05 1 0 5.0804
1262 9.0485e+05 0 9.4104e+05 306 2.2326e+07 20640 1 0 1
1263 4.5345e+06 2 9.4146e+05 259 8.2888e+05 30493 1 0 5.4772
1264 8.9079e+06 2 7.2302e+06 1141 2.1207e+07 1.6548e+06 1 0 11.245
1265 8.1393e+06 3 4.4179e+06 809 1.0844e+08 3.4965e+05 1 2 11.008
1266 3.8303e+06 1 3.3946e+06 747 1.904e+08 1.8401e+05 0 0 9.1846
1267 0 3 1.3922e+06 527 6.3235e+06 2.0179e+05 1 0 6.019
1268 1.1768e+07 0 1.2123e+06 217 5.52e+06 1.4843e+05 1 0 1
1269 1.4942e+07 2 1.5553e+06 542 1.0345e+07 1.7963e+05 1 0 9.1355
1270 1.1213e+07 2 4.4565e+05 73 4.4615e+06 35809 1 0 6.7773
1271 1.3595e+07 2 7.4076e+06 1164 3.1855e+07 1.1979e+06 1 0 10.273
1272 8.223e+06 2 8.3378e+05 306 7.0306e+06 25345 1 0 5.652
1273 1.6322e+07 1 2.1241e+06 1049 9.2953e+06 2.1846e+05 1 0 7.628
1274 8.223e+06 0 4.7085e+06 1199 3.5396e+07 6.3022e+05 1 0 1
1275 1.0256e+07 3 8.544e+06 1196 2.3484e+08 1.4031e+06 1 0 11.753
1276 6.1036e+06 0 7.4013e+06 1090 2.4856e+07 6.3551e+05 1 0 1
1277 1.1213e+07 2 4.3103e+06 809 1.6716e+07 1.1348e+06 1 0 11.395
1278 1.4941e+07 3 2.5701e+06 587 1.9618e+07 4.8259e+05 1 0 10.011
1279 9.0485e+05 1 6.0802e+06 1191 3.9599e+07 1.4346e+06 1 0 1.8833
1280 6.1036e+06 1 6.2606e+06 1199 8.9385e+07 1.0633e+06 1 0 13.227
1281 1.8954e+06 1 6.3113e+06 1199 1.3303e+08 1.2225e+06 0 0 13.045
1282 9.3828e+06 1 4.7737e+05 81 1.5002e+06 7564 1 0 1.4416
1283 1.1768e+07 2 2.9394e+06 1071 1.0418e+07 3.2826e+05 1 0 9.0004
1284 0 0 1.9173e+06 948 1.9295e+07 97813 1 0 1
1285 3.0832e+06 0 1.7271e+06 1199 1.4291e+07 1.3065e+05 1 0 1
1286 1.4942e+07 2 3.1903e+06 1129 1.9004e+08 3.0147e+05 1 0 10.099
1287 8.1393e+06 3 1.535e+06 851 6.7823e+07 1.3184e+05 1 0 8.5679
1288 2.5844e+06 3 2.249e+06 430 1.9557e+08 3.123e+05 1 0 7.2637
1289 1.3935e+07 3 1.2669e+06 278 1.5395e+07 1.679e+05 1 0 8.1477
1290 1.8954e+06 1 8.9359e+06 1199 1.3475e+08 4.664e+06 1 0 13.99
1291 8.7838e+06 1 1.8545e+06 1167 7.131e+06 68634 1 0 7.9361
1292 1.4942e+07 2 6.2172e+06 1166 1.6043e+08 3.9176e+05 1 4 11.379
1293 8.963e+06 1 5.91e+06 1119 1.4909e+08 4.7855e+05 0 0 8.3492
1294 9.7153e+06 1 3.543e+05 378 2.5371e+06 6905 1 0 4.6121
1295 8.7838e+06 1 3.3376e+06 580 1.1963e+07 4.9316e+05 1 0 10.57
1296 1.395e+07 3 5.309e+06 1195 6.7672e+07 6.0852e+05 0 0 12.079
1297 1.5226e+07 2 3.9252e+05 106 3.2334e+06 11049 1 0 5.0971
1298 0 2 4.8246e+06 1149 2.1854e+08 4.597e+05 1 0 12.2
1299 8.9079e+06 0 2.4461e+06 943 6.7915e+07 1.5810e+05 1 0 1
1300 1.0515e+07 3 8.0905e+06 1199 2.7089e+07 2.6774e+06 1 7 14.62
1301 1.8954e+06 1 6.4112e+06 1199 4.0156e+07 8.2996e+05 1 0 10.128
1302 6.2316e+06 2 2.9025e+06 869 5.1868e+07 1.7818e+05 1 0 8.626
1303 0 0 6.3485e+06 1199 6.0472e+07 2.014e+06 1 0 1
1304 7.3212e+06 1 3.971e+06 728 4.9998e+07 5.1138e+05 1 0 11.912
1305 1.3935e+07 3 4.1946e+06 1199 1.0564e+07 1.3036e+05 1 0 7.0214
1306 6.0719e+06 2 5.334e+06 1062 1.5865e+07 4.0483e+05 1 0 10.389
1307 1.4421e+06 0 2.4256e+06 693 6.9008e+06 76538 0 0 1
1308 1.5463e+07 1 6.8576e+06 1199 1.0807e+07 1.8756e+06 0 0 13.484
1309 8.1304e+05 0 3.4176e+06 1199 1.2603e+07 1.6118e+05 1 5 1
1310 9.4708e+06 3 2.0478e+06 361 9.3151e+06 4.7752e+05 1 0 9.5918
1311 9.0485e+05 0 2.8806e+06 1199 3.3529e+07 1.8523e+05 1 0 1
1312 1.395e+07 3 2.9187e+06 647 9.0376e+06 1.3716e+05 1 0 7.6117
1313 2.358e+06 0 4.9274e+06 1182 7.7377e+07 2.5448e+05 1 0 1
1314 1.1213e+07 2 2.194e+06 514 1.649e+07 3.5712e+05 1 0 10.879
1315 9.5848e+06 1 1.2912e+06 327 2.7863e+07 89175 1 0 8.3087
1316 1.5201e+06 1 3.5828e+06 829 1.5881e+07 5.5845e+05 1 0 9.1991
1317 1.4762e+07 1 3.8598e+06 946 1.2876e+07 2.921e+05 1 0 9.018
1318 4.1563e+05 2 6.7955e+06 1196 1.0769e+08 5.1147e+05 1 0 13.036
1319 1.4421e+06 0 1.8417e+06 632 2.5402e+06 59264 1 0 1
1320 3.5023e+06 2 7.005e+06 1199 4.7168e+08 6.9103e+05 1 0 13.217
1321 1.6479e+07 1 6.4217e+06 1082 2.3428e+08 4.2304e+05 1 4 14.152
1322 6.0005e+05 0 7.7922e+06 1199 1.2966e+08 2.9665e+05 1 5 1
1323 1.8954e+06 1 7.0845e+06 1199 1.7895e+08 1.125e+06 1 0 13.307
1324 1.0008e+07 2 9.6405e+06 1198 1.1116e+08 4.3975e+06 1 0 14.388
1325 1.5226e+07 0 1.336e+06 282 4.4358e+06 1.0341e+05 1 0 1
1326 5.9138e+06 3 4.0195e+06 824 2.2393e+07 4.3497e+05 1 0 12.068
1327 1.4324e+07 1 2.4388e+06 900 1.4244e+07 94551 1 0 7.3135
1328 0 0 3.7581e+06 913 4.5742e+06 6.9423e+05 1 0 1
1329 3.5023e+06 2 7.689e+06 1199 2.2094e+08 7.5136e+05 1 0 13.116
1330 1.5463e+07 1 5.3327e+05 106 7.3842e+06 47121 1 0 6.3572
1331 0 0 5.7065e+06 1194 8.3018e+06 3.446e+05 1 0 1
1332 1.8954e+06 1 6.2083e+06 1199 4.8398e+07 1.0578e+06 0 0 13.159
1333 1.3704e+07 0 3.0381e+06 1123 5.8589e+06 61735 1 0 1
1334 1.6079e+07 3 1.3404e+06 397 3.3509e+06 50351 1 0 7.0238
1335 8.5837e+06 2 5.6161e+06 1190 7.6679e+07 3.3579e+05 1 0 13.008
1336 1.3543e+07 2 1.1392e+05 21 7.6718e+05 4966 1 0 2.2243
1337 1.4762e+07 1 1.4081e+06 443 7.8613e+06 69261 1 0 6.1569
1338 8.223e+06 0 7.4197e+06 1199 2.649e+07 4.5388e+05 1 6 1
1339 0 0 1.8052e+06 437 3.4764e+07 10287 1 0 1
1340 0 0 6.9683e+06 1199 2.4932e+07 6.2334e+05 1 0 1
1341 2.9158e+06 1 2.1599e+06 365 9.8569e+07 3.0218e+05 1 0 8.1914
1342 8.223e+06 1 6.1617e+06 1197 6.5617e+07 7.2662e+05 1 1 13.311
1343 2.7524e+06 3 5.1425e+06 1196 5.0961e+07 2.2531e+05 1 0 8.5617
1344 1.6479e+07 1 4.9481e+06 1175 1.7286e+07 2.804e+05 1 0 9.1812
1345 4.1563e+05 2 4.2583e+06 863 1.7675e+07 3.8304e+05 0 0 10.072
1346 1.5731e+07 2 3.3056e+06 1141 1.5543e+07 3.0072e+05 1 6 6.076
1347 1.7917e+06 1 2.5339e+06 776 9.5086e+06 2.9688e+05 1 0 8.0201
1348 1.1213e+07 2 1.7215e+06 369 7.6479e+06 2.4711e+05 1 0 9.0039
1349 1.6479e+07 1 1.9630e+06 534 1.2736e+07 3.1967e+05 1 0 8.2744
1350 9.3828e+06 3 8.6222e+05 161 3.2533e+06 42684 1 0 6.6123
1351 1.4762e+07 1 1.5951e+05 41 4.9549e+06 4918 1 0 4.2771
1352 1.0256e+07 3 6.8882e+06 1199 1.0423e+08 1.5332e+06 1 0 13.576
1353 5.9138e+06 3 5.3289e+06 1192 4.3758e+07 7.9891e+05 1 0 13.002
1354 1.9323e+06 2 2.5001e+06 657 1.4064e+07 2.6177e+05 1 0 7.531
1355 1.0256e+07 0 6.62e+06 1199 8.3104e+07 5.1686e+05 1 0 1
1356 8.5607e+06 2 6.9409e+06 1199 1.6148e+07 5.7706e+06 1 0 9.6398
1357 9.4708e+06 0 4.2419e+05 169 1.5923e+06 18214 1 0 1
1358 6.2524e+06 3 2.1219e+06 1197 5.3263e+06 3.9375e+05 1 0 10.493
1359 1.6479e+07 1 4.4757e+05 483 6.7838e+06 14631 1 0 6.0101
1360 4.1563e+05 2 6.5283e+06 1133 9.1488e+07 1.0111e+06 1 0 12.578
1361 7.8502e+06 2 5.6346e+06 1199 3.7601e+07 7.2151e+05 1 0 12.092
1362 8.7838e+06 1 4.6884e+06 792 8.8384e+07 3.647e+05 1 0 14.011
1363 1.6079e+07 2 1.3227e+06 424 1.7004e+07 3.2461e+05 0 0 6.6666
1364 1.1008e+07 3 4.704e+05 149 8.4678e+05 7797 1 0 2.1274
1365 2.358e+06 0 5.1922e+06 1199 7.0256e+07 4.3798e+05 1 0 1
1366 1.4942e+07 2 2.0414e+06 740 2.0864e+07 1.0335e+05 1 0 7.2868
1367 7.9857e+06 0 4.1435e+06 1125 1.4251e+08 3.2013e+05 0 0 1
1368 1.4942e+07 2 1.7248e+06 380 5.8973e+06 2.1994e+05 1 0 9.0056
1369 1.4941e+07 3 6.3696e+06 1199 1.671e+07 8.7455e+05 1 0 11.794
1370 0 1 3.8418e+06 1197 2.458e+07 3.3985e+05 1 0 9.27
1371 1.9409e+06 2 1.9431e+05 256 1.4483e+06 3438 1 0 1.2944
1372 6.2316e+06 2 2.6638e+06 831 9.1141e+07 1.373e+05 0 0 8.0295
1373 1.3311e+07 0 4.5127e+06 1199 1.5212e+07 4.1826e+05 1 6 1
1374 1.6322e+07 1 1.1871e+06 840 1.287e+07 1.2722e+05 1 0 9.0151
1375 1.4942e+07 2 2.4338e+06 1084 8.7667e+06 2.0026e+05 0 0 7.107
1376 1.0515e+07 3 6.1232e+06 1199 1.6076e+08 1.1654e+06 1 0 12.758
1377 1.3543e+07 1 1.8988e+06 488 1.7612e+07 3.6203e+05 1 1 10.113
1378 2.9158e+06 1 6.9552e+06 1177 1.0968e+07 1.8725e+06 1 0 11.784
1379 7.9857e+06 0 7.7862e+06 1199 2.9729e+07 6.9615e+05 1 7 1
1380 2.5844e+06 3 2.655e+06 447 1.3853e+08 1.4553e+05 1 0 10.345
1381 1.4942e+07 2 6.5889e+06 1197 1.0346e+08 5.1469e+05 1 0 13.197
1382 0 0 3.1252e+06 1199 1.6151e+08 3.5761e+05 1 0 1
1383 1.4942e+07 2 3.8686e+06 828 1.2426e+07 3.1222e+05 0 0 10.04
1384 2.5844e+06 3 1.4194e+06 520 1.3608e+07 1.0228e+05 1 0 7.4249
1385 1.5461e+07 3 1.5439e+06 745 1.1125e+07 1.9625e+05 1 2 8.2839
1386 1.8954e+06 1 6.465e+06 1199 4.4553e+07 8.935e+05 1 0 13.311
1387 2.9158e+06 1 3.5775e+06 680 8.2464e+06 1.5069e+05 1 0 10.011
1388 2.7524e+06 3 5.6302e+06 1199 6.663e+07 5.4841e+05 1 0 10.356
1389 1.2207e+07 0 6.5068e+06 1142 4.7747e+07 7.4691e+05 1 0 1
1390 8.963e+06 1 7.3502e+05 1040 1.3386e+07 36334 1 0 6.3321
1391 1.5463e+07 1 2.3625e+06 410 4.1708e+07 2.4537e+05 1 0 9.6452
1392 1.126e+07 2 4.0444e+06 743 2.1888e+07 1.4311e+06 1 0 9.1081
1393 1.1086e+07 1 2.3325e+06 1172 1.6206e+07 97932 1 0 7.6169
1394 4.1686e+06 3 3.4466e+06 1197 1.1389e+07 2.6983e+05 1 0 11.277
1395 1.8954e+06 1 5.8541e+05 170 1.1184e+07 81096 1 0 7.6037
1396 7.8502e+06 2 4.1881e+06 638 7.1459e+07 1.5305e+06 1 0 14.99
1397 4.1563e+05 2 2.4629e+06 488 1.5611e+07 2.9774e+05 0 0 7.0115
1398 6.2524e+06 3 5.3687e+06 1199 1.3639e+07 3.8343e+05 1 0 10.357
1399 1.3311e+07 0 3.3066e+06 1022 1.2331e+07 2.7492e+05 1 1 1
1400 9.7153e+06 1 4.1414e+06 1112 1.5068e+08 4.038e+05 1 4 8.0533
1401 8.9079e+06 2 4.6028e+06 1170 4.3999e+07 6.3825e+05 1 0 11.121
1402 5.6112e+06 3 5.7907e+06 1199 3.9971e+07 6.9623e+05 0 2 9.1628
1403 1.126e+07 2 4.8622e+06 1081 6.8886e+07 3.0914e+05 1 0 11.079
1404 8.7838e+06 1 3.2357e+06 790 1.3121e+07 4.1432e+05 1 0 9.8364
1405 9.4708e+06 2 2.8695e+06 530 1.1046e+07 1.7197e+05 1 0 9.0192
1406 8.963e+06 1 1.3802e+06 1019 1.0108e+07 71971 1 0 7.4186
1407 0 3 1.0077e+06 849 9.9652e+06 53171 1 0 8.024
1408 0 2 3.5835e+05 255 5.9247e+06 19454 1 0 3.0338
1409 6.6987e+06 0 7.1625e+06 1199 5.8132e+06 2.4824e+05 1 0 1
1410 3.5023e+06 2 2.3468e+06 907 3.4887e+07 3.6406e+05 1 0 9.3623
1411 8.9079e+06 1 5.3237e+06 1155 6.0555e+06 2.9149e+05 1 0 6.1697
1412 0 3 2.0775e+06 434 3.1159e+07 4.3423e+05 0 0 8.1029
1413 2.5844e+06 3 6.4176e+06 1152 1.3347e+08 4.3393e+05 1 6 11.599
1414 0 1 2.1659e+06 512 8.3247e+06 44403 1 0 1
1415 1.4324e+07 1 6.4694e+06 1199 5.7532e+07 5.7249e+05 1 0 11.43
1416 6.0719e+06 2 8.1111e+06 951 1.2226e+08 2.049e+06 1 0 14.99
1417 1.1086e+07 1 4.9968e+06 1130 4.7341e+07 3.7648e+05 1 0 11.397
1418 1.3253e+07 1 2.4099e+06 526 9.7403e+06 2.5076e+05 1 0 9.0975
1419 9.7153e+06 1 6.448e+05 292 1.5577e+06 22538 1 0 3.3834
1420 6.8626e+06 1 4.9988e+05 92 1.1087e+07 1.2664e+05 1 0 8.931
1421 1.9323e+06 0 3.5322e+06 1053 1.8895e+07 2.2805e+05 1 0 1
1422 1.6479e+07 1 3.2819e+06 571 2.8794e+07 2.6994e+05 1 3 11.008
1423 8.5837e+06 0 1.0075e+06 1199 3.2122e+06 36534 1 0 1
1424 1.5463e+07 1 2.963e+06 464 3.0821e+07 3.5984e+05 1 0 11.136
1425 8.5676e+06 1 2.1645e+06 758 9.4244e+06 42678 1 0 6.3626
1426 3.0832e+06 1 3.5045e+06 655 2.2881e+07 3.5156e+05 0 0 8.3509
1427 0 0 6.3858e+05 250 3.4135e+06 21467 1 0 1
1428 1.043e+07 0 6.5369e+06 1199 1.9763e+07 9.3450e+05 1 0 1
1429 6.6987e+06 2 3.5943e+06 951 7.1002e+07 3.6415e+05 1 0 9.5485
1430 1.8954e+06 1 3.244e+06 770 1.7384e+07 3.2546e+05 1 0 8.7215
1431 2.5844e+06 3 2.4304e+06 1163 1.948e+07 2.8088e+05 1 0 8.0967
1432 8.963e+06 1 1.9856e+06 462 2.0018e+07 2.0632e+05 1 0 9.2715
1433 1.3704e+07 0 4.7001e+06 923 2.7033e+07 3.2021e+05 1 5 1
1434 1.5731e+07 1 4.3408e+05 512 4.9307e+06 9147 1 0 2.515
1435 4.1686e+06 3 6.4221e+06 1197 2.7356e+07 1.0758e+06 1 0 11.098
1436 1.4279e+07 1 5.3114e+06 1199 2.7192e+07 1.532e+06 1 0 9.6207
1437 6.8626e+06 1 2.2154e+05 62 8.8769e+06 21825 0 0 5.9767
1438 1.7917e+06 1 1.4189e+06 737 1.573e+06 1.1135e+05 1 0 5.2604
1439 1.1086e+07 1 2.4577e+06 667 4.0916e+07 88301 1 0 7.0795
1440 0 0 92970 124 1.3224e+05 4935 1 0 1
1441 7.7893e+05 1 4.4201e+06 636 4.0612e+07 3.5458e+05 0 0 10.828
1442 1.4024e+07 1 9.0637e+05 228 2.4563e+06 80280 1 7 2.7031
1443 7.9208e+06 2 1.9834e+06 476 1.9325e+07 6.2741e+05 1 0 9.205
1444 1.4942e+07 2 2.0722e+06 1148 3.4157e+06 1.1571e+05 1 0 6.6836
1445 3.9894e+06 2 4.5617e+06 1024 2.0686e+08 1.0092e+06 1 0 8.7468
1446 0 3 2.9694e+06 500 5.5858e+07 3.0292e+05 1 0 8.4674
1447 0 3 5.7911e+06 1199 4.6806e+07 6.6741e+05 1 0 12.093
1448 6.0719e+06 2 1.1326e+06 542 1.5352e+07 88154 1 0 6.6222
1449 0 2 1.3648e+06 1039 2.0488e+06 32256 1 0 5.2737
1450 1.1213e+07 2 3.3456e+06 569 1.1027e+07 4.0853e+05 1 0 11.071
1451 1.9323e+06 0 4.775e+06 587 2.1334e+07 4.6275e+05 1 0 1
1452 2.7524e+06 3 4.2924e+06 1199 7.4965e+07 2.1586e+05 1 0 12.843
1453 1.1213e+07 2 1.026e+06 300 1.3429e+07 59976 1 0 3.9265
1454 1.3935e+07 3 2.9012e+06 717 4.2646e+07 3.8466e+05 1 0 7.3988
1455 2.9158e+06 1 4.2271e+06 675 3.799e+07 1.2029e+06 1 0 13.34
1456 1.4279e+07 1 4.779e+06 1036 1.5521e+08 6.2718e+05 1 6 12.166
1457 1.8954e+06 1 5.8135e+06 1199 2.091e+08 9.4825e+05 1 0 13.018
1458 1.5731e+07 1 2.3229e+06 631 6.8764e+06 68138 0 0 5.966
1459 2.358e+06 3 4.7079e+06 1199 3.9744e+07 4.8042e+05 1 0 10.064
1460 4.1563e+05 2 3.5172e+06 624 2.7882e+07 5.1704e+05 1 0 9.0996
1461 8.223e+06 1 2.4989e+06 885 1.6997e+07 2.463e+05 1 0 8.363
1462 1.3935e+07 3 4.6681e+06 1159 1.625e+08 3.9021e+05 1 0 7.6817
1463 1.0256e+07 0 4.9927e+06 1199 1.2542e+07 1.0149e+05 1 0 1
1464 1.3816e+07 3 2.9026e+06 1197 8.9662e+07 1.6947e+05 1 0 10.377
1465 4.1563e+05 2 5.6627e+06 1197 7.5108e+07 7.6429e+05 1 0 13.018
1466 1.9409e+06 2 2.5406e+06 1189 1.7415e+07 4.8974e+05 1 0 10.163
1467 1.1768e+07 1 5.9365e+06 1170 4.4364e+07 7.7633e+05 1 0 11.521
1468 1.352e+07 1 1.7964e+06 1001 1.7775e+06 7384 0 0 1
1469 1.3935e+07 3 4.765e+06 836 2.6486e+07 4.76e+05 1 0 12.28
1470 8.5837e+06 0 4.3538e+06 948 3.7292e+07 3.7886e+05 1 0 1
1471 6.1036e+06 0 5.0565e+06 1182 4.8318e+07 3.6572e+05 1 0 1
1472 1.5461e+07 3 5.837e+06 935 1.111e+08 5.6897e+05 1 5 11.479
1473 6.0719e+06 2 3.1015e+06 1199 9.8407e+06 3.364e+05 1 0 7.0041
1474 0 1 3.0404e+05 107 4.8499e+05 9757 1 0 3.0613
1475 5.9138e+06 3 5.2314e+06 947 4.8027e+07 4.5886e+05 1 0 12.285
1476 1.1213e+07 2 1.2703e+06 383 1.1458e+07 56988 1 0 6.2829
1477 1.4762e+07 1 5.5995e+05 300 8.2712e+06 31980 1 0 6.5117
1478 0 2 7.4946e+05 249 3.3716e+06 47468 1 0 6.4999
1479 8.9079e+06 2 3.5921e+06 1060 1.2871e+08 2.176e+05 1 0 7.2675
1480 1.8954e+06 1 4.3909e+06 1199 2.4306e+07 6.9392e+05 1 0 12.184
1481 1.043e+07 2 2.5484e+06 486 2.2434e+07 3.9011e+05 1 0 8.7349
1482 4.1563e+05 2 1.4167e+06 727 6.4942e+06 1.7556e+05 1 0 4.2399
1483 6.0005e+05 3 5.354e+06 1199 2.2012e+07 4.899e+05 1 0 10.614
1484 1.371e+07 2 4.2611e+06 930 5.2802e+07 6.0545e+05 1 0 13.036
1485 1.0256e+07 3 7.0345e+06 1199 5.286e+07 6.0186e+05 1 0 13.003
1486 1.6079e+07 2 1.1812e+06 729 5.1749e+06 79719 1 0 5.5061
1487 6.8669e+05 1 5.9023e+06 1108 5.4834e+07 3.446e+05 1 0 13.148
1488 1.4324e+07 0 3.633e+06 1195 2.1522e+07 4.9489e+05 1 0 1
1489 2.7524e+06 3 5.7074e+06 1199 5.0814e+07 5.0961e+05 1 0 8.6969
1490 2.9158e+06 1 2.6885e+06 846 7.3975e+07 1.0103e+05 0 2 1.8833
1491 6.2736e+06 3 3.4645e+06 779 3.2517e+07 1.4942e+05 1 1 7.0282
1492 8.963e+06 1 4.382e+06 1020 1.7213e+07 6.0184e+05 1 4 9.357
1493 1.5226e+07 0 1.3674e+06 247 4.3988e+06 99868 1 0 1
1494 2.9158e+06 1 2.4957e+06 417 2.2265e+07 5.3486e+05 1 0 9.9073
1495 2.7524e+06 3 1.9169e+06 854 3.1138e+07 1.5416e+05 1 0 7.1188
1496 0 0 3.894e+06 1199 5.2503e+07 5.0842e+05 1 0 1
1497 5.9138e+06 3 6.3023e+06 1060 1.1136e+08 7.3443e+05 1 0 14.208
1498 1.1086e+07 1 2.3663e+06 1115 2.035e+07 4.21e+05 1 0 7.7224
1499 1.3935e+07 3 6.8508e+06 1197 2.0852e+07 5.7073e+05 1 0 13.032
1500 1.3731e+07 1 4.2811e+06 1199 1.9981e+07 5.1698e+05 1 0 11.066
1501 1.3935e+07 3 3.99e+06 803 5.0619e+07 3.5136e+05 1 0 12.334
1502 1.3704e+07 3 2.1555e+06 707 9.5371e+06 2.3554e+05 0 0 9.3013
1503 1.4762e+07 1 1.982e+06 579 4.9929e+06 77502 1 0 6.3633
1504 8.7838e+06 1 3.9805e+05 282 8.2419e+06 22718 1 0 6.14
1505 1.3935e+07 3 1.0706e+05 58 1.7192e+06 1725 1 0 1
1506 1.9409e+06 2 1.0998e+07 1176 6.7854e+08 7.1799e+05 1 4 13.614
1507 1.6479e+07 1 2.3299e+06 432 2.2239e+07 3.4457e+05 0 0 10.395
1508 6.0719e+06 2 7.3997e+06 1197 3.8937e+07 3.6832e+05 1 0 13.007
1509 1.8172e+06 2 1.3957e+06 683 1.8914e+06 72747 0 7 3.9585
1510 1.4324e+07 0 5.5422e+06 1199 6.7038e+07 5.8034e+05 1 0 1
1511 1.2925e+07 1 7.3849e+06 1191 4.4754e+07 1.1771e+06 1 0 14.045
1512 1.9409e+06 2 5.8584e+06 982 3.4589e+07 5.5302e+05 1 0 13.084
1513 3.8303e+06 1 1.236e+06 277 1.3082e+08 1.048e+05 1 0 8.0429
1514 1.6479e+07 1 5.3446e+06 838 1.5665e+08 2.8843e+05 1 0 12.125
1515 7.9208e+06 2 6.6009e+06 1166 1.559e+08 4.4343e+05 1 1 13.344
1516 1.5731e+07 1 2.887e+06 603 2.6591e+07 1.1915e+05 1 0 10.632
1517 6.8626e+06 0 3.7928e+06 485 5.7359e+07 9.7011e+05 1 6 1
1518 6.1036e+06 0 6.0164e+06 1199 7.8947e+07 7.4072e+05 1 0 1
1519 8.223e+06 2 4.0175e+06 975 4.4571e+07 3.9812e+05 0 0 13.013
1520 1.2925e+07 1 5.0186e+06 1199 1.0182e+08 2.6938e+05 1 6 14.081
1521 1.4942e+07 2 1.7443e+06 567 1.1115e+07 1.6147e+05 1 0 7.0451
1522 2.3431e+06 3 4.7975e+06 911 6.2167e+06 4.358e+05 1 0 8.6625
1523 8.7838e+06 1 7.4519e+05 167 7.7243e+06 33123 1 0 5.629
1524 1.5226e+07 2 2.8995e+06 1196 9.7234e+06 1.7733e+05 1 0 9.0212
1525 1.8954e+06 1 3.3451e+06 943 2.3398e+07 3.655e+05 1 0 10.131
1526 1.7747e+06 3 1.6471e+06 453 1.3981e+07 3.532e+05 1 0 8.2119
1527 1.9409e+06 0 1.712e+06 622 3.7367e+06 30905 1 0 1
1528 1.6079e+07 2 1.6996e+06 477 4.0173e+07 3.2198e+05 1 0 6.1491
1529 6.1036e+06 2 6.3469e+06 1199 8.0968e+07 4.5808e+05 1 0 13.155
1530 1.3935e+07 3 1.9559e+06 449 5.7397e+06 2.4391e+05 1 0 4.1778
1531 1.3595e+07 2 6.3898e+06 1149 7.7859e+07 9.3524e+05 1 0 13.253
1532 1.043e+07 2 3.7959e+06 1199 2.3473e+07 5.1951e+05 1 0 1.1472
1533 1.395e+07 3 1.1261e+06 544 1.0847e+07 91176 1 0 8.4575
1534 1.8954e+06 1 2.6339e+06 616 2.0075e+07 2.525e+05 1 0 9.0163
1535 8.223e+06 1 1.2516e+06 976 8.2939e+06 85829 1 0 7.1446
1536 1.3731e+07 1 5.9147e+06 1199 4.8865e+07 8.6224e+05 1 0 13.588
1537 0 2 5.5282e+06 1057 2.1598e+07 7.9342e+05 1 0 10.131
1538 1.3935e+07 3 5.7853e+06 1012 8.5701e+07 2.7682e+05 1 0 9.7161
1539 1.0256e+07 3 3.1722e+06 524 2.0609e+07 3.1414e+05 1 0 9.0709
1540 6.2736e+06 3 2.4287e+05 269 3.7226e+06 19662 1 0 2.1758
1541 1.4279e+07 2 5.2625e+05 306 4.7921e+06 53839 1 0 3.6562
1542 1.043e+07 2 2.3176e+06 1072 8.7591e+06 2.4201e+05 1 0 8.4104
1543 2.8189e+06 1 2.8165e+06 621 3.1181e+07 3.59e+05 1 2 10.181
1544 1.4942e+07 2 4.889e+06 1129 1.8778e+08 8.9612e+05 1 2 11.498
1545 1.5146e+07 0 3.1758e+06 611 4.7543e+07 3.1676e+05 1 0 1
1546 5.6112e+06 3 5.7951e+06 1195 5.1919e+07 3.5716e+05 1 0 9.0313
1547 7.3212e+06 1 2.5416e+06 690 1.4462e+07 2.8209e+05 0 0 9.251
1548 1.4478e+07 2 4.3107e+06 1199 1.0021e+07 7.4004e+05 1 7 9.3005
1549 4.1686e+06 0 3.5798e+06 1193 3.0209e+07 1.0751e+05 1 0 1
1550 8.963e+06 1 5.4133e+05 129 9.4405e+06 23009 1 0 5.6426
1551 0 1 3.589e+05 175 1.7113e+06 33560 0 0 1
1552 1.565e+07 1 1.9733e+06 341 9.7289e+06 3.7782e+05 1 0 9.7244
1553 0 0 1.2926e+06 615 1.2503e+07 38279 1 0 1
1554 1.3816e+07 3 5.4741e+06 1109 1.2911e+08 3.3021e+05 1 7 10.636
1555 2.7524e+06 3 3.8856e+06 1199 5.8221e+07 1.8449e+05 1 0 10.243
1556 1.043e+07 2 5.7006e+06 1097 1.8249e+08 4.8788e+05 1 0 10.062
1557 0 0 8.7706e+05 1012 1.563e+07 86787 0 0 1
1558 8.5607e+06 2 5.3371e+06 1170 3.2394e+07 1.264e+06 1 0 11.894
1559 1.4762e+07 1 1.0786e+06 207 7.8432e+06 1.3416e+05 1 1 8.7758
1560 7.9857e+06 0 3.5179e+06 554 5.8691e+07 2.7833e+05 1 0 1
1561 6.0719e+06 2 2.2562e+06 859 2.2202e+07 2.258e+05 1 0 11.019
1562 1.3935e+07 3 6.0597e+06 1132 1.327e+08 4.2149e+05 0 0 10.837
1563 1.3543e+07 0 4.5679e+05 106 8.5492e+06 81721 0 0 1
1564 1.3628e+07 2 4.9034e+06 1199 8.7719e+07 1.5434e+06 1 0 11.794
1565 1.4942e+07 2 2.9337e+06 568 1.2298e+07 3.1517e+05 1 0 9.1833
1566 9.3828e+06 1 1.3324e+06 257 1.8016e+07 69035 1 6 10.238
1567 1.395e+07 3 5.6347e+06 1199 4.5552e+07 1.0701e+06 1 0 12.017
1568 2.8189e+06 1 3.0268e+06 614 2.0343e+07 2.3534e+05 0 1 11.035
1569 4.6573e+06 3 1.4168e+06 258 7.6893e+06 1.1968e+05 1 7 6.1691
1570 1.1086e+07 1 5.3397e+06 1199 1.1787e+07 5.2284e+05 1 0 12.143
1571 1.352e+07 1 1.7414e+06 1040 6.5179e+06 30589 1 0 1
1572 1.8954e+06 1 5.6766e+06 1171 6.6123e+07 5.1216e+05 0 0 1
1573 1.6479e+07 1 2.8098e+06 941 7.5779e+06 3.0306e+05 1 0 8.1169
1574 1.0515e+07 0 2.4776e+06 1199 1.1777e+07 1.485e+05 1 0 1
1575 0 1 2.2423e+06 920 5.1479e+06 1.0766e+05 1 0 7.2633
1576 4.2492e+06 2 1.4092e+06 355 3.3374e+07 38318 1 0 7.425
1577 7.0074e+06 1 3.101e+06 933 1.458e+07 3.1932e+05 1 5 9.3913
1578 1.4296e+07 1 2.1565e+06 1046 3.4062e+06 70371 1 0 6.425
1579 1.1296e+07 3 5.0549e+06 882 1.0585e+08 3.4251e+05 1 0 12.25
1580 1.043e+07 0 6.2605e+06 1139 2.2408e+07 3.3127e+05 0 0 1
1581 1.6479e+07 1 1.4399e+06 360 1.3194e+07 2.7776e+05 1 0 10.156
1582 6.1036e+06 3 7.0453e+06 1199 2.5532e+08 6.2697e+05 0 0 13.056
1583 4.1563e+05 2 7.5305e+06 1198 3.5817e+07 1.0125e+06 1 0 14.056
1584 6.8626e+06 1 8.954e+05 249 6.0569e+06 67330 1 0 7.8455
1585 1.1582e+07 0 1.3455e+06 410 2.5432e+06 63020 1 7 1
1586 2.7524e+06 3 6.1909e+06 1199 3.6172e+07 8.729e+05 0 0 14.975
1587 0 1 5.8101e+06 1026 7.8266e+06 1.0499e+06 1 0 9.247
1588 2.7524e+06 3 2.9992e+06 972 3.0068e+07 1.7446e+05 1 1 7.2617
1589 1.4942e+07 2 2.5467e+06 697 3.2919e+07 1.9762e+05 1 0 7.4515
1590 8.1393e+06 3 4.4062e+06 954 4.848e+07 2.8584e+05 1 0 10.404
1591 1.5301e+07 2 3.8884e+06 692 2.1042e+07 1.3569e+05 1 0 8.8629
1592 5.9138e+06 3 5.7174e+06 1199 5.3428e+07 7.784e+05 1 0 13.135
1593 1.9409e+06 2 4.1698e+05 476 8.5783e+06 16050 1 0 5.0396
1594 0 2 1.277e+06 757 1.3881e+06 53387 1 0 8.0596
1595 5.6112e+06 1 8.7119e+05 247 4.5341e+06 28082 1 0 6.0481
1596 6.1036e+06 1 6.7249e+06 1199 1.0932e+08 6.0117e+05 1 0 13.07
1597 8.5837e+06 0 5.6802e+06 994 2.5207e+07 3.9832e+05 1 7 1
1598 1.4942e+07 2 8.9721e+05 955 2.5441e+06 46650 1 0 7.078
1599 0 2 1.0263e+06 443 7.235e+06 46091 1 0 6.6371
1600 8.1393e+06 3 1.0649e+06 576 1.1706e+07 1.0102e+05 0 0 8.0542
1601 6.8669e+05 1 6.7822e+06 1199 2.4588e+07 2.6335e+06 1 0 9.4806
1602 4.5345e+06 2 3.3382e+05 1124 2.1578e+06 9368 1 0 3.4636
1603 1.5463e+07 1 3.385e+06 567 1.5047e+07 6.1808e+05 1 0 9.028
1604 6.4418e+06 0 2.9298e+06 731 1.303e+07 2.6138e+05 1 0 1
1605 1.3731e+07 1 6.1559e+06 1184 3.1184e+07 4.935e+05 1 4 14.012
1606 1.4024e+07 1 1.1946e+05 100 7.1021e+05 2844 1 0 1
1607 9.9121e+06 0 6.6222e+06 1097 1.6727e+08 1.5105e+06 1 0 1
1608 1.9323e+06 0 4.3278e+06 774 1.6131e+07 2.8992e+05 1 0 1
1609 2.9158e+06 1 1.1227e+06 243 4.2239e+06 60870 0 0 7.4777
1610 0 2 1.0414e+05 73 1.0006e+05 2256 1 0 2.3212
1611 6.4418e+06 3 4.4206e+06 796 1.2776e+07 3.79e+05 1 0 10.819
1612 0 1 1.2028e+06 767 1.0392e+07 88575 1 0 8.7365
1613 6.0719e+06 2 1.6048e+06 340 1.4764e+07 1.2032e+05 0 0 9.5026
1614 8.5823e+06 3 3.7553e+06 724 8.4861e+06 3.7052e+05 1 2 9.6395
1615 6.2316e+06 2 3.6246e+06 976 2.5204e+07 6.0160e+05 1 0 10.069
1616 6.1036e+06 2 3.7118e+06 859 8.7763e+06 3.3534e+05 1 0 11.593
1617 1.5226e+07 0 1.3101e+06 646 5.3687e+06 1.3838e+05 1 0 1
1618 1.5301e+07 2 7.5516e+06 1011 1.0356e+08 5.7054e+05 0 0 11.688
1619 1.4421e+06 0 1.7233e+06 942 2.1078e+06 68558 1 0 1
1620 5.9138e+06 3 6.8108e+06 1199 2.7989e+08 7.4138e+05 0 0 11.382
1621 2.5844e+06 3 6.1372e+06 935 1.594e+08 4.6900e+05 1 0 9.4161
1622 8.9079e+06 0 4.2050e+05 1036 5.8268e+06 24350 0 0 1
1623 1.4942e+07 2 4.1103e+06 930 3.5813e+07 6.6451e+05 1 0 11.187
1624 1.9409e+06 2 2.2111e+06 1199 2.3791e+07 3.2912e+05 1 0 11.639
1625 1.5301e+07 2 1.7476e+06 1199 1.0566e+07 32390 0 0 7.5289
1626 1.7917e+06 0 7.7619e+05 504 1.2575e+07 47226 1 0 1
1627 3.5023e+06 0 6.4899e+06 1199 7.696e+07 1.3637e+06 0 0 1
1628 1.3628e+07 2 4.2818e+06 1199 5.5692e+07 1.3002e+06 1 0 10.379
1629 8.1304e+05 1 5.8792e+06 1037 1.0296e+08 5.9646e+05 1 2 13.99
1630 2.7524e+06 3 1.6014e+06 729 1.1229e+07 1.2687e+05 0 0 8.0017
1631 8.5823e+06 3 6.177e+06 1199 4.7231e+07 3.7499e+05 0 0 11.637
1632 1.371e+07 2 7.0849e+06 1199 4.4676e+07 7.072e+05 1 3 13.163
1633 4.1563e+05 2 1.6494e+06 606 9.3758e+06 1.9448e+05 0 0 6.0997
1634 1.3935e+07 3 5.0948e+06 1063 5.5133e+07 1.4064e+06 0 0 8.0429
1635 7.11e+06 0 4.6084e+06 1183 2.5281e+07 6.4855e+05 1 0 1
1636 0 0 2.0709e+06 1199 1.2178e+07 1.9256e+05 1 0 1
1637 7.8502e+06 2 3.5528e+06 898 2.8455e+07 3.6964e+05 1 0 10.001
1638 1.4942e+07 2 6.5853e+05 238 9.0038e+06 97640 1 0 7.2479
1639 1.3935e+07 3 6.0729e+06 1199 3.4516e+07 7.9148e+05 1 0 10.102
1640 6.1036e+06 3 3.8428e+06 826 4.2247e+07 4.076e+05 1 0 12.015
1641 1.3816e+07 3 3.0335e+06 1095 2.6102e+07 3.2751e+05 1 0 9.3109
1642 0 1 3.1296e+06 1188 1.5127e+08 2.1537e+05 1 0 8.3412
1643 1.5731e+07 2 1.8419e+06 501 1.3388e+07 1.5656e+05 1 0 5.9771
1644 1.9409e+06 2 5.8046e+06 837 5.4117e+07 3.0956e+05 1 0 14.088
1645 1.9409e+06 2 4.2946e+05 124 3.0657e+06 25518 1 0 5.5589
1646 1.6479e+07 1 1.0927e+06 266 1.0904e+07 1.0042e+05 1 0 6.4651
1647 0 2 8.8985e+05 508 4.9278e+05 14892 1 0 4.1956
1648 4.3973e+06 0 4.2248e+05 488 5.7862e+06 12888 1 0 1
1649 8.963e+06 1 5.8509e+06 1087 9.2299e+07 5.0593e+05 1 0 14.269
1650 4.1686e+06 1 7.7982e+06 1199 7.8856e+07 2.3421e+06 1 4 13.916
1651 4.1563e+05 2 1.8812e+06 658 1.3855e+07 1.7244e+05 1 0 7.2008
1652 1.5407e+06 0 4.5822e+06 1179 2.571e+07 2.87e+05 1 0 1
1653 1.0637e+07 2 4.7544e+06 1100 2.7438e+07 1.6669e+05 1 7 8.5486
1654 7.3212e+06 1 4.7706e+06 1170 4.6454e+07 6.142e+05 1 0 10.506
1655 8.963e+06 1 6.5376e+06 1163 4.5307e+07 1.7228e+06 1 0 13.875
1656 8.5607e+06 2 6.4748e+06 876 7.2482e+06 1.3796e+06 1 0 9.5792
1657 3.5023e+06 1 4.0052e+06 1199 1.4348e+08 4.4737e+05 0 0 12.333
1658 9.4708e+06 3 3.1024e+06 1170 1.0836e+07 2.299e+05 1 0 8.0493
1659 6.0719e+06 2 6.096e+06 1028 2.3564e+07 1.1329e+06 1 0 12.879
1660 1.0515e+07 2 2.193e+06 520 1.5778e+07 2.8194e+05 0 0 8.9611
1661 1.8954e+06 1 3.508e+06 936 2.9845e+07 4.0938e+05 1 0 10.014
1662 1.1768e+07 1 3.3188e+05 198 2.9023e+06 31346 1 0 4.3223
1663 6.0005e+05 3 6.948e+06 1199 8.4962e+07 4.2814e+05 1 0 10.156
1664 6.0719e+06 2 2.2111e+06 1072 9.5862e+07 3.9818e+05 1 0 9.5233
1665 8.7838e+06 1 3.9469e+06 974 2.217e+07 3.1174e+05 1 0 8.889
1666 8.963e+06 1 4.4813e+05 422 1.2219e+07 20619 0 0 5.9847
1667 1.4942e+07 2 8.2259e+05 317 4.442e+06 99108 1 0 6.8228
1668 1.4279e+07 0 1.3932e+06 229 1.7644e+07 3.0169e+05 1 1 1
1669 2.5844e+06 3 3.5458e+06 1197 7.1926e+07 2.9528e+05 1 0 8.0628
1670 6.0719e+06 2 4.5568e+06 1173 1.5317e+07 3.7112e+05 1 0 11.655
1671 0 2 2.4892e+06 492 1.9488e+07 3.6128e+05 1 0 9.1064
1672 4.1563e+05 2 3.07e+06 531 2.2005e+07 3.5609e+05 1 0 9.3532
1673 0 3 2.7044e+05 92 1.5284e+06 25081 0 0 7.0357
1674 9.449e+06 1 1.2004e+06 415 6.1101e+06 1.0072e+05 1 0 6.1256
1675 4.1618e+06 0 4.4207e+05 270 3.5027e+06 67964 1 0 1
1676 6.4418e+06 1 7.7372e+06 1199 3.7589e+07 9.8433e+05 1 2 13.07
1677 4.5345e+06 2 2.8788e+06 654 1.82e+07 2.5559e+05 1 7 8.381
1678 0 1 3.204e+06 1134 4.316e+06 61750 1 0 7.2432
1679 8.7838e+06 1 4.0591e+06 754 1.6963e+07 2.9075e+05 1 0 10.711
1680 9.4708e+06 1 2.2179e+06 860 4.8539e+06 1.2477e+05 1 0 5.091
1681 2.358e+06 3 7.1321e+06 1199 1.2452e+08 4.6759e+05 1 0 11.964
1682 0 2 5.4971e+06 1157 4.5949e+07 4.6838e+05 1 0 1
1683 6.1036e+06 2 5.5793e+06 805 5.24e+07 1.3917e+06 1 0 12.084
1684 0 3 3.0948e+06 854 9.4066e+06 1.497e+05 0 0 10.015
1685 9.5848e+06 1 1.1667e+06 738 1.0248e+06 10445 1 4 3.2282
1686 1.5463e+07 1 2.4887e+06 586 1.1883e+07 3.4361e+05 1 0 8.8193
1687 8.963e+06 1 6.416e+06 1197 2.8378e+07 1.0206e+06 1 0 12.837
1688 4.1563e+05 2 3.6026e+06 1160 7.0105e+07 2.6408e+05 0 0 11.007
1689 2.5844e+06 3 3.1133e+06 1199 1.314e+07 4.3293e+05 1 0 9.1029
1690 1.9323e+06 0 3.3512e+06 1199 2.7051e+07 5.3549e+05 1 0 1
1691 3.5023e+06 2 3.1563e+06 1199 2.8977e+07 2.422e+05 1 0 11.436
1692 8.963e+06 1 5.5931e+06 1172 2.2964e+07 6.5174e+05 1 0 13.024
1693 0 1 3.3955e+06 1198 2.2644e+07 2.6381e+05 1 0 5.9239
1694 9.3828e+06 0 5.2302e+05 135 1.8091e+06 12044 1 0 1
1695 8.4302e+06 1 4.8137e+06 890 4.1201e+07 1.1802e+06 1 1 13.99
1696 2.7524e+06 3 4.4869e+06 1199 4.3508e+07 9.5316e+05 0 0 6.3246
1697 4.1686e+06 2 5.718e+06 1199 3.281e+07 5.2144e+05 1 0 9.2359
1698 1.7917e+06 2 4.5448e+06 1199 2.8158e+07 1.4782e+06 1 0 8.2666
1699 3.5023e+06 2 5.8943e+06 1199 1.7968e+07 1.0992e+06 1 0 10.03
1700 6.6987e+06 0 1.9506e+06 363 2.9606e+07 1.1156e+05 1 0 1
1701 7.11e+06 2 5.9598e+06 1166 4.6121e+07 8.5326e+05 1 0 12.23
1702 8.1393e+06 3 6.2935e+06 1199 3.7395e+08 4.8291e+05 1 0 11.602
1703 0 2 3.7732e+06 761 1.0432e+07 2.7787e+05 1 0 9.4778
1704 3.8303e+06 1 6.6429e+06 1199 6.9012e+07 2.5132e+06 1 0 13.99
1705 1.4942e+07 2 1.3142e+06 675 6.5212e+06 1.1187e+05 1 0 7.19
1706 1.2925e+07 1 5.2099e+06 936 2.185e+07 1.1546e+06 1 0 12.074
1707 1.0364e+07 1 2.6934e+06 1199 1.5094e+07 3.1958e+05 1 0 10.09
1708 6.0719e+06 2 1.2782e+06 977 1.4073e+07 29473 1 0 4.9515
1709 1.1296e+07 3 6.3768e+06 1199 3.1564e+07 3.2972e+06 1 0 14.981
1710 6.1036e+06 0 6.9152e+06 1196 9.4938e+07 1.0195e+06 1 0 1
1711 6.1036e+06 0 6.4059e+06 895 3.1528e+07 1.0108e+06 1 0 1
1712 2.9158e+06 1 1.8543e+06 669 7.6179e+06 57678 1 0 6.2533
1713 8.8469e+06 3 4.3154e+06 1107 6.5457e+06 2.9747e+05 1 7 6.0683
1714 6.2524e+06 3 4.6527e+06 1151 2.4332e+07 5.226e+05 1 0 8.3753
1715 1.3935e+07 3 4.5878e+05 98 1.1453e+07 30456 1 0 6.8628
1716 2.358e+06 0 2.3131e+06 1199 3.0681e+07 1.8974e+05 1 0 1
1717 2.9158e+06 1 1.4168e+06 648 8.8588e+06 1.1909e+05 1 0 7.5833
1718 5.5446e+06 3 2.8712e+06 726 8.357e+07 3.3417e+05 1 7 11.367
1719 1.1213e+07 2 1.3599e+06 284 1.8936e+07 1.0958e+05 1 0 8.1093
1720 1.5463e+07 1 4.9624e+06 929 1.4902e+07 3.3939e+05 0 2 10.057
1721 6.1036e+06 2 6.5274e+06 1124 1.3158e+08 9.1951e+05 1 0 13.065
1722 5.6112e+06 2 1.6754e+06 527 5.5338e+06 1.2679e+05 1 0 7.0005
1723 4.5345e+06 2 2.0559e+06 449 7.0236e+06 2.8186e+05 1 0 10.151
1724 6.2524e+06 3 9.123e+05 782 1.0272e+07 1.0149e+05 0 0 9.7457
1725 1.0515e+07 0 5.7615e+06 1199 4.6935e+07 5.8255e+05 1 0 1
1726 1.1213e+07 2 1.2666e+06 476 7.0038e+06 61483 1 0 7.0239
1727 8.963e+06 1 3.7256e+06 861 1.3171e+07 1.6272e+05 1 0 10.049
1728 4.1686e+06 1 1.3193e+06 255 1.6744e+07 1.2652e+05 0 0 8.9998
1729 1.5201e+06 0 6.3985e+06 1199 1.0415e+08 2.295e+06 0 0 1
1730 1.3935e+07 3 1.4865e+05 66 2.775e+06 7180 1 0 6.0957
1731 1.5201e+06 0 2.1276e+06 484 9.4851e+06 1.8315e+05 1 0 1
1732 7.8502e+06 2 3.9518e+06 642 7.3901e+07 4.3473e+05 1 0 10.774
1733 3.5023e+06 2 3.7927e+06 1199 4.2642e+07 3.2183e+05 1 0 1
1734 8.7838e+06 1 5.3628e+06 910 1.7435e+07 5.7539e+05 1 0 12.204
1735 4.1563e+05 2 4.9268e+06 613 1.5127e+08 1.1419e+06 1 1 13.275
1736 7.9208e+06 2 7.9662e+06 1189 2.901e+08 1.0684e+06 1 6 14.333
1737 1.4421e+06 1 7.3326e+05 529 1.3363e+06 34055 0 0 3.521
1738 1.126e+07 1 4.1133e+06 1044 2.4351e+07 4.1541e+05 1 0 9.1186
1739 1.126e+07 2 6.6666e+06 1199 7.0347e+07 9.5202e+05 0 3 11.873
1740 1.6479e+07 1 1.1701e+06 321 1.9366e+07 3.0072e+05 1 0 8.2625
1741 1.1172e+07 1 2.5264e+06 551 6.4953e+05 60015 1 2 6.1533
1742 8.963e+06 1 7.741e+06 1170 1.7289e+07 1.0927e+06 1 0 12.289
1743 2.7524e+06 3 5.9548e+06 1199 5.2322e+07 1.0041e+06 1 0 13.406
1744 6.0719e+06 2 2.4821e+06 858 1.2327e+07 2.2344e+05 1 0 8.7349
1745 7.11e+06 3 5.7143e+06 1199 9.691e+07 4.597e+05 1 0 10.631
1746 4.1618e+06 0 3.5565e+06 782 2.5703e+07 6.3572e+05 1 0 1
1747 7.9208e+06 2 2.0835e+06 430 3.4528e+07 4.8512e+05 0 0 9.2437
1748 1.1768e+07 1 3.393e+06 1199 1.7275e+07 1.7166e+05 1 0 11.023
1749 1.5461e+07 3 4.0881e+06 719 2.1779e+07 4.9614e+05 1 0 11.382
1750 0 0 4.1362e+05 424 1.47e+05 4424 1 0 1
1751 1.4362e+07 3 2.7495e+06 764 1.0495e+07 5.2948e+05 1 0 8.2202
1752 3.5023e+06 0 5.9037e+06 1061 5.1559e+07 6.4894e+05 1 0 1
1753 1.1213e+07 2 2.7533e+06 966 2.0602e+07 1.3753e+05 1 0 10.246
1754 1.4608e+07 1 3.459e+05 63 1.5389e+06 32094 1 0 5.2495
1755 1.3543e+07 1 1.7222e+06 382 1.8158e+07 1.4156e+05 1 0 8.2986
1756 1.565e+07 1 2.1218e+06 453 7.7931e+06 4.4264e+05 1 0 9.2347
1757 1.395e+07 3 4.359e+06 901 3.6757e+07 6.593e+05 0 0 12.922
1758 9.5209e+06 3 2.1676e+06 655 3.1631e+07 3.8102e+05 1 0 8.8378
1759 2.9158e+06 1 1.0782e+06 976 6.9574e+06 47810 1 0 6.7952
1760 1.5463e+07 1 3.2464e+06 676 1.3642e+07 3.1739e+05 1 1 8.1579
1761 4.1618e+06 0 1.1559e+06 1199 1.0599e+07 1.0416e+05 1 0 1
1762 1.1515e+07 2 6.4233e+06 1191 8.2901e+07 5.7765e+05 1 7 14.248
1763 8.963e+06 1 3.5341e+06 1199 1.663e+07 3.3537e+05 1 0 12.013
1764 1.3935e+07 3 3.2043e+06 595 2.0874e+07 2.8426e+05 1 0 9.0597
1765 8.9079e+06 0 6.8123e+06 1199 4.1046e+07 1.1064e+06 1 0 1
1766 6.0719e+06 2 5.602e+06 1188 5.0312e+07 6.7021e+05 0 0 8.7129
1767 8.5607e+06 2 4.7436e+06 1199 2.1271e+07 1.0598e+06 1 0 10.684
1768 6.1036e+06 3 2.8346e+06 786 2.4952e+07 4.3481e+05 0 0 9.3933
1769 1.6466e+05 1 2.7799e+06 951 6.0844e+06 3.9257e+05 1 0 9.4838
1770 1.043e+07 3 3.965e+06 1197 6.0572e+07 1.1436e+05 0 0 8.513
1771 7.0726e+06 3 2.3554e+06 1140 2.8381e+07 88803 1 0 9.0071
1772 1.3935e+07 3 5.788e+06 1199 2.4918e+07 2.6214e+05 1 0 10.258
1773 1.043e+07 0 7.7657e+06 1197 2.3565e+07 1.5107e+06 1 0 1
1774 6.0719e+06 2 6.3897e+06 1070 2.6734e+07 3.5837e+05 1 0 11.198
1775 1.4942e+07 2 8.6538e+05 556 5.3004e+06 66825 1 0 9.2178
1776 1.4942e+07 2 3.378e+06 908 5.7859e+07 3.1313e+05 1 0 11.139
1777 1.1225e+07 3 2.8353e+06 502 1.5369e+07 6.2083e+05 1 5 10.168
1778 1.043e+07 0 4.3667e+06 1197 1.2586e+07 3.3181e+05 1 0 1
1779 2.5844e+06 3 3.5488e+06 644 2.258e+07 1.6157e+05 1 0 10.461
1780 8.963e+06 1 1.4594e+06 1198 2.6348e+07 66850 1 0 8.3183
1781 9.4708e+06 3 1.7152e+06 766 3.682e+06 1.4385e+05 1 0 6.2018
1782 1.4762e+07 1 5.2931e+06 1035 4.4896e+07 2.3328e+05 1 0 9.4681
1783 1.5463e+07 1 4.8224e+06 853 1.57e+07 1.8335e+06 1 0 10.488
1784 3.5023e+06 2 3.2771e+06 972 3.1381e+07 3.7626e+05 1 0 9.0116
1785 2.358e+06 3 5.8478e+06 1199 4.7326e+07 3.7747e+05 1 0 12.424
1786 1.1086e+07 1 4.3316e+06 1199 9.8716e+06 2.7466e+05 1 0 6.0804
1787 3.9894e+06 0 3.6139e+06 1199 2.0001e+07 3.1336e+05 1 5 1
1788 7.8502e+06 2 1.8994e+06 544 3.1868e+07 2.6014e+05 0 0 9.0608
1789 1.5463e+07 1 2.6289e+06 560 1.5252e+07 2.3987e+05 1 0 10.096
1790 1.5463e+07 1 1.2842e+06 263 1.403e+07 2.513e+05 1 0 9.3863
1791 4.1563e+05 2 5.0407e+06 1194 1.2215e+07 3.4543e+05 1 0 7.3552
1792 6.0719e+06 2 2.1709e+06 627 6.0994e+07 1.2733e+05 1 0 8.2562
1793 4.3973e+06 0 3.3516e+06 1124 5.8151e+06 73114 0 6 1
1794 1.5461e+07 3 3.1759e+06 620 1.4339e+07 3.4111e+05 0 0 6.5879
1795 6.0005e+05 0 1.0989e+06 224 1.1663e+07 1.776e+05 1 0 1
1796 0 1 1.2678e+06 263 5.6026e+06 1.85e+05 1 0 7.4956
1797 4.1563e+05 2 4.7893e+06 1191 1.1066e+07 5.1512e+05 1 0 10.02
1798 1.4762e+07 1 3.5393e+06 838 1.2601e+07 4.2797e+05 1 0 8.1547
1799 6.0719e+06 2 6.3493e+06 1086 7.3706e+07 9.5255e+05 1 0 13.009
1800 8.7838e+06 1 1.2877e+06 607 8.6455e+06 1.0407e+05 1 0 7.2697
1801 1.2925e+07 1 4.2159e+06 1199 3.4872e+07 5.2175e+05 1 0 11.45
1802 0 1 5.4114e+06 1199 1.8912e+07 1.4328e+06 0 0 1
1803 6.2316e+06 2 4.7959e+06 959 4.1315e+07 6.2214e+05 1 0 11.061
1804 6.4418e+06 1 4.8917e+06 994 2.5703e+07 3.5802e+05 1 0 9.5966
1805 8.1393e+06 3 3.0142e+06 891 2.2823e+07 3.2267e+05 1 0 12.158
1806 1.8954e+06 1 8.3168e+06 1118 9.8929e+07 1.0736e+06 0 0 13.221
1807 7.7893e+05 1 4.2976e+06 1001 7.3644e+07 3.9472e+05 1 6 9.6456
1808 1.1213e+07 2 1.9577e+05 298 3.0962e+06 9374 1 0 4.3872
1809 1.0256e+07 0 4.9116e+06 1199 2.3994e+07 3.9195e+05 1 0 1
1810 1.043e+07 0 6.2606e+06 1190 6.9116e+06 3.9436e+05 1 0 1
1811 1.7747e+06 3 2.8063e+06 604 2.038e+07 2.9684e+05 0 2 10.15
1812 9.0485e+05 1 3.3418e+06 1185 2.3215e+07 1.3665e+05 1 0 3.2507
1813 0 3 1.1259e+06 341 1.1829e+07 1.0048e+05 0 0 8.7882
1814 1.5731e+07 1 2.2985e+06 669 3.4528e+07 1.1122e+05 1 0 2.3715
1815 1.0256e+07 3 3.2618e+06 879 6.7204e+07 3.6975e+05 1 0 9.6677
1816 6.0005e+05 1 3.8464e+06 1199 2.3488e+07 3.7778e+05 1 0 11.419
1817 1.4296e+07 1 1.5704e+06 279 1.353e+07 2.9319e+05 1 0 8.8728
1818 6.4418e+06 1 1.4499e+06 538 7.6809e+06 68585 1 0 2.9804
1819 1.3935e+07 3 9.9271e+05 171 5.343e+07 58538 1 0 6.3406
1820 1.4762e+07 1 3.4208e+05 110 6.2007e+06 14357 1 0 3.5811
1821 0 1 6.426e+05 233 3.2924e+06 37947 1 0 4.0445
1822 1.6322e+07 1 4.0956e+06 1182 3.6366e+07 7.4226e+05 1 0 13.074
1823 9.0485e+05 2 2.0219e+06 717 1.9101e+07 57946 1 0 5.1679
1824 6.1036e+06 3 5.3193e+06 1199 2.4991e+08 4.3452e+05 1 0 12.012
1825 8.963e+06 1 6.1925e+06 1159 3.3909e+07 1.5401e+06 1 0 12.961
1826 1.3935e+07 3 7.8374e+05 398 2.8418e+07 27443 1 0 5.7122
1827 1.8954e+06 1 7.0386e+06 1199 6.3207e+07 2.8341e+06 1 0 13.989
1828 9.4708e+06 1 1.4875e+06 419 1.3211e+07 1.4064e+05 1 0 7.1402
1829 6.0719e+06 2 8.0962e+06 1199 9.0172e+07 1.9029e+06 1 0 11.058
1830 8.5676e+06 0 3.3526e+06 688 4.0744e+07 93100 0 2 1
1831 8.7838e+06 1 4.3836e+06 1187 1.3469e+07 5.0723e+05 1 0 10.054
1832 8.4849e+06 2 4.1254e+06 674 2.8323e+07 1.1531e+06 1 7 11.948
1833 1.4942e+07 2 3.398e+06 605 2.3367e+07 1.1749e+06 0 0 9.7852
1834 6.0719e+06 2 2.3091e+06 796 1.2722e+07 2.7617e+05 1 0 1.8833
1835 8.3712e+06 0 1.4605e+06 570 9.1049e+06 1.2007e+05 1 0 1
1836 1.4941e+07 3 2.8147e+06 796 8.5607e+07 88882 1 0 7.0428
1837 2.5844e+06 3 3.3577e+06 1195 1.2811e+07 3.194e+05 1 0 10.074
1838 8.223e+06 2 3.4966e+06 809 1.6248e+07 2.5135e+05 1 0 9.0245
1839 1.6479e+07 1 1.1014e+06 617 2.4571e+07 45057 1 0 5.8146
1840 6.4418e+06 0 5.2442e+06 926 3.0759e+07 5.1228e+05 1 0 1
1841 0 2 6.9277e+05 923 3.6431e+06 56671 1 0 6.1831
1842 8.9079e+06 1 1.8441e+06 706 2.0733e+06 84727 1 0 4.2792
1843 7.9857e+06 0 2.5445e+06 1042 2.1342e+07 1.308e+05 1 0 1
1844 1.3543e+07 1 2.8106e+06 1009 7.9286e+07 1.4896e+05 0 0 10.797
1845 1.5301e+07 2 1.3244e+06 353 1.0675e+07 1.0646e+05 1 0 5.6567
1846 1.4942e+07 2 4.9194e+05 108 2.6348e+06 31077 1 0 6.7905
1847 1.6322e+07 1 3.8332e+06 1109 6.3464e+07 2.073e+05 1 2 12.006
1848 1.5301e+07 2 4.6003e+06 954 5.5552e+07 2.8892e+05 1 0 8.687
1849 1.6479e+07 1 6.8868e+06 1199 9.1164e+07 1.1825e+06 1 0 13.732
1850 8.9079e+06 3 7.2424e+06 1199 2.636e+07 1.1857e+06 1 0 13.517
1851 1.3543e+07 1 2.6536e+06 684 7.6858e+06 1.1929e+05 1 0 7.0739
1852 1.4942e+07 2 2.1725e+06 392 1.2848e+08 1.3764e+05 1 0 8.333
1853 4.1563e+05 2 4.9639e+06 1199 2.3068e+08 7.699e+05 1 0 12.96
1854 3.0832e+06 1 3.4792e+06 1055 1.5195e+08 3.7883e+05 1 0 9.6105
1855 5.9138e+06 3 4.8877e+06 1198 2.7056e+07 6.9319e+05 1 0 14.246
1856 7.9857e+06 0 3.0466e+06 1199 3.2723e+07 4.2288e+05 1 0 1
1857 2.8189e+06 1 1.2872e+06 224 1.3773e+07 1.9668e+05 1 0 9.7338
1858 6.4418e+06 3 3.9919e+06 1197 2.2855e+07 3.5796e+05 1 0 6.7387
1859 1.4942e+07 2 1.2476e+06 530 1.349e+07 84617 1 0 7.1116
1860 0 0 3.4329e+06 940 4.3322e+07 3.1402e+05 1 0 1
1861 8.223e+06 1 5.6976e+06 1180 1.1031e+08 5.0814e+05 1 0 13.31
1862 5.294e+05 0 1.8904e+06 336 1.0819e+06 3768 1 0 1
1863 1.3935e+07 3 4.9904e+06 917 4.5327e+07 9.9078e+05 1 4 11.481
1864 6.4418e+06 0 2.9492e+05 255 5.6853e+06 7439 1 0 1
1865 2.7524e+06 3 4.5814e+06 1199 2.8561e+07 5.6654e+05 1 0 11.971
1866 1.3628e+07 0 3.1156e+06 1199 3.7209e+07 4.6539e+05 0 0 1
1867 2.9158e+06 1 1.5396e+06 330 4.3698e+06 1.17e+05 1 0 7.7215
1868 6.1036e+06 3 2.7481e+06 535 8.5538e+06 3.0045e+05 1 0 9.5207
1869 9.4708e+06 1 2.242e+06 925 1.4395e+07 3.5712e+05 1 0 9.2092
1870 2.9158e+06 1 1.597e+06 581 1.0979e+07 1.6397e+05 1 0 9.3517
1871 6.8626e+06 0 3.2037e+06 652 1.9765e+07 6.5958e+05 1 0 1
1872 6.2524e+06 3 7.1381e+06 1067 8.5268e+07 5.1891e+05 1 1 13.249
1873 2.358e+06 3 6.798e+06 1199 2.0607e+07 2.6653e+06 1 0 13.756
1874 1.1768e+07 0 5.3651e+06 1199 4.159e+07 3.6749e+05 1 0 1
1875 0 3 7.5482e+06 1199 5.4249e+07 9.7352e+05 1 0 12.947
1876 2.5844e+06 3 2.224e+06 510 1.3544e+07 1.2368e+05 1 0 7.9976
1877 1.4362e+07 3 4.9264e+06 1014 4.5923e+07 7.634e+05 1 0 10.668
1878 6.4418e+06 1 1.8732e+06 1199 4.8284e+06 74923 1 0 6.0581
1879 8.7838e+06 1 2.3316e+06 1199 6.806e+06 1.3606e+05 1 0 6.0908
1880 4.1563e+05 2 2.9358e+06 1011 1.334e+07 3.0769e+05 1 0 7.7793
1881 4.1563e+05 2 6.0016e+06 1199 7.7771e+07 6.2987e+05 0 0 14.012
1882 9.449e+06 1 4.1311e+06 1046 3.6887e+07 9.5744e+05 1 0 13.035
1883 1.4942e+07 2 2.4136e+06 1170 5.4454e+07 3.5075e+05 1 0 6.3032
1884 0 2 3.1735e+06 1199 2.0019e+07 4.7372e+05 1 0 10.542
1885 8.963e+06 1 1.1523e+06 537 1.6851e+07 90243 1 0 6.0943
1886 8.1393e+06 3 9.4893e+05 187 2.303e+07 92232 1 0 7.2345
1887 6.3736e+06 2 4.5562e+06 1166 4.1396e+07 6.059e+05 1 1 11.006
1888 4.1563e+05 2 6.614e+06 1192 6.7681e+07 1.8238e+06 1 0 13.488
1889 5.9138e+06 3 6.6772e+06 1033 1.6843e+08 2.058e+06 1 5 13.99
1890 6.4418e+06 2 5.0739e+06 793 1.3207e+08 3.8514e+05 1 0 9.7669
1891 8.7838e+06 1 3.6718e+06 666 1.0804e+08 3.8032e+05 1 0 10.663
1892 4.1618e+06 0 2.321e+06 541 8.536e+06 2.9688e+05 1 0 1
1893 6.6987e+06 1 1.4084e+06 1199 1.0281e+07 1.5369e+05 1 0 2.3212
1894 1.3543e+07 1 2.512e+06 624 1.3463e+07 2.5854e+05 0 0 9.845
1895 1.8954e+06 1 6.1371e+06 1168 1.7585e+07 7.0372e+05 1 0 10.697
1896 1.5201e+06 0 3.8584e+06 933 1.4605e+07 2.8027e+05 1 7 1
1897 1.1768e+07 0 4.7257e+06 1167 8.2e+06 3.6199e+05 1 1 1
1898 2.9158e+06 1 6.4098e+06 1197 2.8484e+07 3.8062e+05 1 0 10.212
1899 1.0256e+07 3 5.3951e+06 1193 3.5073e+07 3.7625e+05 1 0 12.16
1900 1.4942e+07 2 1.2505e+06 632 1.9377e+07 41517 1 0 6.0254
1901 7.8502e+06 2 3.1985e+06 577 4.108e+07 5.6726e+05 1 0 10.581
1902 6.8669e+05 1 6.3373e+06 1158 5.0455e+07 2.8393e+06 1 0 13.425
1903 2.5844e+06 3 2.3823e+06 1041 1.9342e+07 1.0245e+05 1 1 9.461
1904 3.0832e+06 1 6.4477e+06 1199 1.8471e+08 6.3126e+05 1 0 11.264
1905 8.4302e+06 1 3.7945e+05 90 7.0696e+06 34197 1 0 6.0957
1906 6.6987e+06 0 4.41e+05 390 3.6751e+06 82477 1 0 1
1907 8.7838e+06 1 3.7319e+06 945 1.6949e+08 3.0339e+05 1 1 6.187
1908 8.223e+06 0 1.4001e+06 1199 1.3028e+07 67147 1 0 1
1909 1.5461e+07 3 6.1289e+06 949 3.8982e+07 5.2443e+05 1 0 12.005
1910 1.395e+07 3 3.5008e+06 1044 2.2009e+07 1.9608e+05 1 0 10.377
1911 1.4279e+07 0 4.4606e+06 1199 2.233e+07 3.0042e+05 1 0 1
1912 6.0719e+06 2 5.856e+06 969 1.6131e+07 1.1433e+06 1 1 11.027
1913 8.7838e+06 1 1.6227e+06 540 6.5952e+06 1.942e+05 1 0 6.2835
1914 9.7153e+06 1 4.7962e+06 1199 1.5054e+07 3.1307e+05 1 0 6.093
1915 1.4478e+07 3 3.7511e+06 1198 1.9665e+06 6.9989e+05 0 0 8.4039
1916 8.837e+06 0 6.0901e+05 126 2.824e+06 13213 1 1 1
1917 1.4608e+07 1 7.4726e+05 147 1.4063e+07 42245 1 5 6.8839
1918 6.0719e+06 2 6.1838e+06 1199 3.8448e+07 4.102e+05 1 0 10.703
1919 8.5607e+06 0 5.4099e+06 1199 4.0489e+07 4.7590e+05 1 0 1
1920 1.1768e+07 1 5.8105e+06 1199 3.8133e+07 9.0733e+05 1 0 11.496
1921 1.565e+07 1 1.0466e+06 253 4.2160e+06 53590 1 2 8.7962
1922 1.4942e+07 2 1.0704e+06 681 5.7925e+06 99381 1 0 7.1637
1923 1.1172e+07 2 5.0203e+05 136 9.4866e+05 35696 1 0 5.563
1924 8.7838e+06 1 2.4125e+06 640 1.4267e+07 1.6302e+05 1 0 11.093
1925 1.1086e+07 1 5.749e+06 1188 8.0976e+07 5.869e+05 1 0 1
1926 8.7838e+06 1 3.2302e+06 556 1.3932e+07 3.0581e+05 1 0 8.1441
1927 8.5607e+06 2 8.4432e+05 561 7.5187e+06 1.3627e+05 1 0 3.2057
1928 0 0 5.0854e+05 1199 1.1223e+07 36798 1 0 1
1929 0 1 4.8617e+06 1199 1.9281e+07 6.6928e+05 1 0 10.15
1930 0 1 9.5443e+05 240 1.6022e+06 13756 1 0 2.7088
1931 8.5676e+06 2 1.6084e+05 47 1.7032e+06 2917 0 0 1
1932 1.5301e+07 2 1.2142e+06 556 1.033e+07 1.6136e+05 1 0 9.0664
1933 1.1172e+07 0 2.5528e+06 635 1.225e+07 2.5532e+05 1 1 1
1934 1.565e+07 1 3.0351e+05 129 4.7598e+05 5976 1 0 1.5888
1935 6.0719e+06 2 4.6708e+06 1118 2.5301e+07 5.0537e+05 1 0 10.842
1936 7.8502e+06 2 2.6483e+06 549 2.3753e+07 3.0596e+05 1 0 10.042
1937 1.1768e+07 1 6.9413e+06 1199 4.4518e+07 5.2448e+05 1 0 13.181
1938 4.1563e+05 2 3.7768e+06 1026 3.7449e+07 4.9535e+05 1 0 8.3182
1939 5.6112e+06 3 6.8575e+06 1199 2.8485e+07 8.5854e+05 1 5 12.452
1940 1.7747e+06 3 1.5021e+06 360 1.4447e+06 3.4232e+05 1 0 8.3224
1941 1.3935e+07 3 3.0654e+06 755 2.0214e+07 92968 1 1 7.8056
1942 6.2736e+06 3 3.1806e+06 1072 1.1236e+07 3.3792e+05 1 0 9.4297
1943 4.1563e+05 2 2.3112e+06 592 1.1458e+07 2.9496e+05 1 0 9.3154
1944 6.0005e+05 2 2.0442e+06 551 2.5917e+07 3.0807e+05 1 0 7.1053
1945 1.4362e+07 3 6.8663e+06 1035 7.2319e+07 1.5016e+06 1 5 13.275
1946 4.1686e+06 1 5.6905e+06 1199 2.5908e+07 8.9672e+05 1 0 9.2822
1947 2.358e+06 0 2.6035e+06 833 2.1911e+07 90333 1 0 1
1948 6.4418e+06 3 5.8078e+06 1199 7.1732e+07 6.6428e+05 1 0 13.645
1949 8.5823e+06 3 4.2244e+06 1199 1.7866e+07 1.06e+05 1 0 8.0607
1950 6.0719e+06 2 4.9907e+06 1181 1.26e+08 4.3316e+05 0 0 8.3834
1951 9.9121e+06 0 1.9301e+06 725 2.9407e+07 3.4059e+05 1 0 1
1952 1.9323e+06 0 2.045e+06 399 9.485e+06 1.7045e+05 0 0 1
1953 9.0201e+06 0 2.4097e+06 863 1.3163e+07 26719 0 0 1
1954 1.4941e+07 3 5.6511e+06 1199 3.7625e+08 7.1509e+05 1 0 10.915
1955 3.5023e+06 0 3.1509e+06 1112 8.3244e+07 4.2327e+05 0 0 1
1956 8.7838e+06 1 6.6516e+05 360 9.5452e+06 94983 1 0 7.254
1957 1.5463e+07 1 5.4649e+06 1197 2.4293e+07 2.3183e+05 1 0 8.0082
1958 1.1213e+07 2 5.0700e+05 492 4.9597e+06 24299 1 0 4.4632
1959 1.4362e+07 3 6.1732e+06 1015 1.3457e+08 1.6711e+06 0 0 13.186
1960 0 0 1.2617e+06 419 7.9626e+06 1.6751e+05 1 0 1
1961 7.3212e+06 1 1.3353e+06 296 1.1121e+07 1.0888e+05 1 0 9.0786
1962 1.6479e+07 1 1.436e+06 575 9.2863e+06 89175 0 0 8.031
1963 1.1213e+07 2 3.3293e+06 668 9.6622e+07 3.9453e+05 1 0 7.1346
1964 6.0719e+06 2 7.0445e+06 1199 2.7223e+07 6.6833e+05 1 0 10.25
1965 1.6479e+07 1 3.2883e+06 596 4.3909e+07 4.6929e+05 0 0 13.25
1966 6.2736e+06 3 1.502e+06 658 9.9084e+06 1.8569e+05 1 0 8.0108
1967 1.126e+07 0 3.228e+06 1199 8.1888e+06 5.2009e+05 0 0 1
1968 9.73e+06 2 1.9338e+06 842 3.9766e+07 2.812e+05 1 7 9.4205
1969 0 0 3.9499e+06 1199 1.1263e+07 2.5898e+05 0 0 1
1970 0 0 1.8102e+06 840 4.3673e+07 4.6e+05 0 0 1
1971 7.3212e+06 1 3.004e+06 885 2.0011e+07 79828 1 0 5.7022
1972 1.7917e+06 0 2.9518e+06 988 3.1452e+07 2.5411e+05 1 0 1
1973 8.4302e+06 1 2.6762e+06 862 2.2334e+07 3.0793e+05 1 0 9.419
1974 2.358e+06 0 6.6592e+06 1199 2.5686e+07 7.6311e+05 0 0 1
1975 1.1213e+07 2 3.8557e+06 1053 9.7834e+06 1.9472e+05 1 7 9.0748
1976 0 2 4.4793e+06 1199 3.8108e+07 4.3214e+05 1 0 9.631
1977 1.352e+07 1 3.4724e+06 1152 2.3945e+07 1.1375e+05 1 6 10.008
1978 2.9158e+06 1 2.7522e+06 1034 5.7825e+06 1.4553e+05 0 0 1
1979 3.0832e+06 1 1.3158e+06 1169 1.9809e+07 92231 1 0 8.0146
1980 8.4302e+06 1 5.2444e+06 1193 5.2286e+07 2.3338e+05 1 0 8.8289
1981 8.1393e+06 3 2.744e+06 757 8.2537e+07 1.673e+05 0 0 8.3579
1982 0 0 1.9717e+06 1199 4.9966e+06 41476 1 0 1
1983 9.4708e+06 1 3.0587e+06 922 9.8683e+06 4.5308e+05 1 2 7.1859
1984 1.5301e+07 2 1.2145e+06 1050 1.1014e+07 82970 1 0 7.3347
1985 7.9208e+06 2 2.5107e+06 1199 8.126e+06 1.1266e+05 1 0 7.1231
1986 1.043e+07 0 3.4901e+05 95 5.6786e+06 7513 1 0 1
1987 1.1213e+07 2 1.9597e+06 540 1.3979e+08 1.3679e+05 0 0 7.0001
1988 1.5301e+07 2 2.2684e+06 1185 2.5899e+07 1.1753e+05 1 0 4.0166
1989 2.5844e+06 3 1.3939e+06 1194 3.3817e+07 54994 1 0 9.7481
1990 0 3 4.179e+06 772 6.5231e+07 4.2888e+05 0 0 11.159
1991 8.963e+06 1 4.6068e+06 874 1.006e+08 5.2752e+05 1 0 10.013
1992 2.9158e+06 1 4.3504e+06 578 1.0928e+08 2.2758e+05 1 0 10.28
1993 4.1563e+05 2 2.3242e+06 584 1.4306e+08 3.7558e+05 1 0 11.355
1994 1.0515e+07 3 5.5811e+06 1198 5.339e+08 3.9939e+05 0 0 10.513
1995 8.963e+06 1 4.4932e+06 1172 4.2708e+07 8.6086e+05 1 0 11.514
1996 6.0719e+06 2 5.7008e+06 1129 2.6537e+07 5.8648e+05 1 0 11.186
1997 6.0719e+06 2 3.9381e+06 1199 2.3876e+07 3.6665e+05 0 0 1.736
1998 1.1213e+07 2 5.8063e+06 934 1.8506e+07 6.6641e+05 1 0 10.41
1999 9.4708e+06 3 1.5894e+06 644 7.7248e+06 70792 1 0 8.0732
2000 8.7838e+06 1 1.2237e+06 224 1.1126e+07 83696 1 0 7.2614
2001 1.395e+07 3 5.49e+06 990 1.3847e+08 4.051e+05 1 2 11.764
2002 8.5607e+06 2 5.1766e+06 1151 1.939e+07 7.1283e+05 1 0 10.034
2003 8.5607e+06 2 5.8071e+06 1199 4.1514e+07 3.7579e+05 1 7 9.3184
2004 8.1393e+06 3 3.5858e+06 897 1.6356e+07 3.0865e+05 1 0 8.0072
2005 8.5607e+06 2 1.815e+06 547 1.176e+07 91339 1 0 7.5016
2006 6.6987e+06 0 6.6006e+05 392 1.7656e+06 17612 0 0 1
2007 8.1393e+06 3 3.0864e+06 667 3.9347e+07 1.9518e+05 1 4 8.8239
2008 1.3595e+07 1 2.5268e+06 265 8.5719e+07 3.6607e+05 1 0 12.984
2009 3.0832e+06 0 5.1493e+06 1197 2.3033e+07 4.7165e+05 1 0 1
2010 8.223e+06 3 6.2832e+06 1094 2.4843e+07 9.4878e+05 1 0 12.83
2011 1.371e+07 2 2.0918e+06 584 6.78e+06 2.9494e+05 0 0 2.515
2012 4.1563e+05 2 6.3752e+06 1198 1.8554e+08 5.0754e+05 1 0 10.685
2013 4.1563e+05 2 7.9265e+06 1199 2.1772e+08 1.411e+06 1 0 14.99
2014 8.4302e+06 1 4.0892e+06 1199 1.2918e+08 3.1095e+05 0 0 9.3802
2015 1.4762e+07 1 7.0315e+06 1199 1.4282e+07 1.0399e+06 1 0 11.003
2016 6.0719e+06 2 7.5517e+06 1198 5.3541e+07 1.0523e+06 1 6 13.049
2017 1.6079e+07 3 1.3465e+06 512 7.897e+06 90086 1 0 4.3678
2018 1.3935e+07 3 2.4103e+06 432 9.2062e+07 3.0856e+05 1 2 8.1162
2019 0 1 4.2029e+06 1195 4.8993e+07 4.8488e+05 0 0 10.169
2020 6.6987e+06 0 2.1181e+06 1025 8.3717e+06 1.042e+05 1 0 1
2021 1.4279e+07 2 7.4606e+05 141 1.4287e+07 1.5852e+05 1 0 5.4612
2022 4.3139e+06 2 5.1588e+06 1199 1.2275e+08 1.4189e+06 1 0 9.077
2023 8.9079e+06 1 2.6724e+06 1199 3.744e+06 2.1182e+05 1 0 7.2243
2024 1.8954e+06 1 9.7953e+05 170 2.264e+07 1.3972e+05 0 0 11.439
2025 8.7838e+06 1 4.7762e+06 841 1.4821e+07 2.7479e+05 1 0 8.1426
2026 1.2925e+07 1 2.1961e+06 685 1.9097e+07 3.6888e+05 0 0 7.519
2027 1.4024e+07 3 2.0433e+05 101 6.8078e+05 2724 1 0 1
2028 4.1563e+05 2 1.7233e+06 374 2.1328e+07 3.1242e+05 0 0 9.0212
2029 1.4942e+07 2 4.919e+05 182 2.4988e+06 20640 1 0 4.7504
2030 1.1086e+07 1 1.0393e+06 232 1.2205e+07 29269 1 0 6.0699
2031 1.4762e+07 1 1.9872e+05 59 4.827e+06 13195 0 0 5.1668
2032 1.3731e+07 1 2.4818e+05 285 3.7865e+06 10320 1 0 6.0836
2033 1.4024e+07 1 8.8626e+05 355 1.4936e+06 25282 1 0 4.0166
2034 8.963e+06 1 4.9381e+06 1199 1.9282e+07 4.7746e+05 1 0 9.4198
2035 3.5023e+06 0 4.7616e+06 1199 5.1977e+07 5.2454e+05 0 0 1
2036 1.9409e+06 2 4.0571e+06 923 7.011e+07 2.2456e+05 0 0 10.229
2037 6.0719e+06 2 3.2038e+06 637 6.4231e+07 2.3564e+05 1 0 13.004
2038 1.4279e+07 1 2.1735e+06 1113 1.3332e+07 2.8065e+05 1 0 8.2593
2039 0 1 1.58e+06 805 2.1659e+07 1.0037e+05 0 0 7.2924
2040 8.5607e+06 2 2.0389e+06 1042 2.8994e+07 1.9272e+05 1 0 7.5915
2041 0 0 7.8276e+05 355 4.6973e+06 1.0511e+05 1 0 1
2042 1.9409e+06 2 9.4793e+05 297 2.6542e+06 63919 1 0 6.677
2043 1.5461e+07 3 2.2402e+06 740 1.3121e+07 2.8892e+05 1 0 9.3897
2044 7.7893e+05 1 6.711e+06 1199 6.751e+07 1.0959e+06 1 0 13.098
2045 0 1 8.0315e+06 1171 5.1195e+07 1.1134e+06 1 0 13.99
2046 1.1768e+07 1 5.3703e+06 1158 1.3335e+07 8.3144e+05 1 0 10.477
2047 1.4942e+07 2 5.2972e+06 1051 2.7782e+08 3.8646e+05 1 0 11.209
2048 6.1036e+06 0 3.172e+06 1199 6.6502e+07 3.4734e+05 1 0 1
2049 1.9323e+06 0 1.9646e+06 697 1.2613e+07 2.2655e+05 1 0 1
2050 4.1563e+05 2 3.5735e+06 702 1.8105e+08 3.4025e+05 1 0 8.0656
2051 1.9409e+06 2 3.3351e+06 872 2.1852e+07 2.6425e+05 1 0 11.478
2052 1.4942e+07 2 5.9395e+06 1149 1.4956e+07 7.523e+05 1 0 11.345
2053 6.6987e+06 2 2.4328e+06 731 4.0427e+07 1.3842e+05 1 0 7.0081
2054 1.3935e+07 3 1.4225e+06 284 2.0466e+07 2.0091e+05 1 0 8.0964
2055 1.8954e+06 1 5.9572e+06 1139 1.7926e+08 5.3622e+05 1 0 13.159
2056 1.4942e+07 2 2.3775e+06 1192 5.1554e+07 1.4053e+05 1 0 8.5329
2057 1.371e+07 2 2.1234e+06 455 5.8066e+06 3.0445e+05 0 0 10.224
2058 8.7838e+06 1 3.6088e+06 930 9.5134e+06 3.1329e+05 1 0 10.056
2059 2.7524e+06 3 6.6974e+06 1199 1.7805e+08 3.5475e+05 1 0 4.9984
