# Supplementary material for: Detection of the Elite Structure in a Virtual Multiplex Social System by Means of a Generalised K-Core
Source: PLoS One. 2014 Dec 26;9(12):e112606. doi: 10.1371/journal.pone.0112606 (PMC4277282; doi:10.1371/journal.pone.0112606)
Supplement: S1 Data — Data used to generate the results of the paper. Includes: A table of indicators of social performance for each player in each period under study and the three networks of the multiplex system for each period under study. (ZIP) [file pone.0112606.s002.zip › Data/PlayerProp856.txt]

1 15372667 0 2177183 560 2913063 100746 1 1 1
2 15543774 1 1423504 450 4927912 55152 1 0 6.2820702
3 11212870 2 2452023 584 8102010 249146 1 0 9.5579004
4 8963026 1 2724598 487 11717186 452998 1 0 8.0180798
5 415627 2 3876384 835 24918558 484582 1 1 9.2608604
6 0 2 3574062 718 19610310 466349 0 0 6.2568598
7 7110049 3 5003857 812 28330224 656667 1 0 9.45611
8 13815710 3 1304084 766 4955844 20171 1 0 3.3411
9 10621402 2 1942053 387 10826830 328511 1 0 9.5578203
10 14324178 0 3230236 536 1.1389807e+08 483396 1 0 1
11 16079228 2 1029765 196 3354135 42091 1 0 6.02036
12 15372667 0 1085460 283 1045897 56240 1 0 1
13 10255798 3 1133342 400 11494632 53992 0 0 3.3408
14 15731037 0 3084275 651 5072945 415502 1 0 1
15 10006322 3 3807490 810 17791357 338370 1 0 6.4376001
16 7110049 2 2005034 413 37608615 174909 1 0 7.2909498
17 813041 1 4929226 855 26094659 467024 1 0 11.0111
18 12925394 1 2183174 855 13198535 318273 1 0 6.2703199
19 13949967 3 4822374 851 1.4013216e+08 476043 1 4 13.048
20 11768430 0 4191603 782 6532116 596573 1 0 1
21 0 1 422929 855 3462954 38493 1 0 6.4798298
22 14941133 3 663845 847 4476651 20778 1 0 5.36799
23 16322246 1 3911808 855 29429235 167371 1 4 10.0236
24 14324178 0 3178525 570 12467496 312298 1 0 1
25 0 2 4105967 854 61456273 311428 0 0 8.2076597
26 11552593 0 4601210 855 41954500 1019660 1 7 1
27 7920794 2 1480303 307 13024577 137020 1 0 9.1915598
28 13911481 0 554524 180 598258 15642 1 7 1
29 9584842 0 481673 155 1259539 14694 1 0 1
30 8582277 3 4188376 855 31695888 594504 1 0 10.2155
31 11085960 1 3382035 688 1.3053887e+08 319329 1 0 8.7540798
32 12769009 3 930701 367 5879158 72379 1 0 8.4304199
33 0 2 753951 188 2801326 44672 1 0 7.0182199
34 1895449 1 6735322 855 64511609 2265776 1 0 14.99
35 7110049 0 938366 417 7681956 15975 1 0 1
36 7920794 2 6034212 855 38881011 2684120 0 0 9.7166796
37 16079228 0 370963 248 1373254 11653 1 0 1
38 8963026 1 1492096 363 6060045 26482 1 0 4.3391299
39 3083196 1 885369 308 13845367 86025 1 0 7.4668698
40 13949967 3 1703766 328 31398001 274176 1 0 10.4423
41 1520141 0 1917466 324 9456437 213042 1 0 1
42 8484892 2 637145 247 1194524 6675 1 0 3.22855
43 10006322 3 3835679 855 12412578 434737 1 0 9.54498
44 415627 2 4227674 847 19524539 230396 0 0 11.5089
45 0 2 243034 131 1240830 9473 1 0 4.0666699
46 4168562 2 2769349 855 7117458 355898 1 0 10.7068
47 14993908 0 4523776 855 28050405 1494242 1 2 1
48 11768430 0 3614091 855 7406824 324263 1 0 1
49 10006322 3 3619730 855 33341271 271172 1 0 10.0029
50 11212870 2 539556 468 6158205 19594 1 0 6.11586
51 15579931 2 2129064 692 4176287 106238 1 2 6.2270999
52 0 0 1288585 841 6861147 18339 1 0 1
53 15462607 1 4406337 771 36833077 359141 1 4 10.4974
54 6252354 3 3939757 713 54925246 303808 1 6 8.8184795
55 8139288 3 2758886 602 8390011 197625 1 0 7.7599301
56 11296449 3 2459390 855 4482836 207594 1 0 8.3793697
57 13949967 3 2908357 572 18028222 325112 1 0 10.7239
58 16322246 1 3023586 779 12928168 253326 1 0 9.3475199
59 15543774 1 267001 109 4201685 14859 1 0 4.9271898
60 706473 3 5460782 855 17936462 1109183 1 0 10.0317
61 11085960 1 3033372 855 22690341 261315 1 0 10.5324
62 8560695 2 618643 127 2617239 103180 1 0 6.49471
63 12925394 1 5438455 847 20235236 907725 1 0 9.06495
64 11514769 2 1743131 372 17247416 125655 1 0 7.4307899
65 0 1 237751 80 497421 4936 1 0 1
66 2584369 3 3059320 855 15941208 133879 1 0 8.5840597
67 16079228 1 393342 122 1463908 11291 1 0 1.83665
68 728625 1 574608 213 4617232 26707 1 0 6.4208102
69 0 1 917563 380 801398 16716 0 0 4.25245
70 13628038 1 1561577 606 8436784 59725 1 0 6.0218101
71 0 3 2626725 850 22116422 137473 1 0 4.7609701
72 10515201 3 4437404 855 57263066 623361 1 0 13.1098
73 4249170 1 1914690 751 6175059 54009 1 1 6.2953701
74 1791665 0 703247 161 7544986 82165 1 0 1
75 6441804 2 4998347 855 1.1247792e+08 471435 0 0 10.0584
76 15543774 1 1933186 387 1.2183918e+08 112570 1 0 7.1536498
77 8222952 1 1138521 855 4681976 29571 1 0 3.99524
78 10616119 2 4125441 835 1.1877757e+08 1326217 1 0 10.0879
79 8560695 2 3186215 854 7472847 140804 0 0 7.1213298
80 0 1 969572 841 6258439 30999 0 0 4.6493101
81 1893500 3 4636942 855 10574477 740459 1 7 10.2918
82 8222952 1 1812694 558 11094413 156076 1 0 9.0082598
83 10006322 3 4974000 855 12434267 3012618 0 1 6.2290502
84 8963026 1 4291402 855 87383812 730737 1 0 13.239
85 11259634 1 198380 242 1345335 13279 1 0 1.58884
86 7321162 2 444832 225 3768148 22096 1 0 1.58884
87 0 2 1895279 750 25113769 118754 0 0 9.0715504
88 0 1 236850 80 1124158 14253 1 0 6.0103998
89 11085960 1 2074745 855 4931994 137008 0 0 7.6605802
90 14941133 3 5038106 855 18482813 473208 1 0 12.2929
91 11342369 3 2414316 591 15453400 157246 1 6 8.2481403
92 415627 2 1509286 646 7475157 94343 1 0 7.0729899
93 8963026 1 4537570 855 42333805 1153749 1 0 11.9491
94 7985745 0 3451308 618 54125794 279919 1 0 1
95 11259634 1 2728537 575 14956335 554173 1 0 9.62148
96 16079228 0 3395034 855 7720411 185236 1 0 1
97 7899185 1 1572585 269 30572798 96630 1 0 8.4485598
98 11085960 1 2229077 855 12509591 218298 1 0 8.0480404
99 8139288 3 552606 439 9974061 52380 1 0 6.2730398
100 6698654 0 3447165 807 27053609 406623 1 0 1
101 14362169 3 3504811 594 22266735 1059795 1 0 12.2698
102 0 1 2668498 855 12788622 410023 1 0 10.5505
103 778926 1 2409933 416 7860786 629132 1 0 8.5447502
104 10515201 0 4614310 664 47186075 374220 1 0 1
105 0 0 1201627 522 7351870 10086 1 0 1
106 3502329 0 2539745 855 35360205 554482 1 0 1
107 8963026 1 2448639 582 19387663 268684 1 0 9.2297897
108 4168562 1 4738856 855 38259708 839041 1 0 13.0095
109 0 1 701723 153 3667257 101562 0 0 5.8316002
110 8783755 1 2418715 391 10205865 388806 1 0 11.0092
111 13934617 3 5066164 826 1.1941095e+08 548895 1 1 12.0054
112 7503153 1 1094969 497 10077420 120734 0 7 1
113 0 0 1780418 563 1499845 21376 1 0 1
114 0 2 1684190 854 5588366 128501 0 0 7.1738501
115 10006322 2 1768604 639 20176222 157631 1 0 4.0128002
116 0 2 2385431 658 8463080 38793 1 0 5.9084301
117 10430446 0 3470500 680 12209062 300772 1 0 1
118 15372667 0 1012649 233 5525352 21527 1 0 1
119 8139288 3 2405267 462 9831432 147608 1 5 8.0176802
120 8139288 3 1404660 855 11473881 60703 1 0 4.3463502
121 1791665 2 1630436 855 1083194 67688 0 0 4.1158099
122 2752413 3 5125562 855 46817046 491687 1 2 14.0145
123 2357983 3 4051546 855 24392482 474118 1 0 12.0045
124 14942188 2 659415 193 314453 99465 1 0 7.0763998
125 7321162 1 3519276 694 28939780 324189 1 0 9.2950897
126 3083196 1 1766584 440 21834385 124073 1 0 6.10326
127 15301343 2 2685150 757 13675791 430523 1 0 9.7476501
128 8139288 3 2642484 597 12301656 323451 1 0 8.2386999
129 9470782 3 1550271 438 9935027 228468 1 0 8.9773397
130 10006322 1 5270055 855 78307608 768841 1 0 13.1401
131 9470782 1 1090899 350 13431418 110071 1 0 7.6426401
132 4786588 0 2506998 539 4062519 136262 0 7 1
133 8963026 1 254986 71 3346915 31808 1 0 5.8607702
134 7985745 0 4026415 794 91848002 515992 1 0 1
135 10006322 3 1483986 757 3449967 113622 1 0 1.54038
136 14222225 2 403079 171 2326957 22574 1 0 3.00137
137 8963026 1 3052830 614 25311884 182728 1 0 8.0078402
138 14761611 1 2373418 553 12600545 317745 1 0 7.6068001
139 8963026 1 2008514 534 26629295 66235 1 0 6.9256401
140 10430446 0 5475191 855 26481705 422249 1 0 1
141 14295689 1 2404181 855 14835910 157575 1 7 9.4626799
142 5013810 1 4470795 855 13716519 766204 1 0 9.8263597
143 6441804 1 4879586 855 48743326 1960717 1 0 13.0119
144 0 1 994515 258 5047709 55572 1 0 6.7262301
145 415627 2 2690261 580 29417993 230141 1 0 9.4728403
146 12406112 1 2387965 785 17927936 133561 1 0 9.0177202
147 904850 0 3295172 855 23025223 355389 1 0 1
148 12925394 1 1800495 624 8810052 335876 1 0 10.0506
149 15543774 1 695357 521 3179794 18315 1 0 2.6282899
150 0 2 4256713 855 66181383 578550 0 0 14.0083
151 7110049 0 2880714 760 8454649 304871 1 0 1
152 11085960 1 1432215 253 11048072 148357 1 0 9.2801905
153 15543774 1 1510099 527 4101173 159365 1 0 4.9416399
154 5611184 0 866346 364 1894116 52720 1 0 1
155 10430446 2 4328405 845 12678986 233660 1 0 11.0906
156 10515201 1 5565386 855 1.1685666e+08 370940 1 0 14.0064
157 6103603 1 4858032 855 76894247 685230 1 0 10.3915
158 12925394 1 4714298 855 34956899 870699 1 0 13.0714
159 11085960 1 3172867 595 9527425 405814 1 1 9.0492201
160 686693 1 3241549 776 15727310 366070 1 0 10.0072
161 3502329 0 5175011 810 40918705 1335217 1 0 1
162 0 3 4703712 775 72886371 337961 1 0 12.234
163 0 1 2662826 839 15356247 232799 1 0 7.2455902
164 8783755 1 989968 334 4944758 36498 1 0 6.3863301
165 1520141 0 4674345 855 23129378 619797 1 0 1
166 415627 2 2280646 589 24257670 259569 1 0 9.2437
167 0 0 902453 303 10207617 42493 1 0 1
168 16479353 1 392180 91 5678522 20479 1 0 6.2790399
169 8567643 0 2070679 498 6630866 45065 1 2 1
170 14478400 1 2433995 853 26473368 249727 1 0 9.0127001
171 9715347 1 755861 728 7354247 49974 1 0 6.52426
172 2357983 0 1391866 788 8321446 134207 1 0 1
173 8560695 0 2237227 661 3475910 81530 1 0 1
174 0 3 843982 181 3633441 72230 1 0 8.0934401
175 10621402 2 535490 182 2861909 32310 1 0 6.1055498
176 8371167 0 1026203 550 7304035 26797 0 6 1
177 15543774 1 1407523 336 11280579 127317 1 0 6.7360802
178 15579931 2 3637882 855 40980090 1125909 1 5 13.3968
179 5544566 0 825370 398 9694082 103733 1 0 1
180 1442075 1 1251240 224 975110 37186 1 0 7.0883002
181 2854214 1 4756977 855 18492948 2015465 1 2 10.0743
182 12925394 1 3271822 855 55115088 421487 1 4 12.9929
183 13949967 3 1801089 729 33748118 115753 1 0 10.5095
184 600049 3 4528413 840 21837527 460087 1 0 7.6876001
185 14942188 2 1645297 408 16906018 113844 1 0 7.00172
186 15301343 2 2695422 766 11066362 136653 1 0 6.23278
187 1895449 1 3775390 794 1.420071e+08 283289 1 0 10.2446
188 415627 2 1612789 640 16377419 76686 1 0 8.28269
189 13911481 0 733375 424 465476 26839 1 0 1
190 7110049 1 923896 652 11979705 42703 1 0 8.3555098
191 10430446 0 2168871 855 20931664 119783 1 0 1
192 11496036 0 3350684 849 10074969 607158 1 0 1
193 1895449 1 6221075 855 50595407 2441559 1 1 13.99
194 11085960 1 3468096 766 52039921 144946 1 0 8.8569498
195 15194245 3 941739 855 18845397 72351 1 0 9.5686998
196 11514769 2 405213 249 1470685 18774 1 0 5.0998302
197 0 1 980230 364 4154008 70052 1 0 7.2479501
198 0 1 5583568 855 43222713 1130765 1 0 13.4184
199 10430446 2 5690345 838 13095343 2553820 1 0 9.2919102
200 2752413 3 3883995 841 42718645 196346 0 0 11.0661
201 0 3 4817330 855 48826719 513199 1 0 10.7098
202 14478400 3 1715278 673 92356185 110530 1 0 6.88697
203 15731037 1 3053121 755 22918747 315213 1 0 10.8627
204 8139288 3 233857 68 3522854 8621 1 0 1
205 10255798 3 5825427 855 1.9572574e+08 597005 1 7 12.2234
206 686693 1 4477957 853 22857271 914021 1 2 11.0399
207 7493008 1 2412675 795 1169624 76524 1 0 7.3694901
208 2252974 2 111410 86 435055 2357 1 0 1.93726
209 6441804 1 2088637 855 9788165 192897 1 0 11.1476
210 14942188 2 2311080 769 15426382 103347 1 0 7.6756802
211 0 1 1266265 824 1545476 22966 1 0 1
212 0 1 732159 813 3226877 24310 0 0 1
213 6071948 2 4846864 855 39569622 854709 1 0 13.225
214 6071948 2 1209934 855 13548054 231346 1 0 9.0368299
215 4397289 2 849095 803 2640257 14799 1 0 2.2727301
216 600049 3 1835195 855 22156806 70140 1 0 6.7884798
217 0 1 768228 544 2920623 21040 1 0 1
218 7899185 1 1074221 283 36691523 23746 1 0 6.84337
219 8783755 1 2948038 507 9576299 397261 1 0 9.3550396
220 4161751 0 4240793 855 14513108 351880 1 5 1
221 8560695 2 2882278 759 9020012 148568 0 0 6.5374398
222 3083196 1 4695932 855 40893715 1143871 1 0 14.0861
223 0 1 3719696 855 26816348 522374 1 0 11.0081
224 1895449 1 5078409 855 2.4585788e+08 419912 1 0 11.1119
225 12925394 1 2344927 449 8786226 295304 1 0 9.5952902
226 15543774 1 242035 101 1367504 12855 1 0 4.3019099
227 3083196 1 2915798 543 23185074 320814 1 1 11.0171
228 0 0 2269268 855 19350 234125 1 0 1
229 9715347 1 2235009 855 25156879 162474 1 0 9.0629597
230 10430446 2 3110474 708 18556151 381433 1 0 11.375
231 2752413 3 2020574 638 17854995 234352 1 0 8.6994104
232 6698654 0 1934764 391 11281319 110583 1 0 1
233 15194245 2 2763380 790 28482958 74636 1 0 10.6109
234 8222952 1 1401039 440 9410923 134442 1 0 7.63411
235 7229166 0 4420429 855 37588611 775451 0 7 1
236 15543774 1 3104872 704 13343788 488632 1 0 10.6789
237 10255798 0 2612162 825 20887255 175375 1 0 1
238 8582277 3 3560761 562 71398356 322229 1 0 8.7882099
239 6441804 1 4254355 855 22402020 646581 1 5 10.9195
240 9166816 1 761685 148 1790524 53719 1 0 7.1047602
241 8222952 2 528200 200 6408306 28973 1 0 6.4011102
242 14324178 0 2758291 855 20465370 604830 1 0 1
243 16479353 1 1793307 834 5201513 89294 1 0 5.1988001
244 8567643 0 2006549 409 27798150 541578 0 0 1
245 6698654 0 1258021 492 10634947 99216 1 0 1
246 15731037 0 844162 855 1862624 23563 1 0 1
247 10006322 0 3474979 855 21474107 555831 1 0 1
248 11403820 0 3308959 666 1826208 284410 1 0 1
249 5611184 0 1664541 327 13282047 240911 1 0 1
250 1895449 1 6063239 855 1.1000318e+08 672494 1 6 13.8091
251 16079228 3 391448 174 1502645 6693 1 0 2.6119001
252 1940936 2 1284668 234 7923063 174122 1 0 4.2274699
253 11768430 1 2370306 855 18524108 196661 1 0 4.1638799
254 0 1 1921764 774 9286005 122084 1 0 7.1171899
255 0 0 3274079 804 17984058 260440 1 0 1
256 0 3 2582483 484 7710127 118598 0 0 8.0346804
257 2854214 1 3651602 704 10707715 342377 0 0 11.0582
258 728625 2 356652 112 1586130 8356 0 0 3.0704999
259 0 0 975164 365 8268508 32974 1 0 1
260 8963026 1 2660772 855 14168004 242265 1 0 9.1944599
261 4168562 3 1151952 829 35556741 43068 1 0 8.7851696
262 2854214 1 5711067 855 29883648 1521728 1 1 11.9716
263 2752413 3 2535216 598 15351394 591652 1 0 2.8057101
264 15543774 1 1085646 220 3849359 64095 1 0 9.0296202
265 5281236 1 3122361 611 18019683 572363 1 0 10.2306
266 6103603 0 4813687 599 45887603 1034151 1 0 1
267 11085960 1 1391541 691 28731787 81898 0 0 6.62287
268 2752413 3 2885186 855 18460740 278363 1 0 8.4135799
269 13934617 3 3894422 729 7227847 282968 1 0 8.3557701
270 14942188 2 557385 91 11404510 164276 0 0 4.0398102
271 8567643 0 1443913 524 2369161 32877 0 0 1
272 9579372 0 3029071 855 2854480 178409 1 5 1
273 15543774 1 3830009 855 8853706 302253 1 0 9.0053101
274 7110049 0 2859053 855 54285160 49037 1 0 1
275 12122461 2 310153 298 654833 7247 1 0 1
276 15543774 1 599184 142 2386083 23208 1 0 4.1530299
277 8560695 2 5080509 855 69342376 445072 1 0 13.0264
278 600049 0 1758945 855 45363986 158361 1 0 1
279 14942188 2 323424 72 961959 35572 1 0 4.3717799
280 10430446 2 3124175 855 13519045 326227 1 0 8.0286198
281 2752413 3 2991936 855 23027209 1074872 1 0 9.2318401
282 4168562 3 3716736 855 21677829 303906 1 0 9.0681601
283 8783755 1 951321 238 5346267 103227 0 0 7.95257
284 16079228 1 961743 254 13760806 32595 1 2 6.1068201
285 11296449 3 4919533 855 24903881 1395683 1 0 10.8251
286 8963026 1 1893956 380 30195319 345084 1 0 9.0142803
287 10006322 1 5073248 855 66016671 505682 1 0 9.09865
288 8560695 0 3970243 815 18130150 196058 1 0 1
289 15462607 1 1952260 410 8322145 290078 1 0 7.78057
290 8371167 0 600659 169 5898241 92162 1 0 1
291 10006322 1 1909665 674 11127969 347261 0 0 7.4197102
292 7920794 2 896868 375 2746836 28593 0 0 7.0281701
293 3083196 1 1407299 307 15277888 112802 1 0 9.0198298
294 14942188 2 1596895 824 4066846 50364 1 0 7.18396
295 11768430 1 3772912 826 1.7096178e+08 559947 1 0 8.7259302
296 415627 2 4052748 851 29257494 290947 1 0 9.6793699
297 1673165 3 2230235 482 2485870 125084 0 6 1.73605
298 706473 3 3100412 639 28537751 290883 1 0 10.1592
299 6071948 2 4532726 799 30966730 417245 1 0 11.4393
300 13934617 3 4146374 855 53511400 549303 0 0 11.4046
301 10006322 1 5009328 855 37917125 484251 1 0 13.0007
302 15462607 1 3403797 601 15388538 422012 1 0 10.089
303 8783755 1 1626585 317 6836319 302597 1 0 9.0246296
304 10430446 2 4073910 839 16224378 391467 1 0 9.0829
305 8139288 3 1004339 302 7793406 110711 1 0 8.00527
306 10006322 3 1821174 574 6473995 115790 1 0 12.0038
307 0 2 3040206 837 4085584 114400 1 0 1
308 3094992 0 3375774 640 4304407 248826 1 0 1
309 15543774 1 997501 213 12262396 132791 1 0 8.8249502
310 8963026 1 1172032 812 4685310 32148 1 0 4.3604598
311 8783755 1 3762632 855 9868499 310713 1 0 9.2930698
312 2584369 3 2970899 639 34148351 300796 1 0 8.5791798
313 1940936 2 3035112 512 52070186 263531 1 0 12.2514
314 7899185 3 1849934 855 34366511 306965 1 0 6.51441
315 8139288 3 416768 288 4133297 29475 1 0 5.7233
316 7110049 0 814042 218 10739554 85834 1 0 1
317 7850186 2 2102245 471 23913115 165831 1 0 7.7020702
318 9520897 3 3719834 665 13697473 300818 0 6 10.2636
319 16479353 1 373348 156 649700 8585 1 0 1.14721
320 12143804 0 3149163 788 1.7406194e+08 694130 1 0 1
321 6410938 1 483961 121 1171715 22437 1 2 5.9687901
322 8139288 3 1778760 587 9122452 144768 1 0 9.1275797
323 8908991 0 2262604 637 4082769 43550 0 7 1
324 904850 1 5558636 855 55518829 2287079 0 0 13.99
325 10430446 0 3857003 847 16881295 349113 1 0 1
326 14478400 0 2808957 642 22448281 588415 1 0 1
327 0 1 214071 49 170283 14666 1 0 5.1149502
328 6698654 2 5385343 788 10981833 512416 1 0 10.3371
329 13934617 3 4058986 760 60646051 1266121 1 0 12.2181
330 8783755 1 1941950 393 5949178 120702 1 0 8.4163198
331 8963026 1 3902165 744 84257414 180488 1 0 10.1228
332 6103603 3 5193667 809 33448178 1228648 1 0 8.8110304
333 11403820 0 3111370 639 5650424 285908 1 0 1
334 14478400 1 3932556 855 20188193 389849 1 0 1
335 11403820 0 3200976 667 16712778 320548 1 0 1
336 14942188 2 1621038 273 68946655 144047 1 0 8.57477
337 2752413 3 4984856 855 46292259 871149 1 0 11.978
338 2752413 3 2822586 855 39068238 346479 0 0 7.0300298
339 15543774 1 2793520 539 16203091 193764 1 0 8.0116796
340 5495632 3 2156063 695 4618948 90416 1 7 6.1420102
341 10006322 1 5815442 855 40227133 609457 1 0 11.0571
342 3083196 0 3002332 855 35786452 587748 1 0 1
343 9912088 0 2624543 855 20969732 330745 1 0 1
344 813041 3 4785759 852 22579867 1018683 1 0 8.07551
345 10515201 2 1322963 855 12741851 76306 1 0 9.5624199
346 0 1 3375594 855 9756444 232831 1 0 7.1805902
347 728625 3 2705027 516 33837742 73928 1 1 7.75315
348 9862265 0 3382308 854 63140648 145538 1 7 1
349 14478400 0 2943039 855 16293348 282885 0 0 1
350 0 3 17915 84 98317 731 1 0 1
351 1791665 1 1618387 468 2824096 77846 1 0 5.16713
352 0 0 53751 90 68022 563 1 0 1
353 0 2 4629213 855 66745740 700739 0 0 10.347
354 0 0 59610 67 55289 677 1 0 1
355 11296449 3 1581469 855 8403492 339392 1 0 8.2457504
356 2584369 3 952105 176 6058350 181711 1 0 7.1803398
357 415627 2 3898682 852 10039465 676881 1 0 9.9435797
358 11296449 3 5133358 855 32270338 1357964 1 0 14.056
359 415627 2 3317183 855 18069587 309514 1 0 9.0881701
360 7899185 1 292692 140 1391934 6154 1 0 1.14721
361 16079228 2 1460189 274 16241960 212431 1 0 9.2649603
362 0 3 3302605 631 14434418 311669 1 0 4.7361598
363 2752413 3 2592444 855 11774104 289968 1 0 9.15516
364 2357983 2 3060998 616 7571131 435806 1 0 9.5821505
365 14942188 2 1271133 803 1717574 55897 0 0 5.2438202
366 3083196 2 4063137 684 89551811 955809 0 0 12.4134
367 10430446 0 2415816 849 8446353 161028 0 0 1
368 0 1 138913 88 250240 6798 1 0 4.12462
369 3083196 1 1102909 289 17309893 277228 1 0 6.1449599
370 415627 2 682906 185 4314913 41772 1 0 7.4837098
371 8963026 1 589908 316 6108916 26559 1 0 6.14814
372 8963026 1 1314764 408 15273574 104801 1 0 6.66712
373 13949967 3 954522 168 11081101 121608 1 0 8.1073599
374 415627 2 4017426 854 47975050 582292 0 0 12.0014
375 15543774 1 1549117 796 11493782 83021 1 0 8.7539701
376 3502329 2 2760020 855 29566620 295074 1 0 11.0239
377 11085960 1 1104046 580 3150745 19760 1 0 6.4777398
378 9470782 3 700462 151 1921669 42126 0 0 2.1273701
379 15543774 1 1072790 236 2592021 27276 1 0 4.1353202
380 15731037 1 1585978 335 5191571 100471 1 0 6.1248999
381 3830261 1 4492797 852 80252103 1048570 1 0 13.0019
382 11941406 0 4439251 799 1.6314911e+08 519490 1 2 1
383 0 1 3158130 767 10553306 234907 1 0 9.2049503
384 8560695 0 1215918 582 1773120 102919 1 0 1
385 8567643 0 1057668 310 3748887 24395 1 0 1
386 14602439 3 2431901 855 6238063 252288 1 0 8.7849903
387 8139288 3 2935970 618 84111066 333562 1 0 9.09062
388 14942188 2 390403 119 2453309 24571 1 0 2.2242801
389 686693 1 3503720 598 31309813 388384 1 0 9.1812201
390 10430446 2 2154990 749 7436871 44794 1 0 1
391 8783755 1 174094 299 1858166 3129 1 0 3.0479801
392 4161751 0 492238 91 2636701 69733 1 0 1
393 14295689 1 3442412 855 22412822 143964 1 0 8.2529097
394 6441804 1 1134167 194 47953218 79873 0 0 9.1028099
395 10515201 3 1693234 855 12590160 278272 0 0 8.5058899
396 8963026 1 3403849 855 13514661 121756 0 0 7.1628599
397 4313929 2 4937423 854 51382324 925442 1 0 8.1202698
398 415627 2 4970805 852 1.6887148e+08 373318 0 0 13.3487
399 2752413 3 447784 855 4983417 27719 1 0 4.3515401
400 904850 0 4117648 855 40720842 769579 1 0 1
401 8560695 0 1429146 583 1939393 38124 1 0 1
402 11296449 3 5180450 854 70041707 810791 0 0 12.0034
403 14324178 1 3841974 855 4491715 40180 1 0 6.67204
404 10430446 0 3534159 778 21687401 380974 1 0 1
405 1520141 0 4492107 855 38004193 595003 1 0 1
406 7899185 3 673342 144 1835990 13317 0 0 3.56635
407 14478400 0 1621039 465 9563281 100225 1 0 1
408 15301343 2 2958258 854 17979571 548509 1 0 10.3995
409 6103603 3 1962301 429 20440882 314251 1 0 9.4247398
410 15543774 1 390080 126 1459171 17177 1 0 4.0874801
411 0 2 1718080 848 7438468 64334 1 0 7.2476902
412 0 1 3121388 780 69290606 120393 1 0 6.4988899
413 415627 2 3459703 855 19736081 149772 1 0 9.0341301
414 0 0 705613 685 2218496 12892 1 0 1
415 15372667 0 2173850 558 4967979 40275 1 4 1
416 6103603 0 2896421 411 55306088 625995 1 0 1
417 11171872 0 2736835 601 8386196 286123 1 0 1
418 2584369 3 5016611 855 36571240 692521 1 0 12.1229
419 8222952 0 2221679 445 6570380 45386 0 0 1
420 2357983 0 4293763 815 48107277 315586 1 0 1
421 2584369 3 902060 235 3982238 101137 1 0 7.3220401
422 2357983 0 2316214 550 8944044 320608 1 0 1
423 15543774 1 4161084 855 29511569 694538 1 0 10.8033
424 2584369 3 1678088 660 16270969 68208 1 0 8.4246998
425 8139288 3 732329 258 11752030 26761 1 0 5.6629901
426 9470782 1 597761 655 4661728 42974 1 0 5.0110898
427 7321162 1 1627072 462 3808771 269659 1 0 6.37919
428 0 3 4444075 750 24450645 330036 1 0 1
429 9584842 1 318145 61 352645 10304 1 1 3.7462499
430 6071948 2 682306 815 6378859 76342 1 0 6.66712
431 1895449 1 3908536 855 2.3261299e+08 385589 1 0 11.0733
432 6698654 1 295280 110 414187 5607 1 0 1
433 16479353 1 952436 254 11432192 48746 1 0 7.1992402
434 3830261 1 4722099 855 52321609 467984 1 7 12.4137
435 2584369 3 4687146 817 70423365 1268886 1 0 14.99
436 9470782 1 2598809 482 16392691 482167 0 0 9.62012
437 0 1 647633 212 1695313 21473 1 0 1
438 11259634 2 2434372 446 14227131 130536 1 0 8.2720003
439 8582277 3 2374903 853 24988360 315200 1 0 8.7471199
440 6612893 2 1732548 366 8560245 117083 1 0 9.0205097
441 14942188 2 973302 193 27622756 108039 1 0 4.0785899
442 0 3 1164252 451 7489610 80074 1 0 9.0609102
443 13934617 3 1327576 678 15309523 99286 1 0 7.5871301
444 728625 3 935791 594 2990757 103694 1 0 2.6603501
445 8963026 1 2604663 855 15131745 271084 1 0 11.0192
446 0 1 141770 180 126008 3165 1 0 1
447 7321162 1 1070189 404 4635295 21615 1 0 6.1942201
448 8396758 2 1979045 648 17836333 293585 1 7 9.7904797
449 9470782 1 311113 473 2740379 20638 1 0 4.3887601
450 8222952 0 5182269 855 53405405 518451 1 0 1
451 2584369 3 5649551 855 22546643 1859071 0 0 13.3252
452 0 1 3094447 555 18637379 589571 1 0 11.0511
453 11514769 2 1858165 838 7924258 72510 1 0 8.3425398
454 7899185 1 3772935 702 21609019 622069 0 6 8.3066502
455 11296449 3 2291118 855 91292474 118363 1 0 7.0339499
456 11296449 3 904602 171 8186004 100683 0 0 5.8243899
457 14478400 0 3625482 855 32202571 630212 1 0 1
458 15301343 2 3583187 771 18589647 561493 1 0 10.6645
459 6103603 3 5735702 855 24976432 1627436 1 0 14.7748
460 14324178 0 2897352 835 8724098 132631 1 0 1
461 8963026 1 3627401 855 30591386 435124 1 0 10.0403
462 4168562 2 1676178 492 3625207 86642 1 0 5.1208701
463 728625 0 1936146 687 2488575 39087 1 0 1
464 415627 2 1044655 294 4571599 101058 1 0 4.36166
465 8560695 2 4646471 841 1.0869434e+08 244443 1 0 9.5332298
466 0 3 3000082 833 2276589 83347 1 0 6.9475999
467 1940936 2 2902814 762 39813387 459419 0 0 11.4053
468 13949967 3 4763738 855 34944653 1065454 1 0 13.0162
469 10430446 2 1090284 271 8306844 101358 1 0 4.0165501
470 0 2 2039823 855 24273075 149322 0 0 9.9265003
471 7072594 0 3334855 855 33082376 278398 1 0 1
472 1520141 0 1373976 281 31880527 108662 1 0 1
473 0 1 1341884 563 4066545 140139 1 0 7.8605399
474 11296449 3 3954027 855 1.0045354e+08 367184 1 0 11.3096
475 14993908 0 3634425 691 8847118 975260 0 0 1
476 7920794 2 1625716 398 8006991 140515 1 0 7.5127001
477 6441804 2 1301601 299 8834207 73416 1 0 10.1879
478 11225266 3 1689739 393 7669598 221353 1 4 5.9974198
479 10515201 3 1622664 854 8563235 175458 0 0 7.9619598
480 11212870 2 3123478 656 20794750 115253 1 1 6.27565
481 6698654 0 1467799 409 21423770 103053 1 0 1
482 4397289 2 967004 839 8064535 126194 1 0 9.0160198
483 2584369 3 5017747 855 1.1909157e+08 419996 1 0 12.5834
484 12769009 3 2769701 628 15295987 264482 0 0 10.3137
485 6373615 2 2529164 705 7948160 302395 1 0 9.2210999
486 10430446 0 2601017 646 17146667 310395 1 0 1
487 6441804 0 3853262 855 38393796 335432 1 0 1
488 3083196 1 3730680 855 18157173 466870 1 0 11.9716
489 0 0 3105847 855 79966746 329901 1 0 1
490 0 1 1102910 386 2079351 54641 1 0 7.3076401
491 8139288 3 3648304 630 21966159 515434 1 0 9.5395403
492 4161751 0 2780342 855 9542517 685434 1 0 1
493 1940936 2 3065391 549 48352966 139464 1 1 10.5192
494 13731467 1 4197900 806 1.9341537e+08 301355 1 0 7.4767799
495 0 2 1706846 829 3145670 98585 0 0 3.63363
496 8783755 1 777247 413 6043589 37673 0 0 6.0054798
497 8139288 3 554515 277 5340103 28504 1 0 4.31462
498 706473 3 4035014 855 40194159 918227 1 0 10.003
499 728625 1 667167 428 2578689 16929 1 0 3.54353
500 2584369 3 4021628 774 76504227 408848 1 0 9.3803797
501 11768430 0 4335501 850 41901763 503002 1 0 1
502 9286904 0 4863191 855 1.0084756e+08 373493 1 7 1
503 15543774 1 971554 788 2074301 26874 1 0 4.7206001
504 15543774 1 2768805 687 7556529 249898 1 0 8.53582
505 0 2 1264727 522 9491049 113066 0 0 2.5149901
506 6231626 2 561631 135 3714847 48677 1 0 5.0169702
507 2328857 1 1330447 691 3547880 129381 1 0 7.4151402
508 16479353 1 660647 137 5049685 32953 0 0 7.6135101
509 2584369 3 6157362 855 1.9278817e+08 931552 1 4 12.6181
510 10364022 1 1247732 855 1156882 54649 1 0 6.56707
511 11085960 1 2973399 668 11254005 256587 1 0 10.0364
512 9166816 0 455929 119 1548446 23297 1 7 1
513 0 1 3459210 647 89629886 233844 1 0 12.3019
514 0 0 4086092 651 15722717 522800 1 0 1
515 7072594 1 3201344 723 11380982 285784 1 0 9.0335598
516 5795341 1 183805 89 5346304 11905 1 7 2.0429201
517 2584369 3 279292 55 3908404 21132 1 0 6.00211
518 13703596 0 2855067 855 33973383 598896 1 0 1
519 8783755 1 920621 415 27817293 58036 1 0 8.1837101
520 415627 2 2689010 573 27456564 266905 1 0 9.53016
521 0 0 1500458 831 3977863 63388 1 0 1
522 3502329 2 4982699 855 47676084 605666 1 0 11.2064
523 11212870 2 558961 215 2736163 21562 1 0 5.3632598
524 8560695 0 1266789 855 18663105 63376 1 0 1
525 10430446 0 1446332 855 6824674 29876 0 0 1
526 0 1 2613707 695 18989095 94281 1 0 6.6508598
527 1940936 2 35407 5 355046 1522 1 0 1.54223
528 904850 0 1746887 799 17621846 19877 1 0 1
529 9584842 1 348390 79 1209887 19018 1 0 4.1034002
530 15462607 1 1165549 847 5897876 92819 0 0 8.2865
531 13949967 3 1751515 507 1.0526101e+08 82981 1 0 9.7056999
532 10255798 0 4274807 855 2.7027994e+08 328462 1 0 1
533 0 2 1365338 234 5760966 118222 1 0 3.5660501
534 6071948 2 3471502 731 13592504 327723 1 0 10.73
535 8783755 1 1438580 388 8021594 155287 1 0 8.0262804
536 8642456 0 1052153 662 1581670 23346 1 0 1
537 0 1 3942817 855 8124816 463980 1 0 11.3528
538 6441804 1 1613029 367 9158524 151624 1 0 9.0103598
539 6252354 3 4249806 855 1.336229e+08 399033 1 0 10.2696
540 8547985 3 3593837 854 46098317 334222 1 7 9.05937
541 8560695 2 3316541 855 9519213 378283 1 0 10.2886
542 0 0 1994280 855 39641601 119789 1 0 1
543 1940936 2 2945628 513 27694327 253483 1 0 12.1521
544 15462607 1 1746920 306 11858708 355101 1 0 8.1781797
545 15216441 2 4276277 830 26650547 507907 1 4 10.7674
546 15543774 1 1513825 826 4087085 74037 1 0 7.4163499
547 16079228 3 1994487 373 8624270 56409 1 4 8.0178204
548 12206517 0 3020214 855 22000282 490497 1 2 1
549 2752413 3 2464823 855 89797673 156998 0 0 7.11659
550 8783755 1 2477006 855 46399482 94047 1 0 6.34308
551 9449012 1 3658150 614 32309893 413620 1 0 11.0295
552 11085960 1 2218689 728 14265224 375551 0 0 5.37955
553 16479353 1 436556 126 2910486 19056 1 0 6.0654602
554 8783755 1 1437871 651 8217329 87804 1 0 5.6194801
555 15543774 1 3714022 823 18814167 471494 1 0 10.8263
556 600049 0 4089418 855 33087125 1058795 1 0 1
557 13731467 1 96808 55 1264762 1616 1 0 1.44163
558 8963026 1 4992387 855 36385892 853389 1 1 14.012
559 7985745 0 1748186 549 7521666 150329 1 0 1
560 0 3 478209 124 495312 12601 1 0 4.1497202
561 15460877 3 721864 130 3494772 103448 1 0 5.1019802
562 15034232 3 3103870 647 46621139 474156 0 0 10.6887
563 6071948 2 2630186 855 10155727 251757 0 0 9.36831
564 5013810 0 1275421 584 33254862 204927 1 0 1
565 16479353 1 2788222 427 11293587 367422 1 0 10.0683
566 0 2 2852698 820 22571500 321572 0 0 9.2129202
567 10621402 2 2968099 530 15049177 512095 1 2 10.1051
568 9470782 0 1055023 296 5416669 79517 1 0 1
569 6103603 1 2317688 475 9671541 301530 1 0 9.0016298
570 11768430 1 4832686 855 21140826 679449 1 0 11.5054
571 13628038 0 2079339 855 35026586 119811 0 0 1
572 415627 2 3656812 605 11210944 522165 1 0 8.2241297
573 415627 2 3377384 855 17451418 293985 0 0 9.5994596
574 8567643 0 1361959 404 5094103 179221 1 0 1
575 6441804 3 3462201 855 67615539 308133 1 0 4.9470801
576 0 0 2143545 436 24045524 436150 1 0 1
577 1895449 1 1690466 335 2.2471347e+08 245383 1 0 10.0183
578 10534847 2 1200300 238 7095932 54927 1 7 5.62147
579 9470782 0 633222 363 537542 29333 1 0 1
580 16479353 1 2280725 351 7950189 378124 1 0 11.9241
581 15543774 1 3783203 775 16078120 417758 1 0 11.7591
582 8783755 1 1572104 305 7983384 250580 1 0 9.5061302
583 1895449 1 2520702 855 1.8981005e+08 303135 1 0 9.3684797
584 10430446 0 2526241 678 11692656 158638 1 0 1
585 9470782 1 1206470 589 12782932 52734 1 0 6.3788099
586 13731467 1 2947322 753 15811790 166383 1 0 10.013
587 1895449 1 5221093 855 49606416 972551 1 0 13.837
588 13731467 1 2825606 676 10185513 356109 1 0 10.1465
589 11768430 0 4411984 855 17680661 487624 1 0 1
590 1442075 3 2256202 799 3319648 86524 1 0 8.1607599
591 11296449 3 4649212 855 1.1600064e+08 264237 1 0 12.2467
592 14478400 3 4363272 828 66816893 223079 1 0 8.0166998
593 14324178 0 3713645 855 27111282 415720 1 0 1
594 16322246 1 1513647 801 4059652 64161 1 1 7.20222
595 7920794 2 2749764 541 1.0430739e+08 158638 1 0 8.4425097
596 9470782 0 267984 480 1042861 9173 0 0 1
597 8139288 3 862242 344 13445526 78982 1 0 8.5106001
598 6698654 0 2285615 570 13162669 93637 1 7 1
599 6103603 0 5928934 844 57012328 2471892 1 0 1
600 5611184 3 3676328 852 15443365 406860 1 0 8.3197203
601 0 0 1791506 509 1064181 63658 0 0 1
602 11514769 2 2353414 428 90731860 278224 1 3 10.694
603 13628038 2 1331386 855 20360227 220663 1 0 6.6217599
604 0 0 1294029 228 1533895 36273 1 0 1
605 1863107 0 476211 85 993930 14861 1 7 1
606 0 0 2307282 635 16979265 61969 0 0 1
607 3083196 1 5232660 855 39507284 862482 1 4 12.6525
608 11941406 0 519607 181 1902864 17834 1 0 1
609 1774690 3 896233 197 3886038 99774 1 0 4.71134
610 3502329 3 4777824 855 46881849 732937 1 0 14.0651
611 6441804 1 847847 162 6623783 71650 1 0 6.0058098
612 8560695 2 1605768 650 7956208 136438 0 0 7.2295098
613 2584369 3 4882863 855 36076003 617473 1 0 13.0098
614 9470782 0 2585471 531 4032271 172598 0 0 1
615 7985745 0 4371721 855 72437305 434746 1 0 1
616 14941133 3 1349138 854 5570413 68908 1 0 7.1438799
617 13949967 3 3031856 842 9917676 259892 1 0 8.9181805
618 7110049 0 4413850 855 6553040 404488 1 3 1
619 1895449 1 5671353 855 47947666 1745743 1 0 14.7682
620 3502329 2 5302028 855 69075427 865385 1 0 9.4468699
621 6071948 2 2181063 607 16715834 316566 1 0 10.327
622 415627 2 3786142 855 29440063 540212 1 0 11.2476
623 8222952 0 3477605 638 13225226 427105 1 0 1
624 15543774 1 1114073 330 4059101 55113 1 0 6.5720701
625 14478400 2 1283151 855 10626566 78064 1 0 7.5616498
626 1940936 2 2285753 689 12906578 201141 0 0 7.0690699
627 15372667 0 1234971 259 8398446 132931 1 2 1
628 0 3 853475 193 7889997 108726 1 0 8.3779602
629 8783755 1 2189077 489 9034384 258105 1 0 9.20648
630 11296449 3 5051128 855 22164178 551830 1 0 12.2049
631 11259634 1 3069980 592 20949850 695698 1 0 7.34512
632 11514769 2 3992485 822 46357887 233092 1 0 13.4746
633 1895449 1 1557014 855 3286114 44705 1 0 6.35185
634 9809341 0 3524837 675 16119209 443483 1 7 1
635 7493008 1 1845179 852 1605047 64853 1 0 7.0862799
636 10006322 0 3550153 855 56630652 829713 1 4 1
637 2357983 0 3213741 733 15766477 400813 1 0 1
638 6071948 2 4462963 855 13235290 421425 1 0 10.004
639 0 3 3482601 855 58341417 749557 0 0 10.0157
640 9715347 1 951574 314 2105250 81568 1 1 6.17451
641 14761611 1 1913396 412 8885524 146786 1 2 10.0189
642 8963026 1 1696901 511 7327198 316359 1 0 8.9845304
643 16479353 1 2294864 524 59360040 144164 1 0 2.1758201
644 11212870 2 365707 103 895321 9342 1 0 3.0379801
645 0 0 2659275 852 7433496 105032 1 0 1
646 7503153 1 4594972 855 1.2596027e+08 894368 1 0 10.0026
647 0 1 2567157 796 24724799 507590 1 0 11.3359
648 9584842 0 1028914 297 2105714 36775 1 0 1
649 11496036 3 4548367 855 24071532 1123417 1 7 8.0169497
650 2328857 0 3401698 825 11441952 254368 1 5 1
651 10006322 3 6066088 855 1.4401133e+08 1070412 1 0 12.255
652 11212870 2 1842336 411 9502417 223240 1 0 8.5549498
653 9470782 1 1257176 506 1968401 37270 1 0 1.14721
654 15034232 0 2463528 371 8720936 320536 1 0 1
655 2752413 3 4341005 699 18061263 289073 1 0 12.6484
656 15216441 2 2924608 448 1.1529941e+08 615618 1 3 14.1554
657 1895449 1 2063432 401 10369441 604721 0 0 9.0873804
658 15628591 0 3148081 855 22000834 241859 1 7 1
659 11296449 3 3161175 565 61056727 526214 1 1 9.3757801
660 415627 2 1902045 386 18991405 313427 1 0 9.4261799
661 8139288 3 2133505 565 16446766 347348 1 0 8.7110205
662 415627 2 3484762 855 13646609 191919 1 0 10.4135
663 0 0 978770 298 18146026 76566 0 0 1
664 14478400 3 2507954 467 31986078 749966 1 0 11.3272
665 0 0 1149315 644 11464870 24791 1 0 1
666 7110049 2 4243581 818 23781037 660841 1 0 10.1832
667 6698654 0 955261 476 5814300 15833 1 0 1
668 15543774 1 2882154 552 8232288 111096 1 0 6.70261
669 15731037 3 2515159 753 4841362 204477 0 0 7.71455
670 1895449 1 1136326 845 5029771 73821 1 0 8.3272696
671 1895449 1 5662536 855 75880491 700026 1 0 13.6312
672 11514769 2 2521321 569 15654961 315971 1 0 9.8312998
673 12206517 0 5105886 855 22526495 669774 1 4 1
674 12206517 1 2798947 551 12867697 371526 1 0 8.9152603
675 15216441 2 4795544 854 40935417 698953 1 0 14.99
676 14478400 3 2133429 350 27264823 511084 1 0 9.91084
677 1940936 0 635845 690 4432699 37918 1 0 1
678 15034232 3 5878458 846 68383237 2077692 1 7 12.6907
679 3083196 1 3264136 855 48628943 327811 1 0 9.1250095
680 10006322 1 3422716 855 17897597 409136 1 0 7.3165998
681 15731037 1 440578 219 1851670 25424 1 0 4.7066002
682 15731037 1 2572001 782 6058614 143747 1 0 1.58884
683 10006322 3 3320201 855 33515990 386589 1 0 10.0295
684 6410938 1 588121 127 2419945 34549 0 4 7.3505998
685 2584369 3 3427929 814 19082844 278878 1 0 7.6531601
686 6103603 2 3141329 575 51678594 413588 1 0 9.3384399
687 7850186 2 1797385 339 41474259 121612 1 2 7.02035
688 8963026 1 4994547 851 21179949 413354 1 2 10.2318
689 14761611 1 777779 513 5014018 50036 1 0 6.07371
690 10430446 0 4788629 852 26934998 601569 1 0 1
691 15460877 3 1026333 569 4437592 41699 1 0 5.4022298
692 14941133 3 2267059 854 10319125 89785 1 6 10.1638
693 10430446 2 3221131 855 83588936 226633 1 6 2.10937
694 11212870 2 1019673 471 10118624 152902 1 0 9.0473003
695 15301343 2 1569177 855 14506705 131030 1 0 8.3570299
696 12769009 3 574587 112 855126 21583 0 0 4.5165
697 15543774 1 1468548 326 6851669 108187 1 0 8.7730503
698 4161751 0 3443462 816 6734032 226775 1 0 1
699 16479353 1 4779310 853 12177285 276617 1 0 11.8249
700 7920794 2 3063084 716 41218626 912299 1 0 10.4485
701 9470782 1 1525489 544 4709673 125199 1 0 8.2242498
702 0 0 844343 462 2196307 13225 1 0 1
703 6231626 2 4399498 852 38653325 635363 1 2 11.4965
704 8783755 1 498764 111 3013469 33114 1 0 6.1229701
705 728625 1 885367 197 16868877 24232 1 0 2.5653
706 11259634 2 2781622 784 4987931 102412 1 0 6.50456
707 10515201 3 5322846 855 1.1029799e+08 953854 1 0 12.2149
708 8963026 1 3051130 648 6106387 116421 1 0 9.0251398
709 1520141 0 2614884 853 15309991 16001 1 0 1
710 600049 3 3429325 855 28703759 533584 1 0 1.29442
711 3083196 0 1678400 307 14715577 136551 1 0 1
712 6103603 0 4326590 843 12099950 429393 1 0 1
713 11514769 2 1763035 701 5727818 78920 1 0 6.9577498
714 3502329 2 5541364 855 89207947 461494 1 0 13.0219
715 10621402 2 556131 232 6304331 30883 1 0 6.0416002
716 13934617 3 3604349 469 57705191 356071 1 2 10.3771
717 15462607 1 2083155 345 10950984 287358 1 0 9.64641
718 11085960 1 2446641 733 15948218 257835 0 0 10.5478
719 6071948 2 3991668 855 76079961 402978 1 0 7.3590899
720 11514769 2 3901034 855 42449948 23721 1 0 6.1479101
721 6698654 3 517875 200 14334021 19438 1 0 5.1909599
722 7920794 2 1716148 751 6228512 86682 1 0 8.31674
723 15731037 2 1275671 300 2399563 58811 1 0 7.2752299
724 8783755 1 1977907 637 3209295 31926 0 0 1.14721
725 13441948 3 2267882 568 56109797 395841 0 5 8.1998596
726 13934617 3 1295761 534 3251372 67208 1 0 10.4005
727 6252354 3 4175415 855 28676328 573342 1 0 8.2760296
728 8371167 2 1319836 527 4891457 92603 0 0 7.42133
729 600049 0 866111 839 30108437 47423 1 0 1
730 15034232 0 2794502 806 9323243 410646 0 0 1
731 14362169 3 2817683 592 40572126 340433 0 0 10.5092
732 8484892 2 277264 55 2226906 31074 1 0 4.0909901
733 9470782 0 3092221 855 3334928 101035 1 0 1
734 9449012 1 502725 239 3992351 32491 1 0 6.3453698
735 6071948 2 3611065 666 29177073 789896 0 0 11.4262
736 7072594 1 2677219 458 7098238 320493 1 0 5.3569598
737 7985745 0 2158662 645 30926354 335532 1 0 1
738 15543774 1 3812691 765 26189591 397935 1 0 10.5131
739 8783755 1 2353431 847 4803529 95117 1 0 5.5156298
740 13731467 1 795675 772 5107634 35207 1 0 5.5689602
741 15194245 2 1592750 528 18619512 66579 1 2 8.0438099
742 13731467 1 298296 293 2359571 12434 1 0 5.5443201
743 1940936 2 3091940 672 17852215 236316 1 0 10.866
744 8484892 0 1383488 440 12818470 63878 1 0 1
745 0 1 1037766 234 3568675 108951 1 0 7.94175
746 10255798 3 4871196 855 61993386 638269 1 0 12.042
747 6103603 2 2855008 852 36016409 346833 1 0 9.5650301
748 16079228 0 938746 166 5321198 92237 1 0 1
749 8783755 1 629533 122 3605990 38463 1 0 6.0464401
750 15731037 3 1743520 849 7601416 87708 1 7 8.2181902
751 0 0 4714300 855 52035628 511787 1 0 1
752 8783755 1 1311332 245 7916013 135497 1 0 9.4922304
753 12122461 3 234636 299 661753 6888 1 0 2.1758201
754 4757374 1 3835021 855 30854407 207164 1 7 10.4393
755 10255798 2 2241037 855 72753959 353267 1 0 10.2724
756 7110049 0 4370144 855 39006692 502436 0 0 1
757 415627 2 4393372 855 33299844 542617 1 0 10.6515
758 14942188 2 1412930 764 2160293 80072 1 0 2.2727301
759 0 1 186003 229 36323 2131 1 0 1
760 4481128 3 925725 296 3101557 19301 0 0 1
761 14942188 2 2380993 331 419515 224728 1 0 9.7459698
762 8783755 1 3268467 581 8597700 303012 1 0 9.1036797
763 2854214 1 2449632 455 14072834 300621 1 0 9.2171001
764 6441804 2 173081 39 1707319 14898 1 0 1.44163
765 3083196 0 4743942 842 18572645 326765 1 0 1
766 1520141 0 2915970 779 5396725 282598 1 0 1
767 0 1 2125129 699 705776 43321 1 0 1
768 7899185 1 466086 123 2433089 45962 1 0 5.28127
769 7850186 2 1219777 332 6951094 61703 1 0 7.8392801
770 0 3 137752 97 797481 2121 1 0 1
771 1791665 1 3248162 668 15776055 512132 1 0 12.9365
772 9520897 3 3274985 668 14777044 470050 1 0 10.1348
773 10515201 1 5240265 839 91560804 873052 1 0 14.8223
774 0 3 3595223 531 26523347 573771 1 0 14.2118
775 13949967 3 2107453 403 20882748 242319 1 0 8.65137
776 8139288 3 2155467 584 13341279 72010 1 0 6.3516898
777 9470782 1 1942593 730 7647377 238583 1 0 8.5806303
778 8139288 3 2771346 567 11765915 589951 1 0 11.0522
779 8963026 1 3237672 855 16585007 206351 1 0 11.0912
780 14324178 0 2367649 771 3362655 32348 1 0 1
781 14941133 3 2798867 719 8129713 316763 1 0 8.2245102
782 1895449 1 1241287 853 44769582 87458 1 0 11.1839
783 15628591 1 3826351 855 1.5929117e+08 180320 1 0 11.4709
784 10430446 0 2995915 558 9116123 130828 1 0 1
785 2854214 1 4527182 838 18105769 489402 1 0 11.3525
786 7072594 0 1973264 706 12283824 80061 1 0 1
787 904850 0 1935525 453 16121757 211975 1 0 1
788 6441804 0 2762931 849 18411381 110696 1 0 1
789 10430446 2 1640170 445 62603680 128450 0 0 1
790 11941406 0 3080799 621 17169913 208003 1 0 1
791 7920794 2 2578745 480 30888088 167301 1 0 10.2512
792 6071948 2 2479337 830 10200035 224322 1 0 7.2376499
793 2854214 1 4130849 728 57217815 612587 1 0 11.5112
794 15301343 2 2109446 509 12807122 53170 0 0 7.0155501
795 14942188 2 4722313 808 33603574 369379 1 1 6.1292601
796 0 3 925990 176 4333805 126593 1 0 7.2947798
797 16479353 1 349672 96 1472894 20639 1 0 6.0103998
798 0 3 328705 86 1018972 18887 1 0 4.3019099
799 14942188 2 3983167 813 14539173 516779 1 0 9.3636198
800 4249170 1 4283461 855 12705930 875652 1 6 11.3603
801 13911481 1 284030 171 487648 7192 1 0 2.1169
802 7618128 2 1452660 366 2293233 22580 1 4 1
803 7493008 0 1033825 324 3231068 36371 1 0 1
804 14941133 3 1180400 219 63960074 45227 1 0 7.0438299
805 14761611 1 3935844 854 71145465 314031 1 4 10.3947
806 11212870 2 1331742 255 29252504 92745 1 0 8.2537403
807 15034232 2 5219342 855 38136087 977779 1 0 13.0136
808 1520141 0 2257885 532 2374896 26990 0 0 1
809 15238698 1 939123 369 734077 10351 1 7 1.14721
810 14478400 3 3001540 605 23280908 282275 1 0 8.2516203
811 415627 2 1731206 351 20127459 215738 1 0 9.0160198
812 8783755 1 1606494 628 3335979 57866 1 0 7.39397
813 8567643 3 1249788 684 7451438 42684 1 0 7.07618
814 8560695 2 1026525 850 3454303 34364 1 0 4.4700599
815 0 1 616821 108 1347024 48288 1 0 6.0316601
816 0 1 692752 154 9924594 114315 0 0 7.63272
817 8963026 1 509457 241 3239034 20916 1 0 1.44163
818 600049 2 1112397 430 22512116 84196 1 0 8.5347996
819 7920794 2 1519583 568 5776391 93424 1 0 6.1508098
820 15543774 1 3584855 834 12399710 99539 1 0 8.3393297
821 1940936 2 1116477 301 6645152 98195 0 0 7.0274701
822 0 0 1044470 299 390876 35812 1 0 1
823 14942188 2 661004 185 4782248 101172 1 0 5.86552
824 0 0 2349501 826 10343764 128778 0 0 1
825 0 1 1980787 391 27390430 167045 1 0 10.1841
826 2584369 3 1991009 517 16644834 349117 1 0 8.1286001
827 0 0 5639047 700 59407963 502319 1 0 1
828 9449012 1 3987790 758 59390181 806938 1 0 12.6285
829 600049 3 5261651 855 1.7208087e+08 424536 0 0 10.9455
830 1791665 3 3238645 855 54279627 774309 1 0 9.9523602
831 13934617 3 1794112 619 24599894 327859 0 0 5.3418398
832 15460877 3 1536688 482 8726697 304063 1 1 8.1149397
833 4249170 1 831189 316 3068962 15311 1 0 3.57248
834 8783755 1 335530 368 2664118 16032 0 0 5.2192001
835 15543774 1 2627654 626 16554695 286866 1 0 11.4534
836 8783755 1 822793 148 4426534 101739 1 0 6.5241399
837 8139288 3 2247872 586 11896678 194591 1 0 6.8539801
838 14478400 0 1739805 614 11167295 123898 1 0 1
839 6071948 2 2110000 855 6867835 100904 1 0 8.05828
840 15731037 1 1033540 650 3392077 67300 1 0 5.01124
841 15543774 1 2029474 784 6156603 123588 1 0 6.5461798
842 4481128 3 1564270 410 9906936 150360 1 7 6.5264502
843 4757374 1 2774617 737 12944622 52693 1 0 8.0622702
844 11388883 0 1322254 433 615598 52611 1 6 1
845 15194245 3 4996504 855 61394832 769787 1 0 12.0837
846 15301343 2 2392631 800 17451551 93983 1 0 7.0766001
847 9809341 3 219276 46 522018 12112 1 0 3.2957499
848 1895449 1 5626352 855 43128820 690929 1 0 13.064
849 13911481 2 73744 98 253429 884 1 0 1.14721
850 6103603 0 2562718 855 26243283 423546 1 0 1
851 686693 1 3767113 797 32365607 398075 1 0 10.0181
852 16479353 1 2646229 666 5122259 149921 1 0 8.15905
853 6252354 3 1219254 561 10939312 168369 1 0 8.0322599
854 4168562 1 4356429 819 32033232 464411 1 1 9.0743599
855 7850186 2 1657916 297 57384239 195819 1 0 9.1645603
856 0 0 841869 855 16570432 98821 1 0 1
857 13731467 1 853105 585 2996835 15271 1 0 4.5581498
858 8222952 1 4556150 851 12161371 386075 1 0 8.9684696
859 16479353 1 1784806 531 19382884 163905 0 0 6.91434
860 15462607 1 3359089 693 6126634 244867 1 0 8.64083
861 415627 2 2865655 788 34423169 521517 1 0 9.1339798
862 8783755 1 685481 142 2940085 58639 1 0 7.6417499
863 0 1 127985 439 617501 1416 0 0 1.26442
864 1520141 0 3089051 446 4559502 299918 1 0 1
865 14222225 2 2088636 513 15907178 158388 1 7 8.6194296
866 8222952 2 624758 301 7557257 23005 1 0 5.8255901
867 12206517 0 5198954 854 35025905 631808 1 1 1
868 0 1 984871 233 4565090 84789 1 0 7.3796
869 7899185 3 921284 284 17903632 101253 0 0 3.38585
870 15460877 3 1285580 351 8932834 125050 1 0 6.99719
871 3989442 0 1394819 854 8730761 256028 1 0 1
872 813041 0 3152715 855 32683259 609849 1 0 1
873 15034232 3 3387174 855 6472865 479286 1 0 8.1184998
874 7110049 0 2184248 855 28067540 160262 1 0 1
875 2854214 1 3743332 831 46584427 332245 0 0 9.1237698
876 15731037 1 2333814 781 2562548 78257 1 0 9.4021902
877 7985745 0 4334003 855 11963437 374613 1 0 1
878 600049 2 919407 557 13725091 27032 1 0 4.7191701
879 8963026 1 943835 226 6533482 45790 1 0 6.0190201
880 2752413 3 1173856 263 8631472 66524 1 0 8.1489
881 8963026 1 1096039 843 12549896 110782 1 0 8.30515
882 0 0 1687968 308 24309010 241977 1 0 1
883 2584369 3 832213 320 9266499 20725 1 0 7.4096098
884 15543774 1 1006139 525 2658153 42170 1 0 5.2080402
885 1442075 0 953041 289 2841293 32965 1 0 1
886 2328857 1 3979944 837 20709613 541781 1 0 10.4916
887 0 0 2862093 855 3258125 56272 1 0 1
888 0 2 3163124 799 3945888 131930 1 0 7.4467702
889 2854214 1 1960695 855 15999047 476340 1 0 11.0464
890 0 0 1236269 855 4553037 79957 1 0 1
891 0 3 1407630 302 20600172 255514 1 0 8.02917
892 1895449 1 6090731 855 84834372 554124 1 0 11.5725
893 706473 3 4723512 851 1.0733666e+08 595855 1 0 11.9379
894 8139288 3 165813 258 7155686 10503 1 0 5.0922699
895 11296449 3 2922946 831 21101264 250820 1 0 8.3147497
896 2584369 3 3409672 523 33120834 372373 1 0 10.2873
897 6071948 2 1371837 297 13131127 143129 1 0 9.0055904
898 11514769 2 3654560 786 4206382 123998 0 0 9.0099497
899 415627 2 4482567 855 41767900 688443 1 0 13.2477
900 14942188 2 631579 146 1510829 90493 1 0 5.7628198
901 13911481 0 445914 80 891365 33165 1 0 1
902 8783755 1 566247 642 4654738 26850 1 0 7.3355198
903 15034232 0 5071166 585 22201147 1755675 0 0 1
904 1791665 0 2539696 732 26490672 281877 1 0 1
905 11085960 1 906189 249 30234121 90756 0 0 5.5083098
906 0 1 2748325 852 5707711 174933 1 0 9.0645905
907 0 0 483331 125 827917 9696 1 0 1
908 14602439 3 2293588 855 2.8341028e+08 262616 1 7 8.7539701
909 8560695 2 4112626 855 10530525 521955 1 0 9.7154903
910 6103603 0 3932442 837 28868250 455765 1 0 1
911 8963026 1 3755901 806 18245607 466417 1 4 10.0318
912 2854214 1 5216354 855 48952809 1641227 1 4 13.0051
913 7321162 2 1367954 582 5774914 47999 1 0 7.02566
914 11342369 3 464878 429 2241710 49899 1 0 7.5645399
915 728625 2 1494221 553 5699170 140435 1 0 4.5353599
916 4168562 0 4060172 855 25257281 841872 1 0 1
917 12395080 2 1845566 369 1900475 46193 1 0 4.8811998
918 11768430 1 4554059 703 25025743 405735 1 0 9.6720695
919 8560695 2 1109429 612 4612883 39384 1 0 7.4915299
920 6071948 2 4737871 854 15786611 980142 1 0 11.1957
921 12925394 1 4385296 855 48719340 456614 1 1 13.0599
922 0 2 5016963 835 16887481 1091995 1 0 1
923 7493008 0 2287668 776 3049377 33632 1 0 1
924 0 1 4521025 851 25418146 576225 1 0 7.17204
925 4168562 3 5003499 850 35772871 796824 1 0 13.062
926 15731037 1 789826 200 1911557 29598 0 0 6.02703
927 8139288 3 2778203 646 12262749 331541 1 0 9.3524399
928 7321162 1 4037258 652 25300859 1061371 1 6 12.8051
929 2881746 3 563155 232 1229085 74797 1 0 4.0165501
930 2752413 3 5066728 855 31370219 859543 1 0 10.0763
931 13934617 3 560727 305 2562863 19193 1 0 5.0385098
932 5281236 1 3731533 855 56953784 354678 1 7 13.0118
933 9470782 1 1363916 270 1616205 37862 1 0 4.3143201
934 6071948 2 3181754 693 2.5609031e+08 262791 1 0 11.0796
935 2328857 1 3328835 581 19666305 485723 1 0 10.0805
936 7321162 0 1663847 632 11047467 203022 0 0 1
937 6071948 2 5105938 855 12069925 1027097 1 0 11.1297
938 13731467 1 1577416 829 1561316 27855 1 0 1.88946
939 600049 1 4967884 855 46086754 1328789 1 0 13.3208
940 15372667 0 358906 70 979764 10101 1 0 1
941 10430446 2 3560130 855 10774674 114447 1 0 9.0559902
942 12122461 0 846652 178 1244895 17799 1 0 1
943 904850 1 4781273 855 19759430 761687 1 1 9.2367802
944 8222952 1 643482 197 58144215 34287 0 0 6.25178
945 13731467 1 995936 572 25481745 50672 1 2 6.0264602
946 0 3 515442 138 540834 19725 1 0 4.8288398
947 14478400 1 2485863 564 82608679 112394 1 0 10.2019
948 7850186 2 1974522 342 36948476 121297 1 0 8.3688898
949 6071948 2 4680820 823 1.1842762e+08 756056 1 0 7.1300702
950 0 0 4116187 855 9050052 329146 1 0 1
951 6071948 2 2767390 504 17487494 495490 1 0 9.44909
952 10430446 0 1120862 273 7416237 43416 1 0 1
953 9809341 0 634836 145 1523659 22564 1 0 1
954 16555029 2 1355436 740 16024469 106255 1 5 8.71521
955 12769009 3 1130434 326 7914195 45031 1 6 8.0423803
956 10006322 1 4597589 855 19776041 407360 1 0 9.4685497
957 11259634 0 4659649 855 19844088 413183 0 0 1
958 16322246 1 3244165 855 52300310 434181 0 0 5.07236
959 11514769 2 145840 252 2035466 10047 1 0 4.0165501
960 16479353 1 1405497 441 5207014 132418 1 0 7.50073
961 2854214 1 1412115 561 18575154 112261 1 0 9.8745899
962 2357983 0 763589 173 7053604 102148 1 0 1
963 1895449 1 1103075 159 11982772 297291 1 0 2.5634501
964 11212870 2 422903 139 5540391 26451 1 0 6.2287002
965 10255798 3 5675715 855 65790806 605918 1 0 12.0647
966 1895449 1 3110495 855 1.6967658e+08 389838 1 0 10.0528
967 2881746 3 1290723 247 8399573 119506 1 7 4.13833
968 0 1 1488840 300 2706539 101938 1 0 8.3682604
969 13731467 1 3658138 850 7678714 297927 1 4 9.6349602
970 7321162 1 1456041 526 9250517 342015 1 0 6.1988802
971 11259634 1 2861948 628 81166348 402647 1 0 1.13921
972 4313929 2 5488477 855 91153690 2953742 1 0 13.0096
973 8783755 1 1382575 296 5792918 90203 1 0 8.29074
974 2752413 3 1915817 855 16341035 536256 1 0 6.50879
975 10430446 0 482809 137 8201948 26218 1 0 1
976 8783755 1 1252366 556 6823533 38794 1 0 5.59724
977 11514769 2 5106517 855 17194152 897320 1 0 10.1359
978 15543774 1 291525 218 3257174 15490 0 0 6.0475202
979 778926 1 3371138 855 24543998 581276 1 0 11.0531
980 7920794 2 4388006 778 94014209 620997 1 0 7.70507
981 4757374 1 2899656 855 37289640 222765 1 0 12.8341
982 13949967 3 1191611 264 2950178 71511 1 0 8.03162
983 13949967 3 4878025 855 24184654 2087060 1 0 11.4946
984 8963026 1 1522996 255 17112499 101119 0 0 8.5604496
985 8222952 1 828261 244 20673259 24139 1 0 1
986 9809341 0 893668 388 958999 38391 1 0 1
987 13934617 3 387682 401 1933884 11909 1 0 4.1902499
988 11496036 2 3998981 842 6892989 366020 1 0 9.1762199
989 11085960 1 1296417 251 7969403 122189 1 0 7.1367998
990 0 0 1564665 402 7802596 207350 0 0 1
991 0 3 4842415 855 16968096 166615 1 0 1
992 6231626 2 1294363 459 15142716 45050 1 0 7.1595201
993 13949967 3 4627741 779 25550727 480143 1 0 12.2522
994 600049 0 5655461 855 37553992 1208667 1 2 1
995 16079228 3 2805182 592 12492926 118726 1 1 10.273
996 16079228 2 494688 91 2889263 35560 1 0 5.2721601
997 3083196 0 3000356 841 16794368 318198 1 0 1
998 13949967 3 4743089 851 50345404 708710 1 2 12.7553
999 11259634 0 2823294 591 16328666 254638 0 0 1
1000 13934617 3 1457362 855 8951362 166602 1 0 7.7632499
1001 5013810 0 1559371 584 10356690 181842 0 0 1
1002 6231626 2 1880108 605 8454271 192598 1 0 9.8621702
1003 6612893 2 701043 494 2569959 31155 1 0 6.4457402
1004 7899185 1 168357 39 2455853 13281 1 0 1.29442
1005 2584369 3 1668041 455 20227158 532606 1 0 11.8183
1006 10430446 0 1596155 705 9462418 84888 1 0 1
1007 7850186 2 1251073 238 15391687 291305 1 0 10.1156
1008 12769009 3 725277 136 1338546 32265 1 0 3.3633299
1009 12395080 1 1100065 345 818991 13080 1 1 1.95201
1010 0 0 4623932 843 9350673 315284 1 0 1
1011 2752413 3 3827151 854 54394584 476503 1 0 12.0531
1012 0 1 2937332 853 11627646 224288 0 0 8.4151602
1013 7395153 3 3019708 854 16062809 62736 1 1 7.08637
1014 600049 0 3103789 855 36050184 490266 1 0 1
1015 15543774 1 617142 324 5108493 44090 1 0 6.3573699
1016 0 0 2436808 855 26485820 242423 1 0 1
1017 8582277 3 429344 89 10847032 17054 1 0 6.1153998
1018 10006322 0 2604947 855 22248044 334171 1 0 1
1019 3502329 2 4218335 841 21435878 378110 0 0 10.3969
1020 10006322 1 4860057 855 14441019 1530773 0 0 9.60853
1021 2854214 1 3555439 801 10853714 224061 1 0 7.5803199
1022 4249170 0 1941191 855 11925209 222662 1 0 1
1023 6373615 2 4440660 855 9828687 1325221 1 6 12.1704
1024 13934617 3 1550083 334 14378852 230282 0 0 8.3793697
1025 13628038 0 1900470 541 21546211 308660 1 0 1
1026 8783755 1 1807638 460 8044077 154156 1 0 6.7311502
1027 6071948 2 2787944 703 16727711 346833 1 0 9.2506504
1028 6231626 2 804975 605 4809575 40183 1 0 7.2497602
1029 6231626 2 1916796 607 2365410 62088 1 0 7.6114402
1030 11171872 0 2829319 601 9192866 271645 1 7 1
1031 13934617 3 1448530 850 20893198 131343 1 0 9.3755398
1032 904850 0 3851016 855 1.34654e+08 515372 1 4 1
1033 6441804 1 1742701 302 22004912 205760 1 0 6.2040601
1034 15462607 1 1876077 450 10013710 173853 1 0 9.2022495
1035 0 0 3722505 848 10323089 353123 1 0 1
1036 14478400 1 1230618 476 13029062 114128 1 0 6.6761599
1037 6231626 2 3935620 633 1.0357202e+08 472321 1 5 13.6602
1038 11085960 1 3363085 656 21202505 110654 1 2 6.69591
1039 13731467 1 3409573 700 62285385 35934 1 0 6.01196
1040 1330394 0 1300933 409 6395410 292569 1 2 1
1041 8560695 2 5125733 850 39048030 1975833 1 0 10.6887
1042 13441948 3 2860159 846 11646724 297854 1 2 10.478
1043 14941133 3 1084499 855 5589082 52841 1 0 6.5574398
1044 15543774 1 915043 142 1.4758435e+08 133429 1 0 9.5112696
1045 1895449 1 3619748 855 59616125 680897 1 0 9.3438797
1046 3830261 1 4822798 853 97288347 352435 0 0 13.7903
1047 0 3 1245382 218 13565485 239569 1 0 8.34097
1048 11514769 2 2383763 834 18077165 267298 1 0 8.7049999
1049 2854214 1 4049741 855 12645580 422895 0 0 10.8629
1050 686693 1 5236647 852 40189932 2920282 1 1 13.0792
1051 6103603 0 4411589 855 13777967 577516 1 0 1
1052 0 2 612974 148 1361522 42936 0 0 6.3912601
1053 7072594 2 6217947 855 82015920 426807 1 0 13.1994
1054 5611184 0 160394 568 473333 2243 1 0 1
1055 14295689 1 1054643 786 10309062 104222 1 0 7.0882802
1056 0 1 144872 76 44846 2007 1 0 1.29442
1057 6231626 2 3233576 521 48800156 710802 1 0 14.1527
1058 13934617 3 2086081 385 15892458 147681 1 0 8.5099401
1059 11514769 2 2397332 548 18524292 295320 1 0 9.7739697
1060 2752413 3 4921768 793 22526894 888278 1 0 12.1897
1061 3830261 1 4184067 801 88737217 337420 1 0 10.8454
1062 0 1 212796 409 543857 4694 1 0 3.06303
1063 14993908 0 3924444 855 29106550 1549428 1 1 1
1064 14478400 1 4323949 809 36930334 515615 0 0 13.0036
1065 8222952 0 2132996 440 5563517 41354 1 0 1
1066 7899185 1 1328045 310 25276709 55418 1 1 7.0155501
1067 1520141 0 3155467 846 18800670 557483 0 0 1
1068 8222952 1 2984042 591 12641798 458914 1 0 9.4404297
1069 4249170 0 1737530 786 13381088 304631 0 0 1
1070 0 0 4328293 855 9602809 547290 1 0 1
1071 3830261 1 4218671 846 16825647 125150 1 0 5.4243698
1072 8783755 1 2567446 468 11155415 199582 1 0 10.1077
1073 4783716 0 3256378 741 5969131 125859 1 7 1
1074 15462607 1 1790446 760 6093813 42064 1 0 7.0610499
1075 600049 0 3445946 661 43048878 269074 1 0 1
1076 15462607 1 3710802 649 8241626 421539 1 0 9.0336199
1077 11768430 2 3380790 838 8697289 372946 1 0 9.3684797
1078 10430446 3 5245027 761 27694794 955102 1 0 13.1363
1079 13519600 1 1789795 377 4159373 55642 1 1 9.8081198
1080 6071948 2 371417 276 4013425 21080 1 0 4.51054
1081 13731467 1 1566089 547 12758663 59683 1 0 6.4654899
1082 2357983 0 4021722 598 73432361 264836 1 0 1
1083 6698654 0 1294330 278 2529235 24655 1 0 1
1084 2328857 0 1284828 826 2165128 16735 1 0 1
1085 10432821 2 1147368 123 1.2967131e+08 109304 1 7 2.22613
1086 415627 2 817150 142 8012314 65573 1 0 7.4904399
1087 4161751 0 1215339 855 22148651 98081 1 0 1
1088 0 2 814427 217 1791423 16575 1 0 3.6839299
1089 15543774 1 1152659 497 2901888 23965 1 0 4.88305
1090 14324178 1 2443822 677 11182639 138170 1 0 7.3312802
1091 0 3 2464832 855 17534474 174188 1 0 7.6511402
1092 1940936 2 1497461 633 12229600 182508 1 0 7.3765101
1093 2752413 3 1735251 852 40889937 118613 1 0 5.2097902
1094 9912088 2 5186162 855 47172534 690293 1 7 12.1294
1095 8963026 1 3165464 855 15871136 454201 1 0 11.1457
1096 0 3 547734 251 3025858 17603 1 0 4.2375898
1097 9020108 0 3304762 701 22251601 36378 0 0 1
1098 8560695 2 3829084 729 23459521 157559 1 0 9.64505
1099 2584369 3 1135721 395 2766059 65215 1 0 5.46066
1100 0 2 3151164 775 14325353 185994 1 0 10.7246
1101 15301343 2 2289236 383 46533640 257484 1 0 9.0595503
1102 16322246 1 4284551 855 42662955 344899 1 0 10.1854
1103 9470782 1 1803075 661 1396869 82019 0 0 7.1726899
1104 5611184 0 908483 196 3081355 46634 0 0 1
1105 7985745 0 3335780 839 4881041 113706 1 0 1
1106 415627 2 1987005 800 12274479 146460 1 0 7.6570301
1107 600049 0 1445405 583 44331525 183317 0 0 1
1108 0 3 1633646 549 3561482 106714 1 0 7.2435799
1109 6698654 0 3473151 836 4027519 180312 0 0 1
1110 11514769 2 1686275 418 10606738 251297 1 0 9.4858599
1111 1895449 1 2725553 855 71930835 189682 1 0 11.0344
1112 10430446 2 3830399 671 16080975 985935 1 0 11.0764
1113 0 3 4987293 855 52365433 638052 1 0 13.0004
1114 9470782 1 2149446 677 2245227 151125 1 0 7.5883002
1115 14324178 1 3201836 557 36847949 89610 1 0 6.23247
1116 2820225 2 149408 32 219987 5800 1 1 2.08077
1117 2357983 0 2134229 373 54507506 213070 1 0 1
1118 2854214 1 2023971 428 12802248 424704 1 0 8.97019
1119 7920794 2 4539690 855 25721373 407554 1 0 11.1605
1120 15462607 1 4501779 855 8560811 798292 1 0 12.0659
1121 5969063 0 2972371 855 46156403 188502 0 7 1
1122 415627 2 1106509 265 8730765 153095 0 0 8.6996698
1123 415627 2 3992225 764 27105652 657090 1 0 11.6523
1124 415627 2 595503 516 4564512 76351 1 0 1.14721
1125 6698654 0 1327175 518 4799590 99977 1 0 1
1126 15543774 1 325241 638 1734447 8184 1 0 4.3307099
1127 14478400 3 4770247 734 49426935 638731 1 2 10.0032
1128 14941133 3 1255290 377 24580645 35375 1 0 6.32722
1129 14324178 0 552941 150 5463055 22657 1 0 1
1130 2752413 3 5067306 824 33877820 2294475 1 0 11.3271
1131 0 1 820891 473 4161532 23402 1 0 5.1073899
1132 0 1 2623246 855 8441619 332869 1 0 10.4958
1133 9470782 2 2106275 337 4642713 176986 1 0 10.0335
1134 11085960 1 5162582 855 36385820 480037 1 0 13.99
1135 9520897 3 2142142 443 79665019 108539 1 0 9.0282898
1136 10430446 0 4970480 855 14973232 157382 1 0 1
1137 10008465 2 3277362 663 7737429 376969 1 0 9.0093002
1138 11941406 0 4349969 810 44976212 586380 1 0 1
1139 9449012 1 2901275 478 10990430 263651 1 0 9.3844204
1140 14362169 3 4523428 693 55049090 1566213 1 2 12.0932
1141 6231626 2 2758084 547 10276413 315730 1 0 8.2810698
1142 0 1 1133670 210 5199952 105826 1 0 6.51933
1143 13949967 3 2715343 667 94139270 104163 1 0 7.0290298
1144 13934617 3 526918 255 7523820 21296 0 0 6.3439102
1145 2752413 3 4664502 842 55933584 708735 1 0 3.1380799
1146 8139288 3 580213 686 5605993 29477 1 0 5.6686802
1147 14324178 1 1068844 855 11566086 36862 0 0 9.5486803
1148 11768430 2 4814952 855 8706700 767864 0 1 8.6496096
1149 14372035 2 1378311 771 1238967 14285 1 7 1
1150 2252974 2 944366 595 4761936 49549 0 0 7.1132302
1151 0 2 265747 462 525546 11470 1 0 3.1380799
1152 6071948 2 3542443 547 26040358 976666 1 0 11.2012
1153 600049 3 4434413 855 72771019 389270 1 0 12.0163
1154 11212870 2 2194489 600 65514916 153189 1 0 7.3227
1155 6071948 2 1468093 751 10198370 107651 1 0 5.7003798
1156 7985745 0 4957844 855 22361942 513277 1 0 1
1157 15301343 2 2659191 855 32625408 371760 1 0 8.14182
1158 14362169 3 3915377 686 27776458 564806 1 0 11.8125
1159 8963026 1 1581109 362 14416778 126725 1 0 9.0494604
1160 10430446 2 2635801 855 12701655 89194 1 0 9.7478399
1161 10430446 1 3182049 855 20428733 337436 1 0 10.3837
1162 8783755 1 2032614 515 9626936 277250 1 0 9.4025497
1163 11212870 2 1317984 267 7954263 159153 1 0 9.2520399
1164 415627 2 5340018 855 93193347 1028727 1 4 13.3199
1165 7850186 2 897660 169 2615537 49062 1 0 6.62256
1166 1895449 1 5056319 855 1.7253775e+08 490546 1 0 11.063
1167 0 2 2883662 720 4321377 282791 1 0 9.1373796
1168 11941406 0 2523917 433 1.1807201e+08 105986 1 0 1
1169 14478400 2 3209395 847 6422175 210836 1 0 7.5232902
1170 11514769 2 865479 485 3333797 18892 1 0 3.2957499
1171 11225266 3 2003211 350 7845883 325073 1 2 5.1149502
1172 4168562 1 4111899 853 94109558 670090 1 0 13.0426
1173 16079228 2 1187641 594 4797490 29643 1 0 1.88325
1174 904850 2 2442565 855 23758833 320763 1 0 4.0661802
1175 3502329 2 1025407 855 31950593 42591 1 0 8.6527596
1176 15301343 2 4049099 724 1.3870749e+08 403338 1 5 10.3052
1177 15543774 1 929743 169 4998207 52298 1 0 7.6318202
1178 16079228 1 1226690 255 14641092 67282 1 0 4.0623398
1179 16322246 1 1978179 666 12094524 135692 1 0 9.2861996
1180 6441804 2 1389226 374 12701648 125477 0 0 5.7314701
1181 0 3 4603358 845 20242947 935188 1 0 11.9759
1182 3083196 0 4791997 855 15692803 494835 1 2 1
1183 4757374 1 616466 564 2744410 25636 1 0 4.0537701
1184 7985745 0 3927133 854 55388197 732836 1 0 1
1185 3083196 0 1881986 855 12026861 43155 1 0 1
1186 8567643 2 1332754 392 4927244 45693 1 0 1.14721
1187 8963026 1 1319179 631 5900411 47831 1 0 6.6461
1188 16479353 1 3656244 854 25161852 331746 1 0 11.0518
1189 7321162 1 347155 126 2270836 8327 1 0 2.1758201
1190 10006322 2 1940321 778 6137448 126934 1 0 4.2103701
1191 10006322 1 2374115 855 9116958 208425 0 0 4.2398801
1192 8783755 1 759256 181 2121529 7645 1 0 3.0325501
1193 6071948 2 4604726 782 41140355 195210 0 0 9.0557499
1194 6231626 2 462104 232 1764358 11876 1 0 1
1195 12925394 3 2308157 805 10131855 364287 1 0 6.5444198
1196 0 1 2515067 854 9857096 470959 1 0 10.0248
1197 6071948 2 3639924 855 11948903 717216 1 0 9.5459404
1198 706473 3 5049415 855 61820424 638498 1 0 13.0119
1199 8139288 3 1303872 331 31006289 118562 1 0 9.2158899
1200 8783755 1 1724255 396 6303818 92392 1 0 8.0071497
1201 12143804 3 2955468 855 22730038 521457 1 0 10.8018
1202 9449012 1 4069460 825 40262178 457609 1 0 11.282
1203 3632077 0 1860572 302 10006267 349827 1 7 1
1204 11514769 2 2188276 423 13567265 303456 1 0 8.1712799
1205 0 0 424396 75 891791 40418 1 0 1
1206 14941133 3 2259936 845 19960632 129079 0 0 7.7417698
1207 6071948 2 4445376 853 9462682 112385 1 0 10.5601
1208 7395153 3 2366913 855 1.7131195e+08 71307 1 6 7.02987
1209 6252354 3 2911457 485 48151261 272262 1 0 12.0802
1210 13815710 3 2887454 596 24706526 278155 1 0 8.3345098
1211 6441804 0 752405 244 6606103 24383 1 0 1
1212 4161751 0 1546494 257 10016789 237711 1 0 1
1213 0 0 2703725 851 6244999 387203 1 0 1
1214 5013810 0 2779344 855 21723224 105037 1 7 1
1215 0 0 2936758 643 19401641 711684 0 0 1
1216 15543774 1 2186310 756 9704351 201522 1 0 9.0664797
1217 0 2 3027258 855 65354653 171110 1 0 8.1431503
1218 2584369 3 5367577 855 58622572 438110 1 0 14.4588
1219 6103603 3 6035649 855 23502658 587263 1 1 13.0046
1220 10430446 0 4777973 848 26941249 1031827 1 0 1
1221 1925389 3 1617522 503 1973129 139675 1 0 1.14721
1222 4249170 0 4570577 819 45592826 271395 0 0 1
1223 9809341 0 1411032 316 10592420 175212 1 0 1
1224 10255798 0 4818532 855 76544413 298778 0 0 1
1225 13815710 3 3223640 755 81399307 256011 1 0 9.2106705
1226 11403820 0 4030876 855 13638163 295064 1 6 1
1227 11514769 2 691531 254 2403194 100891 0 0 6.2779598
1228 1895449 1 1836326 247 18808288 287694 1 0 9.7876701
1229 0 1 2797320 533 23107867 198127 0 0 9.0159101
1230 0 1 4436085 855 25689097 330440 1 0 8.85042
1231 10006322 0 5666473 855 28709464 847967 1 0 1
1232 3083196 3 1001920 855 14737572 60368 0 0 7.1435399
1233 10006322 3 3622700 855 1.305469e+08 587852 1 0 8.9311104
1234 1895449 1 2551359 855 33595349 275020 0 0 9.3098297
1235 6441804 3 2868295 653 72322827 293218 1 0 1
1236 10430446 1 1964649 278 13439274 285026 1 0 1
1237 4161751 0 5117498 855 21555532 604393 1 2 1
1238 9715347 1 2785424 733 8707740 271764 1 0 9.2801905
1239 13703596 3 3638786 855 63059218 187822 1 7 8.3071098
1240 0 3 599830 118 6777487 38223 1 0 6.18292
1241 5281236 1 3166254 855 32672895 444831 1 0 10.039
1242 686693 1 2161351 442 8999754 223855 1 0 8.4032097
1243 8963026 1 1750247 365 3002952 42632 1 0 7.49718
1244 11296449 3 4956601 855 21277251 1127170 1 0 13.0007
1245 3083196 2 3848968 684 15202305 626686 1 0 11.4469
1246 1895449 1 4331538 851 22071047 402204 1 0 9.8990803
1247 0 1 4008061 801 22189724 653581 1 0 10.2137
1248 1330394 0 1637778 550 6163084 149064 1 5 1
1249 0 0 1229618 312 10345530 147269 1 0 1
1250 813041 0 2009125 556 8105053 281654 0 0 1
1251 14942188 2 1449266 753 2273095 85327 1 0 3.72263
1252 8560695 2 3012492 800 12843802 326205 1 0 9.2329302
1253 8567643 2 1116123 833 5587256 14966 1 0 1
1254 10008465 2 4372131 855 34198414 748280 1 5 13.4314
1255 15543774 1 1000843 221 1649936 18349 0 0 4.6244898
1256 6295394 0 359063 812 1769798 20563 1 7 1
1257 14942188 2 575564 273 7873309 84911 1 0 4.0571799
1258 14942188 2 89020 19 845757 3390 1 0 4.0289602
1259 1895449 1 1969383 852 17284927 337246 1 0 8.5463896
1261 0 0 1571107 288 8172598 301700 0 0 1
1262 3502329 2 1589094 257 90453237 139315 1 0 11.006
1263 0 0 1567047 314 1926600 105612 1 0 1
1264 2752413 3 4652410 855 29139567 1698842 1 0 12.0896
1265 8139288 3 1945017 638 9948622 372585 1 0 8.1501398
1266 12769009 3 348062 71 1940804 34753 1 0 5.5458698
1267 8963026 1 2201602 589 4077130 89793 1 0 8.35674
1268 706473 3 4326773 633 21423210 1858518 1 0 12.5572
1269 728625 2 394955 442 3630443 35533 1 0 1
1270 10430446 0 2366205 456 12651345 170138 1 0 1
1271 6103603 2 691820 143 31365512 105987 1 0 6.67697
1272 2752413 3 4589923 855 38738889 1105909 1 0 13.0256
1273 13911481 0 939391 226 2999838 34940 1 0 1
1274 14478400 1 3422028 855 14009594 316776 1 0 5.3264499
1275 415627 2 1635008 312 95022116 82321 1 0 7.6251602
1276 13934617 3 2660382 855 4692027 155669 1 0 10.3176
1277 10255798 2 4696489 855 72331095 387872 0 0 11.3793
1278 415627 2 2131485 485 7830633 307787 1 0 8.5825195
1279 14941133 3 1198630 288 7303889 103254 0 0 7.89607
1280 1520141 0 6277080 855 38145997 508063 1 1 1
1281 6103603 0 4884202 804 55879161 743774 1 4 1
1282 1442075 0 1044197 187 7736874 109060 1 0 1
1283 14761611 1 2120920 407 8245259 304786 1 1 9.1532602
1284 1442075 1 1995890 855 11901076 215796 1 0 2.6119001
1285 4757374 1 945626 281 9848529 47937 1 0 6.0100498
1286 7321162 1 2871713 498 38455315 437092 1 0 13.4309
1287 16079228 1 1550933 541 5737780 23281 1 0 3.7462499
1288 10006322 1 4768306 804 2.316552e+08 901762 1 0 14.0359
1289 16000522 0 4695323 855 24914264 634964 1 0 1
1290 4487942 0 3405507 855 7138807 128748 1 7 1
1291 8560695 0 1074661 306 8967036 116231 1 0 1
1292 14478400 1 3427211 855 61953235 372457 1 0 9.0073299
1293 4161751 0 1819652 450 10416078 108470 1 0 1
1294 6009040 0 1234725 552 1146812 21587 0 7 1
1295 6103603 0 4619344 854 5423381 376759 1 0 1
1296 11085960 1 1579934 793 6134731 78389 1 0 8.5892897
1297 8371167 0 661998 725 4318004 18598 1 0 1
1298 10430446 0 2350994 557 7641557 124223 1 0 1
1299 14942188 2 806927 823 1283048 20606 0 0 1
1300 13934617 3 1562106 343 21077999 256499 1 0 10.03
1301 13949967 3 3102667 855 21119685 870718 1 0 10.9681
1302 8222952 1 2786757 855 10730239 87266 1 0 7.23667
1303 5611184 0 727581 206 2269250 18559 1 0 1
1304 7850186 2 1622805 288 99930903 350208 1 4 10.2293
1305 0 0 983669 807 5964179 40112 1 0 1
1306 16322246 1 1055093 813 5451775 31613 1 0 5.5303102
1307 6071948 2 1989771 855 5404456 68099 1 0 3.2622299
1308 5544566 3 2523529 524 17241643 510797 0 0 8.1047697
1309 13731467 1 3234632 855 9025879 479235 1 0 9.7936096
1310 13911481 0 593863 584 5204172 27277 1 0 1
1311 8783755 1 704074 262 3090542 17993 1 0 4.02667
1312 2584369 3 3687774 855 18264060 260255 1 0 10.0998
1313 6231626 2 2491993 489 11547842 116346 0 0 5.1209602
1314 8560695 2 686600 198 5079506 38470 1 0 5.5005102
1315 3502329 0 2594715 855 51650340 132131 1 0 1
1316 7321162 1 4551574 855 12353695 672288 1 0 9.11761
1317 2584369 3 982656 255 8918546 114329 1 0 6.56249
1318 11514769 2 4513472 810 9708419 502848 1 0 13.0053
1319 14942188 2 402534 281 5989352 65042 1 0 6.7311502
1320 11768430 1 4510945 854 33735185 1290280 0 4 10.4794
1321 14942188 2 1245420 297 7022212 191295 1 0 8.8330498
1322 13731467 1 2354135 581 12321981 141104 1 0 8.1633902
1323 0 1 2736328 855 14842661 392351 1 0 10.0214
1324 14324178 1 1993290 491 21365856 70139 1 0 9.0525303
1325 0 2 1834221 317 11447919 374996 1 0 9.0184803
1326 8783755 1 2337208 556 6948154 132395 1 0 6.4503698
1327 3083196 1 4476260 855 43301254 361012 1 0 2.5634501
1328 6698654 2 1134534 375 7276173 110291 0 0 4.0214801
1329 14478400 3 3547424 549 57304777 358112 1 0 8.0391102
1330 8963026 1 1103231 376 18608280 222300 0 0 9.5461102
1331 1940936 2 128126 142 461014 4257 1 0 2.1758201
1332 11296449 3 6937380 855 75467967 2390478 1 0 12.4114
1333 14993908 0 4960803 851 40688476 1025870 1 4 1
1334 6441804 3 3813992 855 20865734 430354 1 0 11.0997
1335 14478400 0 739044 805 14578770 16635 0 0 1
1336 6231626 2 324989 51 7585028 41982 1 0 7.1428099
1337 15034232 3 5461295 855 47718352 463873 1 0 12.369
1338 5611184 0 1319910 688 16724171 116086 1 0 1
1339 8371167 0 3027874 854 7214238 85316 1 1 1
1340 2752413 3 5096506 855 2.8259433e+08 368690 0 0 9.6138201
1341 0 0 770364 272 2998839 22405 1 0 1
1342 8560695 2 5094253 836 38664320 1543115 1 0 9.26087
1343 6441804 1 5027409 855 56538719 1535213 1 0 10.1634
1344 3830261 1 3341666 855 66098616 614384 1 0 10.5792
1345 7985745 0 4194482 855 41825386 1134505 0 0 1
1346 10430446 0 1586395 358 9904156 130277 0 0 1
1347 6441804 2 4964971 855 23994244 460337 1 0 9.0777102
1348 13815710 3 5186133 855 41195313 503440 1 0 12.3929
1349 6441804 2 3535386 828 8972185 419810 1 0 8.2354698
1350 7850186 2 1071234 243 7619960 134601 1 0 8.0557003
1351 6231626 2 2074690 612 1826631 213945 1 0 9.6566896
1352 16322246 1 4325434 825 1.4964565e+08 246133 1 0 9.3949003
1353 13934617 3 771402 185 3030425 112902 1 0 3.8814001
1354 2357983 3 1690319 613 7280792 82988 1 0 1.54038
1355 14295689 1 4918554 799 39408839 619435 1 0 13.6226
1356 6441804 3 1512930 451 3365427 105528 1 0 9.2345695
1357 1925389 0 1873750 502 4602017 274340 1 7 1
1358 4161751 0 1283824 399 1745952 98795 1 0 1
1359 14942188 2 4894442 845 88313320 2924327 1 0 13.5077
1360 15543774 1 1708120 590 7656864 62720 1 0 7.0472798
1361 15543774 1 1686443 855 2628256 43623 1 0 4.7116399
1362 2584369 3 4355505 855 11628556 530595 1 0 8.41572
1363 16322246 1 973825 507 24899006 66587 1 0 8.3168602
1364 415627 2 4549119 855 15807930 1459746 1 0 11.7083
1365 15543774 1 186262 96 1385877 2936 1 0 1
1366 9470782 2 2229511 691 18623149 319616 1 0 10.4646
1367 415627 2 4194228 855 43800653 461296 1 0 14.0175
1368 2854214 1 1967853 271 33539761 378283 1 0 9.3531904
1369 14942188 2 292410 47 2450965 106233 1 0 3.3633299
1370 9449012 1 1730857 286 29541287 102197 0 0 7.2978902
1371 2584369 3 2380532 566 15832075 303814 1 0 12.0069
1372 10430446 2 3679585 790 2.3873053e+08 358416 1 0 7.15028
1373 9520897 3 3100828 702 46882471 585637 1 0 9.0977001
1374 10006322 2 3537465 684 46965255 446923 1 0 11.3519
1375 4161751 0 3996001 849 7342403 361011 1 0 1
1376 15543774 1 1217601 378 2616441 51931 1 0 6.2713099
1377 2584369 3 722006 131 8660641 56475 1 0 8.0244799
1378 9449012 1 3700660 648 23567115 548714 1 7 10.7834
1379 11212870 2 2887850 538 67604727 161742 1 0 9.4569502
1380 0 0 624815 145 677778 11739 1 0 1
1381 16479353 1 860984 201 3744289 57522 1 0 7.0590901
1382 3083196 1 3162168 645 16406602 435874 1 0 7.9827099
1383 3083196 1 4768717 855 95260846 668848 1 0 13.8547
1384 6252354 3 5324805 855 74832433 790499 1 0 13.3735
1385 3083196 0 3278486 855 22415078 815408 1 0 1
1386 11212870 2 2750248 476 34511119 133320 1 0 7.2328501
1387 11259634 0 4039356 855 5632222 465814 1 4 1
1388 3083196 1 4942342 855 22429145 413798 1 0 11.0108
1389 2584369 3 1550179 853 6498585 77625 1 0 8.0214701
1390 10006322 0 4547273 855 32825011 781575 1 0 1
1391 10006322 0 3628903 855 18875452 303070 1 0 1
1392 1895449 1 4704702 848 26145351 532846 1 0 10.8199
1393 9470782 1 3196928 535 9155724 132593 1 7 9.0052404
1394 2854214 1 2994725 847 20398543 568827 1 0 11.0222
1395 6441804 0 451014 242 7234609 103093 0 0 1
1396 6441804 1 861369 315 7306553 84895 0 0 7.0694399
1397 7110049 0 2658852 855 22745214 172146 1 0 1
1398 1940936 2 2645014 835 13874401 96052 1 2 9.5386496
1399 0 1 981244 600 11916177 17018 1 0 1.44163
1400 5013810 0 3008900 855 16372217 110704 0 0 1
1401 8139288 3 2343095 589 16064402 222131 1 0 9.2956104
1402 0 3 4269382 804 25466235 836111 1 0 7.7666202
1403 7321162 1 2371755 843 11459365 95066 1 0 8.3563404
1404 9715347 1 1347551 290 60624062 152667 1 2 7.0352101
1405 8139288 3 3951519 792 15420818 454551 1 0 9.13064
1406 13949967 3 2769877 709 86607086 352093 1 0 11.0855
1407 15034232 3 6188684 855 85880846 1902706 0 0 14.99
1408 13934617 3 953515 218 3344472 13630 1 0 4.1477199
1409 14478400 1 4021057 855 1.4898946e+08 74836 1 0 9.6294203
1410 11941406 2 4133239 855 42253711 497478 1 0 12.4077
1411 0 1 1297028 383 10685195 90008 1 0 8.0503998
1412 9470782 1 889284 472 3701433 55204 0 0 7.5444899
1413 13628038 1 4400845 855 25722017 323839 1 7 10.0102
1414 8484892 0 2696241 690 25761698 431894 1 0 1
1415 6231626 2 1725594 302 24952167 332838 1 0 9.2158899
1416 0 1 406042 203 2146285 13014 0 0 4.5816498
1417 9470782 1 743136 144 1764112 81846 1 0 6.6322699
1418 4313929 1 4344985 855 4.5525178e+08 847857 1 7 11.3547
1419 11768430 0 2749487 815 22029150 340565 1 0 1
1420 6071948 2 1087655 219 8267876 96779 1 0 8.9543896
1421 16079228 3 636765 368 5549734 21487 1 0 1.29442
1422 11514769 2 3211124 750 66965544 380369 1 0 10.5143
1423 415627 2 2036801 585 26604743 682341 0 0 10.8356
1424 9449012 1 1556972 376 11017292 220331 1 0 9.1395998
1425 706473 3 2030344 628 25142152 289617 1 0 10.1818
1426 8783755 1 4005963 672 6264298 340102 1 4 9.1399298
1427 2752413 3 1564623 855 10632767 66236 1 0 8.26369
1428 415627 2 1939780 459 22662741 327604 1 0 10.2599
1429 13934617 3 1444874 451 10494678 103730 1 0 8.2720003
1430 0 3 3873904 671 30736096 1058015 1 0 11.6874
1431 15301343 2 3381522 855 34783300 333646 1 2 9.2431602
1432 10006322 0 3425203 855 14141027 691665 1 0 1
1433 12395080 1 2243362 409 6607924 73125 1 0 4.5996799
1434 15543774 1 2491093 496 13399603 455641 1 0 10.3318
1435 11552593 0 1821826 855 43925142 278521 0 0 1
1436 1895449 1 4435423 855 2.0052082e+08 551731 1 0 10.4458
1437 15216441 2 1050456 188 19420188 276766 0 0 10.3317
1438 2818925 1 2574594 578 11147595 228605 1 4 8.4418402
1439 15543774 1 346014 144 1888986 7712 1 0 2.0868199
1440 728625 2 222372 230 1382575 10023 1 0 4.6105299
1441 13731467 1 2495031 525 1.2177597e+08 300323 1 1 8.6907701
1442 2854214 1 3238492 773 17718858 231319 1 0 9.4235096
1443 7072594 2 4817178 797 4891937 1062415 1 0 10.3936
1444 8783755 1 1098298 303 6155747 62141 1 0 7.0103798
1445 8139288 3 2290579 465 54311860 112740 1 0 8.5170202
1446 3830261 1 2208259 403 1.5289726e+08 118687 0 0 8.3889103
1447 13934617 3 778295 183 8522970 91269 1 0 6.0190201
1448 14942188 2 890952 198 8556077 110990 1 0 7.53759
1449 15034232 2 4893369 855 1.3188824e+08 804698 1 0 13.0012
1450 2357983 0 5002563 820 31181264 754681 1 6 1
1451 16322246 1 2048159 705 10228033 215836 1 0 7.6279802
1452 15543774 1 2731334 848 15886198 103951 1 0 10.0231
1453 15628591 1 3228426 854 3701716 992905 0 0 6.2144499
1454 7072594 3 4697797 853 71245860 549280 1 6 10.3489
1455 8222952 0 4326386 855 25106300 606227 1 0 1
1456 4534520 2 360934 69 75641 11217 1 0 3.7642
1457 10255798 0 6176172 852 54042850 599642 1 0 1
1458 0 2 670414 216 744593 11441 1 0 3.0689499
1459 15034232 0 4816342 746 36176875 374999 1 0 1
1460 11212870 2 2479464 465 23109321 501570 1 0 9.85285
1461 904850 1 4557268 847 35035077 948728 1 0 1.88325
1462 15034232 1 4903034 855 95585980 908901 1 0 13.1741
1463 12143804 2 5264614 855 40273506 486168 1 7 11.1091
1464 1895449 1 4430787 855 1.4869275e+08 1336258 0 0 14.0205
1465 5969063 2 1930268 851 12539434 98938 1 0 1
1466 11768430 2 2646972 727 15060800 345081 1 0 9.0003595
1467 728625 1 1551516 604 4027391 108590 1 0 4.2713599
1468 14942188 2 2205282 785 17223138 112558 1 0 9.0062799
1469 0 2 1877681 689 3811147 97913 1 0 7.1266999
1470 1895449 1 5848797 855 41252434 2530853 1 0 13.0242
1471 8783755 1 1233788 823 3652079 47104 1 0 6.4623899
1472 11514769 2 4663533 822 47397217 266868 1 4 10.3779
1473 8963026 1 4108022 775 1.5843876e+08 330778 0 0 7.7775898
1474 0 1 175469 34 646415 1874 1 0 1
1475 8783755 1 1449089 236 3068536 120172 1 0 9.3551998
1476 13949967 3 3219365 851 53086103 372170 0 0 10.9701
1477 14478400 2 2418929 705 13992302 305130 1 0 7.2393198
1478 15301343 2 3441090 844 42764627 1127204 1 0 11.1494
1479 0 3 2596721 538 3021937 231731 1 0 1.14721
1480 9912088 2 1483271 838 29748208 126003 1 0 9.43013
1481 9912088 2 3912231 805 97816540 404521 1 0 10.9697
1482 8567643 1 448299 230 1682525 21677 1 0 4.3564701
1483 3083196 0 1504009 599 18466281 163827 1 0 1
1484 10515201 3 6126924 855 27920547 2237116 1 7 14.4151
1485 1895449 1 5049211 855 36152774 815182 1 0 8.1956501
1486 6231626 2 2047503 525 49936107 141712 1 0 6.2172999
1487 11496036 0 4666519 855 28508821 1685215 1 0 1
1488 8642456 2 1378833 558 5558382 90879 1 7 7.5078001
1489 16322246 1 2197006 855 11747096 231579 1 0 9.7556696
1490 13934617 3 3375550 855 28189254 104156 1 0 4.03229
1491 6071948 2 3455179 718 15789680 241951 1 0 10.271
1492 1442075 0 1843393 349 5328016 84571 0 7 1
1493 10515201 3 4006592 855 4393915 1361549 1 0 12.3677
1494 10006322 1 4887612 855 12610161 1042106 0 0 10.1302
1495 4487942 0 903901 622 3845907 23019 0 0 1
1496 813041 0 2843693 855 7504643 136171 1 5 1
1497 706473 3 1288760 149 39073319 320468 0 0 11.3988
1498 904850 0 2745235 855 14128648 168680 1 2 1
1499 13949967 3 1237390 303 3532502 41416 1 0 6.16959
1500 13949967 3 1971844 584 12466863 191967 1 0 8.05439
1501 2357983 0 3737689 838 36054869 252397 1 0 1
1502 10006322 0 1655964 855 5013770 299931 1 0 1
1503 8963026 1 600770 240 7800803 51325 0 0 6.05966
1504 16479353 1 1989734 528 21752542 245978 1 0 8.9321699
1505 10006322 3 4103001 855 1.6635998e+08 447896 1 0 10.2158
1506 4757374 1 924006 187 4507297 104583 1 0 5.54316
1507 1520141 0 1881925 485 11038996 357711 1 0 1
1508 14761611 1 2655416 602 8077548 108965 1 0 8.5179901
1509 415627 2 4925108 852 50666384 511800 1 0 14.0384
1510 0 0 789863 198 18869747 42374 0 0 1
1511 1442075 0 1414723 288 756655 23024 1 0 1
1512 3502329 2 5608007 855 2.3721299e+08 637204 1 0 13.2255
1513 16479353 1 4064711 738 1.1596346e+08 279203 1 4 12.4788
1514 14295689 1 555829 157 5991061 23111 1 0 4.8105998
1515 1895449 1 5361040 855 1.5967016e+08 1054429 1 0 13.0471
1516 11496036 2 6081494 854 13815476 1269155 1 0 9.3274603
1517 2357983 3 2484859 480 18035449 392351 1 1 11.808
1518 14324178 1 2072181 556 7510667 68998 1 0 6.5538201
1519 14993908 0 3109244 569 20215680 835333 1 0 1
1520 3502329 2 5582709 855 1.652546e+08 389679 1 6 12.069
1521 14324178 0 4149830 850 8639074 247892 1 0 1
1522 14478400 1 2844599 855 33163207 326443 0 0 9.01756
1523 10364022 1 4802418 855 65220136 437048 0 6 13.0389
1524 13703596 0 2864089 779 5161186 75453 1 0 1
1525 2752413 3 3226693 849 4766465 161381 0 0 8.0166998
1526 1791665 2 3212657 854 41814427 328162 1 5 9.4453001
1527 415627 2 4374333 846 67034876 205584 1 0 12.547
1528 8222952 0 4970835 855 10623006 323438 1 6 1
1529 10006322 0 5017295 855 26674894 663020 1 0 1
1530 15543774 1 123823 21 1935756 13842 1 0 5.15131
1531 13949967 3 1318285 391 12932471 233114 1 0 6.5640101
1532 0 3 1448157 756 3426882 58515 0 0 1.0503
1533 2752413 3 3699622 852 9407262 170947 1 0 8.3659897
1534 16479353 1 3046902 831 13003875 150358 1 0 7.8154001
1535 415627 2 2818619 519 24056972 265870 0 0 9.69701
1536 15543774 1 2650284 799 5601509 178259 1 1 7.90832
1537 15731037 1 2305402 797 17196495 209391 1 0 1.73605
1538 0 1 2684841 631 5833060 86254 1 0 7.48034
1539 1791665 1 1814759 432 5129347 255080 1 0 8.0176802
1540 16479353 1 968264 190 16617522 72846 1 0 7.0862799
1541 15543774 1 77257 199 1534208 3383 1 0 3.3441999
1542 706473 3 5196545 855 93243344 1493181 1 7 12.3997
1543 13815710 3 3655468 848 32336206 596323 1 0 12.2104
1544 7850186 2 1393031 313 7128064 230200 1 0 7.2254601
1545 10255798 0 4780875 855 55621502 538208 1 0 1
1546 8560695 2 4949221 855 12559588 3559700 1 0 8.7561502
1547 6252354 3 1969416 853 27194618 411196 1 0 10.2675
1548 2584369 3 4462862 843 61686699 397779 1 0 9.2958403
1549 415627 2 2812793 518 96145653 363516 1 0 10.1022
1550 1442075 3 1203194 463 1868395 42878 1 0 5.5855198
1551 415627 2 4598252 789 57189102 432654 1 0 10.1869
1552 7850186 2 4042011 855 14309424 495509 1 0 11.1466
1553 8783755 1 2308077 448 9119327 188302 1 0 8.3306503
1554 16079228 2 70984 80 1650424 5839 0 0 4.0041399
1555 2818925 1 2153079 548 3583551 73833 0 0 3.9489801
1556 2357983 0 4261681 855 73573498 501996 1 0 1
1557 10621402 2 1049765 245 19958814 33885 1 0 6.4011102
1558 14942188 2 1072363 396 9908005 43889 1 0 6.1532898
1559 415627 2 441160 75 5078202 70420 1 0 7.0241098
1560 2584369 3 2200275 781 25730616 123372 0 0 6.6547198
1561 13934617 3 210613 36 2456038 15592 1 0 6.5587401
1562 14941133 3 4609430 855 25193275 598732 1 0 10.9586
1563 0 1 2982985 853 9623120 303551 1 0 7.3294201
1564 0 3 154334 33 327837 5015 1 0 3.54353
1565 6231626 2 1803418 487 79119056 103493 0 0 7.71455
1566 0 0 2302 40 31938 14 0 0 1
1567 9470782 2 3147622 855 9327794 319414 1 0 8.1290998
1568 16322246 1 1165622 496 8823376 122214 1 0 9.0099297
1569 14942188 2 1833476 740 3719594 104060 0 0 6.9204702
1570 8222952 1 679041 214 5231690 29519 1 0 6.2764001
1571 10515201 3 4523548 855 43151148 771410 1 0 12.2508
1572 7899185 1 487216 144 3122197 81569 1 0 7.5946002
1573 1442075 1 524934 206 2494122 48329 1 0 5.56108
1574 8963026 1 4899965 833 12125328 1093373 1 0 11.4765
1575 7985745 0 5502660 855 16053757 427843 1 7 1
1576 0 0 2318092 855 7560797 189651 1 0 1
1577 600049 0 1392039 260 23747212 61822 1 0 1
1578 415627 2 2913953 779 34430404 265718 1 0 10.0106
1579 2584369 3 598319 103 13271894 32283 1 0 6.4931502
1580 14942188 2 4980301 853 34617224 366968 1 0 12.145
1581 11552593 0 3106293 855 89244084 357423 1 0 1
1582 14942188 2 2121421 484 7418159 125376 0 0 9.2624798
1583 7850186 2 516387 300 6482734 26152 1 0 6.1301799
1584 1895449 1 4656400 855 58516064 884661 1 0 13.0432
1585 9809341 0 610557 245 1174413 7072 1 0 1
1586 0 3 1339146 853 4270425 40904 1 0 5.3568702
1587 15543774 1 1832880 336 57467886 103528 1 2 8.6568298
1588 12122461 2 409479 302 579166 13691 1 0 1.8319499
1589 2752413 3 4067457 855 85718343 567826 1 0 10.2566
1590 2328857 0 4311281 798 33139033 416479 1 0 1
1591 5611184 3 1304277 279 6529475 246434 1 0 3.4309001
1592 8963026 1 720921 696 7659181 35764 1 0 6.33215
1593 11259634 2 2180573 399 7400039 495218 1 0 7.2041602
1594 11085960 1 1848581 828 6740134 71319 1 0 7.1723099
1595 4168562 3 2753195 853 10743987 322867 1 0 10.53
1596 14478400 0 5246732 855 25413444 1369810 1 0 1
1597 8783755 1 1062276 363 5993059 28784 1 0 6.9531999
1598 7850186 2 1654941 294 16185987 528586 1 0 8.5402098
1599 6252354 3 3748526 855 25057062 265566 1 0 10.0052
1600 16079228 2 2005895 678 9361029 138524 1 0 9.1082802
1601 9715347 1 2566716 768 11348179 303605 1 4 6.9857502
1602 14478400 2 4041196 826 14743661 663834 1 1 10.7137
1603 5611184 3 4335681 855 83730322 465873 0 2 8.3501997
1604 11259634 2 3389835 737 26416715 299832 1 0 10.3111
1605 8783755 1 2577231 446 8588353 324657 1 0 9.2298002
1606 0 2 1098016 186 11943008 81663 1 0 7.0152998
1607 8963026 1 843028 675 6009168 42453 1 0 6.8204799
1608 0 0 5050747 855 5326989 139747 1 0 1
1609 14478400 2 1473264 563 17848324 331254 1 0 7.2546802
1610 8583745 3 361288 256 3567655 37415 1 0 4.4981399
1611 11296449 3 5417286 854 25854033 1272364 1 0 13.0728
1612 14478400 3 4247103 811 14794550 236455 1 4 8.0147696
1613 2854214 1 2867352 658 14450248 204629 1 0 9.2615805
1614 2584369 3 4369981 808 1.2805137e+08 388014 1 2 10.6625
1615 9020108 1 618871 168 13498196 25309 1 0 6.0267301
1616 7985745 0 2570578 785 14411772 38968 1 0 1
1617 14324178 1 4854612 855 36205497 551911 1 0 10.7164
1618 10006322 2 4944350 607 1.0335508e+08 979112 1 0 13.0087
1619 11085960 1 3318212 786 18880126 229925 1 0 10.2023
1620 0 1 799543 182 2696191 50318 1 0 3.48948
1621 0 0 3329146 828 1455331 96455 1 0 1
1622 8783755 1 1700453 580 1831785 18443 1 0 1
1623 11941406 0 3502126 709 12102138 239996 1 0 1
1624 16479353 1 1260155 227 6763854 80984 1 3 8.0461998
1625 2584369 3 2521508 525 49561467 100581 1 0 5.4702702
1626 14324178 0 1000027 855 3037842 36404 1 0 1
1627 10006322 3 909265 855 12606938 42807 1 0 7.2430301
1628 15462607 1 735918 120 4156697 62522 1 0 7.2598701
1629 0 0 3159786 792 9070257 176423 1 0 1
1630 6071948 2 1316228 541 10025660 102492 1 0 8.1341105
1631 2584369 3 1389703 748 12339931 119833 0 0 6.0314002
1632 6698654 1 1633763 311 6849568 64158 0 0 7.4218402
1633 11296449 3 5583573 855 68240336 868977 1 6 12.3976
1634 10430446 0 4828110 855 46582442 555913 1 0 1
1635 728625 2 2253434 607 8438866 284684 1 0 8.3592196
1636 10006322 1 1655065 426 97377466 309990 1 0 4.3887601
1637 2584369 3 2201909 819 38421028 310684 1 0 6.8506799
1638 8963026 1 699740 118 6377511 58833 1 0 7.22437
1639 13703596 0 2937288 579 14303682 314035 1 0 1
1640 11212870 2 1493619 855 2136951 65705 1 0 5.62147
1641 13703596 0 1196696 854 9705934 40495 1 0 1
1642 15731037 1 269594 168 977766 10088 1 0 2.0304599
1643 15543774 1 3619955 732 54815507 222084 1 0 7.8260899
1644 1895449 1 4456222 853 16023644 603721 1 0 11.2107
1645 15462607 1 1027102 252 13088341 264447 1 0 7.0521598
1646 8560695 2 2741354 695 44422475 348825 1 0 9.5994501
1647 4757374 1 4022188 855 38009698 1250271 1 0 9.2399902
1648 14941133 3 2928804 733 13354411 154171 0 0 8.0477104
1649 1791665 1 1237187 393 3016541 113270 1 0 5.2603698
1650 11085960 1 1559600 323 18187684 61702 1 0 6.87886
1651 15462607 1 2822357 528 9073660 301693 1 0 7.3980098
1652 14761611 1 876784 254 7221127 72283 1 0 5.0009699
1653 1940936 2 3170133 710 20002855 204558 1 0 8.5807199
1654 9520897 3 3187299 854 62004280 446706 0 0 10.8068
1655 14942188 2 1896166 804 3075255 108672 1 0 6.4141698
1656 6231626 2 1210460 586 15018645 83100 1 0 7.8429298
1657 7321162 1 1392370 855 2123702 50981 1 0 1
1658 0 3 867175 156 4055584 67917 1 0 7.08603
1659 15301343 2 1843160 553 3681918 287653 1 0 9.7494497
1660 8139288 3 943099 258 15249634 50094 1 0 7.15028
1661 0 3 4751198 855 32727824 631016 1 0 11.6095
1662 0 2 1120372 695 737881 17374 1 0 4.3019099
1663 0 2 2066151 533 865306 43381 1 0 4.0909901
1664 11496036 2 1502947 351 8683161 160538 1 0 9.4237003
1665 13934617 3 2073599 373 8844298 311946 1 0 6.0096698
1666 15543774 1 1802396 331 13024498 464680 1 0 10.4066
1667 10621402 2 2999787 592 7574309 328285 1 1 7.4997501
1668 0 1 2693885 692 27126046 286896 1 0 11.6766
1669 2584369 3 1639005 356 11119026 80657 1 0 7.6336198
1670 1895449 1 4568080 855 1.0312562e+08 920163 1 0 13.0054
1671 2357983 3 3950891 855 21189902 441629 1 0 10.0092
1672 7850186 2 1329843 373 2552668 77849 1 0 5.5977802
1673 415627 2 1533704 280 7565162 334404 1 0 9.0283203
1674 8222952 1 2229611 541 11412396 203488 1 0 8.1315699
1675 13934617 3 3805550 815 1.1978334e+08 315568 1 0 7.4930701
1676 13815710 3 2417380 853 77448874 128844 1 0 9.7685699
1677 600049 0 1875944 854 54663151 286532 1 0 1
1678 4757374 1 641511 730 3912384 14021 1 0 1.14721
1679 7850186 2 901440 257 4926235 59159 1 0 6.4695702
1680 977879 2 1562643 554 28059943 83238 1 7 1
1681 415627 2 3862256 853 34418192 731385 1 0 11.2268
1682 16079228 2 1674502 328 20265646 101583 1 0 1
1683 1940936 2 2353446 845 17787390 486010 1 0 10.1336
1684 11768430 1 4190338 826 40211293 583090 1 0 11.1061
1685 13519600 1 1657668 657 1572997 6990 0 0 1
1686 13934617 3 2839709 492 61436060 600460 1 0 12.0099
1687 11403820 0 2595500 604 10279603 390980 1 0 1
1688 6103603 0 3271103 838 12183712 312170 1 0 1
1689 8560695 2 659967 117 2007293 71726 1 0 7.7113099
1690 15460877 3 3412365 591 11035015 329889 1 4 8.0477104
1691 6071948 2 2682818 855 9989892 324328 1 0 6.3849602
1692 9449012 1 2085706 833 4847161 94063 1 0 8.4076796
1693 8139288 3 3463484 603 23645621 486728 1 0 12.0107
1694 14478400 2 3135358 716 1.4591242e+08 259547 1 0 7.2607899
1695 1895449 1 4374804 855 13129549 691852 1 0 12.1538
1696 0 3 775307 142 10223031 94130 1 0 8.0664997
1697 904850 0 787632 383 17381284 25339 1 0 1
1698 11514769 2 173851 499 3131247 6281 1 0 1
1699 0 2 1308565 619 3619159 47233 1 0 5.9264302
1700 600049 3 4204822 855 22533011 412122 1 0 9.5534897
1701 11941406 2 3115689 586 45033051 371764 1 1 12.2869
1702 7899185 0 664722 302 4236779 15795 0 0 1
1703 10006322 3 5009385 855 94213103 615909 1 0 12.0016
1704 15301343 2 634058 351 4547860 22954 0 0 5.1738801
1705 10006322 3 2753390 852 37825551 368361 1 0 11.3928
1706 14324178 0 3569392 851 9541013 518835 1 0 1
1707 0 0 2384411 695 3033978 90314 1 0 1
1708 2752413 3 4034866 855 50047741 312606 1 0 7.1686702
1709 0 3 2184837 671 50537680 672363 1 0 7.7384501
1710 0 0 1250153 502 5646543 31482 0 0 1
1711 2584369 3 2167060 435 21479372 90730 1 0 7.0248098
1712 8963026 1 2747651 676 11653725 188061 1 0 8.2209396
1713 14478400 0 3733721 725 19435590 476978 0 0 1
1714 11514769 2 741539 187 10371682 33702 1 0 7.4938102
1715 10006322 0 4097088 855 33616818 434663 1 0 1
1716 10515201 0 3183773 855 38944497 473141 1 0 1
1717 13815710 3 4290538 716 26059980 600612 1 0 12.3479
1718 11085960 1 2270372 771 14099581 412774 1 0 7.6786098
1719 13934617 3 4890579 853 32483411 376715 1 0 12.2841
1720 13731467 1 3732988 855 22600647 493893 1 0 11.0042
1721 706473 3 2721557 459 65086374 376720 1 0 12.0029
1722 14761611 1 955174 235 5789901 36177 1 0 5.8404698
1723 1940936 2 7824112 832 2.8126088e+08 601347 1 4 14.4865
1724 6071948 2 5106165 853 12305314 402915 1 1 11.9262
1725 11514769 2 1167831 339 1586977 79381 0 0 3.4493501
1726 8963026 1 1159810 776 12541641 133102 1 0 8.5225296
1727 14324178 0 5127622 855 13649463 507901 1 6 1
1728 7321162 1 1065254 415 4208549 38411 1 0 6.1108298
1729 6612893 2 4130801 779 6421391 229131 1 7 10.6625
1730 12925394 1 5139845 847 11555380 955610 1 0 10.0156
1731 856307 3 977330 295 3343619 91367 1 2 1
1732 8963026 1 1209774 810 13277199 161740 1 0 8.1416101
1733 13815710 3 1624954 403 14750542 375484 1 0 9.2225304
1734 0 3 165311 77 164704 6263 1 0 1
1735 1940936 2 3687791 638 9959920 325630 1 0 11.4856
1736 16479353 1 2915268 494 18964525 403054 1 0 9.0607595
1737 7920794 2 4682505 822 43561475 364097 1 1 13.0084
1738 15731037 1 1206638 259 5425273 72752 1 0 6.2567
1739 686693 1 1102192 141 9162889 287577 1 0 7.9570198
1740 6103603 0 3891804 855 36440257 493477 1 0 1
1741 8222952 2 2745542 631 25255034 291077 0 0 13.0013
1742 12925394 1 3523334 855 56866345 249629 1 2 14.0216
1743 14942188 2 935230 223 5405769 83345 1 0 6.6598201
1744 8139288 3 3044488 567 15085353 605624 1 0 8.6266899
1745 5969063 0 375439 244 2127031 6810 1 0 1
1746 14942188 2 220314 74 1275326 21872 1 0 1.88325
1747 11085960 1 361477 485 3104405 19478 1 0 6.0907698
1748 13934617 3 894960 294 4530777 30858 1 0 7.0217099
1749 728625 1 2741044 599 26275693 339960 1 0 9.44244
1750 1774690 3 466125 109 3515968 57989 1 0 6.18437
1751 0 1 962937 355 12172703 117325 1 0 5.49822
1752 0 0 1014675 278 1241679 18449 1 0 1
1753 16079228 2 610438 133 16608802 100965 1 0 1
1754 15301343 2 1421287 249 6650809 327574 1 0 8.1712799
1755 6103603 2 5076925 855 54801402 471967 1 2 13.1323
1756 13949967 3 4884448 855 43845028 1101948 1 0 12.1989
1757 14942188 2 1685166 289 15392739 304343 1 0 9.2525702
1758 0 3 2326658 588 2416581 312255 1 0 7.0271201
1759 5611184 2 4540519 805 62024624 425791 1 0 12.7343
1760 10430446 0 2014185 767 19480626 32550 1 0 1
1761 7850186 2 427519 329 1541155 10987 1 0 4.36239
1762 10430446 0 2602244 855 12341065 363887 1 0 1
1763 415627 2 2906107 855 42064897 543293 1 0 9.0054302
1764 6103603 3 1775930 616 35834496 120654 1 0 4.6244898
1765 13949967 3 483104 200 5438204 42769 1 0 7.0014901
1766 1895449 1 1159551 272 14632541 196429 1 0 8.2419205
1767 13731467 1 4521983 855 47174087 985447 1 0 13.3996
1768 1791665 0 755282 219 1469822 22785 1 0 1
1769 15194245 2 3925926 713 26731885 488778 1 1 9.48699
1770 13934617 3 3832107 668 9406056 397626 1 0 8.2030401
1771 2584369 3 1114996 180 28688858 84940 1 0 7.1129298
1772 7850186 2 963455 221 2750248 60028 1 0 6.1006298
1773 7110049 0 182563 133 1622950 2502 1 0 1
1774 14942188 2 2780626 785 13078309 629489 1 0 9.4850597
1775 2584369 3 1404229 267 45200597 113103 1 0 5.13763
1776 9584842 0 434721 89 713343 7664 1 0 1
1777 12122461 2 2168986 425 7095130 173243 1 7 6.5637798
1778 5611184 3 4235488 851 31679981 326615 1 0 8.5030603
1779 7321162 1 1249331 346 9814855 50423 0 0 8.7573404
1780 5013810 0 2887608 849 17360721 61137 1 0 1
1781 14478400 3 2171407 400 8895344 267033 0 0 7.4685998
1782 10515201 2 828418 196 8420810 83634 1 0 7.8814001
1783 11768430 1 4836748 855 55389642 1171889 0 0 12.5873
1784 0 0 778223 271 1540483 26494 1 0 1
1785 1791665 1 695233 197 6385402 41146 0 0 3.0964301
1786 13815710 3 4308479 765 1.2320283e+08 331836 1 3 10.0674
1787 2752413 3 3798971 855 63759119 183474 1 0 10.2419
1788 10430446 0 4310729 753 12886822 297037 1 0 1
1789 14942188 2 770491 668 3876438 81993 0 0 3.76878
1790 8560695 2 3752847 826 32069188 1122596 1 1 11.285
1791 1520141 0 2153772 363 17384933 442808 1 0 1
1792 7985745 0 1163106 210 27075080 218848 1 0 1
1793 6071948 2 1393501 515 6388316 169509 1 0 10.0028
1794 7110049 2 2088988 435 34378254 220374 1 0 8.4200201
1795 13934617 3 4432002 788 7109726 388330 0 0 10.4509
1796 9470782 2 359250 73 3176778 36630 1 0 5.4391699
1797 13628038 2 3591291 855 44210964 922744 1 0 9.9790096
1798 14942188 2 1168888 224 3074325 139240 1 0 7.0904398
1799 13949967 3 4303270 855 34808334 1065383 1 0 11.0309
1800 3830261 1 2488135 855 73606807 586707 1 0 12.3188
1801 2818925 1 1342338 270 42529950 126245 0 1 9.8259201
1802 9579372 0 3303861 742 4228241 326277 1 2 1
1803 8139288 3 2185426 538 13748624 315998 1 0 11.2487
1804 11085960 1 4928129 855 10645277 525674 1 4 12.0039
1805 0 0 4700079 827 18408116 506077 0 0 1
1806 14324178 0 2604984 851 7162259 256657 1 0 1
1807 13949967 3 2354475 852 6619356 189234 1 0 9.0866098
1808 10515201 0 1944856 855 12419365 172011 1 0 1
1809 10430446 1 1178456 395 11500910 21560 1 0 3.7913001
1810 6441804 2 1054924 855 2062969 42310 1 0 4.53509
1811 10006322 0 3999591 855 91814152 142166 0 0 1
1812 4168562 0 1462358 851 7766139 127277 1 0 1
1813 11388883 0 482371 219 286521 3369 1 1 1
1814 1673165 1 2137518 589 11812298 199154 1 1 8.2288904
1815 8582277 3 577408 855 2943623 39281 1 0 5.1209602
1816 11296449 3 2978787 538 17318002 430160 1 0 10.803
1817 0 3 1782345 824 12744311 234820 1 0 8.0032396
1818 10430446 0 4406799 795 8239800 137430 0 0 1
1819 6252354 3 589812 365 7789593 26956 1 0 6.2434802
1820 15543774 1 868948 204 7139222 32938 1 0 6.6704898
1821 706473 3 1083860 404 6477536 186738 0 0 6.5538201
1822 6103603 3 5022213 855 2.0650378e+08 573764 0 0 12.7836
1823 8222952 1 2641963 643 13428671 173198 1 0 10.0638
1824 14478400 0 5011734 854 12054449 419400 1 0 1
1825 15194245 3 823119 347 1748063 37651 1 0 5.8709502
1826 8583745 3 1427445 649 5432608 90560 1 0 6.4299698
1827 3632077 0 307182 66 2841362 27019 1 0 1
1828 2752413 3 4861351 855 25937987 698138 0 0 13.2596
1829 7072594 3 2806276 485 27566561 253151 1 0 8.0342302
1830 14941133 3 313256 69 4977202 25820 1 0 5.5235801
1831 2752413 3 2788721 628 54913350 167924 1 1 7.2448902
1832 11514769 2 1148030 353 3310201 68572 1 0 6.1134601
1833 8139288 3 3191590 610 30809605 356372 1 2 10.1657
1834 2624977 2 2110845 348 1884696 90671 1 6 8.1872702
1835 15034232 3 4632793 855 38681715 828352 1 0 14.1214
1836 3632077 1 902419 186 1009569 34261 1 0 1
1837 1940936 2 141959 132 1612842 3184 1 0 2.92537
1838 2252974 2 634921 413 847369 31644 1 7 6.50948
1839 9382837 1 4716094 855 19643716 484996 1 7 11.6224
1840 0 1 130005 130 833850 7674 1 0 5.0303502
1841 8583745 0 3738196 650 23259292 357935 1 7 1
1842 11514769 2 892526 611 2242141 46554 1 0 7.0746198
1843 3094992 0 1358328 366 6664081 244417 0 0 1
1844 8783755 1 1142724 605 6747103 117822 1 0 8.0581999
1845 3083196 1 2959883 855 14070575 487692 1 0 9.0200396
1846 7493008 0 2852832 603 1591033 101790 1 0 1
1847 686693 1 4875437 855 9671540 1405155 1 0 8.11098
1848 7920794 2 3131916 720 34536580 610638 1 0 11.0081
1849 4534520 2 326596 780 2965537 9341 1 0 3.46363
1850 15462607 1 1239215 223 7471915 192330 1 0 6.4136
1851 1520141 0 1771395 387 20020695 220328 1 0 1
1852 13731467 1 4440272 840 26666053 461228 1 0 11.6997
1853 2752413 3 1990428 741 1.1541319e+08 186694 1 0 11.6059
1854 9912088 0 4527078 753 47751553 1379857 1 0 1
1855 5611184 0 2292183 430 10568906 301303 1 0 1
1856 6441804 2 2552657 452 31811800 304726 1 0 1
1857 12395080 3 1054939 512 2534386 77085 1 0 7.0405002
1858 0 3 2063462 411 12674875 444683 1 0 10.1337
1859 8582277 3 1334914 380 11725690 145977 1 0 8.0954304
1860 6231626 2 2912445 632 12109074 579883 1 0 10.0456
1861 0 1 1621810 855 17736981 165348 0 0 10.5815
1862 6103603 2 3302922 515 21838421 306897 1 0 9.9984398
1863 15372667 2 472588 302 2403646 32904 1 0 4.69944
1864 15301343 2 5141311 667 48740374 412993 0 0 10.8082
1865 0 0 742341 598 827015 16774 1 0 1
1866 13815710 3 4907083 855 1.3461415e+08 374591 0 0 10.3776
1867 8963026 1 1819687 855 16650449 128057 0 0 6.3741899
1868 2584369 3 3456047 591 53256223 494896 1 0 9.0525799
1869 14942188 2 2789430 586 22931274 319359 1 0 8.7353802
1870 14268786 3 507786 243 3139944 36291 1 0 6.0661402
1871 1940936 2 1925492 855 12737496 290994 1 0 10.7321
1872 15301343 2 1181768 855 8567745 24755 0 0 7.4514599
1873 8963026 1 1308281 854 21238731 142145 1 0 5.26828
1874 3502329 0 4488457 855 46193825 596412 0 0 1
1875 0 1 1709857 426 6966965 49771 1 0 2.0304599
1876 11212870 2 1221370 285 16482877 115058 1 0 4.6865301
1877 13628038 2 3579014 855 38971835 959869 1 0 9.4507599
1878 813041 1 4375999 693 61911690 519105 1 2 13.6256
1879 2752413 3 1065708 385 22644732 104454 0 0 7.6423402
1880 13934617 3 4760622 855 31014365 327073 0 0 11.0228
1881 8484892 2 2193033 553 18248594 178334 1 3 8.1767998
1882 728625 2 4226416 814 60175512 138642 1 6 9.0316601
1883 11514769 2 5607606 855 72443042 557632 1 0 14.1516
1884 2752413 3 4631877 855 28347052 657140 1 0 10.1158
1885 13934617 3 3947584 719 87813494 932864 0 0 8.0155897
1886 7110049 0 3781255 839 14169876 622854 1 0 1
1887 0 0 2007407 855 15914740 192372 1 0 1
1888 7850186 2 2859439 554 7377735 318028 1 0 9.25389
1889 13934617 3 4861197 855 18194105 564759 1 0 9.5562696
1890 0 0 562644 686 921593 8683 1 0 1
1891 13949967 3 2654206 482 19631159 339120 1 0 10.4116
1892 10621402 2 929368 261 13617298 41584 1 0 7.0679798
1893 10006322 0 4578843 855 71463129 512652 0 0 1
1894 13815710 3 2926524 751 27243143 326985 1 0 9.3109102
1895 1895449 1 3017201 844 1.7629113e+08 231682 1 0 8.3411903
1896 1895449 1 3422537 855 20745414 494060 1 0 11.2211
1897 1940936 2 3297564 493 40955382 266433 1 0 11.9537
1898 0 2 450956 164 449319 7585 1 0 2.37148
1899 11259634 1 383220 227 2458673 33748 1 0 5.4026399
1900 8582277 3 4458028 854 65039957 739806 1 0 13.1919
1901 12395080 1 1673597 345 8375783 267447 1 6 7.5412998
1902 8963026 1 4087649 743 69089366 398892 1 0 12.1482
1903 4168562 1 5550489 855 57082623 1408648 1 4 13.8798
1904 415627 2 1080341 314 5576890 120981 1 0 3.7447
1905 12406112 1 4014880 835 24630838 277536 1 7 9.2761097
1906 0 2 3633028 756 47061806 179132 1 0 8.0713902
1907 7321162 1 3302820 826 12457675 493278 1 0 10.1032
1908 13731467 1 3361307 686 15652892 314393 1 0 7.7497802
1909 12143804 3 2240586 855 30436070 542745 1 0 11.8656
1910 15460877 3 1127796 406 9963921 153036 1 0 5.0785799
1911 8963026 1 4601864 819 7440495 1160594 1 0 12.6058
1912 8560695 2 3448069 532 6818885 879249 1 0 9.4991999
1913 3502329 1 3371587 855 1.1248418e+08 390252 0 0 10.0042
1914 7072594 3 2454270 826 15638229 172137 1 0 8.0492601
1915 7110049 0 2377332 855 5064853 336349 1 0 1
1916 6071948 2 3970605 684 22822896 685638 1 0 10.5535
1917 0 1 1268912 796 3518085 23826 1 0 6.2157798
1918 10515201 2 973472 176 6917786 127780 0 0 7.2888398
1919 1895449 1 2762195 592 16063778 344399 1 0 9.3673697
1920 600049 3 4995029 855 66904127 506142 1 0 10.0056
1921 728625 1 1016423 256 6370797 57828 1 0 7.0795498
1922 6071948 2 1290876 728 48231780 292465 1 0 8.3606796
1923 8783755 1 2217642 630 10307315 104755 1 0 8.3645802
1924 8963026 1 400908 78 4129659 19287 0 0 5.9846902
1925 15543774 1 628634 319 4947422 37311 1 0 7.9686999
1926 2584369 3 3051888 853 11724565 230372 1 0 8.1701202
1927 0 0 181706 244 1117075 7696 1 0 1
1928 0 3 260216 65 1019273 14002 1 0 4.1988101
1929 6071948 2 825113 440 4760594 20679 1 0 3.0432401
1930 6103603 3 1988630 625 8206566 259583 1 0 5.65171
1931 6071948 2 2920007 829 12216231 214421 1 0 10.2817
1932 0 2 810573 148 5899555 87586 1 0 7.1435399
1933 778926 1 4847493 853 25097074 848177 0 0 10.1634
1934 0 1 161678 71 1029345 6277 1 0 2.2764299
1935 6441804 1 5467642 855 79343489 856220 1 2 13.0368
1936 6071948 2 3192734 855 17075763 778151 1 0 10.82
1937 4534520 2 1248899 310 1680534 77252 1 7 7.0304098
1938 7493008 0 2239037 650 3578605 108988 1 7 1
1939 4757374 1 3202649 790 3199805 61750 1 0 7.2432499
1940 14941133 3 1315268 402 12568336 89034 1 0 8.7652597
1941 11941406 2 625946 445 3855254 17600 1 0 6.3124399
1942 8783755 1 2085096 410 9676373 157224 1 0 8.7882099
1943 9470782 1 1413729 516 3042554 74655 1 0 5.1514702
1944 8582277 3 5215530 855 1.8733034e+08 323491 1 6 11.8033
1945 15543774 1 446825 505 2387839 8722 1 0 5.1073899
1946 15034232 0 3975211 813 23628172 579362 1 0 1
1947 13815710 3 553233 143 6529812 27084 1 0 6.50948
1948 6103603 2 2968736 461 1.4753086e+08 415392 1 0 13.0107
1949 14941133 3 1921911 510 68809477 111044 0 1 8.5883398
1950 14295689 1 2819319 603 22239807 301384 1 0 10.1141
1951 9584842 0 754462 394 448798 7004 1 6 1
1952 15462607 1 1106819 242 6374773 83430 1 0 7.0023799
1953 8963026 1 4655245 853 22885621 681907 1 0 11.9891
1954 10430446 2 2457171 816 42127760 143842 0 1 11.0015
1955 11403820 0 2845220 855 30865989 485293 1 0 1
1956 8139288 3 251865 318 4208103 9309 1 0 4.3391299
1957 7110049 0 1035972 839 7625126 42345 1 0 1
1958 3502329 2 2879121 855 37513433 199596 1 0 11.4312
1959 2752413 3 1306984 845 4205135 42907 0 0 3.5209999
1960 8963026 1 3967725 828 32986082 439897 1 0 11.1089
1961 0 1 2105287 854 6341882 112929 1 0 4.4880199
1962 2854214 1 2919401 546 15682199 731303 1 0 12.0092
1963 2752413 3 3570561 855 25140443 803199 0 0 6.2655101
1964 4168562 2 4105136 855 12096458 381483 1 0 9.0255899
1965 1791665 2 4110974 855 30792612 1455897 1 2 8.1892204
1966 3502329 2 4394628 855 34091172 612982 1 0 9.9247799
1967 14942188 2 117254 19 762994 9703 1 0 4.5996799
1968 8139288 3 277074 601 7117744 10913 1 0 3.2402401
1969 7110049 2 4484151 822 36050418 577548 1 0 11.0935
1970 8139288 3 4066001 855 1.8558839e+08 365765 1 0 10.7018
1971 4757374 1 2119571 855 14971136 167295 1 0 2.2242801
1972 8567643 2 2175527 417 6788393 125298 1 0 9.0529499
1973 3830261 1 4708395 855 57091720 1290901 1 0 13.2199
1974 0 2 635235 331 3582229 26367 1 0 4.6051202
1975 8846910 0 1688357 327 6879755 200021 1 0 1
1976 8560695 0 3575861 840 18855498 484498 1 0 1
1977 12925394 1 3273889 592 13872868 757326 1 0 10.7887
1978 12122461 2 898546 427 1117858 20378 1 0 1
1979 0 0 2989030 843 40197415 109710 0 0 1
1980 10364022 1 2399941 855 13357218 321253 1 1 9.5036898
1981 6071948 2 867195 633 5877564 17533 1 0 5.0092502
1982 11296449 3 4540635 855 27774086 2074633 1 0 13.1806
1983 6103603 0 4893718 852 61805688 910282 1 0 1
1984 6103603 0 4046879 551 44827739 766007 1 0 1
1985 11514769 2 85105 121 558424 2489 1 0 3.11555
1986 0 1 738057 218 1131820 17481 1 0 4.0690699
1987 8846910 3 3244449 763 3533498 139029 1 5 6.0213099
1988 6252354 3 3364661 807 10499116 301657 1 0 7.5595298
1989 0 0 1936481 855 19160134 187259 1 0 1
1990 2328857 1 3809402 841 6221082 231822 1 0 9.3493605
1991 15543774 1 876310 304 4651871 57255 1 0 5.8241501
1992 8783755 1 3268615 585 10858779 404321 0 0 9.1167097
1993 10008465 2 4725908 780 52509296 529376 1 2 13.0445
1994 5611184 3 890365 183 7510973 46787 1 0 7.5997801
1995 10515201 0 4260369 855 71413899 349203 1 0 1
1996 8963026 1 2678031 517 6945323 130648 1 0 8.9349298
1997 728625 2 2059145 641 9269911 114501 1 0 8.0823298
1998 14733978 0 4441178 855 56221004 1287484 0 7 1
1999 13949967 3 1589330 535 23459780 120272 1 0 10.6413
2000 2584369 3 638764 113 1725164 20274 0 0 5.0907202
2001 2584369 3 844940 140 46381985 109433 1 0 7.0089598
2002 7850186 2 1756397 298 20064744 216554 1 1 9.89569
2003 3502329 2 3792735 855 33443730 321826 1 0 1
2004 11496036 0 4673543 830 34773781 611275 1 0 1
2005 8783755 1 3227974 566 12821883 384718 1 0 11.0178
2006 415627 2 2030828 269 1.0093649e+08 390468 1 0 11.0905
2007 7920794 2 5515411 845 2.7360878e+08 416716 1 6 14.1386
2008 0 1 380890 216 481709 9246 1 0 2.0789199
2009 1442075 1 431743 185 1399140 17267 0 0 1
2010 11259634 1 3381001 700 9635752 399236 1 0 8.6227398
2011 5281236 1 3322986 855 4932325 316195 1 0 7.3414602
2012 11259634 2 4819007 855 63202078 896872 0 3 10.7163
2013 14478400 0 1187899 413 8449232 257627 1 0 1
2014 8963026 1 5356748 826 22003700 785442 1 0 11.6451
2015 2752413 3 5189414 855 62392495 1082381 1 4 13.0548
2016 2854214 1 2959724 464 12096760 715972 1 0 9.0693502
2017 2328857 1 1771510 710 4143710 108576 1 0 3.4304299
2018 6071948 2 1650489 514 11988413 173843 1 0 7.5865998
2019 0 1 99461 42 188131 3761 1 0 1.29442
2020 13934617 3 3109627 855 37321941 206031 0 0 10.6775
2021 7110049 3 4365396 855 1.1764403e+08 289203 1 0 9.0011301
2022 9020108 0 1688445 502 5236904 47130 1 4 1
2023 6231626 2 192186 214 3018678 6630 0 0 5.1738801
2024 5391161 0 1812682 438 32666656 226873 1 0 1
2025 14324178 1 968585 799 10834089 21815 1 0 1.44163
2026 11768430 1 2725435 855 7604644 171522 1 0 11.0078
2027 0 0 178006 80 318633 2993 1 0 1
2028 14362169 3 1069501 420 20633887 95258 1 0 7.21246
2029 3502329 0 3955925 717 64129419 404905 1 0 1
2030 10621402 2 4426193 855 8854985 733339 0 0 10.0581
2031 3830261 1 544835 191 2959488 42995 1 0 6.1093798
2032 11212870 2 2225992 622 13687680 130417 1 0 10.0079
2033 13934617 3 1509259 854 2441363 109213 1 0 5.8081799
2034 13949967 3 2684699 557 23731696 349542 0 0 11.5825
2035 9520897 3 1254260 311 14527927 114456 1 1 8.2279596
2036 7321162 1 1529658 833 3033152 41340 1 0 8.1548996
2037 15543774 1 1025145 632 6932993 49831 1 0 6.7951899
2038 0 1 892381 226 2535989 9046 1 0 1
2039 10006322 3 972409 634 9810275 51641 1 0 7.0323901
2040 15462607 1 1685926 332 36194711 155746 1 0 5.3853402
2041 13731467 1 723259 429 6802093 56695 1 0 6.0224299
2042 11514769 2 4661226 847 1.0840124e+08 496510 1 0 13.1547
2043 1791665 0 804313 432 5466495 67802 1 0 1
2044 7493008 0 1231112 325 1368604 35101 1 0 1
2045 8963026 1 3140186 855 69404569 311346 1 0 11.3693
2046 10006322 0 4927273 855 53258575 1028766 1 2 1
2047 10006322 3 3805977 844 46871475 293494 0 0 7.92203
2048 8560695 2 4290926 855 1.3268473e+08 933721 1 6 9.6200199
2049 8222952 1 3733958 802 23622268 505533 1 0 10.5821
2050 9470782 1 347075 413 2109740 12474 1 0 4.3368402
2051 16479353 1 1765648 716 49033113 105398 1 0 8.2665596
2052 6103603 3 2473611 442 24857924 368791 0 0 9.0887203
2053 904850 1 2070187 607 18646157 297555 1 0 8.1970396
2054 12395080 1 939859 312 1577624 76127 0 0 6.3764801
2055 2357983 3 854284 196 18796098 104134 0 0 7.62853
2056 10430446 3 2916362 853 48012914 104335 0 0 8.27915
2057 8582277 3 1063230 651 4251513 109189 1 0 7.1013498
2058 7072594 3 2307479 796 14551099 92517 1 0 9.0070801
2059 14478400 0 4371606 855 15455405 307633 1 0 1
2060 13731467 1 1557582 854 5378304 101858 1 0 6.5936298
2061 10430446 0 5806524 853 24114419 743282 1 0 1
2062 0 1 126879 57 426358 8218 1 0 4.7981901
2063 415627 2 4249346 726 32368792 286994 1 2 10.0577
2064 0 0 957778 855 2040350 51373 1 0 1
2065 14942188 2 1598723 564 42016559 100578 1 0 7.15835
2066 11225266 3 826900 158 5220216 109853 1 1 8.0916004
2067 10430446 0 3212839 853 10935218 299982 1 0 1
2068 5214288 0 1641866 782 12932155 108133 1 7 1
2069 9470782 3 1386184 422 6106540 129685 1 0 6.1131101
2070 14761611 1 3402401 691 11545407 142432 1 0 8.4780302
2071 15462607 1 2803131 509 10741488 786341 1 0 9.7375603
2072 3502329 2 3075478 628 44082575 345822 1 0 8.9419899
2073 2357983 3 4613835 855 41049517 400292 1 0 12.0596
2074 1520141 0 3796116 855 10168098 237672 1 0 1
2075 3989442 0 3452178 855 17589500 304322 1 4 1
2076 1940936 2 184240 150 1496748 3632 1 0 3.11555
2077 7850186 2 837970 200 3200361 53740 0 0 6.6966701
2078 686693 1 4105113 842 23841068 630695 0 0 10.4954
2079 8783755 1 3977567 854 2480927 488821 0 0 10.0295
2080 9470782 1 873223 216 37030613 77283 1 0 8.2203398
2081 415627 2 4441007 850 8577875 379113 1 0 7.30126
2082 2854214 1 4950520 829 14413746 656295 1 0 10.437
2083 0 0 4442251 850 10082002 296880 1 0 1
2084 14324178 1 2784426 770 85350083 128128 1 1 6.2832298
2085 4397289 0 2939215 780 4198088 72502 0 7 1
2086 415627 2 3214869 847 53207259 319227 1 0 9.0598001
2087 0 1 2063985 494 6397174 134057 1 0 7.6012001
2088 6071948 2 4785190 742 19153508 547494 1 0 9.7669601
2089 12925394 1 2908148 855 44201277 466137 1 0 10.944
2090 0 3 4415978 855 20755253 1384154 0 0 8.9287796
2091 6231626 2 3620971 615 45500809 331083 1 0 10.0808
2092 15462607 1 3203480 650 11970626 299388 1 2 8.0913696
2093 8139288 3 1926676 547 25162120 151606 1 0 12.031
2094 14478400 1 5885615 774 94175152 515871 0 0 14.0483
2095 778926 1 3393962 657 17716369 332708 1 7 9.1037998
2096 10255798 0 3872135 855 22198897 487471 1 0 1
2097 14478400 3 4376145 846 12696384 325236 1 0 9.0143299
2098 1774690 3 1046838 260 9987498 101598 0 0 8.4636002
2099 904850 1 2756181 841 31826433 123971 1 0 3.2507
2100 2584369 3 3678353 846 50836249 714730 1 0 10.8526
2101 7850186 2 1828144 476 7339077 147668 1 0 8.1627398
2102 0 3 2026840 535 8115263 86960 1 0 9.0194702
2103 600049 1 3363516 855 33712026 315165 1 0 11.0923
2104 6441804 1 718102 194 2643785 12082 1 0 1
2105 16322246 1 3600476 838 33374915 589125 1 0 12.511
2106 904850 0 1341391 373 13081870 42025 1 0 1
2107 6103603 3 4686294 855 2.0449548e+08 416713 1 0 12.0057
2108 8963026 1 4355281 815 19991381 876600 1 0 11.773
2109 1895449 1 5104833 855 55950308 1069284 1 0 12.7558
2110 9470782 1 341806 75 2502616 15033 1 0 6.0415101
2111 0 0 171850 73 154861 2617 1 0 1
2112 10255798 3 5824388 855 85404937 1197121 1 0 12.3858
2113 8567643 0 1635521 344 3927137 90279 0 4 1
2114 8341318 3 372215 663 1624459 22386 1 0 3.9770401
2115 14295689 1 872467 266 5185503 64053 1 0 5.1999102
2116 8484892 0 1794292 330 17210975 301039 1 4 1
2117 15301343 2 54697 90 1763722 1212 1 0 1.93356
2118 8963026 1 773083 452 4374325 106905 1 0 7.42839
2119 8371167 0 983764 226 10406734 92760 1 0 1
2120 686693 1 3973912 849 22048960 874823 1 0 11.042
2121 11296449 3 3013765 855 97194055 371788 1 0 11.3164
2122 11296449 3 2159712 851 20321381 253883 1 0 9.9916201
2123 15462607 1 1785177 465 6635684 114458 1 0 6.4582801
2124 9470782 1 821868 268 2712749 61795 1 0 4.3766298
2125 0 0 400431 743 1805551 14122 1 0 1
2126 6103603 3 2187206 627 28032300 140433 1 0 9.3112097
2127 10430446 2 306323 66 14054207 4496 1 0 2.2727301
2128 16000522 0 2626644 855 14094771 300058 1 3 1
2129 8963026 1 571018 273 7416218 31561 1 0 6.3223
2130 5013810 0 3187063 582 23847833 399951 1 0 1
2131 0 2 603217 579 4209775 46073 1 0 6.09939
2132 14478400 1 1415048 362 6965641 78210 1 0 4.2048001
2133 7985745 0 2002931 698 56601997 127856 1 0 1
2134 7899185 1 2091866 665 83521041 138519 0 0 10.1258
2135 0 1 1195883 630 3338031 41837 1 0 6.3172102
2136 6103603 3 579305 133 23161512 118267 1 0 5.1073899
2137 8560695 0 1136973 413 6338040 281740 1 0 1
2138 415627 2 2617196 604 10500194 430642 1 0 9.6818504
2139 16322246 1 3206427 765 65874918 178800 1 2 11.2768
2140 15301343 2 2891258 610 20076056 149257 1 0 7.8136101
2141 11085960 1 250235 693 2166219 4285 1 0 2.4572401
2142 16479353 1 4829003 855 68656237 538199 1 0 13.3994
2143 8582277 3 2983512 513 63317615 411023 1 1 9.5754099
2144 10006322 3 5349032 855 56055578 1060492 1 0 13.0186
2145 7899185 1 1456960 340 5254278 64860 1 0 6.4898
2146 6698654 2 242318 48 418760 7897 1 0 4.2484398
2147 0 2 2863761 855 61807496 198553 1 0 8.0366096
2148 415627 2 3703962 855 1.7422555e+08 461444 1 0 11.387
2149 1940936 2 3017043 580 17559868 345035 1 0 10.3913
2150 11259634 0 2819491 499 6347163 570797 1 0 1
2151 3083196 1 2397167 711 25972061 315527 1 0 5.5482502
2152 15731037 1 709316 138 7986928 60697 1 0 7.1603799
2153 15543774 1 747159 169 2802856 17974 1 0 4.2983499
2154 0 0 475761 105 4148726 75578 0 0 1
2155 0 3 3650252 854 28786584 519953 1 0 12.0152
2156 7985745 0 2743158 855 17474494 415052 1 0 1
2157 10006322 0 4318729 855 45217044 628268 1 0 1
2158 6441804 0 3273548 853 8362825 300409 1 0 1
2159 9449012 1 3752464 781 29041828 337767 1 0 10.0154
2160 14478400 2 924656 450 10273529 98536 1 0 1
2161 11941406 0 3123475 596 16635179 362089 1 0 1
2162 8222952 1 4074880 836 88614714 363074 1 0 14.0853
2163 13934617 3 3264821 573 33305478 327977 1 4 9.1354704
2164 8560695 2 4491590 855 64122972 465108 1 0 13.0101
2165 2752413 3 2929413 855 35141616 396017 1 0 11.0248
2166 13628038 0 2651097 855 49636355 246257 0 0 1
2167 6103603 3 786259 191 13855600 73067 1 0 8.01192
2168 9470782 1 1664566 581 9865072 332522 1 0 9.0267496
2169 8963026 1 2937808 668 41659929 362250 1 0 9.34515
2170 15146273 0 1619768 308 13203763 242505 1 0 1
2171 6252354 3 4548962 723 23495799 464393 1 1 12.4838
2172 11259634 1 2149500 821 2519350 148667 0 0 6.0316601
2173 4249170 1 1767300 852 19363327 41654 1 0 6.6430998
2174 13441948 3 5021079 855 58722493 1569347 1 0 14.0649
2175 11768430 0 3733789 855 15380886 342722 1 0 1
2176 13815710 3 1484408 503 4217618 66288 1 0 4.2031598
2177 0 0 1625732 606 23047502 443110 1 0 1
2178 706473 3 5640588 855 26173569 517488 1 0 14.024
2179 2584369 3 995677 166 33095939 59289 1 0 7.3572798
2180 14362169 3 3027318 670 28304342 345028 1 0 10.3764
2181 6441804 1 1646227 855 3048748 66657 1 0 6.0111699
2182 4757374 1 2056670 619 14517604 328862 1 0 9.6375399
2183 8783755 1 1679834 855 3885693 116044 1 0 6.1203299
2184 415627 2 2381997 667 11076743 300175 1 0 5.6812
2185 415627 2 3934258 855 51857119 274421 0 0 11.7266
2186 9449012 1 2646680 702 24229412 646177 1 0 11.8743
2187 14942188 2 2220709 826 60520374 345245 1 0 6.3031902
2188 0 2 3000278 855 25568183 465213 1 0 10.3745
2189 0 2 969106 567 3661188 178641 1 0 6.1149902
2190 0 0 1106725 444 3637715 55033 1 0 1
2191 10515201 3 2136720 855 20472907 262159 1 0 12.0946
2192 8963026 1 638819 193 5139346 55245 1 0 4.7767801
2193 0 2 179708 58 2723169 35594 1 0 7.2748899
2194 6373615 2 3584674 822 10984598 464327 1 1 10.2188
2195 12925394 1 4292880 855 45269962 911582 1 0 13.99
2196 8963026 1 449957 311 3006744 12042 1 0 4.2251801
2197 415627 2 4199895 848 32000343 498861 1 0 9.6749296
2198 13815710 3 4285018 689 1.1515244e+08 1029973 1 4 12.0541
2199 14942188 2 2669391 449 36542571 315586 1 0 9.5349398
2200 8783755 1 1581317 322 7287917 249623 1 0 8.1264496
2201 0 0 937282 710 3874864 30649 1 0 1
2202 0 3 2286116 854 45544659 505152 0 0 10.3774
2203 4161751 0 1015793 197 16706357 111658 1 0 1
2204 13949967 3 300028 157 3126803 21330 1 0 6.1252599
2205 7899185 1 1484107 280 5017494 201004 0 0 8.1574697
2206 0 1 1855976 405 1444793 94932 1 0 8.5187397
2207 1895449 1 4304808 824 13964953 425061 1 0 9.2981901
2208 8963026 1 2345180 589 14084592 305557 1 0 8.6624899
2209 3094992 0 3359303 673 7337162 265009 1 7 1
2210 8582277 3 2564730 855 29755903 248739 1 0 9.4317904
2211 11768430 0 2782794 823 7128984 157353 1 0 1
2212 15543774 1 4637432 853 76498702 323013 1 0 10.0765
2213 15194245 3 3709943 849 7567461 262221 1 4 10.855
2214 7618128 3 1349146 660 3853419 45573 1 0 5.6233201
2215 7850186 2 1254007 233 23331105 141182 1 0 9.0440102
2216 686693 1 4632960 814 34252965 1757129 1 4 11.7016
2217 2584369 3 2071738 697 6761431 107483 1 0 9.4610004
2218 4168562 3 2590927 855 52210189 142670 0 0 8.1121302
2219 3083196 1 4547090 855 21934435 251681 1 0 11.005
2220 8783755 1 2705576 601 1.1671663e+08 166407 1 1 6.1771498
2221 11085960 1 413479 776 2568656 7673 1 0 3.6712
2222 6612893 2 1701009 777 51991528 196587 1 0 6.86268
2223 8222952 0 808397 855 7996444 19654 1 0 1
2224 15460877 3 3671607 605 1.0280143e+08 367519 1 2 9.43888
2225 13949967 3 2730480 700 18504562 157101 1 0 9.3949804
2226 13934617 3 1595143 412 6599890 80296 1 0 6.1142001
2227 5013810 0 3157120 855 28194452 114240 1 0 1
2228 6071948 2 3497759 625 14511404 373077 1 0 9.0023298
2229 415627 2 2760376 699 5994628 126175 0 0 8.1656799
2230 1520141 0 3551192 855 46267689 591738 1 0 1
2231 7110049 3 1529498 846 2134169 17548 0 0 4.5891199
2232 8783755 1 672563 196 4116498 118901 1 0 5.42062
2233 10006322 1 5116400 855 68617975 485140 0 0 10.6298
2234 9715347 1 4007162 855 12504870 309737 1 0 6.3196301
2235 14478400 3 3467758 854 10496999 557815 0 0 8.4014702
2236 6071948 2 4140830 855 42338085 347852 1 0 9.3800802
2237 8560695 0 3824728 855 34113348 204172 1 0 1
2238 10515201 2 2839048 800 4936992 90125 1 0 6.6522799
2239 0 1 989749 251 14655245 49270 1 0 6.1351099
2240 4757374 1 4576375 855 25003358 795316 1 0 11.2455
2241 11514769 2 820947 337 4008744 87615 1 0 6.3567801
2242 16079228 3 1118236 254 12536215 22708 1 0 5.2311201
2243 15731037 3 775996 157 2231862 60466 0 0 6.6915102
2244 8582277 3 1563215 542 1.1570881e+08 128090 1 0 8.20259
2245 8783755 1 1435653 296 3403644 133640 1 0 10.0904
2246 12925394 1 4115952 844 13509724 645247 1 0 1
2247 8783755 1 1189334 212 6176839 112317 1 0 7.7017398
2248 7110049 0 3605688 855 8636797 338125 1 0 1
2249 7493008 1 1701412 528 2468337 54258 1 0 6.0218101
2250 11085960 1 216248 40 2597322 7706 1 0 2.2107
2251 2752413 3 2164319 544 88911065 69985 1 0 7.40624
2252 7920794 2 817276 453 6256850 101876 1 0 5.5458698
2253 8560695 0 1903755 855 17458142 225996 1 0 1
2254 6103603 1 4312786 855 62876975 593283 1 0 10.0399
2255 11941406 1 2896378 817 7308366 199030 1 0 8.00875
2256 8963026 1 1657606 730 7778335 74312 1 0 7.05094
2257 0 0 3179301 548 44106415 642144 1 0 1
2258 16322246 1 3424315 850 9365825 244114 1 0 9.7275696
2259 11171872 0 1556299 291 10269319 226457 1 0 1
2260 14324178 0 1126367 855 17044174 103355 1 0 1
2261 2584369 3 1222393 248 8949868 91064 1 0 4.37816
2262 6071948 2 3583465 774 20683825 401229 1 0 9.4097004
2263 7850186 2 875024 205 5535118 125095 1 0 8.79214
2264 11768430 1 5012586 855 52624191 466122 1 0 13.0023
2265 415627 2 2784773 682 7512436 382766 1 0 8.0390596
2266 5611184 3 4956774 855 41921888 540836 1 5 12.0538
2267 13934617 3 1469858 411 12585192 70128 1 0 6.8771901
2268 2584369 3 3034811 728 18790600 339189 1 0 8.7181797
2269 415627 2 447428 248 1321784 34813 1 0 4.9878402
2270 14362169 3 4413332 691 35785691 941951 1 5 12.5031
2271 1520141 0 4562882 855 41514808 599685 1 6 1
2272 0 0 1378250 489 2660229 98482 1 0 1
2273 8783755 1 274324 54 2952235 30681 1 0 5.3965201
2274 6441804 3 3851013 855 47472336 383211 1 0 11.7033
2275 6071948 2 1474560 260 11155061 295572 1 0 9.2104197
2276 13934617 3 2518005 855 34134835 69979 1 0 7.0216398
2277 6071948 2 1651248 406 11288888 265018 1 0 9.2278204
2278 6071948 2 3731251 837 89967005 390097 0 0 8.3834
2279 0 2 199689 410 626090 12443 1 0 5.7427602
2280 9912088 0 1518354 381 11983658 210263 1 0 1
2281 15372667 0 254453 55 1136351 7557 0 0 1
2282 9020108 1 1880953 519 3738353 28004 0 3 1
2283 11296449 3 4063130 855 3.0664558e+08 659684 1 0 10.2758
2284 14942188 2 2441425 768 13676118 489618 0 0 9.0783796
2285 0 1 96314 16 2358604 6535 1 0 4.0142598
2286 0 1 3751882 853 12521337 213067 1 0 8.0381699
2287 14362169 3 3980088 671 1.0349881e+08 1056920 0 0 10.4872
2288 0 0 577351 100 3763011 36738 1 0 1
2289 4786588 0 942350 231 1671658 32612 0 0 1
2290 11212870 2 1705133 324 15713287 310788 1 0 7.00527
2291 415627 2 4991321 855 19919564 484182 1 0 9.1894398
2292 15543774 1 1121074 252 16280890 233179 0 0 10.5363
2293 2584369 3 2542792 600 30845059 377351 1 0 10.3368
2294 13628038 3 387078 325 4681773 13746 1 0 1
2295 686693 1 1664329 776 7340222 61424 1 0 6.8101201
2296 11259634 0 3188381 855 6085879 519690 0 0 1
2297 0 2 1660177 498 23636631 256199 1 0 9.1671696
2298 1520141 0 3707639 855 16169011 261651 0 0 1
2299 6441804 0 2227636 855 11009535 204813 1 0 1
2300 0 2 1702741 490 1272769 199955 1 0 8.9522696
2301 600049 0 1987892 771 14177513 157971 1 0 1
2302 1520141 0 1106009 496 20394483 198166 0 0 1
2303 7321162 1 1798023 541 4026631 39954 1 0 4.0959201
2304 1791665 0 2287431 644 15299765 303931 1 0 1
2305 2854214 1 1535186 518 14847149 213711 1 0 7.5716901
2306 6103603 3 5598777 855 82093914 575339 0 0 12.2449
2307 11212870 2 2732545 709 1.1792588e+08 161449 1 6 8.3400402
2308 0 2 1346938 855 10947661 71515 1 0 8.9830198
2309 13628038 2 3018541 852 20566451 201030 1 0 11.0591
2310 600049 2 3072459 855 29905165 359635 1 4 9.0055904
2311 12406112 1 1027026 806 6536207 29541 1 0 6.4530001
2312 13519600 1 3020588 808 14261166 114580 1 6 10.0077
2313 728625 3 2148763 690 5467171 216537 0 0 5.0999198
2314 7493008 1 169106 103 676203 699 0 0 1
2315 3083196 1 1001185 825 15049645 36367 1 0 7.05863
2316 8139288 3 1697847 413 27975015 75327 0 0 7.1940598
2317 10006322 0 1649626 855 4745633 89562 1 0 1
2318 9470782 1 1925607 578 9084702 203962 1 0 7.0251999
2319 16079228 3 125855 120 569415 1263 1 0 1
2320 15301343 2 1089103 706 13341201 82886 1 0 7.3313098
2321 7920794 2 2466256 855 8991164 111158 1 0 7.14329
2322 14478400 0 3231713 823 26817850 765058 1 0 1
2323 15301343 2 1650708 841 4020584 94332 1 0 3.76878
2324 8583745 2 577626 143 6099998 104801 1 0 6.0197101
2325 11768430 1 2149885 855 7824549 142373 0 0 6.3579502
2326 11496036 3 4955335 840 36851297 919100 1 0 9.4453001
2327 10430446 2 1692271 347 12400554 301033 1 0 8.2729397
2328 16322246 1 1876418 803 7291377 84096 1 0 5.8387499
2329 2584369 3 1218445 850 36578982 55167 1 0 9.2545004
2330 3083196 2 468661 308 12789417 16179 0 0 5.0544701
2331 9470782 3 2400370 428 48193968 413805 0 0 9.0902996
2332 778926 1 2792166 530 21311752 244475 1 0 9.0068798
2333 15543774 1 1342025 234 31513922 88953 1 0 8.99368
2334 415627 2 672719 240 13352829 81474 1 0 8.5348797
2335 8582277 3 2523780 855 34125269 511590 1 0 9.2779999
2336 11296449 3 4013638 854 3.3622258e+08 368938 0 0 10.2346
2337 8963026 1 3337223 828 21322982 451459 1 0 11.0029
2338 6071948 2 4037095 785 34649985 360711 1 0 10.229
2339 14324178 2 940310 730 6016515 22279 1 0 2.0789199
2340 15543774 1 2578445 810 63455961 101325 1 0 6.3608699
2341 0 2 3205922 855 40916689 365809 0 0 1.73605
2342 11212870 2 3371415 590 55791569 554635 1 0 8.3419199
2343 9470782 3 1046303 300 9196711 55096 1 0 7.0181899
2344 0 1 269617 100 420444 14587 1 0 4.9449
2345 7920794 2 2824178 527 24204438 462649 1 0 11.1631
2346 13949967 3 3633805 646 85497978 378657 1 1 10.4502
2347 8560695 2 4169442 807 15640185 592809 1 0 10.0124
2348 0 3 5138223 853 23151168 104958 0 0 6.9799299
2349 0 0 366727 98 656630 28484 1 0 1
2350 8560695 2 4204826 855 9395708 352754 1 0 8.8025904
2351 11296449 3 2293104 855 17658639 460044 1 0 6.3762202
2352 8139288 3 2949037 553 13267020 304196 1 0 5.3115101
2353 8560695 2 867947 203 4832300 49743 1 0 5.7974801
2354 2854214 1 3447355 855 11309139 535906 1 0 10.6915
2355 8139288 3 1495030 323 9716660 92613 1 0 5.77105
2356 11768430 0 3795493 853 16406607 338663 1 0 1
2357 8222952 3 4354162 750 22173749 707328 1 0 12.3889
2358 0 2 2717241 637 25703724 278571 0 0 2.1043999
2359 415627 2 4655030 854 1.1981957e+08 454038 1 0 10.1115
2360 415627 2 5661325 855 41909209 785074 1 0 14.9786
2361 11259634 1 3014822 855 72171635 296307 0 0 9.3627901
2362 15034232 0 5199893 855 76817636 574686 1 0 1
2363 13949967 3 2148855 617 48598941 121975 1 0 9.9215298
2364 6071948 2 4206011 855 61494514 421846 1 0 11.0688
2365 0 2 201329 90 226066 3496 1 0 2.0673699
2366 2752413 3 1967211 360 11101077 250032 1 0 9.3795004
2367 2584369 3 2000106 454 32516151 814157 1 0 13.0599
2368 6071948 2 5139852 854 4.3681639e+08 1004840 1 6 13.0157
2369 16079228 3 745865 168 1547596 52756 1 0 4.5538702
2370 13934617 3 485065 88 3708463 82014 1 0 6.1328201
2371 0 1 4029283 851 21614629 459016 0 0 10.1517
2372 0 1 4323060 833 12196004 319383 0 0 9.4276505
2373 8567643 0 1496225 681 4159676 111374 1 1 1
2374 13731467 1 2455590 696 9159888 175198 1 0 7.2849998
2375 4168562 2 4909868 855 15290098 473334 1 0 11.6287
2376 4313929 2 4530894 855 1.2316124e+08 983912 1 0 9.0648203
2377 14478400 1 2599102 855 10935744 239119 1 0 7.1266298
2378 8963026 1 664087 597 5386644 26822 1 0 6.2287002
2379 14478400 0 4208739 855 12530856 466770 1 0 1
2380 8783755 1 2724595 497 1.0684087e+08 312586 1 2 8.1949596
2381 15731037 0 452515 341 2327292 75911 0 0 1
2382 0 2 2557074 701 1637634 93827 1 0 1
2383 0 0 2741291 680 51342301 300338 1 0 1
2384 7493008 1 2104409 575 1631604 44130 1 0 6.4605598
2385 0 1 15976 11 41058 164 1 0 1
2386 8963026 1 3217295 855 30412863 161089 1 0 8.4141798
2387 3502329 0 3570572 855 19021131 285673 0 0 1
2388 1940936 2 2757347 579 29442049 171210 0 0 9.86619
2389 3083196 2 1764943 293 16227049 86771 1 0 12.836
2390 14942188 2 357640 162 793802 19701 0 0 3.91067
2391 0 3 138294 97 780576 7412 1 0 4.0571799
2392 4757374 1 2003696 769 16164642 271075 1 0 7.66818
2393 813041 3 3341585 855 25068585 354462 1 0 12.5102
2394 8560695 2 1921818 698 19867207 183265 1 0 7.49718
2395 8582277 3 752185 636 29031701 87484 1 0 7.0274701
2396 15460877 3 1463459 396 4741733 149025 1 0 8.1574697
2397 1895449 1 2007289 855 7387338 424668 1 0 8.4817104
2398 778926 1 4750356 855 70203282 936538 1 0 12.4571
2399 10006322 1 5690830 827 61051916 343467 1 0 13.0143
2400 15194245 2 182557 312 2313596 3806 1 0 2.0341599
2401 7850186 2 445211 173 5838283 30088 1 0 7.18396
2402 11768430 1 4660740 814 20109966 892838 1 0 9.9688597
2403 13731467 1 1627094 650 23840248 82511 1 0 7.0250301
2404 11212870 2 443573 307 1418570 23088 0 0 4.7975998
2405 15301343 2 859435 220 6567273 110749 1 0 7.18436
2406 11514769 2 3702577 707 1.608655e+08 312757 1 0 9.7548504
2407 6103603 0 2981351 855 63748277 320665 1 0 1
2408 0 2 2538448 855 9911245 100181 0 0 8.0128498
2409 0 2 1969928 855 20597366 122983 1 0 1.73605
2410 7850186 2 843373 353 6331311 102958 1 0 3.65903
2411 415627 2 1902524 358 45741100 178909 1 0 7.03794
2412 0 2 2089212 679 21539188 145407 1 0 8.7181797
2413 1940936 2 2655810 528 18396495 258779 1 0 10.7603
2414 14942188 2 4247676 805 33550864 668488 1 6 11.1599
2415 2854214 1 4689742 854 28762165 1141727 1 0 11.0018
2416 7321162 1 816309 389 5780542 100202 1 0 6.16466
2417 6698654 2 1461328 387 42518030 139870 1 0 7.00809
2418 10515201 1 3023359 795 1.1904571e+08 400005 1 0 12.1718
2419 8963026 1 4670200 855 38359305 390245 1 0 11.115
2420 14942188 2 1485044 848 9500281 124808 1 0 8.0199099
2421 14942188 2 555621 111 2093714 88956 0 0 7.348
2422 8783755 1 3060925 586 18804101 306484 1 0 10.0572
2423 2752413 3 4762587 855 1.8437833e+08 338924 1 0 6.8633099
2424 10430446 0 1188246 484 7883203 103428 0 0 1
